# Supplementary material for: SoxNeuro orchestrates central nervous system specification and differentiation in Drosophila and is only partially redundant with Dichaete
Source: Genome Biol. 2014 May 30;15(5):R74. doi: 10.1186/gb-2014-15-5-r74 (PMC4072944; doi:10.1186/gb-2014-15-5-r74)
Supplement: Additional file 1: Table S1 — Expression data, gene lists and Gene Ontology enrichments for genes differentially expressed in SoxN mutants. [file gb-2014-15-5-r74-S1.xls]

## Sheet: S1A
TargetID	MatchedTranscripts	FBgn	GeneName	st7_8_hom.st7_8_het	st9_hom.st9_het	st10_hom.st10_het	st11_hom.st11_het	st12_13_hom.st12_13_het	P.ValuE	adj.P.Val
CG10017-RA	CG34340-RE,	FBgn0085369,	CG34340,	0.00372349	0.189345	0.591298	0.478481	-0.521414	0.00262302	0.0248818
CG10026-RA	CG10026-RA,CG10026-RB,CG10026-RC,CG10026-RD,	FBgn0032785,	CG10026,	0.171709	0.767413	0.754849	0.893905	-0.451533	0.000990045	0.0110801
CG10034-RA	CG10034-RC,CG10034-RB,	FBgn0000964,	tj,	0.329895	0.304464	0.632408	1.29656	-0.0026963	0.000156429	0.00229508
CG10036-RB				0.20103	0.509223	-1.08445	-1.11749	-1.05172	3.19748e-06	7.90446e-05
CG10045-RA	CG10045-RA,CG10045-RB,	FBgn0001149,	GstD1,	-2.72094	0.0342121	0.628835	0.424615	0.267925	7.1695e-12	8.73273e-10
CG10051-RA	CG10051-RA,	FBgn0034437,	CG10051,	1.47093	0.708756	1.27889	1.45653	0.913461	1.44004e-07	5.05836e-06
CG10067-RA	CG10067-RA,CG10067-RC,	FBgn0000044,	Act57B,	-3.9036	-1.80488	3.31631	1.04135	0.0789467	9.40427e-08	3.50825e-06
CG10078-RB	CG10078-RB,CG10078-RA,	FBgn0041194,	Prat2,	-3.04922	-0.158646	-0.124931	-0.0993304	0.22641	0.000142062	0.00212916
CG10108-RA	CG10108-RA,	FBgn0013725,	phyl,	0.235831	0.144592	-0.391769	-0.352444	-0.509537	0.00504549	0.0428229
CG10112-RA	CG10112-RA,	FBgn0033942,	Cpr51A,	-1.55792	0.772001	0.941584	2.21711	0.351671	5.0221e-05	0.000876712
CG10116-RA	CG10116-RA,	FBgn0036367,	CG10116,	-1.78574	0.506916	0.217755	0.201436	-0.035233	6.73626e-06	0.000152671
CG10121-RB	CG10121-RC,CG10121-RD,CG10121-RA,CG10121-RB,	FBgn0035710,	SP1173,	-1.754	-0.543888	1.39368	0.516742	-0.000347948	0.00075943	0.00892099
CG10123-RA	CG10123-RA,	FBgn0040268,	Top3alpha,	-0.192328	-0.532769	-0.571533	-0.978029	-1.40841	0.00033498	0.00443273
CG10126-RA	CG10126-RA,CG10126-RB,	FBgn0038088,	CG10126,	-2.11356	-0.03545	0.111361	0.792834	0.507114	2.49766e-08	1.05744e-06
CG10131-RA	CG10131-RA,	FBgn0033949,	CG10131,	0.379308	0.577592	-0.203916	0.0743865	0.561895	0.00124041	0.0133696
CG10132-RA	CG10132-RA,	FBgn0032798,	CG10132,	-0.16203	0.332622	1.18614	1.87263	0.100213	0.000125376	0.00190933
CG10142-RA	CG10142-RA,	FBgn0035076,	Ance-5,	-1.04063	-0.78502	-0.476006	-0.130781	0.281957	0.000923314	0.010414
CG10146-RA	CG10146-RA,	FBgn0012042,	AttA,	-0.826868	-0.862341	-0.829141	-0.962734	-0.556086	5.69256e-05	0.000974894
CG10170-RA	CG10170-RA,	FBgn0039085,	CG10170,	-0.152808	-0.29493	0.93519	1.98476	0.282561	5.4954e-08	2.12131e-06
CG10175-RB	CG10175-RB,CG10175-RC,CG10175-RA,	FBgn0039084,	CG10175,	-0.6906	0.188613	1.67705	2.07892	0.0584425	0.00104977	0.011676
CG10195-RA	CG10195-RC,CG10195-RB,	FBgn0032787,	CG10195,	0.501098	0.618848	0.55437	0.29884	0.259815	0.00297512	0.027604
CG10197-RA	CG10197-RA,CG10197-RB,CG10197-RC,CG10197-RD,CG10197-RE,	FBgn0001319,	kn,	0.159588	0.296112	-0.0472862	-0.973612	-0.919636	3.13454e-05	0.00058017
CG1019-RA	CG1019-RA,CG1019-RB,	FBgn0014863,	Mlp84B,	-0.126704	0.287363	0.587681	0.969233	0.0727976	0.00156208	0.0160397
CG10200-RA	CG10200-RA,	FBgn0033968,	CG10200,	-2.46175	-0.140876	0.994968	1.59463	0.414452	3.26781e-13	6.20754e-11
CG10200-RB	CG10200-RB,CG10200-RA,	FBgn0033968,	CG10200,	-1.85755	0.176953	1.10761	1.79254	0.225441	9.64762e-09	4.56664e-07
CG10211-RA	CG10211-RA,	FBgn0032685,	CG10211,	-2.20466	0.716914	2.09083	3.51672	-0.362814	8.54489e-05	0.00138144
CG10226-RA	CG10226-RA,CG10226-RB,	FBgn0035695,	CG10226,	0.386089	-1.22689	0.178863	0.44526	-0.0977013	0.000235052	0.00324732
CG10233-RB				0.948833	-0.647634	-0.050106	-0.210319	-0.184292	0.00566969	0.0467348
CG10236-RA	CG10236-RA,	FBgn0002526,	LanA,	-1.55829	-0.912373	-0.303605	-0.139581	-0.056857	5.45236e-05	0.00094045
CG10241-RA	CG10241-RA,	FBgn0015714,	Cyp6a17,	0.278204	0.0135658	-0.747221	-1.45569	-0.311951	0.000705762	0.00835856
CG10242-RA	CG10242-RA,	FBgn0033978,	Cyp6a23,	-0.0984843	-0.0796278	0.914654	1.33024	0.982102	0.000409087	0.0052638
CG10244-RA	CG10244-RA,	FBgn0022800,	Cad96Ca,	-0.756467	-0.585422	1.11291	1.45877	0.163675	8.00398e-06	0.000177229
CG10245-RA	CG10245-RB,	FBgn0033980,	Cyp6a20,	1.73542	0.826758	1.01095	0.523209	-0.982137	4.16803e-05	0.000745495
CG10251-RA	CG10251-RB,	FBgn0043005,	prt,	0.0209027	-0.806729	0.179704	0.320072	0.795025	0.00236868	0.0228282
CG10253-RA	CG10253-RA,CG10253-RD,CG10253-RB,CG10253-RC,	FBgn0033983,	CG10253,	-1.05746	-0.694847	-0.48801	-0.205272	-0.227709	0.000403597	0.00520709
CG10261-RA	CG42783-RA,	FBgn0261854,	aPKC,	-0.120813	-0.885381	-0.262701	-0.202749	-0.386368	0.0060561	0.0493408
CG10262-RA	CG10262-RA,	FBgn0032813,	CG10262,	-1.03951	-0.47601	0.0338673	-0.0269262	0.00596998	0.00528313	0.0444169
CG10264-RA	CG10264-RA,	FBgn0038394,	CG10264,	-3.60251	-1.25595	0.638375	1.15538	0.00317776	2.35974e-06	6.02966e-05
CG10287-RA	CG10287-RA,CG10287-RB,	FBgn0026077,	Gasp,	-3.82061	0.808911	4.06615	4.40518	0.335068	1.76238e-15	6.52398e-13
CG1028-RI	CG1028-RM,CG1028-RD,CG1028-RG,CG1028-RE,CG1028-RN,CG1028-RL,CG1028-RF,CG1028-RI,CG1028-RJ,CG1028-RK,	FBgn0260642,	Antp,	-0.283314	-1.06949	0.298945	-0.192219	-0.415869	0.0026171	0.0248573
CG10311-RA	CG10311-RA,	FBgn0038420,	CG10311,	-1.49016	0.112248	0.265597	1.03232	0.577066	0.00323891	0.0295951
CG1031-RA	CG1031-RA,	FBgn0015568,	alpha-Est1,	0.707553	0.881009	1.00613	0.66918	0.0129627	0.00133708	0.0141106
CG10339-RA	CG10339-RA,	FBgn0034972,	CG10339,	0.404955	1.38236	1.24034	0.965055	0.141312	2.84697e-10	2.11864e-08
CG10348-RA	CG10348-RB,	FBgn0032707,	CG10348,	0.395497	-0.240596	1.69006	1.79941	-0.385207	8.96261e-07	2.58809e-05
CG10361-RA	CG10361-RA,	FBgn0036208,	CG10361,	-0.747438	1.00084	1.58384	1.91339	0.35082	2.72285e-09	1.51105e-07
CG10363-RA	CG10363-RA,CG10363-RB,CG10363-RC,CG10363-RD,	FBgn0041180,	TepIV,	-1.25161	-1.32735	-1.02376	-0.902672	-0.474111	1.34053e-09	8.27062e-08
CG10382-RA	CG10382-RA,	FBgn0025878,	wrapper,	-2.46936	-1.03595	0.24935	-0.198137	-0.641968	1.15007e-06	3.21153e-05
CG10387-RA	CG10387-RA,	FBgn0015553,	tos,	-0.298812	0.308737	-0.450046	-0.623904	-0.531139	0.000370283	0.00482907
CG10433-RA	CG10433-RA,CG10433-RB,	FBgn0034638,	CG10433,	0.817662	-0.231443	1.82699	1.7287	0.873677	0.00214575	0.0209595
CG10440-RA	CG10440-RA,CG10440-RB,	FBgn0034636,	CG10440,	1.3923	-0.804294	0.821545	0.533342	0.357225	2.03081e-05	0.000397813
CG10483-RA	CG10483-RA,	FBgn0035649,	CG10483,	-2.69169	-0.0704337	1.68355	2.2315	0.00017787	1.1155e-08	5.1783e-07
CG10492-RA	CG10492-RA,CG10492-RB,	FBgn0032748,	CG10492,	0.105181	-0.546494	-0.504721	-0.502823	-0.41059	0.0049866	0.0423978
CG10494-RB	CG10494-RB,CG10494-RA,	FBgn0034634,	CG10494,	0.953134	1.67826	1.16088	0.611094	0.415676	3.21262e-08	1.3139e-06
CG10524-RA	CG11245-RA,CG10524-RA,CG42349-RD,	FBgn0259680,	Pkcdelta,	0.541912	0.226083	0.851654	1.88691	0.36201	0.000456269	0.00579346
CG10527-RA	CG10527-RA,	FBgn0034583,	CG10527,	0.121394	0.106277	-0.0682489	1.80866	0.979393	3.8927e-05	0.000705131
CG10559-RA	CG10559-RB,	FBgn0039323,	CG10559,	-1.41292	-0.33963	-0.0297681	-0.18348	0.583411	7.68818e-06	0.000171287
CG10563-RA	CG10563-RA,	FBgn0086445,	l(2)37Cd,	0.00501726	-0.397786	-0.449883	-0.605956	-0.699533	0.0013229	0.0140122
CG10571-RA	CG10571-RA,CG10571-RB,	FBgn0015904,	ara,	-0.908897	-0.326606	1.12916	0.270296	0.0343631	0.000873489	0.0100271
CG10573-RA	CG10573-RA,	FBgn0020294,	ko,	-0.612064	0.351958	0.19003	1.06458	-0.0730144	0.000472257	0.0059702
CG10578-RA	CG10578-RB,CG10578-RA,	FBgn0263106,	DnaJ-1,	-0.0221727	0.117748	-0.270415	-0.204759	1.38315	0.000224742	0.00313983
CG10589-RA	CG10589-RA,	FBgn0037035,	CG10589,	0.131998	0.93582	0.577653	0.48568	-0.022984	0.000512134	0.00642369
CG10591-RA	CG10591-RA,	FBgn0035621,	CG10591,	-5.21527	-1.07691	4.88746	3.455	0.0146652	1.02775e-15	4.23934e-13
CG10596-RA	CG10596-RA,CG10596-RB,CG10596-RC,	FBgn0015766,	Msr-110,	-2.3131	0.0432283	2.6825	2.77612	0.0884034	1.81016e-08	7.94325e-07
CG10604-RA	CG10604-RA,CG10604-RB,	FBgn0000529,	bsh,	0.142195	-0.00102577	-0.0335355	-0.783902	-0.0495447	0.00320088	0.0292846
CG10605-RA	CG10605-RA,	FBgn0015919,	caup,	-0.529058	-0.825277	-0.127374	-0.0704496	-0.0775622	0.00179407	0.0181252
CG10618-RA	CG10618-RE,	FBgn0045761,	CHKov1,	-0.0104448	0.0597356	1.74608	1.38058	-0.0651338	5.64364e-07	1.71171e-05
CG10626-RA	CG10626-RA,	FBgn0035610,	Lkr,	1.05264	0.830471	-0.664356	-0.455699	-0.322623	7.89376e-05	0.00128895
CG10637-RA	CG10637-RA,CG10637-RB,	FBgn0015772,	Nak,	0.814781	0.756496	0.858847	0.626338	0.626115	0.00264189	0.0250105
CG10650-RA	CG10650-RA,	FBgn0046302,	CG10650,	-3.09884	-0.491638	0.446247	1.49242	0.107524	3.52171e-07	1.12038e-05
CG10660-RA	CG10660-RA,CG10660-RB,CG10660-RC,CG10660-RD,	FBgn0036288,	CG10660,	-1.88611	0.320168	1.84605	1.67044	0.0752272	4.52982e-09	2.37365e-07
CG10667-RA	CG10667-RA,	FBgn0022772,	Orc1,	-0.804091	-0.725054	-1.09498	-1.18692	-0.802922	3.34554e-10	2.43937e-08
CG1066-RB	CG43128-RA,CG43128-RB,CG43128-RC,CG43128-RG,CG43128-RH,CG43128-RI,CG43128-RK,CG43128-RJ,CG43128-RL,	FBgn0262593,	Shab,	0.179188	0.113704	1.12808	1.82616	0.0161772	0.000234334	0.00324436
CG10675-RA	CG10675-RA,	FBgn0039328,	CHKov2,	-1.17665	0.325997	-0.0860004	0.316987	0.0826592	0.00212042	0.0207683
CG10693-RA	CG10693-RB,CG10693-RC,CG10693-RA,CG10693-RD,CG10693-RE,CG10693-RF,CG10693-RH,CG10693-RI,CG10693-RJ,CG10693-RK,CG10693-RL,CG10693-RM,CG10693-RN,CG10693-RO,CG10693-RP,CG10693-RQ,CG10693-RR,CG10693-RS,CG10693-RT,CG10693-RU,	FBgn0003429,	slo,	1.03061	0.385261	0.589256	1.02391	0.379728	0.00326776	0.0297832
CG10699-RA	CG10699-RB,CG10699-RA,CG10699-RC,CG10699-RD,CG10699-RE,CG10699-RF,CG10699-RG,	FBgn0002023,	Lim3,	-0.050555	-0.774351	1.41435	0.875284	-0.56389	1.07079e-05	0.000227338
CG10710-RA	CG10710-RA,	FBgn0036377,	CG10710,	-1.97956	-0.0518001	2.20291	3.0877	1.07455	7.0229e-09	3.52047e-07
CG10717-RB	CG10717-RA,CG10717-RB,CG10717-RC,	FBgn0001256,	ImpL1,	-5.21923	0.260926	2.60843	3.36088	0.479202	6.44722e-14	1.66212e-11
CG10723-RA	CG10723-RA,CG10723-RB,CG10723-RD,CG10723-RC,	FBgn0032850,	Kua,	-0.349441	0.194887	-0.615809	-0.990237	-0.408437	0.000569934	0.00697299
CG10734-RA	CG10734-RA,	FBgn0034082,	CG10734,	-0.824459	-1.54737	-1.25849	-0.999568	-0.440602	1.34331e-07	4.75327e-06
CG10737-RC	CG10737-RD,CG10737-RC,CG10737-RT,CG10737-RP,CG10737-RO,	FBgn0034420,	CG10737,	-0.750507	-0.625205	0.997546	0.929058	0.00500641	0.00127396	0.013634
CG10764-RA	CG10764-RA,	FBgn0034221,	CG10764,	0.269073	1.13793	0.274824	0.268794	-0.00582841	0.00113624	0.0124649
CG10799-RA	CG10799-RA,	FBgn0033821,	CG10799,	-1.03348	-1.00571	-1.33419	-1.44759	-1.12956	1.19307e-08	5.52064e-07
CG10806-RA	CG10806-RB,CG10806-RA,	FBgn0031865,	Nha1,	0.71333	0.598182	0.781035	0.616068	0.710217	5.60045e-07	1.70218e-05
CG10808-RA	CG10808-RA,	FBgn0033876,	synaptogyrin,	-0.567994	-0.256043	-1.07482	-1.07462	-0.48173	5.39713e-06	0.000125878
CG10823-RA	CG10823-RB,CG10823-RA,CG10823-RC,	FBgn0038880,	SIFR,	1.00375	1.17316	-0.895699	-1.13784	-0.496598	2.79942e-07	9.22721e-06
CG10823-RB	CG10823-RB,CG10823-RA,CG10823-RC,	FBgn0038880,	SIFR,	-0.375136	-0.390215	-0.773578	-1.04927	-0.395485	1.99472e-05	0.000391806
CG1082-RA	CG1082-RA,	FBgn0015572,	alpha-Est4,	-0.614779	-2.28162	1.09734	-0.0727745	0.25778	0.00379065	0.0338021
CG10833-RA	CG10833-RA,	FBgn0031689,	Cyp28d1,	0.0354593	0.830276	0.841236	1.25593	0.768845	2.47257e-05	0.000471552
CG10844-RA	CG10844-RB,CG10844-RD,CG10844-RA,CG10844-RC,CG10844-RJ,CG10844-RE,CG10844-RF,CG10844-RG,CG10844-RH,CG10844-RI,	FBgn0011286,	Rya-r44F,	-0.856054	-0.86985	1.22835	0.58231	0.0737476	2.43974e-05	0.000466524
CG10853-RA	CG10853-RA,	FBgn0035478,	CG10853,	-1.30762	0.610964	0.472941	1.11637	0.71669	1.52368e-05	0.000307655
CG1086-RA	CG1086-RC,CG1086-RB,CG1086-RD,CG1086-RE,CG1086-RI,CG1086-RJ,CG1086-RK,CG1086-RL,CG1086-RM,CG1086-RN,	FBgn0261914,	Glut1,	-0.110065	0.510101	0.393065	0.929036	0.0295871	0.000133847	0.00201917
CG1090-RA	CG1090-RC,CG1090-RD,CG1090-RE,CG1090-RF,	FBgn0037238,	CG1090,	0.240003	0.410871	-0.548554	-1.01807	-0.862416	4.48439e-05	0.000795345
CG10910-RB	CG10910-RB,	FBgn0034289,	CG10910,	-0.570823	-0.808966	-0.734679	-0.690455	0.0194395	0.000725458	0.00855673
CG1092-RA	CG1092-RA,CG1092-RB,	FBgn0037228,	CG1092,	-2.49627	-1.91201	1.7473	1.84935	-0.0843746	1.23549e-10	1.03702e-08
CG10932-RA	CG10932-RA,	FBgn0029969,	CG10932,	-1.57542	-0.687554	0.677673	0.548429	0.055826	5.70276e-06	0.000131309
CG10936-RA	CG10936-RB,CG10936-RA,	FBgn0034253,	CG10936,	-0.00471976	0.845162	1.34905	1.486	0.365847	0.00131976	0.0139952
CG10960-RA	CG10960-RC,CG10960-RB,CG10960-RA,	FBgn0036316,	CG10960,	-1.95323	-0.311049	-0.135676	0.207202	0.111373	0.00202061	0.0199668
CG10966-RA	CG34344-RA,CG34344-RB,CG34344-RC,CG42667-RD,CG42667-RE,CG42667-RG,	FBgn0261549,	rdgA,	0.634177	-0.431289	0.629621	0.768288	-0.0741876	0.00469009	0.0404002
CG10993-RA	CG10993-RA,	FBgn0030524,	CG10993,	0.086593	1.26895	0.374919	0.303568	-0.0362865	0.00375647	0.0335595
CG10999-RB	CG42675-RB,CG42675-RC,CG42675-RD,CG42675-RE,CG42675-RF,	FBgn0261561,	CG42675,	-0.618749	-1.14554	-0.105542	-0.0386735	0.337646	0.000208041	0.00293596
CG11020-RA	CG11020-RA,	FBgn0016920,	nompC,	-0.393423	-0.849698	-1.08417	-1.02936	-0.721545	5.53412e-07	1.68762e-05
CG11034-RA	CG11034-RB,	FBgn0031741,	CG11034,	0.2541	0.594665	0.618365	0.586523	0.176395	0.00459814	0.0397836
CG11051-RA	CG11051-RA,	FBgn0040813,	Nplp2,	-1.15709	-0.620995	0.0330814	0.151003	-0.112366	0.000552223	0.00681405
CG11064-RA	CG11064-RA,	FBgn0087002,	Rfabg,	-1.66343	-1.11803	0.282073	-0.00530445	0.128312	0.000218962	0.00307505
CG11066-RA	CG11066-RB,CG11066-RA,	FBgn0033033,	scaf,	0.35913	0.714091	1.02605	1.5757	0.332059	6.02818e-05	0.00102387
CG11101-RA	CG11101-RB,CG11101-RC,	FBgn0003174,	pwn,	0.314181	0.347866	1.38439	1.46762	0.117727	7.54738e-08	2.86741e-06
CG11125-RA	CG11125-RA,	FBgn0033174,	CG11125,	0.553107	0.706236	0.41952	0.46797	0.201794	0.00157638	0.016175
CG11160-RB	CG11160-RB,	FBgn0030257,	CG11160,	0.039196	0.412427	0.747123	1.73276	0.0997306	5.82037e-06	0.00013339
CG11162-RA	CG11162-RA,	FBgn0030509,	CG11162,	-1.60691	-1.85258	0.0604807	-0.21868	0.290997	0.00195688	0.0194569
CG11165-RA	CG11165-RA,	FBgn0033238,	CG11165,	0.143099	1.12254	0.0278774	-0.160178	0.412191	0.00235381	0.0227152
CG11175-RA	CG11175-RA,CG11175-RB,	FBgn0034530,	Rcd6,	-0.000274594	0.689152	0.540201	1.0453	0.0126965	0.000862298	0.00992743
CG11186-RA	CG11186-RA,	FBgn0019650,	toy,	-0.656017	-0.382975	-1.25628	-1.11924	-0.920516	1.19916e-07	4.31726e-06
CG11194-RA	CG11194-RA,	FBgn0027788,	Hey,	0.00893071	-1.13222	0.447106	-0.676368	-0.723383	0.000285901	0.00386476
CG11199-RB	CG11199-RB,CG11199-RA,CG11199-RC,CG11199-RD,CG11199-RE,	FBgn0046704,	Liprin-alpha,	0.341014	-0.806743	-0.544299	-0.529316	-0.43879	0.000135468	0.00204073
CG11200-RA	CG11200-RB,CG11200-RA,	FBgn0034500,	CG11200,	-0.0329594	0.244992	0.150043	0.518812	0.702203	0.00348421	0.0314975
CG11206-RA	CG11206-RA,CG11206-RB,CG11206-RC,	FBgn0034720,	Liprin-gamma,	0.436193	0.184515	1.10937	1.51365	0.241907	7.69794e-05	0.00126434
CG11209-RA	CG11209-RA,	FBgn0034489,	ppk6,	0.725887	1.08888	0.661275	0.144863	1.02398	0.00222891	0.0216715
CG11217-RA	CG11217-RA,CG11217-RB,	FBgn0015614,	CanB2,	-0.459077	-0.209366	1.28158	1.42849	-0.170187	3.92135e-05	0.000709431
CG11236-RA	CG11236-RA,CG11236-RB,	FBgn0031860,	CG11236,	-1.5877	-0.252618	0.00809484	0.49241	0.891058	0.000124151	0.00189269
CG11242-RA	CG11242-RA,	FBgn0034451,	CG11242,	0.493795	0.318972	1.02365	1.08755	-0.220881	0.00103213	0.0114887
CG11254-RC	CG11254-RA,CG11254-RC,CG11254-RB,	FBgn0016034,	mael,	-0.0245613	-0.662841	-0.60251	-0.803214	-0.637209	0.000311023	0.00416921
CG11291-RA	CG11291-RA,	FBgn0034713,	CG11291,	1.42551	1.83702	0.237674	-0.169622	0.68843	4.96424e-08	1.93177e-06
CG11294-RA	CG11294-RA,CG11294-RB,	FBgn0030058,	CG11294,	-1.61083	0.222833	-0.107314	-0.040137	-0.173088	1.77866e-06	4.6519e-05
CG11303-RA	CG11303-RA,CG11303-RB,CG11303-RC,	FBgn0020372,	TM4SF,	0.405508	0.550981	1.11525	0.936787	1.35751	3.72991e-10	2.67904e-08
CG1130-RA	CG1130-RA,	FBgn0004880,	scrt,	-0.986759	-1.60791	-0.593973	-0.683518	-0.491984	1.92731e-05	0.000379598
CG11312-RA	CG11312-RA,	FBgn0011674,	insc,	0.0304164	-1.28076	-0.774917	-0.573392	-0.398852	1.10089e-05	0.000232959
CG11319-RA	CG11319-RA,	FBgn0031835,	CG11319,	0.220863	0.126471	-1.09692	-1.00296	-0.0292861	0.00612462	0.0497737
CG1131-RA	CG1131-RB,CG1131-RC,CG1131-RD,	FBgn0015569,	alpha-Est10,	-0.851862	-0.141508	1.03331	2.09172	-0.0710153	0.00203395	0.0200575
CG11320-RA	CG11320-RB,	FBgn0031837,	CG11320,	-0.747646	-0.998214	-0.16605	-0.605244	-0.406138	0.00171842	0.0174219
CG11321-RB				0.922237	0.382163	2.03593	2.54709	0.384437	5.52677e-06	0.000128694
CG11323-RA	CG11323-RA,	FBgn0031854,	TTLL3A,	0.545459	0.149525	0.747866	0.848178	0.230218	2.2945e-05	0.000444362
CG11339-RA	CG34347-RB,	FBgn0085376,	CG34347,	0.55241	0.070143	1.42295	0.358294	0.138672	5.0098e-05	0.000875623
CG1133-RA	CG1133-RA,	FBgn0003002,	opa,	0.295053	-0.322514	0.120968	-0.595494	-0.540637	0.00430301	0.0376729
CG11370-RA	CG11370-RA,CG11370-RB,	FBgn0037181,	CG11370,	0.26839	0.630009	0.00806017	0.517505	1.39855	5.38122e-05	0.000930403
CG11372-RA	CG11372-RA,CG11372-RB,CG11372-RE,CG11372-RD,CG11372-RF,	FBgn0031213,	galectin,	-0.504912	0.0100758	0.655535	1.45045	0.20009	9.22834e-05	0.00147541
CG11378-RA	CG11378-RA,CG11378-RB,	FBgn0040364,	CG11378,	-2.1111	-0.684962	0.102738	0.247308	0.66781	0.000719411	0.00850625
CG11380-RA	CG11380-RA,	FBgn0040359,	CG11380,	-0.639453	-0.0558183	0.162529	0.202674	-2.03807	2.52983e-07	8.41548e-06
CG11382-RB	CG11382-RB,	FBgn0040367,	CG11382,	0.219202	0.981699	0.755856	0.67852	-0.320157	1.10657e-06	3.10205e-05
CG11387-RA	CG11387-RA,CG11387-RC,CG11387-RD,CG11387-RE,	FBgn0004198,	ct,	-0.614712	-1.29778	0.133709	-0.237984	-0.0667861	0.00275554	0.0259164
CG11395-RA	CG11395-RA,	FBgn0034200,	CG11395,	-2.24739	-0.671411	-0.295771	-0.391472	-0.447075	1.05056e-05	0.00022503
CG11400-RA	CG11400-RA,	FBgn0034198,	CG11400,	-1.72777	0.115734	-0.178223	-0.281424	-0.125791	0.000889888	0.0101128
CG11407-RA	CG11407-RA,	FBgn0038733,	CG11407,	-1.60752	0.845769	0.214292	0.0165617	0.355297	0.00306156	0.0282969
CG11415-RA	CG11415-RA,CG11415-RB,	FBgn0024361,	Tsp2A,	-1.45486	-0.36445	0.369687	0.959632	0.147224	1.48873e-06	4.00984e-05
CG11423-RA	CG11423-RA,	FBgn0034251,	CG11423,	1.48447	-0.32127	0.536767	0.494084	-0.274711	9.29471e-05	0.00148274
CG11426-RA	CG11426-RA,	FBgn0037166,	CG11426,	-1.63882	-0.791855	1.10369	1.48871	0.275947	1.00728e-06	2.86827e-05
CG11437-RA	CG11437-RA,	FBgn0037165,	CG11437,	-3.68374	-2.2455	0.986094	1.32483	-0.239364	3.19153e-15	1.12381e-12
CG11438-RA	CG11438-RA,	FBgn0037164,	CG11438,	-0.626941	0.0496669	1.21208	2.13983	-0.0174391	4.4906e-09	2.37365e-07
CG11473-RA	CG42492-RA,CG42492-RD,CG42492-RE,	FBgn0259994,	CG42492,	0.666836	-0.422818	1.18893	0.842364	-0.424766	3.32576e-06	8.17955e-05
CG11475-RA	CG11475-RA,	FBgn0034687,	CG11475,	0.838733	0.499455	-0.0757328	-0.0394458	0.586603	0.0002796	0.00379379
CG11491-RA	CG11491-RA,CG11491-RL,	FBgn0000210,	br,	0.170144	0.080684	0.561917	0.728596	-0.2662	0.00616747	0.0499382
CG1151-RA	CG1151-RA,	FBgn0027527,	Osi6,	-5.51012	0.0946707	5.72407	5.66573	1.35567	1.41106e-12	2.28893e-10
CG11527-RA	CG11527-RA,	FBgn0011722,	Tig,	-0.919057	0.250521	1.99591	2.10808	0.181115	1.30496e-10	1.07655e-08
CG1153-RA	CG1153-RA,	FBgn0037414,	Osi7,	-3.45434	0.273791	3.45226	4.28245	0.931153	2.38212e-10	1.80056e-08
CG11546-RA	CG11546-RA,CG11546-RB,CG11546-RD,CG11546-RC,	FBgn0010504,	kermit,	0.561628	0.899987	0.370554	0.192212	-0.0997733	0.000354858	0.00466583
CG1154-RA	CG1154-RA,	FBgn0037419,	Osi12,	-0.58161	0.204028	0.940537	2.268	-0.0983478	0.000520285	0.00650333
CG1155-RA	CG1155-RA,	FBgn0040279,	Osi14,	-3.42773	-0.145128	0.875734	2.27054	0.594456	1.26424e-06	3.47655e-05
CG1157-RA	CG1157-RA,	FBgn0037424,	Osi15,	-5.24129	-0.400114	3.19329	5.01766	1.14715	7.28009e-10	4.77739e-08
CG11581-RA	CG11581-RA,	FBgn0030540,	CG11581,	0.977103	1.37	0.322736	-0.228721	0.293427	2.39848e-05	0.000460463
CG11617-RA	CG11617-RA,CG11617-RB,	FBgn0031232,	CG11617,	-0.370834	1.19278	0.124944	0.374937	0.239399	0.00101106	0.0112803
CG11635-RA				0.198183	0.160041	1.53223	1.3297	0.565349	4.25218e-08	1.6865e-06
CG11641-RA	CG42698-RA,CG42698-RC,	FBgn0261588,	pdm3,	0.444309	0.22539	1.44342	1.35805	0.604456	3.25238e-05	0.000598148
CG11648-RA	CG11648-RC,CG11648-RA,CG11648-RD,CG11648-RB,CG11648-RE,CG11648-RF,	FBgn0000015,	Abd-B,	-0.242994	-1.34122	-0.143288	-0.16958	-0.130573	0.00133414	0.0140899
CG11658-RA	CG11658-RA,CG11658-RB,CG11658-RC,CG11658-RD,CG11658-RE,	FBgn0036196,	CG11658,	0.426269	0.626885	1.15188	0.453354	-0.0671245	0.00121336	0.0131511
CG11668-RA	CG11668-RA,	FBgn0038113,	CG11668,	0.716282	-1.05446	0.0865972	-0.02091	-0.18912	0.0013425	0.0141472
CG11672-RA	CG11672-RA,	FBgn0037563,	CG11672,	-1.3306	-0.0746655	-0.384922	-0.072898	0.477829	0.000140757	0.00211458
CG11686-RA	CG11686-RA,	FBgn0040551,	CG11686,	-1.99615	-0.189057	0.168339	0.462888	0.218368	0.000157265	0.00230501
CG1169-RA	CG1169-RA,	FBgn0037428,	Osi18,	-3.54543	0.0426003	2.07887	4.19755	0.884996	9.50379e-05	0.00150942
CG11727-RB	CG48-RE,CG11727-RD,CG11727-RC,CG11727-RA,CG11727-RB,	FBgn0262740,	CG11727,	-0.228787	-1.80372	0.0251721	-0.0527531	-0.233091	0.000572905	0.00700341
CG11739-RA	CG11739-RC,CG11739-RA,CG11739-RD,CG11739-RB,	FBgn0037239,	CG11739,	-0.655466	-0.269859	1.65552	0.724609	0.0483957	0.000352539	0.00463957
CG11765-RA	CG11765-RA,	FBgn0033518,	Prx2540-2,	0.0922533	-0.632054	0.889974	0.826397	1.10652	0.000877943	0.0100283
CG11786-RA	CG11786-RB,	FBgn0039264,	CG11786,	-4.13072	1.27693	0.847006	2.01105	0.232702	2.15476e-12	3.24044e-10
CG11797-RA	CG11797-RA,	FBgn0034468,	Obp56a,	0.141122	-0.172195	1.17268	1.0675	0.128472	0.00056236	0.00692139
CG11824-RA	CG34350-RA,CG34350-RB,	FBgn0085379,	CG34350,	-2.2324	0.931761	3.02075	1.66813	0.229128	1.95662e-12	3.0704e-10
CG11905-RD	CG11905-RA,CG11905-RG,CG11905-RD,CG11905-RK,	FBgn0036678,	CG11905,	-0.303577	0.0813273	3.25491	2.03999	0.38846	1.99741e-12	3.10071e-10
CG11905-RE	CG11905-RC,CG11905-RE,CG11905-RH,	FBgn0036678,	CG11905,	-1.12177	-0.491867	2.41073	1.1754	0.245032	4.3659e-08	1.71863e-06
CG11905-RF	CG11905-RB,CG11905-RF,CG11905-RI,CG11905-RL,	FBgn0036678,	CG11905,	-1.54254	-0.7484	1.96108	1.49852	0.305566	1.14537e-12	1.90066e-10
CG11910-RA	CG11910-RA,	FBgn0039332,	alrm,	-1.20957	0.0234035	0.52121	1.19286	0.385735	0.000746096	0.00877864
CG11911-RA	CG11911-RA,	FBgn0031249,	CG11911,	-1.73435	-0.973215	0.275399	0.774676	0.7829	0.000835172	0.00966911
CG11913-RA	CG11913-RB,	FBgn0039331,	CG11913,	0.642503	-1.64836	0.133871	0.0348006	0.322162	1.4536e-09	8.85468e-08
CG11921-RA	CG11921-RA,	FBgn0004897,	fd96Ca,	-0.0880676	-1.67185	-0.200632	0.0246634	-0.258229	1.74649e-06	4.57606e-05
CG11926-RA	CG11926-RA,	FBgn0031640,	CG11926,	-0.192133	-0.335392	-0.282589	-0.465548	-0.443694	0.00576913	0.047431
CG11949-RA	CG11949-RB,CG11949-RA,CG11949-RC,CG11949-RE,	FBgn0010434,	cora,	0.327267	0.271963	0.88173	0.412041	-0.0501597	0.00393041	0.0348975
CG11966-RA	CG11966-RA,	FBgn0037645,	CG11966,	0.288144	0.902913	1.04575	2.14537	0.0184669	8.83243e-08	3.32934e-06
CG11983-RA	CG11983-RA,	FBgn0037654,	CG11983,	0.571492	0.854635	-0.114526	-0.249412	-0.0820229	0.000371053	0.00483473
CG11997-RA	CG11997-RA,	FBgn0037662,	CG11997,	-2.20483	0.529902	0.0644192	-0.0928973	-0.245844	6.82838e-09	3.4469e-07
CG12009-RA	CG12009-RA,CG12009-RB,	FBgn0035430,	CG12009,	-3.92101	-0.0877339	4.42821	5.02952	0.750397	3.14095e-16	1.56365e-13
CG1200-RB	CG1200-RA,CG1200-RB,	FBgn0040281,	Aplip1,	-3.6587	-1.99517	2.28337	2.23736	-0.159282	1.84271e-16	9.50113e-14
CG12011-RA	CG12011-RA,	FBgn0035257,	CG12011,	-3.07615	-0.101098	-0.0156978	-0.0323321	-0.180573	1.19769e-05	0.00024987
CG12017-RA	CG12017-RA,CG12017-RB,CG12017-RC,CG12017-RD,	FBgn0035429,	CG12017,	-1.24163	0.203729	3.03018	3.94546	-0.0425842	6.12724e-09	3.13318e-07
CG12052-RU	CG12052-RT,CG12052-RU,	FBgn0005630,	lola,	-0.709607	-1.31805	-0.515055	-1.00337	-0.605151	0.00318439	0.0291912
CG12052-RW	CG12052-RN,CG12052-RW,	FBgn0005630,	lola,	-0.524805	-1.20915	-0.194689	-0.363649	-0.294573	0.00538502	0.0451077
CG12063-RA	CG12063-RA,	FBgn0039851,	mey,	-0.207196	-0.0491028	0.549594	1.52104	0.540814	0.000533445	0.0066254
CG12075-RB	CG12075-RA,CG12075-RB,CG12075-RC,	FBgn0030065,	CG12075,	0.0481164	0.939461	1.09316	1.37638	-0.12154	5.5602e-06	0.000129263
CG12110-RB	CG12110-RE,CG12110-RC,CG12110-RB,CG12110-RA,CG12110-RD,CG12110-RF,	FBgn0033075,	Pld,	-0.569857	0.322262	0.835591	0.546085	-0.0205231	0.00408099	0.036013
CG12116-RA	CG12116-RA,	FBgn0030041,	CG12116,	-1.08516	-2.07628	0.0796344	0.291429	0.606375	0.000333739	0.00442036
CG12123-RA	CG12123-RA,	FBgn0030039,	CG12123,	-0.717492	-0.940573	0.163784	0.344778	-0.00963505	0.00461899	0.039883
CG12133-RA	CG12133-RA,	FBgn0033469,	CG12133,	0.492216	0.839158	-1.80436	-3.14098	-1.91366	1.45767e-10	1.16913e-08
CG12139-RB	CG42611-RA,	FBgn0261260,	mgl,	-0.594785	-1.00541	0.0498551	-0.00884259	0.000717863	0.000846495	0.00977668
CG12143-RA	CG12143-RA,	FBgn0033132,	Tsp42Ej,	-1.03153	-0.465275	0.261746	0.934385	0.04316	0.000377115	0.00490046
CG12154-RA	CG12154-RC,CG12154-RF,CG12154-RG,CG12154-RD,CG12154-RE,	FBgn0004102,	oc,	-0.203497	-2.16743	-0.586315	-0.760743	-0.489308	2.81217e-05	0.000526946
CG12158-RA	CG12158-RA,	FBgn0040775,	CG12158,	0.384465	0.569989	-0.79117	-0.839775	-0.0754526	1.2771e-06	3.50393e-05
CG12159-RA	CG12159-RA,CG12159-RB,	FBgn0033232,	CG12159,	-0.222981	-0.245401	-0.337612	-0.73906	-0.841395	1.74849e-05	0.000348179
CG12172-RA	CG12172-RA,	FBgn0024294,	Spn43Aa,	-3.97001	-2.4345	2.66112	1.23441	0.527682	1.40871e-10	1.14902e-08
CG12214-RB	CG12214-RB,CG12214-RA,CG12214-RC,	FBgn0033495,	CG12214,	-0.744636	-0.879193	1.37147	1.41961	-0.247811	7.26472e-07	2.14042e-05
CG12231-RA	CG12231-RA,	FBgn0031026,	CG12231,	-1.26375	-0.811999	-0.507938	-0.451393	0.190511	0.000112978	0.00174631
CG12232-RA	CG12232-RA,	FBgn0010223,	Galpha73B,	-1.99742	-1.58309	0.467	0.339958	-0.0570634	4.21635e-06	0.000100614
CG12238-RA	CG12238-RA,	FBgn0087008,	e(y)3,	-0.0757363	-0.872952	-0.141659	-0.235079	-0.24297	0.00147761	0.01527
CG12245-RA	CG12245-RA,	FBgn0014179,	gcm,	-0.289419	-0.574004	-0.645022	-0.80134	-0.996624	6.10817e-05	0.00103623
CG12256-RA	CG12256-RA,CR43477-RA	FBgn0038002,FBgn0263454	CG12256,CR43477	0.0657147	-0.462312	0.732386	1.62458	0.0771161	0.000159298	0.00232606
CG12268-RA	CG12268-RA,CG12268-RB,CG12268-RC,	FBgn0039131,	CG12268,	-0.00669248	0.881653	0.0306048	0.127132	0.456813	0.00254279	0.0242632
CG12278-RA	CG12278-RA,	FBgn0038847,	CG12278,	-0.000479076	-1.25511	0.255447	0.00124065	-0.0102646	0.00308442	0.0284535
CG12283-RA	CG12283-RB,	FBgn0015399,	kek1,	0.316295	-0.478257	1.69398	1.28901	0.311546	4.29297e-08	1.69802e-06
CG12287-RA	CG12287-RB,CG12287-RA,	FBgn0004394,	pdm2,	-0.623544	-0.136149	-0.471335	-0.593732	-0.2335	0.000339374	0.00448266
CG12296-RA	CG12296-RA,CG12296-RB,	FBgn0013469,	klu,	-0.877102	-1.37365	-0.301576	-0.421994	-0.281066	0.000133301	0.00201304
CG12310-RA	CG12310-RA,	FBgn0036467,	CG12310,	-1.93598	0.105317	-0.149231	0.126022	0.530551	0.00484999	0.0414806
CG12311-RA	CG12311-RA,	FBgn0086368,	tw,	-1.94643	-1.44208	0.17071	0.47444	0.157086	3.89324e-07	1.21924e-05
CG12327-RA	CG12327-RA,	FBgn0036492,	Best3,	-0.437041	-1.09847	-0.00414571	-0.0379598	-0.196679	0.0022934	0.0222214
CG12345-RB	CG12345-RB,CG12345-RA,	FBgn0000303,	Cha,	0.0261502	-0.0159277	0.478032	0.954378	-0.0652165	0.00116248	0.0127141
CG12350-RA	CG12350-RA,	FBgn0043470,	lambdaTry,	0.744021	0.780677	0.390434	0.481168	-0.695295	0.000703205	0.0083379
CG12355-RA	CG12355-RA,CG12355-RB,CG12355-RC,CG12355-RD,	FBgn0040805,	CG12355,	-2.51524	-0.131153	1.35604	2.23275	0.10646	4.97947e-10	3.43965e-08
CG12370-RA	CG12370-RA,CG12370-RB,	FBgn0033744,	Dh44-R2,	0.0529412	-0.52082	-0.577572	-0.474155	-0.614396	0.00124382	0.0133907
CG12376-RA	CG12376-RA,	FBgn0033323,	CG12376,	0.15026	0.0864653	-0.61655	-1.35325	0.0776925	0.00349849	0.0315679
CG12414-RA	CG12414-RC,CG12414-RD,CG12414-RE,CG12414-RF,	FBgn0037212,	nAcRalpha-80B,	0.78132	0.591093	0.463728	0.320077	-0.226335	0.00598177	0.0488731
CG1242-RA	CG1242-RA,	FBgn0001233,	Hsp83,	-0.200746	0.141934	-0.158428	-0.412283	1.51216	5.37429e-05	0.000930319
CG12437-RA	CG12437-RB,CG12437-RA,CG12437-RC,	FBgn0003209,	raw,	-1.02246	-0.6512	-0.897267	-0.760283	-0.788011	1.21394e-06	3.36385e-05
CG12449-RB	CG12449-RJ,CG12449-RK,CG12449-RL,CG12449-RM,CG12449-RN,CG12449-RA,CG12449-RF,CG12449-RD,CG12449-RH,	FBgn0027341,	Gfat1,	-1.62441	0.797565	2.09386	2.59851	-0.125581	1.87113e-09	1.08488e-07
CG12455-RA	CG42818-RB,	FBgn0262000,	CG42818,	0.436919	0.102073	0.242692	0.239708	0.902479	9.29157e-05	0.00148274
CG1246-RB	CG1246-RB,CG1246-RC,	FBgn0035360,	CG1246,	-1.34015	0.57181	0.693898	1.96043	0.627381	8.66972e-10	5.63805e-08
CG12481-RA	CG12481-RB,	FBgn0030542,	CG12481,	0.520651	2.34607	0.206932	-0.337733	0.0597875	3.04165e-06	7.53212e-05
CG12489-RA	CG12489-RA,CG12489-RB,	FBgn0260866,	dnr1,	-0.891914	-0.868129	-1.2425	-0.345845	0.311339	4.63009e-05	0.00081628
CG12490-RA	CG12490-RB,	FBgn0034782,	CG12490,	0.153944	0.851673	-1.19334	-1.18545	-0.232897	4.18899e-06	0.000100127
CG12492-RA	CG34355-RE,CG34355-RB,	FBgn0085384,	CG34355,	0.133296	0.517612	0.793542	1.49429	0.130318	0.000518416	0.00648559
CG12497-RA	CG33950-RB,CG33950-RC,CG33950-RD,CG33950-RI,CG33950-RJ,CG33950-RK,CG33950-RL,CG33950-RS,CG33950-RT,CG33950-RU,CG33950-RW,CG33950-RX,CG33950-RY,CG33950-RZ,	FBgn0261451,	trol,	-0.117529	0.311327	1.12137	1.83889	0.22191	2.93257e-06	7.27449e-05
CG12508-RA	CG43861-RA,CG43861-RB,CG43861-RC,	FBgn0264443,	CG43861,	0.229352	0.303438	0.708208	1.05806	0.00610397	0.0005353	0.00663928
CG12511-RA	CG12511-RC,CG12511-RB,	FBgn0031729,	CG12511,	0.328918	0.0628329	-1.02098	-2.18515	-1.36452	7.62744e-14	1.93188e-11
CG12551-RA	CG43366-RB,	FBgn0263109,	CG43366,	-1.19884	-1.32028	3.27991	3.36764	-0.374884	3.84411e-13	7.11506e-11
CG12557-RA	CG33996-RB,	FBgn0034286,	dpr13,	-0.753744	0.114645	0.507556	1.04137	0.308333	0.00614157	0.0498683
CG12620-RA	CG12620-RA,CG12620-RB,	FBgn0032626,	CG12620,	0.430628	0.0562951	-0.642437	-1.65857	-1.05052	1.65897e-08	7.36938e-07
CG12656-RA	CG34331-RB,	FBgn0085360,	CG34331,	0.612133	-0.617945	-0.0704494	0.0758177	-0.0446547	0.0039685	0.0351463
CG12674-RA	CG12674-RA,	FBgn0031388,	CG12674,	1.21491	0.711285	1.11723	0.805094	0.589493	0.000630442	0.00763564
CG12681-RA	CG12681-RA,	FBgn0029730,	CG12681,	0.334453	0.126261	-0.329424	-0.721752	-0.379814	0.000331325	0.00439242
CG12766-RA	CG12766-RA,	FBgn0035476,	CG12766,	-0.966952	1.77933	0.29387	-0.0209962	0.594486	9.7793e-06	0.000211353
CG12789-RA	CG12789-RA,	FBgn0025697,	santa-maria,	-2.24724	0.0345815	0.213643	0.585514	0.2182	0.000932171	0.0105057
CG12795-RA	CG12795-RB,	FBgn0031535,	CG12795,	-0.588112	-0.465952	-0.891645	-0.991291	-0.604502	4.97597e-06	0.000117191
CG12800-RA	CG12800-RA,	FBgn0039006,	Cyp6d4,	0.311664	0.613642	0.907444	0.992094	0.339953	6.4674e-05	0.00108636
CG12814-RA	CG12814-RB,CG12814-RC,	FBgn0037796,	CG12814,	-0.735463	-0.21729	2.5157	2.51286	-0.0555432	2.53269e-06	6.43741e-05
CG12816-RA				-0.343357	-1.3917	-0.272906	-0.36075	0.0729161	0.00145243	0.0150687
CG12820-RA	CG34361-RE,CG34361-RH,	FBgn0085390,	Dgk,	0.269891	0.526662	1.53944	1.23689	0.379733	0.000120465	0.00185411
CG12825-RA	CG12825-RA,	FBgn0033221,	CG12825,	-2.23249	0.163241	0.966715	1.16801	0.346635	2.55104e-06	6.47264e-05
CG12826-RA	CG12826-RA,	FBgn0033207,	CG12826,	0.0142779	0.894638	0.0752547	0.152481	0.925701	0.000896864	0.0101713
CG12837-RA	CG12837-RA,	FBgn0033139,	Tsp42Er,	-1.21289	-0.476444	-0.135937	-0.364458	-0.0843378	0.00419891	0.0368733
CG12840-RA	CG12840-RA,	FBgn0033134,	Tsp42El,	-1.29332	-0.272776	1.31641	1.33076	-0.0790336	6.49069e-10	4.31825e-08
CG12843-RA	CG12843-RA,	FBgn0033130,	Tsp42Ei,	-1.4285	-0.370246	1.41612	1.74972	0.168642	8.91391e-07	2.58414e-05
CG12846-RA	CG12846-RA,	FBgn0029507,	Tsp42Ed,	-1.58813	-0.644129	0.524377	0.678811	0.639355	2.70616e-05	0.000508709
CG12857-RA	CG12857-RA,CG12857-RB,	FBgn0033963,	CG12857,	-0.259219	1.16975	0.186838	0.0197836	0.145887	0.00326395	0.0297673
CG12865-RA	,CR43428-RA	,FBgn0263376	,CR43428	0.162848	0.112572	-0.560885	-1.45604	-0.000160936	0.000563643	0.00693127
CG12868-RA	CG12868-RB,	FBgn0033945,	CG12868,	-1.21887	-1.53255	1.60021	1.06623	0.268751	4.53784e-09	2.37365e-07
CG12869-RA	CG12869-RA,	FBgn0033943,	CG12869,	-1.17572	0.222283	-0.520709	0.224494	0.047745	0.00126335	0.0135424
CG12908-RB	CG12908-RA,CG12908-RB,	FBgn0026403,	Ndg,	-2.71336	-1.43799	-1.33459	-1.18911	-0.872246	5.65468e-11	5.33573e-09
CG12912-RA	CG12912-RA,	FBgn0033497,	CG12912,	-0.0100142	0.0831604	1.21374	1.31488	-0.224887	6.8063e-07	2.04288e-05
CG12932-RA	CG42344-RF,	FBgn0259246,	brp,	-0.533736	-0.868283	0.843329	0.626043	-0.00486713	0.00317753	0.0291658
CG12933-RA	CG42344-RJ,CG42344-RK,CG42344-RL,CG42344-RD,CG42344-RE,CG42344-RF,CG42344-RG,CG42344-RH,	FBgn0259246,	brp,	-0.0242781	-0.38951	0.793253	0.905069	-0.25433	0.00403065	0.0356123
CG12964-RA	CG12964-RB,	FBgn0034022,	CG12964,	-1.67761	0.22606	1.59598	2.47888	0.323331	0.000416639	0.00534193
CG13004-RA	CG13004-RA,CG13004-RC,CG13004-RB,CG13004-RD,	FBgn0030797,	CG13004,	-0.260806	0.510405	0.424085	0.767543	0.115099	0.00181179	0.0182668
CG13011-RA	CG13011-RA,	FBgn0261245,	sing,	-1.84485	-0.933052	-0.145739	-0.0932598	0.0892742	0.000180961	0.00258923
CG13024-RA	CG13024-RB,CG13024-RC,	FBgn0036665,	CG13024,	-0.104144	-1.17217	0.273421	0.501187	0.767277	6.07343e-06	0.000138518
CG13028-RA	CG13028-RA,	FBgn0036676,	CG13028,	-2.10005	0.157359	0.110348	0.390048	0.190891	6.60259e-11	6.03302e-09
CG13046-RA	CG13046-RB,	FBgn0036595,	CG13046,	-0.850964	0.0500794	-0.0876929	0.181791	-0.418088	0.0052856	0.0444169
CG13059-RA	CG13059-RA,	FBgn0036607,	CG13059,	-1.81682	0.0351082	1.58297	2.70222	0.751584	0.000123628	0.0018881
CG13064-RA	CG13064-RA,	FBgn0040796,	CG13064,	-0.507086	-3.11249	0.205885	0.685707	-0.0533549	4.75341e-13	8.47222e-11
CG13081-RA	CG13081-RA,	FBgn0032804,	CG13081,	-1.57019	-2.01875	-2.71934	-2.558	-1.58297	1.75347e-20	2.53149e-17
CG13082-RA	CG13082-RA,	FBgn0032803,	CG13082,	-1.37662	-0.861467	-1.15255	-0.161313	-0.109028	1.1485e-07	4.15465e-06
CG13085-RA	CG13085-RA,	FBgn0032780,	CG13085,	-0.887245	-0.745693	0.0396428	-0.0594652	-0.684028	0.000983766	0.0110183
CG13094-RC	CG13094-RA,CG13094-RC,CG13094-RD,	FBgn0032048,	Dh31,	1.34546	0.390972	0.487748	0.546943	0.171265	0.00130538	0.0138825
CG13096-RA	CG13096-RA,	FBgn0032050,	CG13096,	-0.197424	0.198059	-0.256836	-0.343975	-0.767638	0.00207754	0.0204023
CG13097-RA	CG13097-RA,	FBgn0032051,	CG13097,	-0.0257757	0.610987	-0.185619	-0.185171	-0.69297	0.000219745	0.00308005
CG13101-RB	CG13101-RA,CG13101-RB,	FBgn0032084,	CG13101,	1.04399	0.208986	-0.0291424	-0.150027	-0.92639	0.00183376	0.0184231
CG13130-RA	CG13130-RA,	FBgn0040965,	CG13130,	-0.0530416	-1.07041	-0.301659	-0.21677	0.0462852	0.00441765	0.0384476
CG13134-RA	CG42843-RB,	FBgn0262032,	CG42843,	0.56852	0.0818834	-1.0217	-0.592846	-0.167814	7.02631e-05	0.00116196
CG13136-RA	CG42843-RB,	FBgn0262032,	CG42843,	0.299586	0.01192	-1.13243	-0.545017	-0.555192	1.65235e-06	4.34518e-05
CG13137-RA	CG13137-RB,	FBgn0032188,	CG13137,	0.114601	0.524232	-1.31285	-0.833924	-1.00882	5.89063e-05	0.00100287
CG13154-RA	CG13154-RA,	FBgn0033736,	CG13154,	-0.454771	-0.716115	-0.982984	-2.38289	-2.20111	8.63695e-14	2.14986e-11
CG13159-RA				-4.51122	-3.4197	0.212184	0.409489	-2.35401	1.32122e-19	1.51358e-16
CG13183-RA	CG13183-RA,	FBgn0033667,	CG13183,	0.249499	1.23968	1.46217	2.02982	0.357186	3.60237e-07	1.14051e-05
CG13188-RB	CG13188-RA,CG13188-RB,	FBgn0033668,	CG13188,	-0.929183	-0.374545	2.18853	2.89463	0.446277	3.60743e-10	2.60403e-08
CG13192-RA	CG13192-RA,	FBgn0033653,	CG13192,	-0.533301	-0.879882	-0.776188	-0.662406	-0.485681	3.1636e-08	1.30122e-06
CG13196-RA	CG13196-RA,	FBgn0033645,	CG13196,	-0.483908	-0.175386	0.186396	1.23354	0.34968	0.00567149	0.0467348
CG13204-RA	CG13204-RA,CG13204-RB,	FBgn0033627,	CG13204,	-1.14572	-1.13115	-1.03566	-0.618083	-0.148341	1.39453e-06	3.77728e-05
CG13207-RB	CG13207-RA,CG13207-RC,CG13207-RB,CG13207-RD,	FBgn0016047,	nompA,	-1.5772	0.195956	2.78048	3.77698	0.197686	5.7867e-12	7.3283e-10
CG13209-RA	CG13209-RA,CG13209-RB,CG13209-RC,	FBgn0003382,	sha,	0.393427	0.0986224	4.02523	3.08248	-0.147896	1.64439e-11	1.75852e-09
CG13214-RA	CG13214-RC,CG13214-RD,	FBgn0033603,	Cpr47Ef,	0.40483	0.0198606	-0.0721016	0.916297	0.701087	0.00547985	0.045677
CG13217-RA	CG13217-RA,	FBgn0033590,	CG13217,	0.290858	0.339798	0.306518	0.337495	0.734207	0.00202946	0.0200269
CG13226-RA	CG13226-RA,	FBgn0033594,	CG13226,	0.333557	-1.68827	-0.232256	-0.211407	0.137831	0.00182163	0.0183268
CG13231-RA	CG13231-RA,	FBgn0033580,	CG13231,	-0.328153	-1.04806	-0.287785	-0.168705	0.0458736	0.00483406	0.0413689
CG13232-RA	CG13232-RA,	FBgn0033578,	BBS4,	0.719752	1.23275	1.05177	0.754107	0.899754	1.24052e-08	5.72185e-07
CG13258-RA	CG13258-RA,CG13258-RB,	FBgn0032582,	CG13258,	-1.49258	-1.79596	-2.03387	-2.16548	-1.00921	4.66239e-11	4.54803e-09
CG13272-RA	CG13272-RA,CG13272-RB,	FBgn0086673,	CG13272,	-0.666962	0.147365	2.30408	4.12026	1.43202	9.54552e-10	6.12483e-08
CG13278-RA	CG13278-RA,	FBgn0032602,	CG13278,	-0.823784	-1.71584	-0.807206	-0.317408	0.0191216	0.00311372	0.0287055
CG13279-RA	CG13279-RA,CG13279-RB,	FBgn0000406,	Cyt-b5-r,	0.155129	1.00168	0.986467	0.926934	0.643067	0.0013761	0.0144381
CG13282-RA	CG13282-RA,CG13282-RB,	FBgn0032612,	CG13282,	-1.1447	0.209014	0.391471	1.16191	0.313404	8.85761e-07	2.57298e-05
CG13284-RB	CG13284-RA,CG13284-RB,CG13284-RC,CG13284-RD,	FBgn0032614,	CG13284,	-1.98328	0.595884	1.5193	0.266316	0.219587	2.07997e-08	9.01757e-07
CG13297-RA	CG13297-RA,	FBgn0035685,	CG13297,	-3.22606	0.243157	0.938483	1.23231	-0.121985	0.0006357	0.00767358
CG13315-RA	CG13315-RA,	FBgn0040827,	CG13315,	-4.19349	-1.59104	-0.0562833	-0.286603	-0.914489	1.48411e-10	1.18376e-08
CG13316-RA	CG13316-RC,CG13316-RA,CG13316-RI,CG13316-RJ,CG13316-RD,CG13316-RE,CG13316-RF,CG13316-RG,CG13316-RH,	FBgn0023215,	Mnt,	0.101378	-1.02338	0.123204	-0.54812	-0.240207	0.00357431	0.032111
CG13318-RA	CG13318-RA,	FBgn0037627,	CG13318,	-0.640933	-0.0822343	0.310017	1.20677	0.46644	0.00610354	0.0496713
CG13321-RA	CG13321-RA,	FBgn0033787,	CG13321,	-1.3428	0.31426	0.527931	0.850662	0.916395	6.20424e-05	0.00104884
CG13323-RA	CG13323-RA,	FBgn0033788,	CG13323,	-4.01731	-4.25865	-3.55427	-2.89745	-0.660186	1.94967e-22	4.76107e-19
CG13324-RA	CG13324-RA,	FBgn0033789,	CG13324,	-3.0006	-3.79483	-1.63297	-1.3243	-0.687969	7.54902e-12	9.08209e-10
CG13330-RA	CG13330-RA,CG33528-RF,CG33528-RE	FBgn0033848,FBgn0260964	CG13330,Vmat	0.624812	0.455245	0.939891	1.53218	-0.0379585	0.00143844	0.0149509
CG13362-RA	CG13362-RA,	FBgn0029531,	CG13362,	-4.52242	-4.23856	0.187414	0.599496	-0.271664	1.73873e-15	6.52398e-13
CG13366-RA	CG13366-RA,CG13366-RB,	FBgn0025633,	CG13366,	-0.226903	-0.615628	-0.222242	-0.337991	-0.170356	0.00361069	0.0323975
CG13374-RA	CG13374-RA,	FBgn0011822,	pcl,	-3.62554	-0.891451	-0.106204	-0.206649	0.174703	6.86871e-07	2.05733e-05
CG13375-RA	CG13375-RA,CG13375-RB,	FBgn0040370,	CG13375,	1.13608	0.903339	0.538296	0.330971	-0.346192	0.00514054	0.0434253
CG13380-RA	CG4174-RB,CG13380-RB,	FBgn0036793,FBgn0036799,	CG4174,CG13380,	0.335805	1.25815	0.133956	0.0142575	-0.140519	0.00192972	0.01926
CG13394-RB	CG42820-RA,	FBgn0262002,	CG42820,	0.683009	0.904991	-0.0147088	-0.500298	0.156716	0.000270048	0.003678
CG13404-RA				0.0924339	-1.0046	0.0504382	-0.0773121	0.261266	0.00272062	0.0256717
CG13419-RA	CG13419-RA,	FBgn0038901,	burs,	1.15666	-0.769339	-0.295745	0.0853577	0.097411	0.000873328	0.0100271
CG13423-RA	CG13423-RA,	FBgn0034513,	CG13423,	0.274873	1.0325	0.595083	0.682968	-0.0602096	0.000546558	0.0067557
CG1342-RA	CG1342-RA,	FBgn0039795,	Spn100A,	-4.3519	-0.941992	4.53483	4.14597	0.426336	1.60983e-16	8.6078e-14
CG13436-RA	CG13436-RA,	FBgn0034532,	CG13436,	-1.199	-0.730686	-0.963281	-0.67845	-0.852621	1.33384e-05	0.000273532
CG13437-RA	CG13437-RA,	FBgn0034541,	CG13437,	-0.348948	-1.47061	-0.571106	-0.502726	-0.252009	0.000190785	0.0027217
CG13471-RA	CG13471-RA,	FBgn0036443,	CG13471,	0.401682	0.647321	0.82288	0.931856	0.120323	1.38713e-05	0.000283253
CG13488-RA	CG13488-RA,CG13488-RB,	FBgn0034670,	CG13488,	0.261939	-0.886555	0.068679	0.0390585	0.826434	0.00283952	0.0265368
CG13492-RB	CG13492-RD,	FBgn0034662,	CG13492,	0.709631	0.638036	1.3428	3.16482	0.650912	0.000363122	0.00475285
CG13493-RA	CG13493-RA,	FBgn0034667,	comr,	-2.40918	-1.54875	-2.90009	-0.889878	-0.171498	2.34048e-08	9.9381e-07
CG13506-RA	CG13506-RA,	FBgn0034723,	CG13506,	-0.822551	0.101044	1.13576	0.832514	-1.24094	5.88981e-06	0.000134756
CG13510-RA	CG13510-RB,	FBgn0034758,	CG13510,	-1.82304	-0.752245	0.291352	0.110415	0.180546	3.92627e-09	2.09939e-07
CG13511-RA	CG13511-RA,CG13511-RB,CG13511-RC,	FBgn0034759,	CG13511,	-0.85131	0.110172	0.870497	0.536454	-0.143327	0.00272595	0.0257051
CG13521-RB	CG13521-RA,CG13521-RB,	FBgn0005631,	robo,	-0.574491	-0.664093	-0.82266	-0.687737	-0.378069	0.000101737	0.00159823
CG13532-RA	CG13532-RA,	FBgn0034788,	CG13532,	-0.43351	0.104993	0.133255	1.07377	0.130697	0.00421854	0.0370007
CG13534-RA				0.644875	0.0162962	0.606517	1.27549	0.585711	1.24856e-06	3.44654e-05
CG13545-RA				0.136136	0.897226	-1.49087	-2.36262	-0.0710461	3.3643e-07	1.07457e-05
CG13549-RA	CG13549-RA,CG13549-RB,	FBgn0040063,	yip3,	0.829203	-0.430957	-0.20113	-0.644117	-0.105642	0.00277286	0.0260454
CG13559-RA	CG13559-RA,	FBgn0034870,	CG13559,	-0.266632	0.0120169	0.635039	0.941835	0.565376	0.000964169	0.0108072
CG13560-RA				0.264315	0.169463	-0.129391	-0.239976	0.886882	0.000585981	0.00713908
CG1358-RA				-0.555101	-1.06178	-0.571197	-0.627772	-0.382446	6.57242e-05	0.00109822
CG13597-RA	CG13597-RA,	FBgn0039124,	CG13597,	0.74557	0.863122	0.0824199	0.109243	0.000574919	0.00258074	0.0245442
CG13614-RA	CG13614-RA,	FBgn0039194,	CG13614,	-1.35997	0.139824	2.28582	2.51912	0.349888	3.19764e-11	3.18374e-09
CG13615-RA	CG13615-RA,	FBgn0039199,	CG13615,	0.297953	-0.0346705	1.6005	2.10288	-0.385011	3.87708e-05	0.000703183
CG13616-RA	CG13616-RA,	FBgn0039200,	CG13616,	-2.0744	0.424823	2.34712	2.16921	-0.194524	5.32742e-11	5.06e-09
CG13627-RA	CG13627-RA,CG13627-RB,	FBgn0039217,	CG13627,	-4.08439	0.185343	3.35228	4.87609	0.694924	1.15931e-11	1.30757e-09
CG13631-RA	CG13631-RA,	FBgn0040600,	CG13631,	-2.73711	-0.00949773	4.50068	4.01651	0.721849	1.99708e-14	5.76638e-12
CG13632-RA	CG42331-RB,CG42331-RD,	FBgn0259233,	CG42331,	0.380061	-0.0228323	1.1541	2.6947	0.881524	1.7286e-08	7.63172e-07
CG13634-RA	CG13634-RA,	FBgn0039224,	CG13634,	-1.03002	0.340728	0.465378	1.46423	0.513949	9.14212e-06	0.000199977
CG13636-RA	CG13636-RB,CG13636-RA,CG13636-RC,	FBgn0039232,	CG13636,	-2.22995	-0.567282	-0.0160886	0.115924	0.449828	4.63635e-05	0.00081628
CG13640-RA	CG13640-RA,	FBgn0039237,	CG13640,	-3.91268	-1.06548	-0.299515	-0.143985	0.037386	1.1767e-14	3.69305e-12
CG13641-RA	CG13641-RA,	FBgn0039239,	CG13641,	-1.18944	-1.48373	-0.618469	0.115819	0.0122979	0.00014185	0.00212878
CG13646-RA	CG13646-RA,	FBgn0039255,	CG13646,	0.600328	1.66073	0.139706	0.0355529	0.336951	0.00228464	0.0221545
CG13648-RA	CG13648-RC,CG13648-RD,	FBgn0039257,	tnc,	-0.492609	-0.557865	1.43233	1.11484	-0.0292537	1.7747e-07	6.1295e-06
CG13650-RA	CG13650-RB,	FBgn0039277,	CG13650,	0.0178285	1.19749	-0.0761119	-0.212503	0.305494	0.000631927	0.00764722
CG13659-RA	CG13659-RA,	FBgn0039319,	CG13659,	-1.51824	-1.19455	0.0736075	0.615308	0.411724	2.3171e-05	0.000447219
CG13686-RA	CG13686-RC,CG13686-RB,	FBgn0040106,	lectin-21Cb,	-0.145754	-0.174962	-1.40374	-2.83699	-0.877793	2.68242e-12	3.75981e-10
CG13694-RA	CG13694-RA,	FBgn0031219,	CG13694,	-1.11601	-0.854299	-0.750126	-1.52525	-0.416146	2.56995e-05	0.000486908
CG13698-RB	CG13698-RB,	FBgn0036773,	CG13698,	-4.04473	-1.60918	2.44913	2.9311	0.0201127	5.6752e-12	7.31544e-10
CG13707-RA	CG13707-RC,CG13707-RD,CG13707-RB,	FBgn0035578,	CG13707,	-2.41109	-0.684633	1.76679	1.75548	0.105795	1.60897e-14	4.94229e-12
CG13712-RA	CG13712-RA,	FBgn0035570,	CG13712,	1.20801	-0.681956	0.559778	0.978681	-0.0264751	0.0031846	0.0291912
CG13716-RA	CG13716-RA,	FBgn0035563,	CG13716,	0.471381	1.9629	0.253265	-0.16638	0.0460714	0.00110466	0.0121834
CG13722-RA	CG13722-RB,	FBgn0035553,	CG13722,	-0.220079	0.0198449	1.91216	1.83404	-0.0124565	1.29704e-07	4.62355e-06
CG13728-RA	CG13728-RA,	FBgn0036716,	CG13728,	-1.15427	-0.793309	-0.474661	-1.15887	-1.53287	3.39916e-09	1.83111e-07
CG13737-RA	CG13737-RA,	FBgn0036382,	CG13737,	-3.48602	0.390882	1.98217	2.03446	0.0202927	1.91858e-11	1.9927e-09
CG13741-RA	CG13741-RA,	FBgn0033374,	CG13741,	-0.572522	0.0778559	-0.514942	-0.61277	-1.12506	0.000274211	0.00372416
CG13743-RA	CG13743-RA,CG13743-RB,	FBgn0033368,	CG13743,	0.0858424	-0.279075	-0.186549	-0.314058	1.85958	7.84836e-06	0.000174587
CG13744-RA	CG13744-RA,	FBgn0033363,	CG13744,	0.149771	-0.653848	2.39756	2.47144	0.266176	4.52817e-09	2.37365e-07
CG13766-RA	CG13766-RA,	FBgn0031834,	CG13766,	-0.500044	-0.46794	-0.456537	-0.430832	-0.42921	0.0016758	0.0170617
CG13772-RA	CG13772-RA,CG13772-RB,	FBgn0031866,	neuroligin,	-0.645053	0.416545	1.31233	1.71112	0.660866	7.69374e-07	2.25761e-05
CG13777-RC	CG43227-RC,CG43227-RD,CG43227-RF,	FBgn0262872,	milt,	0.0198991	-0.783745	-0.39607	-0.628976	-0.634182	0.000645496	0.00775939
CG13806-RA	CG13806-RA,	FBgn0035325,	CG13806,	-1.79035	0.0590688	0.22018	0.529085	0.16349	2.34096e-05	0.000450619
CG13810-RA	CG13810-RB,	FBgn0035313,	CG13810,	-2.01313	-0.151986	-0.0205086	0.332472	-0.152157	0.00126293	0.0135424
CG13830-RA				-1.40645	0.182585	0.668624	1.80801	0.302837	3.50066e-05	0.000638118
CG13833-RA	CG13833-RA,	FBgn0039040,	CG13833,	-1.49951	-0.0377644	0.137907	0.194558	-0.0709551	0.00126594	0.0135582
CG13847-RA	CG13847-RB,	FBgn0038967,	CG13847,	-1.245	0.165387	0.705788	1.72822	-0.150202	0.000330865	0.00439035
CG13872-RA	CG13872-RA,	FBgn0034477,	CG13872,	-0.706585	-0.0578735	-1.46104	-1.34873	-0.611963	4.03231e-07	1.25192e-05
CG13888-RA	CG13888-RA,CG13888-RB,	FBgn0035167,	Gr61a,	0.801977	0.930823	0.264843	-0.0193568	0.377463	0.00204838	0.0201722
CG13906-RA	CG13906-RA,	FBgn0028999,	nerfin-1,	-2.06804	-1.00131	-0.827223	-0.887825	-0.663942	4.69238e-12	6.27259e-10
CG13907-RA	CG13907-RA,	FBgn0035173,	CG13907,	-1.30097	-1.13063	-0.303681	-0.159405	-0.0616418	2.60351e-06	6.56879e-05
CG13908-RA	CG13908-RA,CG13908-RB,	FBgn0035178,	CG13908,	-0.979273	-0.0296065	1.28108	1.28022	0.0966498	2.65324e-06	6.67333e-05
CG13913-RA	CG43772-RA,CG43772-RB,	FBgn0264272,	mwh,	-2.43161	-0.728985	0.657256	0.630551	0.0433103	3.6815e-11	3.6404e-09
CG13925-RA	CG42234-RC,	FBgn0261723,	Dbx,	0.388475	-1.13187	0.186264	-0.320566	-0.457876	0.000106895	0.00166297
CG13927-RA	CG13927-RA,CG13927-RB,	FBgn0035245,	GC,	-1.17457	-0.925168	0.681265	0.581478	0.0916426	7.91868e-05	0.00128895
CG13928-RA	CG13928-RA,	FBgn0035246,	CG13928,	-0.489768	-1.19794	0.868512	0.117897	-0.344591	0.00549359	0.0457124
CG13936-RA	CG13936-RD,	FBgn0035282,	CG13936,	1.35638	0.162887	-0.14813	-0.1733	-0.192032	0.00199681	0.0197858
CG13941-RA	CG13941-RA,	FBgn0033928,	Arc2,	-1.43612	-0.611081	0.852069	1.34298	-0.504754	2.9585e-08	1.23089e-06
CG13947-RA	CG13947-RA,	FBgn0031277,	CG13947,	-1.55437	-0.0588188	0.0396911	0.10687	-0.551696	0.00594751	0.0487034
CG13949-RA	CG13949-RA,	FBgn0031288,	CG13949,	0.950679	-0.541078	-0.159009	-0.392573	0.133794	7.35718e-05	0.00121389
CG13950-RA	CG13950-RA,	FBgn0031289,	CG13950,	0.0477788	0.0793464	-0.0140725	-0.497071	-0.863527	0.00177755	0.017971
CG13954-RA	CG13954-RB,	FBgn0033405,	CG13954,	0.370442	0.268089	-1.46072	-1.49968	-0.264037	6.27062e-06	0.00014279
CG13958-RA	CG43720-RI,CG43720-RJ,	FBgn0263873,	sick,	0.156541	0.000622039	1.25917	0.914319	-0.57906	1.97741e-07	6.74892e-06
CG13966-RA	CG43861-RA,CG43861-RB,CG43861-RC,	FBgn0264443,	CG43861,	0.643465	0.224823	1.32225	1.38982	-0.054204	0.00242639	0.0233221
CG13983-RA	CG13983-RA,	FBgn0031792,	CG13983,	-1.59121	-0.954119	-0.0895286	-0.327003	-0.804408	3.99354e-05	0.000718887
CG13984-RA	CG13984-RA,	FBgn0260452,	CG13984,	0.316194	0.112741	0.233084	0.0783512	-1.28182	0.00411188	0.0362413
CG13989-RA	CG13989-RA,	FBgn0031786,	CG13989,	-0.197707	-1.13373	-1.32828	-1.46542	-1.01799	6.03368e-06	0.000137829
CG13998-RA	CG13998-RA,	FBgn0040949,	CG13998,	0.309478	-0.84381	0.789147	0.847852	-0.0186016	2.92984e-05	0.000546487
CG14020-RA	CG14020-RA,CG14020-RB,	FBgn0031707,	CG14020,	0.194925	1.02127	0.769754	0.578582	0.16434	2.90884e-05	0.000543273
CG14021-RA	CG14021-RB,CG14021-RA,CG14021-RC,CG14021-RD,CG14021-RE,	FBgn0031702,	fusl,	-2.72509	-0.129306	3.03117	3.69534	0.676203	4.93558e-12	6.48043e-10
CG1402-RA	CG1402-RB,	FBgn0029962,	CG1402,	1.32456	0.144998	0.267913	0.994785	-0.0370158	2.93836e-05	0.000547369
CG14035-RA	CG42768-RJ,CG42768-RK,CG42768-RH,CG42768-RI,	FBgn0261836,	Msp-300,	0.252058	0.0855921	0.949306	1.4782	0.276239	4.79778e-07	1.48003e-05
CG14039-RA	CG14039-RB,CG14039-RA,CG14039-RF,CG14039-RG,CG14039-RE,CG14039-RI,CG14039-RL,	FBgn0028572,	qtc,	-0.0158974	0.709198	0.894604	1.02053	-0.38324	4.53776e-05	0.000803823
CG14041-RB	CG14041-RA,CG14041-RB,CG14042-RA,CG14042-RB,	FBgn0260470,FBgn0260451,	SP555,CG14042,	-0.0897021	-0.788809	1.58615	1.00687	-0.316389	3.05062e-05	0.000566091
CG14060-RA	CG42665-RD,CG42665-RE,	FBgn0261547,	Exn,	-0.136612	0.0615434	1.44267	1.19513	0.0409266	1.27978e-06	3.50393e-05
CG14076-RA	CG14076-RC,CG14077-RB,	FBgn0036829,FBgn0036830,	Ir75d,CG14077,	-0.3259	0.853475	0.0793779	0.0428393	0.373544	0.00349366	0.0315632
CG1407-RA	CG1407-RB,CG1407-RA,CG1407-RD,CG1407-RC,	FBgn0033474,	CG1407,	-1.16016	-0.538293	-0.428707	-0.255179	-0.111048	1.86846e-05	0.000369521
CG1407-RB	CG1407-RB,CG1407-RA,CG1407-RD,CG1407-RC,	FBgn0033474,	CG1407,	-1.20179	-0.531042	-0.316539	-0.215242	-0.0481969	0.000152668	0.00225135
CG14102-RA	CG14102-RA,	FBgn0036906,	CG14102,	0.691336	0.630981	0.57817	0.478768	0.141841	4.04431e-05	0.00072712
CG14105-RA	CG14105-RA,	FBgn0036359,	CG14105,	-2.16406	0.30161	1.76998	2.72109	0.512904	1.17009e-10	9.87867e-09
CG14107-RA	CG14107-RA,	FBgn0036351,	CG14107,	-5.31026	-0.789669	0.342543	0.509119	0.61228	8.56275e-13	1.45436e-10
CG14110-RA	CG14110-RA,	FBgn0036352,	CG14110,	-3.13084	-0.281759	2.95745	3.2671	0.0891608	2.89133e-13	5.64083e-11
CG14131-RA	CG14131-RA,CG14131-RB,	FBgn0036205,	CG14131,	-0.617599	-0.154713	0.155047	0.899843	-0.0316102	0.000159203	0.00232606
CG14132-RA	CG14132-RB,	FBgn0040817,	CG14132,	-2.48516	-0.21929	0.533109	0.771503	0.129438	2.11129e-10	1.60425e-08
CG14141-RA				-0.315981	0.611065	0.521274	0.37131	0.573436	0.0051095	0.0432391
CG14196-RA	CG14196-RA,	FBgn0031002,	CG14196,	0.0975552	1.17355	0.05385	-0.00224557	0.527174	0.00431806	0.0377635
CG14233-RA	CG14233-RA,CG14233-RB,	FBgn0040089,	meso18E,	-1.12407	-0.778873	-0.275298	-0.192025	0.0280468	0.00107935	0.0119682
CG14243-RA	CG14243-RA,	FBgn0039444,	TwdlD,	-1.34561	-0.212772	1.97837	2.24609	-0.125964	0.00546973	0.045619
CG14253-RA	CG14253-RC,CG14253-RE,CG14253-RD,CG14253-RA,CG14253-RB,CG14253-RF,	FBgn0039467,	CG14253,	-0.200459	0.342969	1.40657	1.23759	-0.23875	0.000262969	0.00359175
CG14269-RA	CG14269-RA,CG14269-RB,	FBgn0029658,	CG14269,	0.0903543	-0.903958	-0.0288579	-0.139443	0.29013	0.00230863	0.0223389
CG14275-RA	CG14275-RA,CG14275-RB,	FBgn0032022,	CG14275,	-2.31882	0.963436	0.784936	1.46059	1.22033	9.20444e-05	0.00147322
CG14312-RA	CG14312-RA,	FBgn0038596,	CG14312,	-3.68286	-2.27978	0.425332	0.699028	-0.566814	4.91507e-11	4.7306e-09
CG14317-RA	CG14317-RA,	FBgn0038566,	CG14317,	0.873002	0.801381	1.16811	0.21628	-0.100319	0.000565687	0.00693867
CG14318-RA	CG43102-RF,CG43102-RA,CG43102-RB,CG43102-RC,CG43102-RD,	FBgn0262562,	CG43102,	-0.0444022	-0.0659415	0.325345	0.793514	0.62389	0.00394997	0.0350496
CG14328-RA	CG34281-RA,	FBgn0085310,	CG34281,	-1.01365	-0.560096	-0.0270159	-0.350354	-0.124165	0.00559377	0.0463856
CG14339-RA	CG14339-RA,	FBgn0031301,	CG14339,	0.370478	0.991048	-0.369943	-0.888762	0.0096602	0.00496654	0.0422771
CG14356-RA	CG14356-RA,	FBgn0038207,	CG14356,	-1.03115	-0.0934212	0.141096	0.64313	0.829305	0.0032117	0.029365
CG14358-RA	CG14358-RB,	FBgn0038199,	CCHa1,	-1.05872	0.210262	-0.139263	0.51681	0.393691	0.00154931	0.0159198
CG14395-RA	CG14395-RB,CG14395-RC,CG14395-RD,	FBgn0038073,	CG14395,	-0.288196	0.451601	2.67954	4.06074	0.23444	8.64697e-11	7.43073e-09
CG14401-RA	CG14401-RA,CG14401-RB,	FBgn0032900,	CG14401,	-1.32615	-0.010072	0.0687044	-0.609789	-0.121456	0.000312961	0.0041913
CG14418-RA	CG14418-RA,CG14418-RB,	FBgn0040354,	CG14418,	-0.677377	-0.000494342	-0.320664	-0.667091	-0.0368556	0.00131329	0.0139411
CG14435-RA	CG14435-RA,CG14435-RB,	FBgn0029911,	CG14435,	1.20281	-0.234357	0.583922	0.327746	-0.0101067	0.00372944	0.03338
CG1443-RA	CG1443-RA,	FBgn0039620,	CG1443,	-1.22249	0.065276	1.02924	1.87993	0.234346	5.88157e-08	2.25818e-06
CG14440-RA	CG14440-RA,CG14440-RB,	FBgn0029894,	CG14440,	-0.1215	0.362722	0.813458	1.35021	0.0218232	9.48243e-05	0.00150769
CG14468-RA	CG14468-RA,	FBgn0033042,	Tsp42A,	0.382631	-0.896257	-0.17947	-0.376573	0.218729	0.00397758	0.0351865
CG14470-RA	CG43366-RB,	FBgn0263109,	CG43366,	-0.963093	-0.012811	2.82947	2.39853	-0.0510962	7.10153e-07	2.10931e-05
CG14477-RA	CG33197-RN,CG33197-RO,CG33197-RP,CG33197-RQ,CG33197-RD,	FBgn0261642,	mbl,	0.227783	0.166637	1.87665	0.931476	0.043835	0.000194347	0.00276696
CG14479-RA	,CG43164-RC	,FBgn0262720	,CG43164	-1.11575	0.0733978	0.636166	0.336631	-0.131299	0.00144407	0.0149985
CG14489-RA	CG14489-RA,	FBgn0015522,	olf186-M,	-0.0882962	-0.584555	-0.715673	-1.21717	0.0790453	6.40326e-05	0.00107869
CG14490-RA	CG14490-RA,	FBgn0034281,	CG14490,	1.03698	-0.468927	-0.740844	-0.648397	-0.150288	0.00317397	0.0291658
CG14493-RA	CG33996-RB,	FBgn0034286,	dpr13,	-0.0822169	-0.156404	0.496535	0.995171	0.203528	0.00163381	0.0167048
CG1449-RA	CG1449-RB,CG1449-RA,	FBgn0004607,	zfh2,	0.0107949	-1.2978	-0.162683	-0.427963	-0.41182	0.00125721	0.0135047
CG14502-RA	CG14502-RA,CG14502-RB,CG14502-RC,	FBgn0034321,	CG14502,	0.444019	0.294066	0.0114888	-0.696768	-0.149924	0.00336134	0.0304822
CG14502-RB	CG14502-RB,	FBgn0034321,	CG14502,	0.695019	0.150646	-0.148664	-0.828639	-0.525511	0.00146907	0.0152036
CG14505-RA	CG14505-RC,CG14505-RB,	FBgn0034327,	CG14505,	0.637915	0.10439	-0.566798	-0.756119	-0.817293	0.000533164	0.0066254
CG14515-RA	CG14515-RA,	FBgn0039648,	CG14515,	-3.0997	-0.375264	0.382702	0.256245	-0.0279045	5.24654e-10	3.60687e-08
CG14523-RA	CG14523-RA,	FBgn0039612,	CG14523,	-1.88223	-0.915673	0.442945	0.317243	-0.122449	1.08872e-06	3.0639e-05
CG14526-RA	CG14526-RB,	FBgn0027578,	CG14526,	-0.316001	-1.68569	-0.589931	-0.363009	-0.394666	0.00206266	0.0202852
CG14529-RA	CG14529-RA,	FBgn0039609,	CG14529,	0.230258	2.3397	-0.00480801	-0.132989	-0.0140542	1.08316e-08	5.0607e-07
CG14532-RA				0.40049	0.103355	-0.937901	-0.732192	-0.609164	0.00371941	0.0333109
CG14534-RA	CG14534-RA,	FBgn0031957,	TwdlE,	-0.314583	-0.144482	0.999264	1.94849	1.09697	1.3031e-07	4.63371e-06
CG14535-RA	CG14535-RA,	FBgn0031955,	CG14535,	-0.238328	0.546733	0.729451	1.00279	0.887746	0.000115907	0.00178968
CG14567-RA	CG14567-RA,	FBgn0037126,	CG14567,	-4.20164	-0.0753352	0.604898	0.532332	0.589841	2.0139e-13	4.40526e-11
CG14572-RA	CG14572-RA,	FBgn0037128,	CG14572,	-0.17102	0.0668776	-1.62184	-1.21775	-0.114856	2.74044e-06	6.8687e-05
CG14591-RB	CG14591-RA,CG14591-RB,CG14591-RC,CG14591-RD,	FBgn0033054,	CG14591,	0.213237	1.66776	0.775351	0.952279	0.107323	6.96317e-06	0.00015732
CG14598-RA	CG14598-RA,	FBgn0037503,	CG14598,	-1.59263	0.0323966	1.88117	2.27312	0.21839	3.64692e-07	1.15209e-05
CG14608-RA	CG14608-RC,	FBgn0037487,	CG14608,	-0.29311	1.14512	-0.290934	-0.250445	-0.190571	0.00413859	0.0364384
CG14609-RA	CG14609-RA,	FBgn0037483,	CG14609,	-0.213086	-1.35756	0.0706427	-0.0427226	-0.377281	0.00151689	0.0156089
CG14629-RA	CG14629-RA,	FBgn0040398,	CG14629,	-3.58865	-1.50597	1.606	0.598078	-0.00267509	1.82077e-10	1.42089e-08
CG14636-RA	CG14636-RA,CG14636-RB,	FBgn0037217,	CG14636,	-2.03423	-0.166687	0.597659	1.30236	-0.296234	0.00561581	0.0465149
CG1464-RA	CG1464-RB,CG1464-RA,CG1464-RC,CG1464-RD,	FBgn0005558,	ey,	-0.139817	-0.600881	-1.06559	-1.41086	-1.26339	1.92285e-07	6.60958e-06
CG14651-RA	CG14651-RB,	FBgn0037254,	CG14651,	-0.754508	1.06551	-0.0206291	-0.218573	-0.224226	0.00184207	0.0184809
CG14655-RA	CG14655-RA,	FBgn0037275,	CG14655,	-0.228423	-0.790603	0.898787	1.52622	0.426212	1.11807e-07	4.07586e-06
CG14689-RA	CG14689-RA,	FBgn0037826,	CG14689,	0.22862	1.18336	0.170124	-0.379723	0.1166	0.00336999	0.0305415
CG14695-RA	CG14695-RA,	FBgn0037850,	CG14695,	-2.08263	-0.424019	0.432827	0.103384	0.317081	7.02797e-06	0.000158536
CG1471-RB	CG1471-RB,CG1471-RA,CG1471-RC,CG1471-RD,CG1471-RE,CG1471-RF,	FBgn0039774,	CDase,	-0.322739	0.0801067	-0.200941	-0.691384	-0.660661	0.000457752	0.00580555
CG14720-RA	CG14720-RA,	FBgn0037940,	CG14720,	-0.577839	-1.20863	0.686122	1.76067	0.267053	0.00293215	0.0273106
CG14744-RA	CG14744-RC,	FBgn0033324,	CG14744,	0.15361	-0.0265894	-1.20277	-2.09331	-0.521129	0.000293315	0.00393915
CG14755-RA	CG42698-RC,	FBgn0261588,	pdm3,	0.245015	-0.023889	1.39518	1.27509	0.484519	4.83852e-08	1.88794e-06
CG14756-RA	CG14756-RA,	FBgn0033275,	CG14756,	-3.55511	-1.2946	0.244388	0.236407	-2.40956	1.52301e-16	8.45678e-14
CG14760-RA	CG14760-RA,	FBgn0033277,	CG14760,	0.195736	-0.191417	-0.384069	-0.418992	-0.795669	0.00561997	0.0465226
CG14762-RA	CG14762-RA,CG14762-RB,	FBgn0033250,	CG14762,	0.367364	-0.0365346	0.806107	1.67341	-0.02466	0.000283881	0.00384465
CG14770-RA	CG14770-RA,	FBgn0029573,	CG14770,	-1.24892	0.0413687	0.171346	0.0580646	0.431847	0.000130078	0.00197068
CG14824-RA				0.339131	0.261496	0.648332	0.88174	0.322223	0.000200609	0.00284498
CG14850-RA	CG14850-RA,	FBgn0038239,	CG14850,	-1.55744	-0.312679	-0.067682	-0.268017	0.214374	0.000694158	0.00825499
CG14866-RA	CG14866-RA,CG14866-RB,	FBgn0038315,	CG14866,	-3.63291	0.389272	0.838831	2.20482	0.719318	1.62098e-06	4.2861e-05
CG14867-RA	CG43073-RF,CG43073-RG,CG6130-RA	FBgn0262483,FBgn0038334	Rbp,h-cup	0.328312	-0.152476	0.814119	0.940917	-0.338478	0.000317675	0.0042387
CG14869-RA	CG14869-RB,CG14869-RA,	FBgn0038341,	CG14869,	-0.581584	-0.95866	-0.296289	0.0290504	0.0122856	0.00349856	0.0315679
CG14872-RA	CG14872-RB,CG14872-RA,	FBgn0038346,	CG14872,	-0.748413	-1.46714	-0.287013	-0.379068	0.211142	0.000458282	0.00580555
CG14885-RA	CG14885-RB,CG14885-RC,	FBgn0038435,	Gyc-89Da,	0.401854	1.23659	0.277995	0.179751	0.00225616	0.000532265	0.00662441
CG14900-RA	CG14900-RB,	FBgn0038439,	Cad89D,	-0.411079	0.083202	2.01928	2.50654	-0.76961	1.12081e-07	4.07586e-06
CG14902-RA	CG14902-RA,	FBgn0028381,	decay,	-5.36552	-0.074928	3.20306	3.72097	0.295551	2.2624e-18	1.92131e-15
CG14904-RA	CG14904-RA,	FBgn0020907,	Scp2,	-1.46416	0.0900515	0.285631	0.818125	0.81493	0.000167208	0.00242105
CG14911-RA	CG42747-RC,	FBgn0261801,	CG42747,	0.63435	-0.0605601	0.790862	0.270655	0.211833	0.00247831	0.0237421
CG14913-RA	CG14913-RB,	FBgn0032331,	CG14913,	-0.286852	-0.690192	0.847276	0.678164	-0.00687955	0.00040636	0.00523338
CG14914-RA				0.0801468	0.218973	-0.73531	-0.907582	-0.294392	0.000177844	0.0025564
CG14916-RA	CG14916-RA,	FBgn0041246,	Gr32a,	-0.147937	-0.220136	-1.27246	-1.23644	-0.692602	0.000248058	0.0034042
CG14928-RA	CG14928-RB,	FBgn0032362,	spz4,	-4.41346	-0.765764	1.43603	3.00369	0.484191	1.1023e-09	7.01056e-08
CG14932-RA	CG14932-RB,CG14932-RC,	FBgn0032375,	CG14932,	-0.940391	-1.15121	-1.20852	-1.24022	-0.119177	3.65476e-08	1.47385e-06
CG14933-RA	CG42486-RA,CG14933-RA,	FBgn0259989,FBgn0040968,	CG42486,CG14933,	-3.38868	0.00728864	-0.00689089	-0.111207	0.177696	2.17442e-08	9.37079e-07
CG14934-RA	CG14934-RA,	FBgn0032381,	Mal-B1,	-0.596406	0.163308	0.931931	2.42421	0.823618	0.00232603	0.0224771
CG14938-RA	CG14938-RB,CG14938-RC,CG14938-RD,CG14938-RA,CG14938-RE,	FBgn0020309,	crol,	-0.307003	-0.81501	-0.174271	-0.370288	-1.04343	4.10162e-05	0.000736506
CG14943-RA				0.256108	-0.0323097	0.14831	0.16175	1.0118	0.00111715	0.0122836
CG14945-RA	CG14945-RB,CG14945-RA,	FBgn0032402,	CG14945,	-0.0376264	0.654068	0.875089	0.889405	-0.199521	9.3471e-05	0.00148945
CG14946-RA	CG14946-RD,CG14946-RC,	FBgn0032405,	CG14946,	-0.214818	0.154313	0.464895	0.73062	0.417085	0.00127821	0.0136693
CG14949-RA	CG14949-RA,	FBgn0035358,	CG14949,	-0.130795	-1.08652	0.075111	-0.04911	0.453273	0.00255985	0.0243777
CG14960-RA	CG14960-RA,	FBgn0035428,	CG14960,	-3.52544	0.253578	2.58799	2.2073	-0.703973	2.31694e-07	7.79713e-06
CG14964-RA	CG14964-RB,	FBgn0035410,	CG14964,	-1.18005	-0.602193	0.357018	1.07202	0.270619	6.16016e-05	0.00104261
CG14968-RE	CG14968-RB,CG14968-RC,CG14968-RD,CG14968-RE,CG14968-RA,	FBgn0035431,	CG14968,	-1.30126	-1.03219	1.68827	0.747754	0.0256574	0.000650227	0.00780327
CG14973-RA	CG42324-RD,CG42324-RE,	FBgn0259224,	CG42324,	0.39046	0.205941	1.06713	1.4155	0.0083704	0.00147695	0.01527
CG14984-RA	CG14984-RB,	FBgn0035480,	CG14984,	-1.09069	-0.300677	0.0660082	0.649365	-0.0253033	0.000766105	0.0089702
CG14989-RB	CG14989-RE,	FBgn0035495,	CG14989,	-0.0810204	-0.0251603	1.67027	2.26783	-0.411725	4.37107e-10	3.0783e-08
CG14993-RA	CG14993-RA,	FBgn0016013,	Faa,	-2.65646	0.338051	2.50992	2.09119	0.0985382	2.20302e-13	4.74701e-11
CG14994-RB	CG14994-RB,CG14994-RA,CG14994-RC,	FBgn0004516,	Gad1,	0.233964	-0.241724	0.760119	1.4238	0.20899	0.0041529	0.0365359
CG14996-RB	CG14996-RB,CG14996-RC,	FBgn0035499,	Chd64,	0.0839592	-0.191607	1.27412	1.93883	-0.0384599	1.26458e-08	5.7958e-07
CG1499-RA	CG1499-RC,CG1499-RD,	FBgn0039852,	nyo,	-2.8955	-0.348382	1.22593	0.627548	-0.271341	7.63652e-11	6.64147e-09
CG15001-RA	CG33545-RB,CG33545-RC,CG33545-RD,	FBgn0259986,	nab,	-0.375236	-0.47341	1.05178	0.185429	-0.627869	0.000467858	0.00591977
CG15002-RB	CG15002-RB,CG15002-RC,	FBgn0011653,	mas,	0.1409	-0.276173	1.29324	2.16771	0.124834	8.52277e-07	2.49581e-05
CG15005-RA	CG15005-RA,	FBgn0035508,	CG15005,	-2.75655	0.0717543	1.11325	1.03976	0.0607906	3.79437e-06	9.16043e-05
CG1500-RA	CG1500-RA,CG1500-RB,	FBgn0001083,	fw,	-0.105697	0.0951728	0.344474	1.13402	0.307145	0.000831736	0.0096448
CG15013-RB	CG15013-RB,CG15013-RA,CG15013-RC,	FBgn0066365,	dyl,	-4.24303	0.0816403	2.90941	4.13777	0.344291	4.81486e-10	3.35808e-08
CG15025-RA	CG15025-RA,	FBgn0038709,	CG15025,	0.861616	-0.709739	0.78901	0.780402	0.101444	0.000122426	0.00187629
CG15032-RA	CG42739-RG,CG42739-RH,CG42739-RC,CG42739-RD,CG42739-RE,CG42739-RF,	FBgn0261703,	gce,	0.379508	-0.144353	0.746094	1.5516	0.271359	1.17868e-05	0.000246618
CG15044-RA	CG15044-RA,	FBgn0030928,	CG15044,	-1.83669	0.846472	0.185003	0.195655	0.611877	1.9987e-06	5.19915e-05
CG15066-RA	CG15066-RA,	FBgn0034328,	IM23,	0.285668	0.0206036	-0.808654	-0.454513	-0.139168	0.00206062	0.020279
CG15068-RA	CG15068-RA,	FBgn0040733,	CG15068,	0.136228	-0.171739	-1.20327	-0.955922	-1.07549	0.00016191	0.00235873
CG15080-RA	CG15080-RA,	FBgn0034391,	CG15080,	-0.798563	-0.30865	2.79421	2.76309	0.551712	1.23601e-09	7.69151e-08
CG15083-RA	CG15083-RA,	FBgn0034399,	CG15083,	0.185315	0.103481	0.508087	1.32259	0.825735	1.15383e-05	0.000242119
CG15094-RB	CG15094-RA,CG15094-RB,	FBgn0034392,	MFS15,	-0.580157	-0.552126	-0.72067	-0.836648	-0.612724	5.40098e-09	2.79476e-07
CG15097-RA	CG15097-RA,CG15097-RC,CG15097-RD,CG15097-RE,	FBgn0034396,	CG15097,	-0.335832	0.601919	0.923502	1.76358	0.206695	1.82224e-05	0.000360874
CG15104-RA	CG15104-RA,CG15104-RB,	FBgn0034410,	Topors,	-0.686276	-0.389363	-0.831363	-0.844156	-0.601111	0.00116354	0.0127161
CG15105-RB	CG15105-RA,CG15105-RB,CG15105-RC,	FBgn0034412,	abba,	0.367997	0.282306	2.44282	2.83066	0.363477	2.30548e-06	5.92246e-05
CG15106-RA	CG15106-RA,	FBgn0034406,	Jheh3,	-0.769713	-0.471919	0.782442	1.4544	0.130282	4.31197e-05	0.000766649
CG15112-RB	CG15112-RB,CG15112-RA,CG15112-RC,CG15112-RD,CG15112-RE,CG15112-RF,	FBgn0000578,	ena,	-0.00623829	-0.996604	-0.30159	-0.590161	-0.576879	0.000401423	0.00519148
CG15116-RA	CG15116-RA,	FBgn0034415,	CG15116,	-0.325165	-0.82958	-0.648491	-0.480586	0.012617	8.77479e-05	0.00141408
CG15117-RA	CG15117-RB,CG15117-RA,CG15117-RC,	FBgn0034417,	CG15117,	-0.286233	0.519079	1.46301	0.872183	-0.306176	5.8753e-05	0.00100144
CG15120-RA	CG15120-RA,	FBgn0034454,	CG15120,	-1.30053	-0.03375	-0.0579191	0.134927	-0.0103631	0.00603466	0.0491939
CG15151-RA	CG15151-RA,	FBgn0243486,	rdo,	0.408159	0.0478983	0.357178	1.05169	-0.113608	0.00551456	0.0458604
CG15157-RA	CG42750-RB,	FBgn0261804,	CG42750,	0.107777	-0.171894	-1.57334	-1.38227	-0.270008	3.14543e-08	1.29745e-06
CG1517-RB	CG1517-RD,CG1517-RE,	FBgn0002917,	na,	0.0415676	-1.69154	-0.117946	-0.0652067	0.0160028	0.00048313	0.00609166
CG15188-RA	CG15188-RA,	FBgn0037430,	Osi20,	-4.97286	-0.0567616	2.05301	4.07418	1.20794	1.11925e-06	3.13151e-05
CG15203-RA	CG15203-RA,	FBgn0030261,	CG15203,	-2.04428	1.54653	0.305695	0.692666	0.249463	2.43432e-05	0.000466105
CG15209-RA	CG15209-RA,CG32669-RA	FBgn0030237,FBgn0052669	CG15209,CG32669	-0.412728	-1.2118	-0.317363	-0.363967	-0.814199	0.00266912	0.0252352
CG15211-RA	CG15211-RA,CG15211-RB,CG15211-RC,CG15211-RD,	FBgn0030234,	CG15211,	-3.74164	-1.11271	0.215436	0.310144	0.159313	1.45756e-10	1.16913e-08
CG15227-RA	CG15227-RA,	FBgn0034554,	CG15227,	2.0806	-1.00086	-0.0712717	-0.0627121	0.296434	7.26403e-07	2.14042e-05
CG15239-RA	CG15239-RA,	FBgn0029681,	CG15239,	-4.1065	-0.323159	2.53902	3.50617	0.459064	6.51224e-11	5.98835e-09
CG15245-RA	CG42262-RA,	FBgn0259147,	CG42262,	-2.24488	-0.185056	-0.0722829	0.135378	0.399843	3.28931e-10	2.41679e-08
CG15250-RA	CG43386-RB,	FBgn0263216,	CG43386,	-3.39886	-0.022461	0.643816	1.39798	0.332792	1.26587e-07	4.5461e-06
CG15253-RA	CG15253-RA,	FBgn0028948,	CG15253,	-0.96124	-1.43516	-0.936768	-0.539389	0.279155	1.43557e-05	0.000292318
CG15259-RA	CG15259-RB,	FBgn0041103,	nht,	0.493155	-0.525748	-1.07915	-0.878662	-0.0959789	0.00265157	0.0250857
CG15270-RA	CG15270-RA,CG15270-RB,CG15270-RC,CG15270-RD,	FBgn0028879,	CG15270,	0.128028	-0.21981	1.25133	1.56074	-0.0910352	5.82087e-06	0.00013339
CG15279-RA	CG15279-RB,CG15279-RA,CG15279-RD,	FBgn0028886,	CG15279,	0.934655	-0.533709	0.70802	1.94923	0.356509	0.00373202	0.0333824
CG15282-RA	CG15282-RA,CG15282-RB,	FBgn0028855,	CG15282,	-5.27216	-1.61993	0.730292	1.29107	0.279279	9.58706e-18	7.28465e-15
CG15286-RA	CG15286-RA,	FBgn0028531,	CG15286,	0.336785	-0.251728	0.789195	0.583613	0.98474	0.00497396	0.0423153
CG15292-RA				-0.0322353	0.0062935	-2.48392	-3.56756	-0.145721	2.10282e-14	5.95262e-12
CG15295-RA	CG43347-RB,CG43347-RC,CG43347-RD,	FBgn0263072,	CG43347,	0.549918	0.153037	1.46439	1.6123	-0.0347423	2.60578e-05	0.000492404
CG15307-RA	CG43740-RA,CG43740-RB,CG43740-RC,	FBgn0263997,	CG43740,	-0.0674153	-0.577496	-1.96781	-3.35937	-0.620251	6.2764e-14	1.6475e-11
CG15314-RA				-1.33462	0.310456	-0.218119	0.0760088	0.282594	0.000425212	0.00542775
CG15319-RB	CG15319-RC,CG15319-RD,CG15319-RB,	FBgn0261617,	nej,	0.419546	-0.958102	-0.0807065	-0.376559	-0.223607	0.00010065	0.00158461
CG15329-RA	CG15329-RA,	FBgn0029977,	hdm,	-0.20338	1.2182	-0.183058	-0.308105	0.135051	0.00296382	0.0275523
CG15347-RA	CG15347-RA,CG15347-RB,	FBgn0030040,	CG15347,	-0.667525	0.311537	0.775483	1.43288	0.301286	0.000596632	0.0072566
CG15365-RA	CG15365-RA,	FBgn0030077,	CG15365,	0.296146	0.182554	1.11129	1.45949	0.0591986	5.18219e-05	0.000900304
CG15370-RA	CG15370-RA,	FBgn0030107,	CG15370,	-2.9309	0.31303	0.991344	2.71453	0.594453	1.54902e-08	6.92361e-07
CG15376-RA	CG43689-RF,CG43689-RG,CG43689-RE,	FBgn0263772,	CG43689,	0.791524	0.0591213	1.00991	1.26477	-0.396607	0.0034394	0.0311315
CG15385-RA	CG15385-RA,CG15385-RB,	FBgn0031397,	CG15385,	0.262098	-0.0994543	0.309675	0.892533	0.259191	0.00512738	0.0433649
CG15395-RA	CG15395-RB,	FBgn0031440,	CG15395,	0.408401	-0.0307505	-1.35916	-1.94536	-0.323527	5.3823e-07	1.64628e-05
CG15398-RA	CG15398-RB,	FBgn0031446,	CG15398,	-0.406373	1.33758	-0.747286	-0.582326	-0.098057	0.00109513	0.0121245
CG15400-RA	CG15400-RB,	FBgn0031463,	CG15400,	0.617308	0.783326	0.550489	-0.198705	-0.897383	7.9226e-06	0.000175967
CG15403-RA	CG15403-RA,	FBgn0031504,	CG15403,	0.0696381	-0.322124	0.898167	0.351634	0.137232	5.46485e-05	0.00094148
CG15404-RA	CG15404-RA,	FBgn0031512,	CG15404,	-1.42023	-2.38367	-1.98383	-2.2543	-1.26711	4.26468e-11	4.18838e-09
CG15405-RA	CG34393-RA,	FBgn0085422,	CG34393,	0.287437	0.502493	0.916487	-1.35162	-0.0575829	0.000999971	0.0111738
CG15415-RA	CG15415-RB,	FBgn0031549,	Spindly,	-0.141067	0.119511	-0.0311753	-0.276931	-0.817235	0.00123587	0.013345
CG15423-RA	CG15423-RA,	FBgn0031580,	CG15423,	0.117537	-1.04405	0.515482	0.0656943	0.699525	0.00374355	0.0334647
CG15431-RA	CG15431-RA,CG15431-RB,	FBgn0031602,	CG15431,	0.258631	0.944718	1.21613	1.14245	0.311206	1.23202e-05	0.000255922
CG15444-RA	CG15444-RC,CG15444-RB,CG15444-RA,CG15444-RE,CG15444-RF,	FBgn0011603,	ine,	0.96026	0.622026	1.92117	2.51722	0.528534	2.39613e-10	1.80172e-08
CG1546-RB	CG1546-RA,	FBgn0039779,	PH4alphaSG2,	0.664593	-0.926871	-0.00665348	-1.00745	-1.83222	4.59121e-06	0.000108483
CG15480-RA	CG15480-RA,	FBgn0032489,	CG15480,	-0.724423	-0.850373	-0.755356	-0.945388	-0.0691908	5.17539e-05	0.000900207
CG15506-RA	CG15506-RA,	FBgn0039686,	CG15506,	-2.90921	-1.57564	2.04646	2.09046	-0.0965471	2.56673e-08	1.08351e-06
CG15506-RB	CG15506-RB,	FBgn0039686,	CG15506,	-2.57721	-2.53675	1.71722	2.07134	-0.157052	6.40256e-09	3.24329e-07
CG15531-RA	CG15531-RA,	FBgn0039755,	CG15531,	0.565844	-0.547773	0.448427	0.547616	0.859414	0.000125688	0.00191208
CG15533-RA	CG15533-RA,	FBgn0039768,	CG15533,	0.571162	1.38802	0.0056668	-0.116906	0.344688	6.38456e-05	0.0010768
CG15546-RA	CG15546-RA,	FBgn0039807,	CG15546,	0.135073	0.412228	0.542673	1.86643	0.197531	3.42566e-06	8.32597e-05
CG1555-RA	CG1555-RA,	FBgn0000337,	cn,	-1.80058	-0.010693	-0.200615	0.401252	0.168877	0.000849199	0.00979225
CG15570-RA	CG15570-RA,	FBgn0029697,	CG15570,	0.807223	-0.141836	-0.795448	-1.22107	-0.0526608	0.000268783	0.00366423
CG15589-RA	CG15589-RA,	FBgn0037409,	Osi24,	-0.412867	0.103418	2.06196	2.45696	0.151028	8.60795e-07	2.51565e-05
CG15590-RA	CG15590-RA,CG15590-RB,	FBgn0037413,	Osi5,	-2.11224	0.530119	0.694639	1.89408	0.803228	5.13284e-06	0.000120339
CG15592-RA	CG15592-RA,	FBgn0037416,	Osi9,	-5.51539	0.108015	2.66981	4.33792	1.42327	1.29691e-07	4.62355e-06
CG15594-RB	CG15594-RA,CG15594-RB,	FBgn0037421,	CG15594,	-2.52972	-0.907759	1.76324	2.90843	-0.0223903	1.37806e-07	4.8643e-06
CG15614-RA	CG15614-RA,CG34190-RA	FBgn0034168,FBgn0085219	CG15614,CG34190	0.115786	-1.46235	0.227991	-1.29258	-2.18229	4.3118e-06	0.000102722
CG15627-RA	CG15627-RC,CG15627-RB,	FBgn0031634,	Ir25a,	0.859759	1.47812	1.22381	1.17943	0.462326	2.73176e-09	1.51105e-07
CG15651-RA	CG15651-RA,	FBgn0034567,	CG15651,	-0.11145	-0.0590481	0.932704	1.53229	0.00583175	0.000108445	0.00168165
CG15676-RA	CG15676-RA,	FBgn0034651,	CG15676,	0.382007	-1.04261	-0.0967316	-0.0710459	0.239837	0.000316925	0.00423261
CG15678-RA	CG15678-RA,	FBgn0034647,	pirk,	0.34225	-1.0184	0.0248268	0.323767	0.237695	0.00242167	0.0232963
CG1567-RA	CG1567-RA,	FBgn0021742,	C901,	-1.0744	-0.688792	1.38053	1.31748	0.217656	0.000237331	0.00326942
CG15690-RA	CG42322-RL,CG42322-RM,CG42322-RI,CG42322-RJ,	FBgn0259222,	CG42322,	0.316041	1.41205	-0.0101475	0.148555	0.138273	0.00263771	0.0249873
CG15701-RA	CG15701-RA,	FBgn0034095,	CG15701,	0.188274	0.584433	1.05299	0.980184	0.376715	1.08964e-05	0.000231001
CG1572-RA	CG1572-RA,CG1572-RB,	FBgn0030309,	CG1572,	-2.10882	-0.18907	1.26562	1.7911	0.530804	4.1567e-05	0.000744544
CG15741-RA	CG15741-RA,	FBgn0030338,	CG15741,	-1.63453	0.115795	-0.0718894	-0.396361	-0.527452	0.000410902	0.00528245
CG15749-RA	CG15749-RA,	FBgn0030477,	dmrt11E,	-1.00178	-1.18779	-0.350813	-0.483215	0.0178113	9.56577e-05	0.00151759
CG15758-RB	CG32632-RB,CG32632-RF,	FBgn0086674,	Tango13,	0.527479	-1.11978	-0.181748	-0.228809	-0.467607	0.000223576	0.00312768
CG15766-RA	CG15766-RA,	FBgn0029813,	CG15766,	0.527489	-0.770768	0.808082	1.61002	0.343259	7.44481e-05	0.00122555
CG15800-RA	CG15800-RA,	FBgn0034904,	CG15800,	-0.52572	-1.27082	-3.45445	-3.69816	-2.14678	2.00928e-17	1.38133e-14
CG15804-RB	CG15804-RC,	FBgn0013811,	Dhc62B,	-0.890749	-0.991181	-0.118302	-0.023397	0.203681	0.0047898	0.0410876
CG15818-RA	CG15818-RA,	FBgn0031910,	CG15818,	-1.7049	0.645001	1.43345	2.34138	0.0805261	6.14745e-05	0.00104167
CG15822-RC	CG15822-RB,CG15822-RD,	FBgn0035308,	CG15822,	-0.356074	-0.579246	3.04688	2.21072	0.162572	6.20538e-12	7.72302e-10
CG15828-RB	CG15828-RC,	FBgn0032136,	CG15828,	-2.30914	-0.552947	-0.37321	-0.291281	-0.652717	8.17067e-06	0.000180643
CG15845-RB	CG15845-RA,CG15845-RB,CG15845-RC,CG15845-RD,CG15845-RE,	FBgn0000054,	Adf1,	0.523396	0.815067	0.527835	0.0409906	-0.138524	8.77617e-05	0.00141408
CG15883-RA	CG15883-RA,	FBgn0030985,	Obp18a,	-2.15433	-1.20315	0.255284	0.325903	0.17014	8.07831e-09	3.95344e-07
CG15887-RA	CG15887-RA,	FBgn0038132,	CG15887,	-3.27043	-0.0418928	1.73324	3.73148	0.46088	9.74792e-08	3.60848e-06
CG15893-RA	CG42240-RB,CG42240-RA,	FBgn0250869,	CG42240,	0.790965	-1.81307	0.333735	0.586108	0.173206	0.00506563	0.0429686
CG15894-RA	CG15894-RA,CG15894-RB,	FBgn0029864,	CG15894,	0.229674	-0.223447	2.05393	2.85711	-0.0310175	1.73886e-09	1.02049e-07
CG15905-RA	CG15905-RB,	FBgn0034462,	CG15905,	1.04805	-0.0666816	1.38573	0.452658	0.367441	0.00145597	0.0150788
CG15908-RA	CG15908-RA,	FBgn0033085,	CG15908,	-1.39989	-1.54196	-1.19149	-0.801008	-0.350664	8.92381e-12	1.04742e-09
CG15927-RA	CG15927-RA,	FBgn0030389,	CG15927,	-0.410313	0.26806	0.409932	1.47679	0.341567	0.00248627	0.0237868
CG1603-RA	CG1603-RA,	FBgn0033185,	CG1603,	-0.535309	-0.207897	-0.480833	-0.479342	-0.544983	0.00482372	0.0413294
CG1607-RA	CG1607-RA,CG1607-RB,	FBgn0039844,	CG1607,	-0.666526	-0.704937	-0.102812	0.875621	0.0606406	0.000525592	0.00654699
CG1632-RA	CG1632-RA,CG1632-RB,	FBgn0030027,	CG1632,	-0.207112	-0.422743	0.801553	1.37625	0.456457	2.8727e-06	7.1753e-05
CG1648-RA	CG1648-RA,	FBgn0033446,	CG1648,	0.0337661	-0.0278425	1.32628	1.47521	0.22197	2.86746e-08	1.19993e-06
CG1667-RA	CG1667-RA,	FBgn0033453,	CG1667,	0.436358	0.654517	0.804879	0.571074	-0.46974	0.000263396	0.00359418
CG16712-RA	CG16712-RA,	FBgn0031561,	CG16712,	-2.41818	0.529986	0.0822375	-0.276991	-0.844282	4.46183e-06	0.000105772
CG16713-RA	CG16713-RA,	FBgn0031560,	CG16713,	-3.61679	0.2158	-0.0799293	-0.426831	0.0934578	1.29714e-10	1.07625e-08
CG16719-RA	CG16719-RA,	FBgn0036029,	CG16719,	0.629588	0.393837	0.0353244	-0.0339838	0.802458	0.000645348	0.00775939
CG16724-RA	CG16724-RA,CG16724-RB,	FBgn0003741,	tra,	-0.109317	-0.280426	-0.0371212	-0.198885	0.893691	0.00242209	0.0232963
CG16738-RA	CG16738-RA,	FBgn0003430,	slp1,	0.527171	0.714329	-0.386555	-0.272643	-0.0175332	0.000844937	0.0097665
CG1674-RA	CG1674-RB,CG1674-RE,CG1674-RF,CG1674-RH,CG1674-RI,CG1674-RJ,CG1674-RK,CG1674-RL,	FBgn0039897,	CG1674,	-0.526593	1.06386	0.766425	1.75873	0.169827	0.000285168	0.00385845
CG1674-RB	CG1674-RB,CG1674-RE,CG1674-RF,CG1674-RH,CG1674-RI,CG1674-RJ,CG1674-RK,CG1674-RL,	FBgn0039897,	CG1674,	-0.614719	0.760766	0.709194	1.88059	0.136173	2.271e-06	5.84427e-05
CG16772-RA	CG16772-RA,	FBgn0032835,	CG16772,	-1.98322	0.609377	-0.334243	-0.518834	-0.299839	0.00167282	0.0170434
CG16777-RA	CG16765-RL,	FBgn0261552,	ps,	-0.22359	-1.23383	-0.150717	-0.380237	-0.293298	0.00161799	0.0165667
CG16782-RA	CG16782-RA,CG16782-RB,CG16782-RC,	FBgn0029659,	CG16782,	-1.43449	-1.38231	0.264034	0.337353	0.3517	9.11156e-07	2.62039e-05
CG16784-RB	CG16784-RC,	FBgn0003141,	pr,	0.46715	0.54959	0.863492	0.645557	0.550126	7.1009e-07	2.10931e-05
CG16786-RA	CG16786-RB,CG16786-RA,	FBgn0034974,	CG16786,	-0.894301	0.664011	1.65527	1.53831	-0.113365	2.66133e-08	1.12016e-06
CG16798-RA	CG16798-RA,	FBgn0032856,	CG16798,	0.0891042	0.381117	1.87552	2.8283	-0.296081	5.52674e-09	2.84963e-07
CG16801-RB				-0.00595866	-1.51263	-0.389274	-0.076504	0.163945	0.000179208	0.00256924
CG16812-RA	CG16812-RA,	FBgn0032488,	CG16812,	-0.314928	0.056246	-0.590791	-0.61781	-0.50121	0.00262313	0.0248818
CG16813-RA	CG16813-RA,	FBgn0032490,	CG16813,	0.514059	0.112758	0.229689	0.423045	0.537731	0.00611272	0.0497179
CG1681-RA	CG1681-RA,	FBgn0030484,	CG1681,	-1.32581	0.294982	0.10177	-0.0310836	-0.217608	0.000287616	0.00388429
CG16827-RA	CG16827-RA,	FBgn0034005,	alphaPS4,	0.330817	-1.08296	0.130657	0.154115	-0.0922117	0.0038159	0.0339643
CG16844-RA	CG16844-RA,	FBgn0040736,	IM3,	0.230868	0.310826	-1.10774	-0.787	0.543264	0.00396854	0.0351463
CG16848-RA	CG16848-RA,	FBgn0032522,	CG16848,	0.929442	0.41799	0.829891	0.817841	-0.0519822	8.06469e-05	0.00130967
CG16858-RA	CG16858-RA,	FBgn0016075,	vkg,	-1.2676	-0.595738	2.05667	2.06746	0.181832	6.94233e-09	3.49221e-07
CG16869-RA	CG16869-RA,	FBgn0032535,	Ance-2,	-1.31451	-1.07894	-1.9397	-2.09012	-0.95355	1.94394e-11	2.00462e-09
CG16902-RA				0.344739	-0.0668399	2.57235	2.0346	0.0510618	1.17697e-06	3.28028e-05
CG16904-RA	CG16904-RA,	FBgn0037763,	CG16904,	0.751435	1.25807	0.00220607	-0.250189	0.220414	7.91921e-05	0.00128895
CG1691-RA	CG1691-RG,CG1691-RE,CG1691-RH,CG1691-RD,CG1691-RC,CG1691-RJ,CG1691-RF,CG1691-RA,CG1691-RK,CG1691-RB,CG1691-RL,	FBgn0262735,	Imp,	-0.0434124	-1.04572	-0.000764434	-0.848714	-0.194152	0.00262629	0.0248954
CG16926-RA	CG16926-RA,	FBgn0040732,	CG16926,	-2.35932	-1.86709	-1.52785	-1.35051	0.239192	1.91723e-10	1.48016e-08
CG1693-RA	CG1693-RA,CG1693-RD,CG1693-RE,CG1693-RF,	FBgn0015558,	tty,	-0.232868	-0.657921	-0.226886	-0.473925	-0.412961	0.00299781	0.0277967
CG16947-RA	CG16947-RA,CG16947-RB,	FBgn0031816,	CG16947,	-1.98098	-0.967692	-0.567906	0.0309951	-0.585952	0.00109373	0.0121184
CG16987-RA	CG16987-RB,CG16987-RA,	FBgn0031461,	daw,	-3.28961	-4.1575	-4.81366	-3.82232	-2.46478	4.25287e-22	8.77125e-19
CG16996-RA	CG16996-RA,	FBgn0263234,	Phae1,	0.991982	0.286223	0.0431403	-0.228813	0.0643071	0.0051353	0.0434065
CG16997-RA	CG16997-RB,	FBgn0263235,	Phae2,	0.59538	-1.30535	0.674632	-0.0193946	0.187574	0.00118197	0.0128592
CG17005-RA	CG17005-RB,	FBgn0032109,	CG17005,	0.635901	0.0282361	1.48199	1.12562	1.03416	0.000204971	0.00289831
CG17018-RD	CG17018-RA,CG17018-RC,CG17018-RD,CG17018-RE,CG17018-RF,	FBgn0039972,	CG17018,	0.611032	0.370546	0.88661	1.40543	0.0601756	0.0013758	0.0144381
CG17031-RA	CG17031-RA,CG17031-RB,CG17031-RC,	FBgn0032439,	Ref2,	-1.31026	-1.24845	-0.259412	-0.217652	0.276923	9.17463e-05	0.00147008
CG17032-RA	CG17032-RA,	FBgn0036547,	CG17032,	-0.534166	0.251623	0.446196	1.02563	0.191731	0.000695963	0.00826964
CG17042-RA	CG17042-RA,CG42319-RF,	FBgn0259219,	CG42319,	0.365143	0.173695	-0.77901	-1.02968	0.372202	0.00141266	0.0147359
CG17047-RA	CG17047-RA,	FBgn0033827,	CG17047,	-2.08319	-2.25321	0.716882	2.07811	0.278075	5.36711e-10	3.65145e-08
CG17052-RA	CG17052-RA,CG17052-RB,	FBgn0031097,	obst-A,	-1.26272	0.0797229	2.07998	2.37836	0.348399	2.5071e-09	1.39749e-07
CG17084-RA	CG17084-RA,	FBgn0035131,	mthl9,	-1.50554	0.173187	0.671392	1.25324	-0.0440686	0.00051483	0.00644631
CG17098-RA	CG17098-RA,	FBgn0032276,	CG17098,	0.112526	1.48222	0.684793	-0.154544	0.227088	0.00198328	0.0196788
CG17109-RA	CG17109-RA,	FBgn0039051,	CG17109,	0.365225	0.400784	0.107724	1.05346	0.841785	0.000404058	0.00520839
CG17116-RA	CG17116-RA,	FBgn0024740,	Lip2,	-1.69928	-0.794264	-0.263267	-0.0623257	0.155928	1.01444e-05	0.000218263
CG17121-RA	CG17121-RA,	FBgn0039043,	CG17121,	-3.19625	-0.419109	3.00555	3.38239	0.264988	4.08022e-13	7.45647e-11
CG17124-RA	CG17124-RA,CG17124-RB,	FBgn0032297,	CG17124,	-1.72932	-0.641932	0.664672	0.488846	-0.143046	1.29432e-05	0.000266563
CG17131-RA	CG17131-RA,CG17131-RB,	FBgn0029128,	tyn,	-1.79041	0.0046123	0.166338	0.45627	0.177367	5.15133e-06	0.000120339
CG17181-RA	CG17181-RA,	FBgn0035144,	CG17181,	-2.31186	-0.173897	0.969501	0.183555	0.0526963	0.00313078	0.0288075
CG17190-RA	CG17190-RA,CG17190-RB,	FBgn0038761,	CG17190,	-0.642996	-1.47761	-0.67952	-0.16993	0.121908	7.89524e-05	0.00128895
CG17211-RA	CG17211-RA,	FBgn0032414,	CG17211,	0.248919	0.508135	2.73911	2.40727	0.143567	6.29658e-12	7.76954e-10
CG1722-RA	CG1722-RA,	FBgn0031168,	CG1722,	-0.134201	0.0976398	1.13565	0.256701	0.0190032	0.000251167	0.00344032
CG17248-RB	CG17248-RG,CG17248-RI,CG17248-RJ,CG17248-RK,	FBgn0013342,	n-syb,	-0.210083	0.341962	0.890519	1.92459	-0.136855	8.75904e-06	0.000192472
CG17264-RA	CG17264-RA,CG17264-RB,	FBgn0031490,	CG17264,	-0.342975	-0.547859	-0.525509	-0.786629	-0.297555	0.00181444	0.0182799
CG17265-RA	CG17265-RA,	FBgn0031488,	CG17265,	-0.765991	-0.68087	-0.0636764	-0.460411	-0.209053	0.00236483	0.0228063
CG17283-RA	CG17283-RA,	FBgn0038505,	CG17283,	-0.844987	-0.654804	0.117139	-0.246891	-0.352378	0.00612647	0.0497737
CG1732-RA	CG1732-RA,CG1732-RB,	FBgn0039915,	CG1732,	-0.457477	0.742233	0.602836	1.15203	0.377814	0.00554437	0.0460503
CG17330-RA	CG17330-RA,	FBgn0028841,	jhamt,	0.409702	-2.31275	0.419928	1.27056	-0.0368935	1.79248e-08	7.88966e-07
CG17332-RB	CG17332-RA,CG17332-RB,CG17332-RD,	FBgn0027779,	VhaSFD,	-0.142561	-0.356383	-0.510267	-0.563133	-0.0875246	0.00192853	0.01926
CG17334-RA	CG17334-RA,	FBgn0035626,	lin-28,	-1.25268	-0.320638	-0.183095	-0.246711	-0.197747	0.0060086	0.0490368
CG17352-RC	CG17352-RC,CG17352-RB,CG17352-RA,CG17352-RD,	FBgn0035880,	CG17352,	0.432384	1.45093	-0.0630179	0.590256	1.11295	7.51927e-06	0.000168043
CG1743-RB	CG1743-RB,CG1743-RC,CG1743-RA,	FBgn0001145,	Gs2,	-3.15989	-1.01352	0.306709	-0.0708902	0.127661	9.50105e-06	0.000205995
CG17453-RA	CG17453-RA,	FBgn0033982,	Cyp317a1,	0.625912	0.317266	0.477742	0.619534	0.417264	0.00389658	0.0346184
CG17523-RA	CG17523-RA,	FBgn0063498,	GstE2,	-0.667156	-0.791862	-3.26187	-2.35861	-1.41791	1.51502e-11	1.64454e-09
CG17524-RA	CG17524-RA,	FBgn0063497,	GstE3,	-0.61706	-2.05648	0.475933	1.22364	1.1164	0.000346193	0.00456437
CG17525-RA	CG17525-RA,	FBgn0063496,	GstE4,	-2.09897	-2.07403	-4.56645	-3.26016	-3.28808	3.57872e-18	2.87033e-15
CG17527-RA	CG17527-RA,	FBgn0063495,	GstE5,	-1.55406	-1.14086	-3.43414	-2.79393	-1.63406	7.28848e-16	3.1886e-13
CG17530-RA	CG17530-RA,	FBgn0063494,	GstE6,	-5.02243	-3.97729	-1.07181	0.784727	0.896202	2.25627e-12	3.3339e-10
CG17531-RA	CG17531-RA,	FBgn0063493,	GstE7,	-0.12758	-0.262615	0.120488	0.405999	1.3158	0.00360056	0.0323267
CG17533-RA	CG17533-RA,	FBgn0063492,	GstE8,	-0.303683	-0.420236	0.282471	0.44085	1.30295	0.0033914	0.0307162
CG17549-RA	CG17549-RB,CG17549-RC,CG17549-RA,CG17549-RD,CG17549-RE,	FBgn0032774,	CG17549,	0.0254304	0.343481	1.17927	0.839761	0.250424	0.000561723	0.00691945
CG17560-RA	CG17560-RA,	FBgn0038450,	CG17560,	-0.277145	0.0746363	0.873625	1.29838	0.0834874	0.000108027	0.00167698
CG17562-RA	CG17562-RA,	FBgn0038449,	CG17562,	-0.164209	0.866836	0.80114	1.78861	0.366533	0.00256874	0.0244462
CG17564-RB	CG17564-RB,	FBgn0032768,	CG17564,	-0.994336	-0.527596	0.387108	0.928185	0.123798	0.0038098	0.0339309
CG17575-RA	CG17575-RA,CG17575-RB,	FBgn0250842,	CG17575,	0.354508	-0.231082	-0.151429	-0.0582349	1.57189	0.00377378	0.0336725
CG17599-RA	CG17599-RA,	FBgn0031196,	CG17599,	-0.716343	-0.587866	0.54053	0.890285	-0.0671377	0.00482957	0.041355
CG17608-RA	CG17608-RA,CG17608-RB,CG17608-RC,	FBgn0026718,	fu12,	-0.224238	1.14593	0.945057	0.949753	-0.468277	0.00150535	0.0155123
CG17626-RA				0.250484	0.00629269	1.14964	0.735697	0.898976	4.10034e-06	9.81702e-05
CG17626-RB				0.314369	0.108593	1.3562	0.741487	1.05269	3.16905e-07	1.02266e-05
CG17664-RA	CG17664-RA,	FBgn0034883,	CG17664,	0.222807	0.658706	0.857827	0.591599	0.947721	0.00335079	0.0304248
CG17702-RA				0.972927	0.456124	0.652906	0.413633	0.786437	4.1775e-05	0.000745495
CG17738-RA	CG17738-RA,	FBgn0038009,	CG17738,	-0.971542	-0.607898	-0.849044	-0.698374	0.476338	0.00135617	0.0142808
CG17758-RA	CG42265-RD,CG42265-RE,	FBgn0259150,	CG42265,	0.373718	-0.12259	0.700118	0.77311	-0.354024	0.00117391	0.0128101
CG17761-RA	CG42492-RB,CG42492-RC,CG42492-RD,CG42492-RE,	FBgn0259994,	CG42492,	-0.410544	-0.837897	1.62865	1.04265	-0.175952	3.82785e-07	1.20398e-05
CG17780-RA	CG17780-RB,CG17780-RA,CG17780-RC,CG17781-RB,	FBgn0039197,FBgn0039196,	CG17780,CG17781,	-1.48595	0.365527	2.08654	2.55073	-0.0458768	7.56426e-11	6.6185e-09
CG17781-RA	CG17780-RC,CG17781-RA,CG17781-RB,	FBgn0039197,FBgn0039196,	CG17780,CG17781,	-1.19142	0.104406	2.44467	2.74157	0.203514	1.36649e-10	1.12091e-08
CG17782-RA	CG17782-RA,	FBgn0039195,	CG17782,	-1.56789	0.291753	1.97269	2.20548	0.177477	2.00723e-06	5.20258e-05
CG17795-RA	CG17795-RB,	FBgn0035623,	mthl2,	-0.255433	1.33241	0.245689	0.100739	-0.21632	1.34972e-05	0.000276396
CG17836-RA	CG17836-RB,CG17836-RA,CG17836-RC,CG17836-RD,CG17836-RE,	FBgn0261113,	Xrp1,	-2.1136	0.241923	0.750954	0.686843	0.297753	2.15321e-11	2.20467e-09
CG17839-RA	CG17839-RB,	FBgn0036454,	CG17839,	0.181661	-1.71761	0.192173	0.798811	0.294528	2.39156e-07	7.99236e-06
CG17843-RA	CG17843-RA,	FBgn0038919,	CG17843,	-0.852956	-0.421688	2.25781	1.55298	-0.0452512	3.67947e-09	1.97474e-07
CG17868-RB	CG17868-RB,	FBgn0028946,	Or35a,	-2.9033	-4.12562	-1.6589	-0.956816	0.0464487	2.31688e-11	2.33908e-09
CG17914-RA	CG17914-RA,	FBgn0032601,	yellow-b,	-2.57246	-0.940181	0.97918	1.12108	0.413983	2.67758e-07	8.85796e-06
CG17921-RA	CG17921-RA,	FBgn0010228,	HmgZ,	-0.613066	-0.544368	-0.535076	-0.62151	-0.467746	0.00153585	0.0157928
CG17922-RA	CG17922-RA,	FBgn0034656,	CG17922,	0.486691	1.01501	0.721499	0.603908	0.223299	4.23795e-05	0.000754418
CG17927-RK	CG17927-RG,CG17927-RA,CG17927-RB,CG17927-RC,CG17927-RE,CG17927-RD,CG17927-RF,CG17927-RH,CG17927-RI,CG17927-RL,CG17927-RK,CG17927-RM,CG17927-RN,CG17927-RO,CG17927-RP,CG17927-RQ,CG17927-RR,CG17927-RS,CG17927-RT,CG17927-RU,	FBgn0086783,	Mhc,	0.105024	0.79439	2.11222	2.71495	1.44687	8.66125e-07	2.52611e-05
CG17928-RA	CG17928-RA,CG17928-RB,	FBgn0032603,	CG17928,	-0.222511	1.73059	1.24078	1.02489	1.03397	2.25823e-05	0.0004382
CG17932-RB	CG17932-RA,CG17932-RB,	FBgn0040260,	Ugt36Bc,	-0.117936	0.944115	1.07183	0.990929	0.671691	0.000605763	0.00736145
CG17941-RA	CG17941-RA,	FBgn0000497,	ds,	-1.6037	-0.634325	-0.251664	-0.167746	-0.195646	0.000522575	0.00652067
CG17967-RA				-0.0491449	-0.496693	-0.647707	-0.892327	-0.165397	0.00121876	0.01318
CG17976-RA	CG17976-RA,CG17976-RB,	FBgn0028561,	sut3,	-1.11077	-0.0065019	-0.763991	-0.849728	0.66741	0.0024805	0.0237473
CG17996-RA	CG17996-RA,CG31812-RB	FBgn0032595,FBgn0051812	CG17996,CG31812	-0.198037	-0.47661	-0.820546	-0.645522	-0.94663	3.38881e-06	8.2782e-05
CG18023-RA	CG18023-RA,CG18023-RB,CG18023-RD,CG18023-RE,	FBgn0004865,	Eip78C,	0.512969	-0.472818	2.41088	2.42505	0.0191591	2.13565e-09	1.21867e-07
CG18024-RA	CG18024-RA,CG18024-RB,	FBgn0029123,	SoxN,	-0.329811	-1.03998	-0.398094	-0.362847	-0.517493	0.000236948	0.00326942
CG18039-RA	CG18039-RA,	FBgn0028422,	KaiRIA,	-0.904142	-0.0310998	2.7101	2.84426	0.198721	1.19242e-13	2.77661e-11
CG18106-RA	CG18106-RA,	FBgn0025583,	IM2,	0.298058	0.0582375	-0.765212	-0.213207	0.836728	0.0053704	0.0450509
CG18107-RA	CG18107-RA,	FBgn0034330,	CG18107,	0.0382826	-0.037823	-0.920755	-0.452575	0.120293	0.00552507	0.0459214
CG18125-RA	CG18125-RA,	FBgn0264253,	Send2,	1.17469	-0.000719871	-0.0183748	-0.14388	0.256855	0.00169914	0.017275
CG18128-RA	CG18128-RA,	FBgn0034898,	CG18128,	0.408256	0.50414	0.541903	0.463968	0.786806	0.00129093	0.0137747
CG18140-RA	CG18140-RB,CG18140-RC,CG18140-RA,	FBgn0250907,	Cht3,	-0.60978	-1.15574	-0.433117	-0.0176146	-0.213337	0.00136037	0.0143042
CG18188-RA	CG18188-RA,	FBgn0033659,	Damm,	-0.7229	-1.29707	-0.902792	-0.839081	-1.57748	1.33094e-11	1.48666e-09
CG18211-RA	CG18211-RA,CG30025-RA,	FBgn0010357,FBgn0050025,	betaTry,CG30025,	-1.04715	0.0602455	-1.70843	-1.24664	0.67853	5.54399e-10	3.74012e-08
CG18243-RA	CG18243-RB,CG18243-RC,	FBgn0034085,	Ptp52F,	-2.1371	-3.64037	-4.82121	-3.50128	-2.68014	1.97869e-22	4.76107e-19
CG18251-RA	CG42768-RB,CG42768-RF,	FBgn0261836,	Msp-300,	0.379477	0.121568	1.49784	2.01673	0.404444	0.000877686	0.0100283
CG18255-RE	CG18255-RD,CG18255-RH,CG18255-RP,	FBgn0013988,	Strn-Mlck,	0.533517	0.718673	0.197035	-0.0967295	0.437351	0.00616318	0.0499382
CG18266-RA	CG18266-RA,	FBgn0031724,	CG18266,	0.00318765	-0.0172429	0.982627	1.1276	0.949611	1.32762e-07	4.7093e-06
CG18279-RB	CG18279-RB,	FBgn0033835,	IM10,	0.296447	0.899902	0.527234	0.514221	0.18194	0.0015007	0.0154755
CG18314-RA	CG18314-RA,CG18314-RB,CG18314-RC,	FBgn0035538,	DopEcR,	0.672285	0.122163	1.22175	0.977459	-0.102014	0.00327058	0.0297901
CG18340-RA	CG18340-RA,CG18340-RB,CG18340-RC,CR43465-RA	FBgn0031758,FBgn0263442	Ucp4B,CR43465	-1.76598	-1.64134	-1.10366	-0.906052	-0.241494	2.89876e-09	1.5852e-07
CG18358-RA	CG34325-RA,	FBgn0085354,	CG34325,	-0.598615	-0.0910446	0.362635	1.26372	0.548123	0.00420784	0.0369293
CG18372-RA	CG18372-RA,CG18372-RB,	FBgn0041581,	AttB,	-0.881105	-0.581718	-0.894394	-0.975191	-0.670038	5.74443e-07	1.73862e-05
CG18405-RA	CG18405-RA,CG18405-RG,CG18405-RH,CG18405-RI,CG18405-RD,CG18405-RE,CG18405-RF,	FBgn0011259,	Sema-1a,	0.219323	-1.26929	-0.901346	-1.12712	-0.726009	3.34636e-06	8.18838e-05
CG18449-RA	CG18449-RA,	FBgn0033285,	CG18449,	0.0107206	0.0809204	1.48952	1.27912	0.853962	7.11529e-07	2.10931e-05
CG18480-RA	CG18480-RA,	FBgn0028518,	CG18480,	-2.14045	-0.6144	1.79305	1.06296	0.244505	9.68558e-05	0.00153323
CG1849-RA	CG1849-RA,CG1849-RB,	FBgn0003300,	run,	0.303514	-0.508906	-0.382567	-0.60908	-0.317862	0.00579087	0.0475827
CG18507-RA	CG18507-RA,CG18507-RB,CG18507-RC,CG18507-RD,CG18507-RE,	FBgn0028527,	CG18507,	-1.23609	-1.20068	3.03959	1.37599	-0.157094	2.61085e-05	0.000492717
CG18507-RB	CG18507-RA,CG18507-RB,CG18507-RC,CG18507-RD,CG18507-RE,	FBgn0028527,	CG18507,	-0.683607	-0.723097	2.92311	1.4181	-0.129935	8.55565e-06	0.000188289
CG1851-RA	CG1851-RA,	FBgn0026602,	Ady43A,	1.23125	0.807316	1.22033	1.49746	-0.171682	9.98257e-06	0.000215102
CG18525-RA	CG18525-RA,CG18525-RB,	FBgn0028984,	Spn5,	0.277634	0.24032	0.37145	1.26834	0.149474	0.000643974	0.00775939
CG18559-RA	CG18559-RA,	FBgn0041337,	Cyp309a2,	0.499458	1.06288	1.00126	0.428588	1.20507	0.000359513	0.00470988
CG18581-RA	CG18581-RA,	FBgn0036466,	CG18581,	-3.81835	0.161144	-0.201966	-0.260233	-0.687925	3.72993e-13	6.99338e-11
CG18585-RA	CG18585-RA,	FBgn0031929,	CG18585,	-0.144954	0.468814	0.665973	2.10828	0.793987	1.15715e-05	0.000242463
CG18599-RA	CG18599-RA,	FBgn0038592,	CG18599,	-0.0290653	-0.750531	0.307804	0.155448	-0.357838	0.00462361	0.039899
CG18605-RA	CG18605-RB,	FBgn0034411,	CG18605,	-1.24121	-1.6117	-0.361684	-0.257017	-0.0596371	0.00115022	0.0125992
CG18609-RA	CG18609-RA,	FBgn0034382,	CG18609,	0.823791	0.535607	1.62344	2.10807	0.220737	1.29333e-07	4.62355e-06
CG18631-RA	CG43370-RD,	FBgn0263113,	CG43370,	0.129118	-0.195521	-0.859898	-1.01886	-0.11068	4.1146e-05	0.000737919
CG18654-RA	CG34361-RG,CG34361-RE,CG34361-RF,CG34361-RJ,CG34361-RH,CG34361-RI,	FBgn0085390,	Dgk,	-0.316198	-0.145964	1.22338	1.08597	0.508257	4.6022e-07	1.42274e-05
CG18661-RA	CG18661-RA,CG18661-RB,	FBgn0040964,	CG18661,	-0.00591781	-0.497853	-0.850202	-1.21577	-0.603951	0.000540783	0.00669578
CG18669-RA	CG18669-RB,	FBgn0261993,	CG42811,	-1.11296	0.00172846	0.561677	1.28362	0.361197	1.42516e-06	3.85299e-05
CG18681-RA	CG18681-RA,	FBgn0010425,	epsilonTry,	-0.533564	-0.120328	-1.26559	-0.970681	0.769433	5.58065e-06	0.00012953
CG1869-RA	CG1869-RA,	FBgn0035398,	Cht7,	-2.34479	-0.753423	2.29527	2.90598	-0.0807358	2.04568e-10	1.56262e-08
CG18743-RA	CG31366-RA,CG18743-RA,	FBgn0013275,FBgn0013276,	Hsp70Aa,Hsp70Ab,	-0.298093	0.715541	-0.0657089	-1.48376	2.69336	1.14314e-05	0.000240577
CG18747-RA	CG18747-RB,	FBgn0042104,	CG18747,	-1.90528	-1.12696	-0.0204385	-0.320893	0.591646	3.99149e-06	9.60419e-05
CG18768-RD	CG42734-RJ,CG42734-RS,CG42734-RR,CG42734-RF,CG42734-RO,CG42734-RL,CG42734-RK,CG42734-RQ,CG42734-RT,CG42734-RP,CG42734-RU,CG42734-RI,	FBgn0261788,	Ank2,	-0.258955	-0.93523	2.11598	0.852512	-0.401012	2.59185e-05	0.000490414
CG18783-RA	CG18783-RA,CG18783-RB,CG18783-RC,	FBgn0028420,	Kr-h1,	-0.887167	-0.975348	1.67705	1.47148	-0.252885	7.83219e-08	2.96781e-06
CG18806-RA	CG18806-RB,	FBgn0042129,	OS9,	0.451006	1.33368	0.517118	0.0929366	0.996825	5.54084e-07	1.68762e-05
CG18817-RB	CG18817-RA,CG18817-RB,CG18817-RC,	FBgn0029508,	Tsp42Ea,	-1.0672	0.0818792	1.14495	1.03108	0.122706	0.0023064	0.0223324
CG18869-RA	CG18869-RA,	FBgn0042179,	CG18869,	-0.43037	0.900984	0.716721	1.16473	0.465826	0.000327569	0.00435864
CG1897-RA	CG1897-RA,	FBgn0000492,	Dr,	-0.295984	-0.659448	-0.552762	-0.540055	-0.499323	0.000568616	0.00696869
CG1915-RC	CG1915-RP,CG1915-RQ,CG1915-RR,CG1915-RS,CG1915-RT,CG1915-RU,CG1915-RV,CG1915-RW,CG1915-RX,CG1915-RY,CG1915-RZ,	FBgn0086906,	sls,	-0.663653	-0.918906	2.46913	2.26703	0.185566	8.08201e-12	9.62676e-10
CG1934-RA	CG1934-RA,	FBgn0001254,	ImpE2,	0.00283294	0.386912	0.71453	2.82583	0.874339	3.35695e-09	1.81514e-07
CG1942-RA	CG1942-RA,	FBgn0033215,	CG1942,	-1.51032	-0.920169	-0.735967	-0.782748	-1.1459	0.000292888	0.00393915
CG1954-RA	CG1954-RA,CG1954-RB,	FBgn0003093,	Pkc98E,	0.237777	-0.482293	1.06911	0.254334	-0.144306	0.000886549	0.010086
CG1956-RA	CG1956-RA,CG1956-RB,CG1956-RC,	FBgn0004636,	R,	-0.0170282	-0.920334	-0.082057	-0.279035	-0.291231	0.00333884	0.0303354
CG1958-RA	CG1958-RA,	FBgn0029940,	CG1958,	-0.117739	-1.39882	0.0452624	-0.460673	-0.60606	0.00297065	0.027598
CG1962-RA	CG1962-RA,CG1962-RB,	FBgn0032876,	Cen,	0.435356	0.502486	0.313772	0.46538	-0.514769	0.00440337	0.0383986
CG1982-RA	CG1982-RA,	FBgn0024289,	Sodh-1,	-0.473864	1.10796	-0.623246	-0.592587	-0.546741	6.47449e-05	0.00108636
CG2003-RB	CG2003-RA,CG2003-RB,	FBgn0039886,	CG2003,	0.0279218	0.153352	1.35814	1.93218	0.323938	3.14203e-07	1.01707e-05
CG2016-RB	CG2016-RB,CG2016-RC,CG2016-RD,	FBgn0250839,	CG2016,	-0.450446	0.101102	0.666789	1.58035	0.383637	0.000514695	0.00644631
CG2062-RA	CG2062-RA,	FBgn0015034,	Cyp4e1,	-0.576587	-1.08373	1.88515	2.01833	0.0576995	2.41388e-07	8.04831e-06
CG2064-RA	CG2064-RA,	FBgn0033205,	CG2064,	-1.4713	-1.1441	-0.00177399	-0.480521	0.0718535	4.72282e-09	2.46149e-07
CG2102-RA	CG2102-RA,	FBgn0004878,	cas,	-0.858823	-1.196	-0.543979	-0.728734	-0.678021	0.000423194	0.00541156
CG2105-RA	CG2105-RB,	FBgn0033192,	Corin,	-1.49959	-0.77203	0.103671	0.14104	0.178177	0.00510871	0.0432391
CG2114-RA	CG2114-RA,CG2114-RB,	FBgn0035385,	FR,	0.266608	0.117092	0.429896	1.10234	0.210858	0.00270846	0.0255736
CG2121-RA	CG2121-RA,CG2121-RB,	FBgn0033289,	CG2121,	-0.534221	0.402117	1.68547	2.26462	0.582277	1.90946e-10	1.48016e-08
CG2127-RA	CG2127-RA,CG2127-RB,	FBgn0033286,	CG2127,	0.397916	0.0222077	1.22389	1.19727	0.608909	1.391e-05	0.000283643
CG2139-RD	CG2139-RA,CG2139-RD,CG2139-RC,CG2139-RB,CG2139-RF,CG2139-RE,	FBgn0028646,	aralar1,	-2.24366	-0.324499	0.240093	0.0114872	0.20199	0.000142991	0.00213923
CG2150-RA	CG2150-RA,	FBgn0003065,	CG2150,	-2.09868	-0.00260728	0.309451	-0.146383	0.0758589	0.0020123	0.019912
CG2174-RA	CG43657-RE,CG43657-RC,CG43657-RD,	FBgn0263705,	Myo10A,	-1.32858	-1.00555	0.49108	-0.0088758	0.0425612	0.000549164	0.00678211
CG2184-RA	CG2184-RB,CG2184-RA,	FBgn0002773,	Mlc2,	-1.4594	0.0421205	1.91804	2.93613	0.299814	1.77615e-11	1.8717e-09
CG2239-RC	CG2239-RC,	FBgn0027654,	jdp,	0.113585	0.377369	0.946068	1.27545	0.609507	0.000320697	0.00427507
CG2249-RA	CG2249-RA,	FBgn0040773,	CoVIIc,	0.362206	-0.0249666	0.448063	0.162379	0.927521	0.000635451	0.00767358
CG2264-RC	CG2264-RA,CG2264-RC,CG2264-RB,CG2264-RD,	FBgn0262169,	magu,	-0.649561	-0.524471	-0.971281	-0.357581	-0.203961	6.62218e-05	0.00110525
CG2297-RA	CG2297-RA,	FBgn0033268,	Obp44a,	0.409814	0.694163	1.11117	0.900598	0.950054	5.42999e-05	0.000937712
CG2330-RA	CG2330-RA,	FBgn0037447,	Neurochondrin,	-3.89318	-1.5534	3.21448	3.36354	0.207197	1.61049e-15	6.28395e-13
CG2345-RA	CG2345-RA,	FBgn0000552,	Edg84A,	0.270493	0.400814	0.580272	0.656821	0.109796	0.00475164	0.0408573
CG2374-RA	CG2374-RA,	FBgn0016032,	lbm,	-2.24864	0.0710526	2.35961	1.62847	-0.137838	3.99867e-06	9.60545e-05
CG2397-RA	CG2397-RA,	FBgn0033304,	Cyp6a13,	0.114566	-0.129871	0.616847	1.80491	0.210116	0.0053892	0.0451077
CG2467-RA	CG2467-RC,CG2467-RB,	FBgn0250871,	pot,	-0.0524485	-0.219616	1.61181	1.8373	0.0345351	0.000107448	0.00166978
CG2488-RB	CG2488-RA,CG2488-RB,	FBgn0016054,	phr6-4,	-0.500501	-0.292732	-0.51507	-0.579078	-0.42842	0.000579887	0.00708277
CG2555-RA	CG2555-RA,	FBgn0030398,	Cpr11B,	0.321223	2.35783	0.151635	0.0623711	0.491779	2.68126e-07	8.85796e-06
CG2556-RA	CG2556-RA,	FBgn0030396,	CG2556,	0.196835	0.092522	1.14469	1.29101	-0.378834	0.00395994	0.0351165
CG2560-RA	CG2560-RA,	FBgn0030394,	Cpr11A,	0.839889	-0.420014	1.95455	2.44047	0.17351	0.00124093	0.0133696
CG2666-RB	CG2666-RA,CG2666-RC,CG2666-RD,	FBgn0001311,	kkv,	-0.186413	0.694227	0.820904	1.68232	0.334624	3.75489e-07	1.18361e-05
CG2727-RC	CG2727-RC,CG2727-RB,CG2727-RA,	FBgn0010435,	emp,	-1.75468	0.0446956	0.836638	1.21754	0.307988	0.00397061	0.0351463
CG2736-RA	CG2736-RA,	FBgn0035090,	CG2736,	0.258299	-0.35901	0.401997	1.47655	0.168828	0.00140227	0.01467
CG2759-RA	CG2759-RA,	FBgn0003996,	w,	-0.368935	-0.21504	-0.897924	-0.190567	-5.11339	4.16727e-12	5.67575e-10
CG2803-RA	CG2803-RA,CG2803-RB,	FBgn0035083,	Tina-1,	0.291353	0.545458	1.16146	1.07972	1.16115	0.000166597	0.00241483
CG2811-RA	CG2811-RA,CG2811-RB,	FBgn0035082,	CG2811,	0.241963	0.00965829	-1.09135	-0.992149	-0.380122	1.94553e-07	6.65585e-06
CG2826-RA	CG2826-RA,	FBgn0040107,	lectin-21Ca,	0.297691	0.23783	-0.726468	-2.10131	-0.439561	2.45876e-10	1.83923e-08
CG2865-RA	CG2865-RA,	FBgn0023526,	CG2865,	0.0169046	-1.4021	0.176627	-0.219549	-0.10384	0.00164387	0.0167958
CG2901-RA	CG2901-RA,CG2901-RB,	FBgn0029679,	CG2901,	0.307381	-1.7563	0.0825639	0.208377	0.064389	0.000569721	0.00697299
CG2913-RA	CG2913-RA,CG2913-RB,CG2913-RC,	FBgn0015565,	yin,	-1.1175	-0.138544	0.199265	0.616479	0.0337694	0.00213571	0.0208897
CG2917-RA	CG2917-RA,CG2917-RB,	FBgn0023181,	Orc4,	-0.126184	-0.0117613	-0.308851	-0.689691	-0.575369	0.00319601	0.0292772
CG2928-RA	CG2928-RA,CG2928-RB,	FBgn0015801,	Reg-5,	-3.32216	-0.280159	2.81198	2.24369	0.197583	6.70018e-11	6.05531e-09
CG2958-RA	CG2958-RA,	FBgn0040102,	lectin-24Db,	0.812949	1.02148	1.19807	0.958904	0.95881	1.59618e-11	1.71971e-09
CG2964-RA	CG2964-RA,	FBgn0031462,	CG2964,	0.487883	-0.00800378	-0.982657	-1.17734	-0.196794	2.29614e-05	0.000444362
CG2977-RA	CG2977-RB,CG2977-RA,	FBgn0027106,	inx7,	-1.08981	-0.554588	-0.458348	0.212247	0.175301	0.00035714	0.00468358
CG2979-RA	CG2979-RA,	FBgn0005391,	Yp2,	-0.862614	1.29897	0.0371074	0.286169	-0.132829	0.00281826	0.026386
CG30004-RA	CG42347-RC,CG42347-RD,	FBgn0259678,	sqa,	1.08486	0.6987	0.999877	0.731334	0.160169	0.000960249	0.0107717
CG30017-RA				-0.68655	-1.43918	0.181626	-0.0531688	-0.801731	0.00432346	0.0377831
CG30019-RA	CG18003-RA,CG18003-RC,CG11919-RA,CG11919-RB,	FBgn0061356,FBgn0033564,	CG18003,Pex6,	-1.21233	-0.918703	-0.776721	-0.49947	0.584905	5.08645e-05	0.000885803
CG3001-RA	CG3001-RA,CG3001-RB,	FBgn0001186,	Hex-A,	0.215374	-0.797239	1.06727	0.737026	0.0154622	0.0041861	0.0367832
CG30028-RA	CG12351-RA,CG30028-RA,CG30031-RA,CG30025-RA,	FBgn0010358,FBgn0010359,FBgn0050031,FBgn0050025,	deltaTry,gammaTry,CG30031,CG30025,	-0.878894	-0.0482756	-2.07476	-1.80539	0.834387	5.0049e-11	4.78515e-09
CG3002-RB	CG3002-RB,	FBgn0030141,	Gga,	0.671661	0.423885	1.12062	1.11353	-0.0510173	0.0050925	0.0431457
CG30036-RA	CG30036-RA,	FBgn0050036,	CG30036,	0.661443	1.09968	0.16513	-0.0203755	0.682643	7.97835e-05	0.00129711
CG30038-RA	CG42572-RC,CG42572-RD,	FBgn0260959,	MCPH1,	-0.392479	-0.478563	-0.227441	-0.341917	-1.20742	0.000194532	0.00276696
CG30040-RA	CG30040-RA,	FBgn0086677,	jeb,	0.420207	0.21048	-0.608281	-0.985707	-0.203601	0.000179603	0.00257234
CG30043-RA	CG30043-RA,	FBgn0050043,	CG30043,	0.0480209	0.810682	0.955376	0.481701	1.30312	1.1815e-06	3.28658e-05
CG30044-RA	CG30044-RA,CG30044-RB,	FBgn0050044,	s-cup,	-0.68263	-1.30793	-1.04923	-1.79644	-0.635232	1.93904e-12	3.0704e-10
CG30045-RA				-0.109508	0.735692	0.0857202	-0.157342	-1.04892	3.17625e-05	0.000587138
CG30049-RA	CG30049-RA,	FBgn0050049,	CG30049,	0.848544	0.90309	0.105879	0.264663	0.400178	0.000399739	0.00517581
CG30058-RA	CG30058-RA,CG34312-RA,CG34235-RB,	FBgn0050058,FBgn0085341,FBgn0085264,	CG30058,CG34312,CG34235,	-0.450499	-0.787382	-0.757949	-0.741996	-0.485563	0.000791514	0.00922155
CG30078-RA	CG34123-RB,	FBgn0083959,	trpm,	0.119852	-0.595376	-1.3596	-2.4104	-0.428548	1.65829e-09	9.93141e-08
CG30079-RA	CG34123-RD,CG34123-RF,CG34123-RG,CG34123-RE,	FBgn0083959,	trpm,	-0.0605427	-0.500474	-0.425269	-1.47301	-0.366459	1.81051e-05	0.000359536
CG30081-RA	CG30081-RA,	FBgn0050081,	Ir51b,	0.854688	0.512106	-0.200195	-0.25604	-0.284509	0.00158634	0.0162541
CG30092-RC	CG30092-RC,CG30092-RL,CG30092-RG,CG30092-RH,CG30092-RJ,CG30092-RK,	FBgn0028371,	jbug,	0.671486	0.204774	1.02473	0.762782	0.372145	5.03501e-05	0.000877903
CG30094-RA	CG30094-RA,	FBgn0050094,	CG30094,	0.520423	0.83644	1.06821	0.75793	0.500182	1.05674e-06	2.98556e-05
CG30096-RA	CG30096-RB,	FBgn0050096,	CG30096,	0.345204	0.338135	0.689582	0.582322	0.353689	0.00302553	0.0280177
CG30099-RA	CG30099-RA,	FBgn0050099,	CG30099,	-0.775116	-0.742345	-0.613627	-0.627816	-0.369098	1.06796e-05	0.000227071
CG3009-RA	CG3009-RA,CG3009-RB,	FBgn0029720,	CG3009,	0.244921	0.590873	-0.270417	-0.382834	0.038438	0.00517676	0.0436293
CG30111-RA	CG42311-RK,	FBgn0259211,	grh,	-2.06083	-2.73262	-0.268002	-0.409824	-0.272726	3.22422e-14	8.78264e-12
CG30143-RA				0.534135	-0.0337669	-0.935006	-0.828499	-0.231883	0.000565545	0.00693867
CG30148-RA	CG30148-RA,	FBgn0050148,	CG30148,	0.469481	0.126698	-0.195587	0.104921	1.26979	0.000251685	0.00344415
CG30153-RA				-0.648228	-0.851808	-0.443912	-0.691893	-0.139547	0.00582888	0.0477862
CG30154-RA	CG30154-RA,	FBgn0050154,	CG30154,	-1.66896	0.0265151	0.0605856	0.366479	0.14243	0.000687346	0.00818747
CG30177-RA	CG30177-RA,	FBgn0050177,	CG30177,	0.183	-0.089005	-2.82569	-3.34077	-2.1262	1.46776e-19	1.51358e-16
CG30178-RA	CG30178-RA,	FBgn0050178,	CG30178,	-2.06147	-1.24362	-1.07224	-0.933818	-0.625507	1.90854e-09	1.09583e-07
CG30179-RA	CG42309-RB,	FBgn0259209,	Mlp60A,	-0.709941	0.00956454	-0.0472984	0.314376	-0.84534	0.00150849	0.0155336
CG30196-RA	CG30196-RA,	FBgn0050196,	CG30196,	1.15089	1.1121	0.779441	0.8206	0.182084	0.00070344	0.0083379
CG30217-RA	CG43325-RA,CG30217-RB,CG43326-RB,	FBgn0263030,FBgn0263031,	CG43325,CG43326,	0.415596	0.481608	0.352794	0.276344	-1.09972	0.000644521	0.00775939
CG30264-RA	CG42284-RC,	FBgn0259179,	CG42284,	-0.756195	-0.0844852	0.709354	1.60907	0.9422	6.90456e-07	2.06379e-05
CG30265-RA	CG30265-RA,	FBgn0050265,	CG30265,	-0.0561886	1.08988	0.763913	0.354895	0.477435	0.000948055	0.010668
CG30267-RA	CR30267-RB,	FBgn0050267,	CR30267,	0.143615	0.0682759	1.06504	0.875396	0.750985	6.71585e-06	0.000152448
CG30268-RA	CG30268-RB,	FBgn0050268,	CG30268,	-0.854379	-0.874303	-0.594348	-0.56268	0.0555796	0.000315806	0.00422157
CG30269-RA	CG30269-RA,	FBgn0050269,	CG30269,	-1.32931	-2.08763	1.77295	2.16488	0.267215	3.21526e-07	1.02924e-05
CG30271-RC	CG30271-RD,CG30271-RB,CG30271-RE,	FBgn0050271,	CG30271,	-0.185581	1.22273	-0.00858424	0.382286	0.388018	0.000103926	0.00162554
CG30273-RA	CG30273-RA,	FBgn0050273,	CG30273,	-0.217519	0.0149897	0.942386	2.06245	0.173847	4.85625e-05	0.000849814
CG30287-RA	CG30287-RA,	FBgn0050287,	CG30287,	-0.474241	-0.407582	-0.995562	-0.83159	-0.08543	3.40164e-06	8.28153e-05
CG30288-RA	CG30288-RC,	FBgn0050288,	CG30288,	0.991688	0.941283	0.762351	0.285784	-0.0322754	2.60713e-06	6.56879e-05
CG30296-RA	CG30296-RD,CG30296-RC,CG30296-RE,CG30296-RG,CG30296-RH,CG30296-RI,CG30296-RJ,CG30296-RK,CG30296-RL,CG30296-RM,CG30296-RN,CG30296-RO,CG30296-RP,CG30296-RQ,CG30296-RR,CG30296-RS,CG30296-RT,	FBgn0050296,	RIC-3,	0.609664	0.815333	1.24321	1.26143	-0.167822	8.25012e-06	0.000181843
CG30323-RA	CG30323-RB,	FBgn0050323,	CG30323,	0.141422	-1.5301	-0.000486479	-0.239135	0.0660565	0.000379377	0.00492542
CG30330-RA	CG30330-RA,	FBgn0041236,	Gr59d,	0.473312	1.13284	1.42342	1.15994	0.908678	1.33588e-09	8.27062e-08
CG30337-RB	CG42344-RI,CG42344-RJ,CG42344-RK,CG42344-RL,CG42344-RD,CG42344-RE,CG42344-RG,CG42344-RH,	FBgn0259246,	brp,	0.408103	-0.0102001	0.722835	1.20476	-0.108479	0.000143568	0.00214565
CG30345-RA	CG30345-RB,	FBgn0050345,	CG30345,	0.773525	0.868764	0.65156	0.144422	0.48526	0.00278698	0.026127
CG30362-RA	CG30362-RA,	FBgn0050362,	boly,	0.0979812	0.937189	1.1709	1.22737	0.82178	0.000152282	0.00224795
CG30363-RA	CG30366-RB,CG30363-RA,	FBgn0050366,FBgn0050363,	swif,cola,	0.13472	0.692476	1.33987	1.32113	0.712973	0.00124782	0.0134238
CG30365-RA	CG30365-RA,	FBgn0050365,	spaw,	0.177141	-0.14566	1.41188	1.53894	0.578559	2.37978e-07	7.97143e-06
CG30366-RA	CG30366-RA,CG30366-RB,CG30363-RA,	FBgn0050366,FBgn0050363,	swif,cola,	0.40276	1.04702	1.10975	1.22496	0.627824	8.89381e-05	0.00142984
CG30374-RA	CR30374-RB,	FBgn0050374,	CR30374,	0.312903	0.773644	0.256951	0.131863	-0.692009	0.000721361	0.00851536
CG30385-RA	CG30385-RA,	FBgn0050385,	CG30385,	-0.0341874	-1.41737	0.176075	-0.226847	-0.0859941	0.000583265	0.00711275
CG30389-RA	CG30389-RA,CG30389-RC,CG30389-RE,CG30389-RF,CG30389-RD,	FBgn0050389,	CG30389,	-0.167929	-0.717476	-0.374258	-0.435403	-0.236081	0.00142762	0.0148705
CG30401-RA	CG30401-RA,	FBgn0050401,	CG30401,	-0.358496	-0.629721	-0.724733	-0.95389	-0.194118	4.20937e-05	0.000750256
CG30403-RA	CG30403-RB,	FBgn0050403,	CG30403,	-1.22565	-0.958649	-1.07024	-1.04763	-1.37728	1.41207e-08	6.33106e-07
CG30411-RA	CG30411-RA,	FBgn0050411,	CG30411,	0.120114	0.0746124	0.796281	1.70407	-0.15623	7.19322e-05	0.0011882
CG30413-RA	CG30413-RA,	FBgn0050413,	CG30413,	-4.97106	1.63896	3.33149	4.25226	0.388362	1.71769e-13	3.87474e-11
CG30417-RA	CG30417-RA,	FBgn0050417,	CG30417,	1.17875	2.13042	1.11945	0.758877	0.475465	3.59127e-10	2.60403e-08
CG30418-RA	CG30418-RA,	FBgn0050418,	nord,	0.342432	0.0613262	0.908038	1.42041	-0.0476434	0.00351779	0.0317216
CG30424-RA	CG30424-RD,	FBgn0050424,	CG30424,	0.979319	0.367847	1.17233	0.861415	0.826758	9.78745e-05	0.00154597
CG30437-RA	CG42345-RA,CG42345-RF,	FBgn0259247,	laccase2,	0.354699	0.421092	0.832398	1.25899	-0.0594445	3.29143e-05	0.00060456
CG30437-RC	CG42345-RA,CG42345-RD,CG32838-RA,CG42345-RF,	FBgn0259247,	laccase2,	0.178011	-0.109807	0.662424	1.49682	0.0113278	0.000192561	0.00274432
CG30438-RB	CG30438-RA,CG30438-RB,CG30438-RC,CG30438-RD,	FBgn0050438,	CG30438,	0.309824	0.503171	0.809415	1.05452	0.150173	5.59512e-05	0.000959345
CG30440-RA	CG30440-RA,	FBgn0050440,	CG30440,	0.464375	0.307218	0.9692	1.43978	-0.548771	6.50711e-05	0.00108983
CG30445-RA	CG30445-RA,	FBgn0259977,	Tdc1,	0.472581	-0.121823	0.594104	0.549637	1.11992	0.00214529	0.0209595
CG30460-RC	CG30460-RI,CG30460-RB,CG30460-RC,CG30460-RA,CG30460-RD,CG30460-RE,CG30460-RF,CG30460-RG,CG30460-RH,	FBgn0050460,	CG30460,	-0.936311	-1.36502	0.244863	0.204059	0.0760148	0.000613338	0.00744098
CG30467-RA	CG30467-RA,	FBgn0050467,	CG30467,	1.28058	1.22214	0.551212	0.485874	-0.259878	5.35597e-08	2.07861e-06
CG30471-RA	CG30471-RA,CG30471-RB,	FBgn0050471,	CG30471,	0.824417	0.884397	0.0922091	0.1898	0.320787	0.00488346	0.0416928
CG30479-RA	CG30480-RB,CG30479-RA,CG30479-RB,	FBgn0050480,FBgn0050479,	CG30480,CG30479,	0.20374	0.0856261	-1.32436	-1.6952	0.286603	2.10837e-07	7.15068e-06
CG30480-RA	CG30480-RA,CG30480-RB,CG30479-RB,	FBgn0050480,FBgn0050479,	CG30480,CG30479,	0.296534	0.430625	-1.43096	-1.85097	0.280577	1.0365e-06	2.93988e-05
CG30483-RA	CG30483-RA,CG30483-RB,	FBgn0040752,	Prosap,	0.653265	0.648122	1.43895	0.967107	0.97008	3.93505e-07	1.22966e-05
CG30484-RA	CG30484-RB,	FBgn0050484,	CG30484,	-0.430422	-0.580042	-1.99213	-2.3561	-0.526418	9.29613e-12	1.08232e-09
CG30486-RA	CG30486-RA,CG30486-RB,	FBgn0050486,	CG30486,	0.00679221	1.0934	1.03828	0.930482	0.976404	2.46872e-09	1.38143e-07
CG30487-RA	CG30487-RA,	FBgn0050487,	CG30487,	0.705364	-0.380754	0.261708	0.655929	0.192584	0.000727728	0.0085765
CG30488-RA	CG30488-RA,CG30488-RB,	FBgn0050488,	CG30488,	0.536166	0.868615	1.11224	1.06454	1.25494	5.62664e-12	7.31544e-10
CG30501-RA				0.604493	-1.18675	0.317261	-0.0192091	0.320937	0.000646683	0.00776719
CG3052-RA	CG3052-RA,CG3052-RB,	FBgn0011277,	HLH4C,	-0.445552	0.0851475	-0.000626368	-0.0352178	-1.34311	0.00024599	0.00337903
CG3074-RB	CG3074-RB,CG3074-RA,	FBgn0034709,	Swim,	-0.236244	0.14112	0.517526	1.09379	0.534	0.00407096	0.0359465
CG3097-RA	CG3097-RA,	FBgn0029804,	CG3097,	-0.852975	-0.12757	-0.281901	-0.448625	-0.206498	0.00237871	0.0229095
CG31004-RA	CG31004-RA,CG31004-RB,CG31004-RC,CG31004-RD,	FBgn0051004,	CG31004,	-0.868658	0.630833	1.79451	3.43875	0.362092	1.275e-08	5.81239e-07
CG31014-RA	CG31014-RA,	FBgn0051014,	PH4alphaSG1,	-2.98658	-2.98119	-0.186511	-0.8773	-2.30801	1.93098e-13	4.28884e-11
CG31020-RA	CG31020-RA,	FBgn0260440,	spdo,	-1.3649	-0.256983	-0.556401	-0.195157	-0.270937	0.00166509	0.0169766
CG31028-RB	CG31028-RC,CG31028-RD,	FBgn0051028,	CG31028,	-1.40526	-0.665353	1.03165	0.775117	0.156788	2.25452e-05	0.000438068
CG3104-RA	CG3104-RA,CG3104-RB,	FBgn0031473,	CG3104,	0.176046	0.45171	0.638575	1.39838	-0.0521092	0.000282691	0.00383213
CG31051-RA	CG31051-RA,	FBgn0051051,	CG31051,	-2.16819	-0.200377	0.183861	0.183421	-0.00739527	4.40083e-06	0.00010467
CG31058-RA	CG31058-RA,	FBgn0051058,	CG31058,	-0.814217	-0.151411	0.323481	0.727362	0.343983	0.000146597	0.00217963
CG3105-RA	CG3105-RA,	FBgn0034950,	Pask,	-0.0926559	0.168036	-0.63817	-0.547436	-0.225724	0.00581509	0.0477003
CG3106-RA	CG3106-RA,	FBgn0030148,	CG3106,	-0.0844578	0.540573	0.379564	2.23756	0.695961	0.000879857	0.0100283
CG31075-RA	CG31075-RA,CG31075-RB,	FBgn0051075,	CG31075,	-2.21948	1.21378	1.62485	1.0341	-0.322088	3.19815e-07	1.02832e-05
CG31076-RA	CG31076-RB,	FBgn0051076,	CG31076,	-3.44725	0.0898763	0.226812	0.824738	-0.00563046	1.29601e-12	2.1262e-10
CG31086-RA	CG31086-RA,CG31086-RB,	FBgn0051086,	CG31086,	-1.71158	-0.563472	0.22297	0.654849	0.105761	1.44659e-06	3.90364e-05
CG3108-RA	CG3108-RA,	FBgn0029807,	CG3108,	-3.99038	0.0354395	1.1827	1.97796	0.842439	5.0262e-06	0.000118181
CG31092-RA	CG31092-RA,CG31092-RB,CG31092-RC,CG31092-RD,CG31092-RE,CG31092-RF,CG31092-RG,	FBgn0051092,	LpR2,	0.587463	-1.27603	0.707281	1.59102	0.225572	0.00335445	0.0304388
CG31094-RB	CG31094-RD,CG31094-RG,CG31094-RH,CG31094-RI,CG31094-RJ,CG31094-RK,CG31094-RL,	FBgn0066101,	LpR1,	0.878931	0.104074	0.697128	0.773341	-0.277077	0.00247377	0.0237301
CG31100-RA	CG31100-RA,	FBgn0051100,	CG31100,	-1.14915	-0.351195	1.40138	1.66158	0.360437	1.01558e-08	4.77659e-07
CG31105-RA	CG31105-RB,	FBgn0051105,	CG31105,	-1.28954	-1.72506	-0.605366	-0.48841	0.154344	3.45555e-05	0.000630692
CG31140-RA	CG31140-RA,CG31140-RB,CG31140-RG,	FBgn0051140,	CG31140,	-0.0142887	-0.650075	0.687148	1.23783	0.0388909	0.0045695	0.0395977
CG31145-RB	CG31145-RA,CG31145-RB,CG31145-RC,	FBgn0051145,	CG31145,	-0.439751	0.228557	1.49572	0.62282	0.160259	0.000128512	0.00195167
CG31176-RA	CG31176-RA,	FBgn0051176,	CG31176,	-0.346333	0.235344	2.61977	2.91137	0.177764	2.28588e-08	9.7637e-07
CG31201-RA	CG31201-RB,	FBgn0051201,	GluRIIE,	0.31027	0.0399293	0.787643	1.93672	0.680022	1.52951e-06	4.09675e-05
CG31216-RA	CG31216-RA,	FBgn0051216,	Naam,	-0.0554988	0.270405	1.21439	1.97483	0.225173	2.30784e-05	0.000446029
CG3121-RA	CG3121-RA,	FBgn0034957,	CG3121,	-0.258728	1.91907	0.201662	-0.0338178	0.212411	9.18025e-06	0.000200321
CG31235-RA	CG31235-RA,	FBgn0051235,	CG31235,	-0.0666816	0.0609049	1.63226	0.784853	0.0715693	5.67809e-06	0.000131159
CG31240-RA	CG31240-RA,	FBgn0011701,	repo,	-0.270773	0.0702055	1.23961	0.269057	-0.733956	0.000540054	0.0066925
CG31248-RA	CG31248-RA,	FBgn0051248,	CG31248,	-1.32716	0.173711	0.434401	0.456031	0.0575355	0.00133298	0.014088
CG31259-RA	CG31259-RA,	FBgn0051259,	CG31259,	-0.110086	0.293045	0.53087	2.20688	0.282901	0.00273087	0.0257303
CG31288-RA	CG31288-RA,	FBgn0051288,	CG31288,	-0.961188	-0.618858	0.279585	0.567638	0.513411	0.00541151	0.0452001
CG31291-RB	CG31291-RA,CG31291-RB,CG31291-RC,	FBgn0051291,	CG31291,	0.288965	0.328469	1.02411	2.02511	0.165985	1.20532e-05	0.000250739
CG31292-RA	CR31292-RB,CG3303-RA,	FBgn0051292,FBgn0038381,	CR31292,CG3303,	0.139285	0.185399	0.413356	1.14193	-0.0643529	0.000148539	0.00220397
CG31300-RA	CG31300-RA,	FBgn0051300,	CG31300,	-2.66861	0.259314	2.2198	2.47416	-0.27166	4.39221e-13	7.9263e-11
CG31337-RA	CG31337-RA,	FBgn0051337,	CG31337,	-4.42759	-2.12764	0.682018	0.933612	-1.02967	1.3791e-19	1.51358e-16
CG31345-RA	CG31345-RA,	FBgn0051345,	CG31345,	-1.38517	-0.0537362	0.31718	1.29565	0.282531	0.000778351	0.00909147
CG3139-RA	CG3139-RA,CG3139-RB,CG3139-RC,CG3139-RE,CG3139-RF,CG3139-RG,	FBgn0004242,	Syt1,	-1.21928	-1.139	-1.21563	-0.289155	-0.0956656	3.39499e-06	8.2793e-05
CG31410-RA				-3.91452	-0.305778	0.201889	0.240121	0.229827	6.03495e-17	3.78811e-14
CG31413-RA	CG31413-RA,	FBgn0051413,	CG31413,	0.979327	-0.707908	-0.25328	-0.391803	0.41924	0.00566527	0.0467348
CG31436-RA	CG31436-RA,	FBgn0051436,	CG31436,	-1.82369	-0.40218	0.97208	1.32469	0.117926	2.98103e-05	0.000553888
CG31449-RA	CG31449-RA,CG31359-RA,CG5834-RA,CG6489-RA,	FBgn0013277,FBgn0013278,FBgn0051354,FBgn0013279,	Hsp70Ba,Hsp70Bb,Hsp70Bbb,Hsp70Bc,	-0.206277	0.763046	-0.166606	-1.23842	3.05491	4.4113e-06	0.000104747
CG31475-RA	CG31475-RA,CG31475-RB,	FBgn0051475,	CG31475,	-1.6733	0.15208	0.98958	1.88664	0.0351086	0.00212221	0.0207718
CG31493-RA	CG31493-RA,CG31493-RB,	FBgn0051493,	CG31493,	0.737597	-0.658041	0.0313017	-0.366345	0.0534896	0.00319917	0.0292846
CG3153-RA	CG3153-RB,CG3153-RA,	FBgn0038198,	Npc2b,	-5.73563	-0.110034	3.38019	4.13873	0.627962	4.32392e-15	1.4863e-12
CG31559-RA	CG31559-RA,	FBgn0051559,	CG31559,	-0.0343738	0.0118926	2.00277	2.70768	0.122866	1.71978e-09	1.01341e-07
CG31561-RA	CG31561-RA,	FBgn0051561,	Osi16,	-2.86003	-0.0285579	0.210837	0.157346	0.402939	0.000644938	0.00775939
CG31624-RA	CG31624-RA,CG31624-RB,	FBgn0051624,	CG31624,	0.852156	0.874314	0.818481	0.467474	0.383198	0.000147839	0.00219583
CG31666-RD	CG31666-RH,CG31666-RD,CG31666-RA,CG31666-RE,CG31666-RF,CG31666-RG,	FBgn0086758,	chinmo,	0.0995588	-0.374097	2.15622	0.381051	-0.444046	1.62039e-06	4.2861e-05
CG31668-RA	CG31668-RC,	FBgn0051668,	CG31668,	0.73315	0.839609	1.39402	0.949517	-0.171551	1.01573e-08	4.77659e-07
CG31673-RA	CG31673-RA,	FBgn0051673,	CG31673,	0.230795	-0.0997921	0.304348	0.96336	0.163803	0.00492859	0.0420284
CG31676-RA	CG31676-RA,	FBgn0051676,	CG31676,	-1.57847	-0.280072	0.861772	1.9665	0.234288	1.05863e-08	4.96217e-07
CG31677-RA	CG31677-RA,	FBgn0051677,	CG31677,	0.317177	0.115905	-1.20764	-0.713749	-0.260327	0.00128747	0.0137581
CG31683-RA	CG31683-RA,CG31683-RB,CG18858-RA,	FBgn0051683,FBgn0042175,	CG31683,CG18858,	-0.906064	-0.83627	-1.31608	-1.27554	-1.30489	1.02563e-11	1.16591e-09
CG31687-RA				-0.413907	-0.438991	-0.991854	-0.829132	-0.839427	8.9634e-07	2.58809e-05
CG31688-RA	CG31687-RB,CG31688-RE,CG31688-RF,CG31688-RD,CG31688-RB,CG31688-RG,	FBgn0051687,FBgn0263355,	CG31687,CG31688,	-2.63425	-3.41659	-3.38893	-2.22932	-1.00967	1.12215e-20	1.80006e-17
CG31690-RB	CG31690-RD,CG31690-RE,	FBgn0051690,	CG31690,	-1.28077	-0.737734	-0.518735	-0.195941	-0.517892	1.8675e-07	6.43464e-06
CG31695-RA	CG31695-RA,	FBgn0005590,	scw,	1.0141	-0.325214	-1.47642	-2.17178	-0.579572	7.11076e-06	0.000159904
CG31697-RA	CG31697-RA,	FBgn0051697,	CG31697,	-0.719631	-1.34012	-0.412412	-0.767408	0.00721019	1.20013e-05	0.000250018
CG31698-RA	CG31698-RA,	FBgn0051698,	CG31698,	-1.04809	-1.91231	-1.92793	-1.81982	-1.15594	1.07741e-09	6.88256e-08
CG31699-RA				-0.198407	-1.23652	-0.418787	-0.695954	-0.11131	0.000792043	0.00922155
CG31702-RA	CG31702-RA,	FBgn0051702,	CG31702,	0.997469	1.12299	0.0106916	-0.280244	-0.0395632	0.00460197	0.0397836
CG31703-RA	CG31703-RA,	FBgn0051703,	CG31703,	1.04717	1.08693	0.0529276	-0.4833	-0.103046	0.00540522	0.0451854
CG31714-RA	CG31714-RB,	FBgn0032180,	CG31714,	0.289438	-0.0530408	-1.00744	-0.636019	-0.433973	0.00010238	0.00160659
CG31728-RA	CG31728-RC,	FBgn0051728,	CG31728,	-1.23029	-0.89493	-3.72006	-3.80282	-1.93353	1.79346e-18	1.61826e-15
CG31730-RA	CG31730-RA,	FBgn0051730,	CG31730,	0.249923	-0.195501	-1.90611	-1.76797	-0.202296	6.77879e-11	6.07859e-09
CG31738-RB	CG42389-RE,CG42389-RF,CG42389-RG,	FBgn0259735,	CG42389,	-0.147969	-0.953351	-0.476419	-0.61255	-0.428906	9.89113e-05	0.00156064
CG31742-RA	CG31742-RA,	FBgn0051742,	CG31742,	0.29045	1.56321	0.647798	0.616145	0.656146	0.000509935	0.00640725
CG31746-RA	CG42750-RB,	FBgn0261804,	CG42750,	0.452676	0.257247	-1.44063	-1.10962	-0.0730092	0.000207474	0.00293083
CG31749-RA	CG5803-RC,	FBgn0000636,	Fas3,	-1.8118	-0.584423	1.68508	0.745933	-0.0167056	1.64955e-06	4.34518e-05
CG31758-RA	CG42325-RF,	FBgn0259225,	Pde1c,	-2.32234	-0.202643	0.127808	0.921353	0.367597	0.000234033	0.00324436
CG31764-RB	CG31764-RA,CG31764-RB,CG31764-RD,CG31764-RE,CG31764-RF,	FBgn0043841,	vir-1,	-1.57182	-0.0843191	1.40991	0.739289	0.55538	3.29783e-10	2.41679e-08
CG31764-RC	CG31764-RC,CG31764-RA,CG31764-RB,CG31764-RF,	FBgn0043841,	vir-1,	0.663755	0.368153	0.861861	0.763534	0.628694	0.00292637	0.0272743
CG31766-RB	CG17988-RB,	FBgn0032536,	Ance-3,	-0.378055	0.277943	0.328374	0.300919	1.08594	0.0036474	0.0326863
CG31769-RA	CG31769-RA,	FBgn0051769,	CG31769,	1.39177	0.160799	-0.316143	-0.055094	0.172282	6.21395e-05	0.00104925
CG31775-RA	CG42586-RA,CG42586-RB,CG31775-RA,CG31775-RB,	FBgn0260954,FBgn0028537,	CG42586,CG31775,	-1.76189	-0.0954785	0.667337	0.626944	0.350598	0.000364576	0.00476324
CG31781-RB	CR31781-RD,CR31781-RE,CR31781-RF,CR31781-RG,CR31781-RH,	FBgn0051781,	CR31781,	0.470935	0.510501	0.483522	1.73847	0.444296	0.000793476	0.00923079
CG31783-RA	CG31783-RA,CG31783-RB,	FBgn0002939,	ninaD,	-3.44123	0.802803	1.15967	0.196065	-0.0353793	1.5084e-06	4.04772e-05
CG31784-RA				0.593799	0.162641	-0.280795	-1.20933	-0.846208	0.00535154	0.0449187
CG31786-RA	CG42750-RB,	FBgn0261804,	CG42750,	0.302267	0.352395	-0.85471	-0.438666	0.183109	0.000152187	0.00224795
CG31796-RA				0.175239	0.597742	1.27501	0.873439	0.931988	0.000338427	0.00447425
CG31797-RA	CG31797-RA,	FBgn0051797,	CG31797,	-0.525084	-1.06566	0.852162	0.562599	0.359323	2.04757e-06	5.29763e-05
CG31809-RA				0.935191	1.12981	1.3712	1.17524	0.66868	7.3539e-11	6.47367e-09
CG31812-RA	CG31812-RB,	FBgn0051812,	CG31812,	-0.219832	-0.435674	-0.693783	-0.550186	-0.638718	0.000843591	0.00975875
CG31813-RA	CG31813-RA,	FBgn0051813,	CG31813,	-4.70128	-3.24619	0.635784	0.317211	-2.56246	1.02715e-14	3.37148e-12
CG31819-RA	CG31819-RA,	FBgn0028893,	CG31819,	0.691994	0.648303	0.815252	0.905943	0.536309	0.00102682	0.0114385
CG31823-RA	CG31823-RA,	FBgn0051823,	CG31823,	-0.888869	-0.962121	0.24373	1.57872	-0.0392365	0.000880784	0.0100283
CG31826-RA	CG31826-RB,CG31826-RC,	FBgn0051826,	CG31826,	0.182477	1.60624	0.200653	0.00446468	-0.304465	1.22269e-06	3.3816e-05
CG31839-RA	CG31839-RA,	FBgn0028543,	nimB2,	-0.761698	0.0558891	0.590568	0.93751	-0.116699	0.00226542	0.0219945
CG31846-RA	CG42784-RI,	FBgn0263354,	CG42784,	0.365553	-0.565669	-0.153866	-0.266122	0.545462	0.0030742	0.0283956
CG31851-RA	CG31851-RA,	FBgn0051851,	CG31851,	0.00781546	-0.0184941	-1.45784	-1.65442	-0.257084	1.6057e-06	4.2613e-05
CG31868-RA	CG31868-RA,CG31868-RB,	FBgn0032330,	Samuel,	0.453472	-0.0607736	0.846054	0.692104	0.0898518	0.000681336	0.00812258
CG31869-RA	CG31869-RA,CG31869-RB,CG31869-RC,	FBgn0051869,	CG31869,	0.224198	-0.114548	1.31825	2.11325	0.359945	5.42943e-08	2.10147e-06
CG31871-RA	CG31871-RA,	FBgn0051871,	CG31871,	-0.120918	-0.408948	0.576924	1.7515	-0.0739407	2.07797e-05	0.00040595
CG31878-RA				0.240348	0.384282	-0.184954	-0.0889661	0.840663	0.00252057	0.0240671
CG31880-RA				-0.0289106	-0.0235324	-4.59972	-4.66698	-3.03073	1.09907e-25	7.93366e-22
CG31886-RA	CG31886-RA,CG31886-RB,CG31886-RC,	FBgn0032079,	CG31886,	-0.740501	-0.661892	-1.4842	-1.59773	-1.22848	1.58337e-08	7.05527e-07
CG31904-RD	CG13796-RB,CG13796-RA,CG13796-RC,CG13796-RD,CG31904-RD,CG31904-RB,	FBgn0031939,FBgn0260479,	CG13796,CG31904,	0.243037	-0.571867	0.830323	0.930363	0.340536	9.16486e-05	0.00147008
CG31907-RA	CG31907-RA,	FBgn0051907,	CG31907,	0.902336	0.431057	-0.03518	0.0726767	0.147341	0.00464264	0.0400393
CG31915-RA	CG31915-RA,	FBgn0051915,	CG31915,	-0.429704	0.00252777	-0.623486	-0.649151	-0.624661	0.00111263	0.0122432
CG31932-RA	CG31932-RA,	FBgn0041249,	Gr22f,	1.55815	0.478795	0.678825	-0.092884	-0.0237422	0.000117401	0.00181081
CG31956-RA	CG31956-RA,CG31956-RB,	FBgn0051956,	pgant4,	0.134519	-0.288972	0.387401	0.735786	0.849168	0.00277499	0.0260484
CG31961-RB	CG31961-RB,	FBgn0051961,	CG31961,	0.245044	0.902131	1.11772	0.973515	0.775984	6.34456e-07	1.91624e-05
CG31975-RA	CG31976-RB,CG31975-RB,CG31975-RC,	FBgn0051976,FBgn0051975,	CG31976,CG31975,	-1.22919	-0.119371	0.330193	0.150395	0.318413	0.00478576	0.0410773
CG31988-RA	CG31988-RA,	FBgn0051988,	CG31988,	1.17061	1.55372	1.17406	0.590041	0.106287	1.58002e-05	0.00031743
CG31989-RA	CG31989-RA,	FBgn0051989,	Cap-D3,	0.694763	0.262459	1.24127	0.81582	-0.0962312	0.00117841	0.0128495
CG31997-RA	CG31997-RA,	FBgn0051997,	CG31997,	-1.44787	0.0261856	1.04974	2.88448	0.0790327	0.000143816	0.00214712
CG3200-RA	CG3200-RA,	FBgn0016715,	Reg-2,	-0.916549	-0.522203	-0.234193	-0.415648	0.273228	0.00221425	0.0215557
CG32019-RA	CG32019-RC,CG32019-RF,CG32019-RG,	FBgn0005666,	bt,	0.132192	0.226784	1.34299	2.78176	0.410141	3.64092e-08	1.47238e-06
CG32030-RA	CG42610-RE,CG42610-RD,CG32030-RA,CG42610-RC,CG42610-RF,CG42610-RG,CG42610-RH,	FBgn0261259,	Fhos,	-1.30431	-1.23077	2.08681	0.82861	0.0783722	0.000533722	0.0066254
CG32031-RA	CG32031-RA,CG32031-RB,CG32031-RD,CG32031-RC,CG32031-RE,CG32031-RG,	FBgn0000116,	Argk,	-3.24242	-0.319345	2.38021	0.845958	0.115259	1.10949e-08	5.16698e-07
CG32032-RA	CG32032-RA,	FBgn0043806,	CG32032,	-5.14161	-2.47545	0.929879	0.532415	-0.107164	1.52405e-15	6.11187e-13
CG32041-RA	CG4456-RA,CG4456-RB,CG4456-RC,CG4456-RD,CG4460-RA,	FBgn0001228,FBgn0001223,	Hsp67Bb,Hsp22,	-1.53703	-0.548632	0.669582	0.121599	0.566562	0.000674356	0.00804601
CG32041-RB	CG4456-RB,CG4460-RA,	FBgn0001228,FBgn0001223,	Hsp67Bb,Hsp22,	0.266417	0.416784	0.137584	0.0872636	2.02562	9.28829e-06	0.000202255
CG32041-RC	CG4456-RB,CG4460-RA,CG4460-RB,	FBgn0001228,FBgn0001223,	Hsp67Bb,Hsp22,	0.516722	0.266277	0.314183	0.00158963	3.84978	3.20676e-07	1.0288e-05
CG32046-RA	CG42268-RD,CG42268-RF,CG42268-RH,CG42268-RI,CG42268-RJ,CG42268-RK,CG42268-RL,CG42268-RM,	FBgn0259163,	CG42268,	0.00613657	-1.51033	0.993603	0.309775	-0.235483	0.000163017	0.00237245
CG32048-RA	CG32048-RA,CG32048-RB,	FBgn0261555,	CG42673,	-0.443383	0.32216	1.59571	2.00244	0.29028	8.03189e-09	3.95344e-07
CG32050-RA	CG43897-RM,CG43897-RN,	FBgn0264489,	CG43897,	0.285776	-0.0806822	0.803333	1.58363	0.425626	0.000224879	0.00313983
CG32073-RA	CG32073-RA,	FBgn0052073,	CG32073,	-0.804942	0.148263	0.158528	0.718212	0.796271	0.00503466	0.0427561
CG32082-RA	CG32082-RA,CG32082-RC,	FBgn0052082,	CG32082,	-1.72482	-0.316666	2.14329	3.5283	0.547291	4.9487e-10	3.43482e-08
CG32085-RA	CG32085-RA,	FBgn0052085,	CG32085,	0.206008	0.308143	0.785191	1.2407	-0.43593	0.0003771	0.00490046
CG32091-RB	CG32091-RB,	FBgn0052091,	CG32091,	-0.427935	0.132935	0.209299	0.695737	-0.775561	0.000217485	0.00305728
CG3212-RA	CG3212-RA,	FBgn0031547,	Sr-CIV,	1.34495	2.05703	0.91204	0.570936	0.607881	1.88296e-09	1.08737e-07
CG32130-RA	CG32130-RA,CG32130-RB,CG32130-RC,CG32130-RD,CG32130-RE,CG32130-RF,CG32130-RG,	FBgn0086708,	stv,	-0.535087	-0.191022	0.625872	0.811135	1.35161	7.84886e-05	0.0012862
CG32132-RA	CG43749-RC,CG43749-RD,CG43749-RE,CG43749-RG,CG43749-RH,CG43749-RI,	FBgn0264006,	CG43749,	-0.330784	0.248491	0.564454	1.0476	0.322312	0.00599228	0.0489313
CG32136-RB	CG32136-RA,	FBgn0043550,	Tsp68C,	-1.71746	0.235356	0.973173	1.86028	0.0360568	5.76196e-12	7.3283e-10
CG32139-RA	CG32139-RA,CG32139-RB,CG32139-RC,	FBgn0042630,	Sox21b,	-0.149689	-0.40717	-0.543093	-0.316463	-0.984451	1.94987e-05	0.000383519
CG32145-RA	CG42280-RE,CG32145-RA,CG32145-RB,	FBgn0259175,	ome,	-1.87897	0.329974	1.56439	2.01137	-0.146088	3.10666e-09	1.68612e-07
CG32158-RC	CG42514-RA,CG42514-RB,CG42514-RC,	FBgn0260388,	CG42514,	-1.69917	-0.160285	0.744284	0.358791	0.133326	2.24398e-05	0.000436609
CG32158-RF	CG42514-RA,CG42514-RB,CG42514-RC,CG42513-RB,	FBgn0260388,FBgn0263131,	CG42514,CG43373,	-1.38802	-0.152685	0.714417	0.366907	0.148041	8.71045e-07	2.53534e-05
CG32159-RB	CG32159-RB,	FBgn0261799,	dsx-c73A,	-0.68168	0.625046	1.61858	2.11521	0.117575	6.80777e-05	0.001131
CG32169-RA	CG32169-RE,CG32169-RF,CG32169-RA,CG32169-RB,CG32169-RC,CG32169-RD,	FBgn0260943,	Rbp6,	0.411559	-0.190122	0.612612	1.23104	0.0111159	0.00191772	0.0191732
CG32171-RA	CG42679-RA,CG42679-RE,CG32171-RF,CG32171-RG,CG32171-RH,CG32171-RB,CG32171-RD,CG32171-RC,CG32171-RI,CG42679-RJ,CG42679-RN,CG42679-RM,	FBgn0261565,	Lmpt,	-1.13433	-0.941641	0.425235	0.483749	0.0294296	2.9323e-06	7.27449e-05
CG32171-RE	CG42679-RA,CG42679-RE,CG32171-RI,	FBgn0261565,	Lmpt,	-2.11127	-0.502364	0.257833	0.328262	0.138893	2.92151e-08	1.21901e-06
CG32183-RA	CG32183-RA,CG32183-RB,	FBgn0052183,	Ccn,	-0.42272	0.158108	0.381048	0.773084	0.547181	0.00203901	0.0200936
CG32194-RB	CR32194-RC,	FBgn0052194,	CR32194,	-0.75365	0.0601035	0.427157	0.0889107	0.101262	0.00282801	0.0264602
CG32198-RB	CG32198-RB,	FBgn0052198,	CG32198,	-2.60482	0.790754	-0.217396	-0.0053154	0.0713272	1.86789e-06	4.87645e-05
CG32209-RB	CG32209-RB,	FBgn0260653,	serp,	-6.15513	-3.58054	3.08029	3.22295	0.363629	1.47457e-17	1.06442e-14
CG32233-RA				0.308857	-0.0100162	0.840584	0.504125	-0.313145	0.000559062	0.00689256
CG32234-RA	CG42664-RB,CG43225-RC,CG43225-RD,CG43225-RE,	FBgn0262870,	axo,	1.44842	0.216901	0.475718	-0.141416	-0.087312	2.0579e-05	0.000402573
CG32239-RA	CG32239-RA,CG32239-RB,	FBgn0035574,	Gef64C,	-0.629947	-0.821802	1.41941	1.75555	0.202321	5.65592e-06	0.000130857
CG32241-RA	CG32241-RB,	FBgn0052241,	CG32241,	0.319619	0.213367	2.97613	1.62971	1.90393	6.14179e-09	3.13318e-07
CG32242-RA	CG42576-RF,CG42576-RD,	FBgn0261526,	NT1,	-0.530299	0.0951866	2.08129	2.87195	0.75878	8.75983e-09	4.21552e-07
CG32244-RB	CG42576-RC,CG42576-RB,CG42576-RE,	FBgn0261526,	NT1,	-2.12526	0.244187	1.40913	1.9273	0.511351	7.6928e-11	6.65035e-09
CG32255-RA	CG32255-RA,	FBgn0052255,	Gr64f,	0.0710131	-1.39633	-0.0120938	-0.0725739	0.317576	0.000145256	0.00216415
CG3225-RA	CG3225-RA,	FBgn0031631,	CG3225,	-0.0316433	-0.0262303	-0.228451	-0.806869	-2.44636	2.99515e-13	5.76546e-11
CG32279-RA				0.0599295	1.16398	-0.059622	-0.118858	-0.112521	0.00563019	0.0465539
CG32302-RA	CG32302-RA,	FBgn0052302,	CG32302,	-4.8874	-0.00931348	1.34835	1.28404	0.743413	2.19059e-11	2.22715e-09
CG32307-RA	CG33484-RH,CG33484-RK,	FBgn0052311,	zormin,	-0.049219	1.15429	0.409126	0.968477	0.126627	0.000200889	0.00284615
CG32310-RA	CG33484-RE,CG33484-RH,CG33484-RI,CG33484-RJ,	FBgn0052311,	zormin,	-0.28005	0.539303	2.71452	3.52547	0.219886	1.37837e-08	6.21861e-07
CG32335-RA	CG32335-RB,	FBgn0063667,	CG32335,	-1.7513	-0.906984	0.000632159	-0.0641153	0.302779	0.000491263	0.0061834
CG32356-RA	CG32356-RA,	FBgn0001253,	ImpE1,	-1.00116	-0.106989	2.73101	1.64705	0.27085	1.33868e-11	1.48666e-09
CG32356-RB	CG32356-RA,CG32356-RB,	FBgn0001253,	ImpE1,	-1.70853	-0.0303164	1.5815	1.26289	0.223555	1.41271e-07	4.97445e-06
CG32365-RA	CG32365-RA,	FBgn0052365,	CG32365,	-1.2449	-0.495933	1.1873	1.21252	-0.0526164	0.0013068	0.0138825
CG32375-RA	CG42734-RR,CG42734-RK,CG42734-RE,	FBgn0261788,	Ank2,	-2.18168	-0.971755	0.330916	0.898258	0.101503	1.1021e-05	0.000232959
CG32377-RA	CG42734-RU,	FBgn0261788,	Ank2,	0.169898	0.0466532	0.899258	0.720929	0.191502	0.00228497	0.0221545
CG32379-RA	CG32379-RB,	FBgn0052379,	CG32379,	0.256758	-0.874415	-0.44017	-0.547891	-0.189387	0.00398166	0.035201
CG32384-RA	CG33556-RA,CG33556-RB,	FBgn0053556,	form3,	-0.420647	-0.268445	1.8521	1.85105	0.325801	7.64822e-09	3.79441e-07
CG32390-RA	CG42278-RC,	FBgn0259173,	corn,	0.299276	-0.558932	-0.197655	-0.50029	-0.431649	0.00521924	0.043936
CG3239-RA	CG3239-RB,CG3239-RA,	FBgn0029769,	CG3239,	0.299653	1.31319	0.286824	-0.264231	0.00201142	0.000402172	0.00519334
CG32407-RA	CG32407-RA,CG32407-RB,	FBgn0052407,	CG32407,	-1.63635	-0.496959	0.244987	0.355316	0.13591	0.000384224	0.00498386
CG3241-RA	CG3241-RB,CG3241-RA,	FBgn0005616,	msl-2,	-0.15013	-0.127071	-0.932728	-0.97798	-1.02813	2.48378e-05	0.000473065
CG3244-RA	CG3244-RA,CG3244-RB,	FBgn0031629,	Clect27,	-1.39278	0.188701	1.20626	2.22348	0.121001	9.42761e-07	2.70373e-05
CG32450-RA	CG32450-RA,	FBgn0052450,	CG32450,	0.0593815	-1.41395	0.0692604	0.0732685	0.411114	0.00184742	0.0185217
CG32462-RA	CG32462-RA,CR43426-RA,CR43426-RB	FBgn0052462,FBgn0263345	CG32462,CR43426	-1.17999	1.11664	0.330381	0.0528259	-0.0362761	0.000778334	0.00909147
CG32490-RH	CG32490-RJ,CG32490-RK,CG32490-RI,CG32490-RC,CG32490-RA,CG32490-RG,CG32490-RH,CG32490-RL,CG32490-RM,CG32490-RN,CG32490-RO,CG32490-RP,CG32490-RR,CG32490-RS,CG32490-RU,CG32490-RV,CG32490-RW,CG32490-RX,CG32490-RY,	FBgn0041605,	cpx,	0.472141	0.113244	1.17775	1.43375	-0.469526	0.0011007	0.0121634
CG32499-RA	CG32499-RA,	FBgn0052499,	Cda4,	-4.78271	-0.724217	3.25257	1.70488	0.248088	3.79541e-12	5.22709e-10
CG32504-RA				0.840102	-0.173201	-0.359668	-0.402563	0.442616	0.00149102	0.0153866
CG32529-RA	CG32529-RD,CG32529-RA,CG32529-RC,CG32529-RE,CG32529-RF,CG32529-RG,CG32529-RH,	FBgn0052529,	Hers,	0.0152869	-1.15165	-0.249328	-0.252616	0.0309589	0.000366454	0.00478345
CG32532-RA	CG32532-RA,	FBgn0052532,	CG32532,	-0.10978	-0.702132	-2.61555	-1.10459	-0.405941	2.882e-10	2.13371e-08
CG32542-RA	CG34401-RA,	FBgn0085430,	CG34401,	-0.299613	-1.30791	-0.130929	-0.313751	-0.253732	0.00114893	0.0125946
CG3254-RB	CG3254-RA,CG3254-RB,	FBgn0031530,	pgant2,	-0.99759	0.288285	2.14007	1.38091	0.541697	4.83793e-11	4.6876e-09
CG32555-RC	CG32555-RB,CG32555-RC,CG32555-RA,	FBgn0026375,	RhoGAPp190,	0.153572	-1.22999	0.0312744	-0.0567047	-0.161764	0.00145584	0.0150788
CG32569-RA				0.317035	-1.29581	-0.164571	-0.371409	0.109506	0.00207881	0.0204023
CG3257-RA	CG3257-RA,CG3257-RB,CG3257-RC,	FBgn0034978,	CG3257,	0.093583	-0.623431	0.765503	1.06851	-0.00345272	0.000437942	0.00557545
CG3258-RA	CG3258-RA,	FBgn0000137,	ase,	-1.77417	-0.607943	-0.885069	-0.774076	-0.518693	0.000720117	0.00850764
CG3259-RA	CG3259-RA,	FBgn0038221,	CG3259,	-1.09546	-0.807221	0.228748	0.242429	0.302032	0.00562848	0.0465539
CG32613-RA				0.841874	0.616353	-0.241489	-0.42149	0.221642	0.00181137	0.0182668
CG32633-RA	CG32633-RA,CG32633-RB,	FBgn0052633,	CG32633,	-0.589213	0.168601	0.296938	1.36674	0.539783	0.00138711	0.0145325
CG32634-RA	CG1987-RB,	FBgn0030479,	Rbp1-like,	-0.322582	-1.65723	-0.117945	-0.361549	-0.320128	9.96704e-05	0.0015709
CG32690-RA	CR32690-RB,	FBgn0052690,	CR32690,	0.195955	-0.792798	0.281034	-0.256636	-0.688037	0.00086844	0.00999017
CG32713-RA	CG33223-RA,CG32713-RA,	FBgn0053223,FBgn0052713,	CG33223,CG32713,	-1.72866	-0.594681	-0.00536519	-0.0391464	0.241077	0.0032926	0.0299718
CG32741-RA	,CG14440-RA	,FBgn0029894	,CG14440	0.736052	0.116348	0.100556	0.956217	-0.100941	0.000860568	0.00991542
CG32791-RA	CG32791-RA,	FBgn0052791,	CG32791,	0.133205	-0.851187	-0.151593	-0.137985	0.0017304	0.00616504	0.0499382
CG32793-RA	CG32793-RA,	FBgn0052793,	CG32793,	-0.979413	-0.338713	0.0319483	0.339579	0.392182	7.68034e-05	0.00126288
CG32799-RA	CG33548-RB,	FBgn0053548,	msta,	-1.91941	0.185395	0.552464	0.444459	0.756137	9.47216e-08	3.52448e-06
CG32802-RA				0.27598	-1.17667	0.859221	0.714851	0.128672	0.000103331	0.00161976
CG32805-RA	CG43692-RC,CG43692-RD,CG43692-RE,CG43692-RF,CG43692-RG,CG42527-RA,	FBgn0263775,FBgn0260432,	Hr4,CG42527,	0.452812	-0.12254	2.17869	1.75773	0.0286651	1.54754e-06	4.13739e-05
CG3280-RA	CG3280-RC,CG3280-RD,	FBgn0036017,	CG3280,	0.214904	0.00277251	0.422372	1.29714	1.44763	1.56606e-06	4.17916e-05
CG32816-RA	CG32816-RB,CG32816-RA,CG32816-RC,CG32816-RD,	FBgn0052816,	CG32816,	-0.980452	-0.457479	1.82996	0.802842	0.113007	0.00251569	0.0240364
CG32827-RA				0.0347992	-1.4318	0.0997341	-0.254853	-0.145339	0.00294572	0.0274193
CG32843-RA	CG32843-RA,CG32843-RB,CG32843-RC,	FBgn0052843,	Dh31-R1,	-1.50992	-0.910496	-0.387386	-0.171826	-0.461981	0.00531087	0.0446033
CG32855-RA	CG32855-RA,	FBgn0052855,	CG32855,	-4.54016	-0.193229	0.160965	0.53675	0.179207	4.60643e-14	1.23154e-11
CG3285-RA	CG3285-RA,	FBgn0031522,	CG3285,	-2.39728	-1.73015	-1.04237	-0.0132173	0.0203689	1.7186e-05	0.000342699
CG32922-RA	CG43161-RB,CG43161-RC,CG43161-RD,CG43161-RE,	FBgn0262717,	Skeletor,	-0.848447	-1.32512	-0.536832	-0.273949	-0.0598372	0.00052191	0.00651801
CG32922-RB	CG43161-RC,CG43161-RD,CG43161-RE,	FBgn0262717,	Skeletor,	-1.08866	-2.74583	-1.14381	-0.370451	-0.454945	1.43161e-10	1.16113e-08
CG32940-RD	CG42599-RI,	FBgn0261015,	Pif1A,	0.658084	-1.06455	0.0456284	0.070102	0.303082	0.00431859	0.0377635
CG32954-RG	CG3481-RI,	FBgn0000055,	Adh,	-0.973046	-0.501202	-0.067247	0.328265	0.271494	0.00566852	0.0467348
CG32985-RA	CG32985-RA,	FBgn0052985,	CG32985,	0.328057	0.76361	1.26608	0.970372	-0.497695	1.56832e-05	0.000316227
CG33003-RA	CG33003-RA,CG33003-RB,	FBgn0053003,	CG33003,	-0.14707	0.682017	1.09552	2.06325	0.645485	1.50719e-05	0.000304753
CG33012-RB	CG33012-RC,	FBgn0053012,	CG33012,	0.0121142	2.0999	0.421015	0.460965	0.380235	1.49044e-05	0.000302211
CG33013-RB	CG33013-RD,	FBgn0053013,	CG33013,	-0.539876	1.20941	0.642771	0.778392	0.783777	5.35008e-05	0.00092724
CG3303-RA	CG3303-RA,	FBgn0038381,	CG3303,	0.187294	0.133003	0.372928	1.13928	0.0790513	0.000363483	0.00475326
CG33041-RA				-0.185511	-0.616548	-2.96843	-2.8801	-1.58921	5.7991e-19	5.58144e-16
CG33047-RA	CG6128-RB,	FBgn0036169,	Fuca,	-1.35549	-0.58734	-0.0517263	-0.0152438	0.180284	0.00377161	0.0336725
CG33056-RA	CG33056-RA,CG33056-RB,CG33056-RC,CG33056-RD,CG33056-RE,	FBgn0053056,	CG33056,	-2.2355	-0.130284	1.94433	1.14688	0.118065	3.32427e-08	1.35572e-06
CG33093-RA	CG33093-RA,	FBgn0053093,	CG33093,	-1.83149	-0.78705	0.144487	0.127849	0.386376	0.00166094	0.0169583
CG33103-RA	CG33103-RC,CG33103-RE,CG33103-RF,CG33103-RG,	FBgn0003137,	Ppn,	-2.75144	-0.991142	0.442433	0.0671022	-0.0897507	3.67209e-05	0.000667681
CG33117-RA	CG33117-RA,	FBgn0053117,	Victoria,	-0.58187	-0.823135	-3.25803	-3.43722	-0.335172	1.50766e-21	2.72075e-18
CG33119-RA	CG33119-RA,CG33119-RB,	FBgn0027929,	nimB1,	0.533273	1.07883	1.17539	0.695589	-0.268508	1.292e-05	0.000266466
CG33124-RA	CG33124-RD,	FBgn0053124,	CG33124,	0.391059	1.63784	1.44084	1.18813	-0.0585865	1.1214e-09	7.10071e-08
CG33126-RA	CG33126-RA,CG33126-RB,	FBgn0053126,	NLaz,	-1.25181	0.499288	0.0345649	-0.114674	-0.128933	0.000229217	0.0031973
CG33138-RA	CG33138-RA,CG33138-RB,	FBgn0053138,	CG33138,	0.207306	0.779583	1.06594	1.15591	0.683943	1.02469e-06	2.9121e-05
CG33146-RA	CG15078-RA,CG15078-RB,CG15078-RD,CG15078-RE,	FBgn0034389,	Mctp,	-0.844808	0.217121	1.00516	1.57753	-0.00370581	3.20129e-08	1.31299e-06
CG33148-RB	CG15078-RA,CG15078-RD,CG15078-RE,	FBgn0034389,	Mctp,	0.388735	0.158602	0.34358	1.02076	0.53963	2.81413e-05	0.000526946
CG33149-RA	CG42309-RE,	FBgn0259209,	Mlp60A,	-2.91509	-0.142714	0.60399	1.7281	0.120743	1.49225e-09	9.01409e-08
CG33150-RA	CG33150-RA,	FBgn0041234,	Gr59f,	-1.43365	-1.22622	-1.01261	-0.63289	-0.454425	1.48706e-11	1.62642e-09
CG33151-RA	CG33151-RA,	FBgn0041233,	Gr59e,	-0.608916	-0.703978	-0.4234	-0.297294	-0.124332	8.57479e-05	0.00138472
CG33152-RA	CG33152-RA,	FBgn0008636,	hbn,	-0.449708	-0.201086	-0.444659	-0.541886	-0.213158	0.00491679	0.0419526
CG33156-RC	CG33156-RE,	FBgn0053156,	CG33156,	0.685183	1.17244	0.065597	-0.183575	-0.0209976	0.000290589	0.00391712
CG33171-RE	CG42543-RR,CG42543-RB,CG42543-RE,CG42543-RF,CG42543-RG,CG42543-RH,CG42543-RI,CG42543-RJ,CG42543-RL,CG42543-RM,CG42543-RN,CG42543-RP,CG42543-RO,	FBgn0260660,	mp,	-1.18398	0.0740107	1.35764	2.01454	0.816429	5.60171e-08	2.15658e-06
CG33174-RA	CG33174-RD,CG33174-RA,CG33174-RE,CG33174-RF,	FBgn0261244,	inaE,	-1.52155	0.29061	1.16018	0.734563	0.0921148	1.14732e-07	4.15465e-06
CG33197-RA	CG33197-RA,	FBgn0261642,	mbl,	0.853241	0.138702	1.15739	0.170122	0.0308704	0.000848593	0.00979225
CG33197-RB	CG33197-RB,	FBgn0261642,	mbl,	0.619662	-0.120355	1.46544	0.0720689	-0.102874	2.49554e-05	0.000474054
CG33198-RA	CG33198-RA,	FBgn0053198,	pen-2,	-0.131477	-0.451921	-0.555438	-0.674813	-0.614784	0.00188269	0.0188622
CG33200-RA	CG33200-RA,CG33200-RB,	FBgn0053200,	ventrally-expressed-protein-D,	-0.354221	-0.905005	-0.806552	-0.761714	-0.137294	2.57329e-06	6.51765e-05
CG33205-RA	CG43897-RB,CG43897-RE,CG43897-RC,CG43897-RF,CG43897-RA,CG43897-RG,CG43897-RH,CG43897-RI,CG43897-RJ,CG43897-RK,CG43897-RL,CG43897-RM,CG43897-RN,CG43897-RO,CG43897-RP,CG43897-RQ,CG43897-RR,	FBgn0264489,	CG43897,	-0.389285	0.288769	2.40839	3.54182	0.459871	6.4232e-11	5.94837e-09
CG33227-RB	CG34370-RG,CG34370-RH,	FBgn0085399,	CG34370,	0.296075	-0.0972557	0.392127	1.52048	0.297166	0.00326272	0.0297673
CG33269-RA	CG33269-RA,CG33269-RB,	FBgn0053269,	CG33269,	-5.33841	-0.20569	-0.0383654	0.254799	-0.250316	7.32553e-11	6.47367e-09
CG3327-RB	CG3327-RA,CG3327-RC,CG3327-RB,	FBgn0020445,	E23,	-0.367185	-0.669666	1.783	1.00916	0.0435253	6.4311e-07	1.93833e-05
CG33281-RA	CG33281-RA,	FBgn0053281,	CG33281,	-0.180728	-2.07876	-0.661944	-0.482072	-0.402809	9.77793e-05	0.00154597
CG3328-RA	CG3328-RA,	FBgn0034985,	CG3328,	0.431279	0.528242	1.18417	1.86664	-0.0747266	0.00476347	0.0409346
CG33300-RA	CG33300-RC,	FBgn0053300,	Muc30E,	0.421831	-0.250969	2.01499	0.752718	-0.334741	0.00091745	0.0103721
CG33305-RA	CG42403-RG,CG42403-RL,CG42403-RM,CG42403-RI,CG42403-RJ,CG42403-RK,	FBgn0259822,	Ca-beta,	-0.490289	0.447397	1.59671	2.04329	0.207609	9.02451e-09	4.31513e-07
CG33320-RA	CG33320-RA,	FBgn0067312,	CheB38a,	-1.41931	-1.20725	-0.136684	-0.379905	-0.245805	8.84082e-06	0.000193974
CG33347-RA				-0.288965	-1.62205	-0.535988	-0.641085	-0.452827	2.82895e-07	9.27636e-06
CG3340-RA	CG3340-RA,	FBgn0001325,	Kr,	-0.474634	-0.240066	-0.757565	-0.654064	-0.596692	4.63318e-05	0.00081628
CG33454-RA	CG33454-RA,	FBgn0053454,	CG33454,	0.253367	-0.757971	-0.523903	-1.56336	-2.87377	2.87121e-13	5.64083e-11
CG33462-RA	CG33462-RA,	FBgn0053462,	CG33462,	-0.162283	2.43072	-0.123428	-0.538152	0.164656	0.00209766	0.0205593
CG33468-RA	CG33468-RA,	FBgn0053468,	CG33468,	-0.573978	-0.546421	-0.734757	-0.884548	-0.780096	5.5948e-05	0.000959345
CG33480-RA	,CG2040-RB,CG2040-RA,CG2040-RC,CG2040-RD	,FBgn0010114	,hig	-0.382759	0.825194	-0.0159784	-0.342798	-0.295723	0.00196489	0.0195098
CG33484-RA	CG33484-RE,CG33484-RF,CG33484-RG,CG33484-RI,CG33484-RJ,	FBgn0052311,	zormin,	-0.423379	-0.0170244	1.11087	2.00963	0.173621	1.93089e-07	6.62145e-06
CG33491-RA	CG33487-RA,CG33496-RA,CG33498-RA,CG33491-RA,	FBgn0053487,FBgn0053496,FBgn0053498,FBgn0053491,	CG33487,CG33496,CG33498,CG33491,	1.12148	0.390582	0.0873243	-0.0678882	0.0649669	0.00011176	0.00172934
CG3376-RB	CG3376-RA,CG3376-RB,CG3376-RC,	FBgn0034997,	CG3376,	0.129929	0.14616	0.460048	1.8366	0.47828	3.34337e-06	8.18838e-05
CG3399-RA	CG3399-RD,CG3399-RB,CG3399-RA,CG3399-RE,CG3399-RF,CG3399-RG,CG3399-RH,CG3399-RI,CG3399-RJ,	FBgn0000256,	capu,	0.530764	-1.27092	1.62062	0.617378	0.250061	0.000234613	0.00324436
CG3401-RA	CG3401-RA,	FBgn0003888,	betaTub60D,	-1.26771	-0.371821	0.77082	0.23613	-0.19657	2.33148e-05	0.000449394
CG3413-RB	CG3413-RD,CG3413-RC,CG3413-RA,CG3413-RB,	FBgn0034718,	wdp,	-0.184323	-0.0430125	0.711314	1.02175	0.461258	0.000914615	0.0103482
CG3419-RB	CG3419-RB,	FBgn0035002,	CG3419,	-0.403654	-0.236249	-0.554982	-0.579904	-0.902331	0.00539183	0.0451077
CG3429-RA	CG3429-RA,	FBgn0003655,	swa,	1.2861	0.140822	1.49482	2.2847	-0.195724	0.00493882	0.0420908
CG3440-RA	CG3440-RA,	FBgn0003046,	Pcp,	0.903166	0.297712	0.499695	0.589694	0.633241	0.00199297	0.0197613
CG3441-RA	CG3441-RA,CG3441-RB,CG3441-RC,	FBgn0035092,	Nplp1,	0.110215	-0.64594	-0.245049	-0.663506	-0.438442	0.00331043	0.0301151
CG3474-RA	CG3474-RA,	FBgn0028871,	Cpr35B,	-0.930871	-0.792253	-1.33152	-1.17902	-0.149793	1.57969e-07	5.49541e-06
CG3504-RA	CG3504-RA,CG3504-RB,	FBgn0001263,	inaD,	-1.26297	0.438742	-0.839504	-0.390505	-0.747156	7.21131e-06	0.000161912
CG3513-RA	CG3513-RA,	FBgn0031559,	CG3513,	-3.52522	-0.200055	-0.368996	-0.055108	-0.38906	4.83557e-16	2.1816e-13
CG3528-RA	CG3528-RA,	FBgn0031430,	CG3528,	0.416573	0.177856	-0.885234	-1.29244	0.233801	1.0548e-05	0.000225601
CG3565-RA	CG3565-RA,	FBgn0035034,	CG3565,	1.28753	0.0896481	-0.00491526	-0.171567	0.352726	0.00191285	0.0191378
CG3566-RC	CG3566-RC,CG3566-RD,	FBgn0029854,	CG3566,	-0.704193	-1.16155	-0.212503	-0.251445	0.130227	0.00422449	0.0370304
CG3578-RA	CG3578-RA,CG3578-RF,CG3578-RB,CG3578-RC,CG3578-RD,CG3578-RE,	FBgn0000179,	bi,	0.521476	-1.27531	-0.0262513	-0.503377	-0.0965169	0.000712228	0.00842823
CG3588-RA	CG3588-RF,CG3588-RG,CG3588-RH,CG3588-RI,	FBgn0025643,	CG3588,	-1.37122	-0.117257	1.48497	1.81707	0.370096	2.72922e-06	6.85247e-05
CG3598-RA	CG3598-RA,	FBgn0025645,	CG3598,	0.0841215	-1.02685	0.0404006	-0.216159	0.210599	0.00357401	0.032111
CG3600-RA	CG43692-RE,CG43692-RG,	FBgn0263775,	Hr4,	0.409802	-0.357143	1.79838	1.53674	0.302607	2.26435e-09	1.28198e-07
CG3603-RA	CG3603-RA,CG3603-RB,	FBgn0029648,	CG3603,	-1.08367	-0.137996	0.452729	0.759246	-0.177028	0.00095578	0.0107382
CG3616-RA	CG3616-RA,CR43787-RA	FBgn0015040,FBgn0264328	Cyp9c1,CR43787	-0.473074	-1.18338	0.363264	0.323711	-0.466683	0.000921057	0.0103998
CG3619-RA	CG3619-RA,	FBgn0000463,	Dl,	0.0404959	-1.02152	-0.00510416	-0.204599	-0.354625	0.00459126	0.0397624
CG3622-RA	CG3622-RA,CG3622-RC,CG3622-RD,CG3622-RE,	FBgn0086408,	stl,	0.104784	-0.341421	0.583274	1.08816	0.815081	0.000880088	0.0100283
CG3633-RA	CG3633-RA,	FBgn0034727,	mRpS29,	-0.361507	-0.435941	-0.401087	-0.416726	-0.211774	0.00467444	0.0402895
CG3668-RA	CG3668-RA,	FBgn0004896,	fd59A,	0.230623	-0.243727	-1.28501	-1.66394	-0.792126	7.6358e-09	3.79441e-07
CG3694-RA	CG43733-RB,CG43733-RC,CG3694-RA,CG3694-RB,CG3694-RC,CG3694-RH,CG3694-RE,CG3694-RF,	FBgn0263984,FBgn0028433,	CG43733,Ggamma30A,	-0.441936	-0.417535	0.698862	0.906184	-0.687079	0.00182338	0.0183316
CG3699-RA	CG3699-RA,	FBgn0040349,	CG3699,	-1.77549	-0.0295535	0.149004	0.393324	0.199112	0.00295081	0.027449
CG3714-RE	CG3714-RC,CG3714-RD,CG3714-RA,CG3714-RB,CG3714-RE,CG3714-RF,	FBgn0031589,	CG3714,	0.206579	0.555145	0.576863	0.52139	-0.0646302	0.00093571	0.0105373
CG3758-RA	CG3758-RA,	FBgn0001981,	esg,	-0.802285	-0.385114	-0.462367	-0.32841	-0.405293	0.000131068	0.0019814
CG3767-RA	CG3767-RA,CR43730-RA	FBgn0028424,FBgn0263981	JhI-26,CR43730	-0.40034	-0.666787	0.480669	0.756411	0.163933	0.000329405	0.00437903
CG3777-RC	CG3777-RB,CG3777-RA,CG3777-RC,	FBgn0024989,	CG3777,	0.0316673	-0.605846	2.41426	1.24085	0.409877	1.79317e-05	0.000356584
CG3779-RA	CG3779-RA,CG3779-RB,CG3779-RC,	FBgn0002973,	numb,	0.0736291	-0.173845	-0.264513	-0.352131	-0.878395	0.000293235	0.00393915
CG3814-RA	CG3814-RB,CG3814-RA,CR43468-RA	FBgn0025692,FBgn0263445	CG3814,CR43468	-1.26558	-0.126887	0.701317	0.727407	0.261116	3.38389e-05	0.000618396
CG3829-RA	CG3829-RA,	FBgn0035091,	CG3829,	-1.2577	-0.220319	-0.0908354	0.0871903	0.0425042	0.00135842	0.0142941
CG3835-RA	CG3835-RB,CG3835-RC,CG3835-RA,	FBgn0023507,	CG3835,	0.395064	1.19739	0.0468186	0.171103	0.107491	0.00177203	0.0179402
CG3838-RA	CG3838-RA,CG3838-RB,	FBgn0032130,	CG3838,	-0.265452	-0.183452	-0.811681	-0.804944	-1.06093	9.95684e-07	2.84085e-05
CG3842-RA	CG3842-RA,	FBgn0029866,	CG3842,	-1.02041	-0.416522	0.949861	1.37065	0.21515	4.49032e-07	1.39113e-05
CG3842-RB	CG3842-RB,CG3842-RC,CG3842-RD,	FBgn0029866,	CG3842,	-1.35216	-0.886968	1.38494	1.87362	0.356228	2.86079e-07	9.32953e-06
CG3858-RA	CG3858-RA,CG3858-RB,	FBgn0019809,	gcm2,	-0.523649	0.0642687	-0.93401	-0.382698	-1.0777	0.000322185	0.00429095
CG3880-RA	CG3880-RA,	FBgn0035057,	CG3880,	-0.377375	-1.06796	0.731918	0.967566	0.462598	0.00110336	0.0121783
CG3894-RB	CG3894-RB,	FBgn0035059,	CG3894,	-0.181657	0.626815	0.700234	0.704182	0.615501	0.00132032	0.0139952
CG3905-RA	CG3905-RA,CG3905-RB,CG3905-RC,	FBgn0008654,	Su(z)2,Su(z)2,Su(z)2,	1.04813	-0.108334	0.672705	0.548234	-0.117435	0.000145626	0.00216742
CG3907-RA	CG3907-RB,CG3907-RA,	FBgn0034958,	CG3907,	-0.571332	-0.331492	-0.609113	-0.737084	-0.154164	2.38842e-05	0.000459144
CG3915-RA	CG3915-RB,	FBgn0033791,	Drl-2,	0.287407	0.060738	0.679003	1.09453	0.0638299	8.52647e-05	0.00138001
CG3921-RA	CG3921-RA,CG3921-RB,CG3921-RC,	FBgn0031571,	CG3921,	-1.0193	1.10409	1.88901	2.0919	0.0874423	7.05471e-08	2.69441e-06
CG3931-RA	CG3931-RA,	FBgn0034879,	Rrp4,	-0.244578	-0.0436688	-0.669174	-0.675341	-0.637852	0.00069786	0.00828536
CG3935-RA	CG3935-RA,	FBgn0000061,	al,	-0.297496	-1.07607	0.70293	0.31213	-0.131274	0.000997459	0.0111544
CG3956-RA	CG3956-RA,	FBgn0003448,	sna,	-0.198419	-1.36015	-1.29041	-0.863442	-0.795742	9.46953e-10	6.1032e-08
CG3960-RD	CG34417-RD,CG34417-RF,CG34417-RK,CG34417-RI,CG34417-RJ,CG34417-RN,	FBgn0085446,	CG34417,	-0.715398	-0.958916	1.2683	1.41381	0.358076	5.80086e-06	0.000133355
CG3985-RC	CG3985-RE,CG3985-RA,CG3985-RF,CG3985-RD,	FBgn0004575,	Syn,	0.379121	0.0744566	0.621154	1.17741	-0.123548	0.00307917	0.0284233
CG3987-RA	CG3987-RA,	FBgn0038292,	CG3987,	-2.48483	-0.0816426	0.294919	0.748254	0.152139	3.96947e-06	9.56716e-05
CG3994-RA	CG3994-RA,CG3994-RB,	FBgn0028516,	ZnT35C,	-1.1292	-0.906149	0.273065	0.196173	0.522445	0.00011955	0.00184199
CG3998-RA	CG3998-RA,	FBgn0022720,	zf30C,	-0.174248	0.227217	-0.313604	-0.299313	-0.709344	0.000249497	0.0034207
CG40067-RA	CG41520-RA,CG41520-RB,CG41520-RC,	FBgn0087011,	CG41520,	-0.758073	-0.181551	1.046	1.37172	-0.167735	9.05549e-07	2.60946e-05
CG40115-RB				0.390091	0.681313	0.708284	0.679247	0.244117	0.00453256	0.0393249
CG4019-RC	CG4019-RA,CG4019-RD,CG4019-RB,CG4019-RC,CG4019-RE,	FBgn0034885,	CG4019,	-1.03105	-0.947026	0.775333	1.88366	0.018804	3.31519e-06	8.16747e-05
CG40211-RA				0.360544	1.5098	0.99443	0.597429	0.127634	1.88094e-06	4.90166e-05
CG40244-RA	,CG12559-RH	,FBgn0003256	,rl	0.499309	0.182138	0.642136	0.396789	-0.236281	0.00382009	0.0339806
CG40322-RA				-1.5421	0.205652	-0.251855	0.114163	0.257705	0.000240886	0.00331207
CG40342-RA				1.12831	0.944359	0.132381	0.14573	0.0438583	0.000199663	0.00283435
CG40373-RA				-1.47982	0.234165	-0.187865	0.193727	0.163983	0.00138602	0.0145315
CG40376-RA				0.276701	0.28886	0.255957	0.586053	0.780519	1.89608e-05	0.000374469
CG40378-RA	CG40378-RB,	FBgn0058378,	CG40378,	0.275484	0.142036	0.763314	0.606808	0.227194	0.00283988	0.0265368
CG40498-RA	CG40498-RG,CG40498-RH,CG40498-RI,CG40498-RF,	FBgn0069969,	CG40498,	0.435204	0.0320713	0.937727	1.09029	0.513136	0.000414839	0.00532359
CG4059-RA	CG4059-RB,CG4059-RA,CG4059-RC,	FBgn0001078,	ftz-f1,	0.922552	0.595988	2.2623	2.74961	0.11077	0.00201487	0.0199238
CG4061-RA	CG4061-RA,	FBgn0025630,	CG4061,	-0.548367	-0.775043	-0.799678	-0.909019	-0.779588	0.00076215	0.00894566
CG4099-RA	CG4099-RA,	FBgn0014033,	Sr-CI,	-1.03549	-0.368574	-1.19845	-1.36094	-0.522846	1.80686e-09	1.05184e-07
CG4105-RA	CG4105-RA,	FBgn0015035,	Cyp4e3,	-0.0552922	-2.0135	-2.04011	-0.79336	-0.0199801	2.6502e-13	5.38886e-11
CG41063-RA				0.432118	0.831188	0.289479	0.311978	0.0961391	0.00141232	0.0147359
CG41107-RA	,CG34334-RA	,FBgn0263829	,CG34334	0.397042	-0.836447	0.164289	0.0906268	0.434237	0.00234398	0.0226355
CG4110-RA	CG34059-RA,	FBgn0065108,	ppk16,	-0.170426	-0.687849	0.652728	1.31143	0.550546	0.0011262	0.0123642
CG41118-RA				-0.487748	-1.31576	-0.628681	-0.642465	-0.645803	6.91402e-06	0.000156454
CG41119-RA				0.604348	-0.408985	0.914013	0.295957	0.055437	0.00196026	0.0194771
CG4115-RA	CG4115-RA,	FBgn0038017,	CG4115,	-6.41511	-2.09122	3.0241	3.54001	0.2931	4.01979e-16	1.87206e-13
CG4116-RA	CG4116-RA,CG4116-RB,	FBgn0029649,	CG4116,	-1.6193	-0.945935	-0.159533	-0.0900612	0.388756	1.4928e-05	0.000302266
CG4128-RE	CG4128-RA,CG4128-RC,CG4128-RD,CG4128-RB,CG4128-RE,CG4128-RG,CG4128-RH,	FBgn0032151,	nAcRalpha-30D,	-0.312212	-0.997036	-3.99359	-3.40938	-0.869078	1.56412e-13	3.58432e-11
CG4139-RA	CG4139-RA,CG4139-RB,	FBgn0030334,	Karl,	-2.28022	-0.542035	1.05329	0.825964	0.249073	1.03388e-10	8.83205e-09
CG4145-RA	CG4145-RC,CG4145-RB,CG4145-RA,	FBgn0000299,	Cg25C,	-0.0770885	0.139177	2.13014	2.10229	-0.49939	1.57296e-06	4.1821e-05
CG4158-RA	CG4158-RA,	FBgn0001983,	wor,	-2.13485	-0.292538	-1.30871	-0.944908	-0.973136	0.000765451	0.00896982
CG4163-RA	CG4163-RA,	FBgn0001992,	Cyp303a1,	-0.81458	-0.881981	-0.561102	-0.650971	-0.509972	0.000140032	0.00210588
CG4167-RA	CG4167-RA,	FBgn0001227,	Hsp67Ba,	-0.132396	0.205092	0.100628	0.122352	1.36833	0.00382826	0.0340324
CG4181-RA	CG4181-RA,	FBgn0010038,	GstD2,	-2.38712	1.1023	0.238809	0.258925	1.105	7.61973e-10	4.97765e-08
CG4182-RA	CG4182-RA,	FBgn0041713,	yellow-c,	-1.40471	-0.227894	0.314564	0.248068	0.473002	2.58361e-06	6.53232e-05
CG4183-RA	CG4183-RA,	FBgn0001225,	Hsp26,	-0.0111885	0.0187264	-0.133365	-0.236213	3.50904	1.15111e-07	4.15465e-06
CG4190-RA	CG4190-RA,	FBgn0001229,	Hsp67Bc,	-4.34051	-1.26563	1.97268	0.28837	0.997682	2.86277e-07	9.32953e-06
CG4193-RA	CG4193-RA,	FBgn0011761,	dhd,	0.143084	-0.0441002	0.613905	1.33238	0.189894	0.00286297	0.026718
CG4209-RA	CG4209-RA,CG4209-RB,	FBgn0010014,	CanB,	-1.69106	0.0389304	0.290314	0.922069	-0.297599	1.28399e-06	3.50414e-05
CG4220-RB				0.363858	-0.479775	-1.45457	-1.46675	0.017853	8.15761e-09	3.97877e-07
CG4226-RA	CG4226-RC,	FBgn0046113,	GluRIIC,	-0.0893605	0.471341	2.08436	3.17749	0.672377	7.97208e-06	0.000176794
CG4233-RA	CG4233-RA,CG4233-RB,CG4233-RC,	FBgn0001125,	Got2,	-0.940477	-0.180627	0.965422	0.881131	0.0634391	2.63746e-05	0.000497089
CG4262-RA	CG4262-RD,CG4262-RA,CG4262-RB,CG4262-RC,	FBgn0260400,	elav,	0.257047	-0.792735	-0.0220427	-0.461023	-0.450209	0.00215572	0.0210427
CG4269-RA	CG4269-RA,	FBgn0034741,	CG4269,	-1.76516	-0.0104849	-0.203653	-0.144083	0.337486	1.62957e-05	0.000326751
CG4272-RA	CG4272-RB,CG4272-RA,CG4272-RC,CG4272-RD,	FBgn0261647,	Axud1,	1.35775	1.01027	0.0121121	-0.259961	-0.327155	1.63427e-06	4.31333e-05
CG4297-RB	CG4297-RC,CG4297-RD,	FBgn0031258,	CG4297,	0.59243	0.103062	1.57003	0.998864	-0.0432172	3.19769e-05	0.000589592
CG4302-RA	CG4302-RA,	FBgn0027073,	CG4302,	-0.741371	-0.453994	-0.392123	0.568751	0.101129	0.00516312	0.0435906
CG4306-RA	CG4306-RA,	FBgn0036787,	CG4306,	-0.489769	-0.296939	1.34047	0.988853	0.515706	0.00015207	0.00224795
CG4311-RA	CG4311-RA,CG4311-RC,CG4311-RB,CG4311-RD,CG4311-RE,	FBgn0010611,	Hmgs,	-1.14038	0.324636	0.0944544	0.560169	0.0304224	0.000209847	0.00295856
CG4314-RA	CG4314-RA,	FBgn0003515,	st,	-1.21991	-0.500256	0.750672	0.415329	0.00082294	0.00353147	0.0318251
CG4322-RA	CG4322-RA,CG4322-RB,CG4322-RC,CG4322-RD,CG4322-RE,CG4322-RF,	FBgn0025631,	moody,	-1.24125	-1.414	-0.901669	-0.768269	-0.3745	4.81452e-07	1.48203e-05
CG4325-RA	CG4325-RA,CG4325-RB,	FBgn0026878,	CG4325,	-0.873373	-1.23832	-0.416523	-0.530148	-0.433589	0.00117013	0.0127785
CG4341-RA	CG4341-RA,CG4341-RC,	FBgn0028481,	CG4341,	0.294015	0.50373	0.744482	0.525365	0.853057	9.03217e-05	0.00145047
CG4346-RA	CG4346-RA,	FBgn0250862,	CG42237,	0.0193585	0.30019	0.87923	2.0504	0.361797	0.00126353	0.0135424
CG4354-RA	CG4354-RA,	FBgn0005638,	slbo,	-0.678218	-0.0200977	1.65014	2.74895	0.133937	0.00021366	0.00300644
CG4373-RA	CG4373-RA,	FBgn0034756,	Cyp6d2,	0.670638	1.32811	1.57249	1.06926	0.510872	1.29204e-10	1.07625e-08
CG4374-RA	CG4374-RC,CG4374-RB,	FBgn0039078,	CG4374,	0.325142	0.280916	1.72941	1.77055	-0.213021	3.54552e-06	8.58838e-05
CG4381-RA	CG4381-RA,	FBgn0010039,	GstD3,	-3.2118	0.119879	0.964605	0.87654	0.305302	1.02754e-14	3.37148e-12
CG4383-RA	CG33960-RB,CG33960-RD,CG33960-RC,CG33960-RA,	FBgn0264273,	Sema-2b,	-1.28257	-1.65143	-1.33158	-0.523308	-0.342769	9.11776e-06	0.000199747
CG4385-RB	CG4385-RB,	FBgn0003310,	S,	-0.136885	-0.741534	-0.0237251	-0.179578	-0.543084	0.00278142	0.0260918
CG4386-RA	CG4386-RA,	FBgn0034661,	CG4386,	-3.93656	0.0570927	2.71391	4.10476	0.520033	2.32385e-13	4.93375e-11
CG4393-RA	CG4393-RB,	FBgn0039075,	CG4393,	-0.0476368	-0.105816	1.57566	0.777938	-0.149326	0.000783554	0.00914484
CG4396-RA	CG4396-RC,CG4396-RA,CG4396-RB,CG4396-RE,CG4396-RF,	FBgn0086675,	fne,	-0.407189	-0.334503	1.2461	0.68408	-0.409	0.00102451	0.0114215
CG4405-RA	CG4405-RB,CG4405-RA,CG4405-RC,CG4405-RD,CG4405-RE,	FBgn0032129,	jp,	-0.574488	-0.78529	-1.97724	-0.665337	-1.19116	1.70616e-07	5.92113e-06
CG4409-RA	CG4409-RB,	FBgn0034128,	CG4409,	-1.23368	-0.612137	-2.30358	-1.11579	-0.217109	7.19814e-12	8.73273e-10
CG4414-RA	CG4414-RA,	FBgn0040091,	Ugt58Fa,	-2.54692	-2.12488	-2.80211	-1.41567	-1.04207	1.01816e-15	4.23934e-13
CG4415-RA	CG4415-RA,CG4415-RB,	FBgn0031296,	CG4415,	0.592649	0.976392	1.16194	0.825447	0.462056	5.69843e-06	0.000131309
CG4422-RA	CG4422-RA,CG4422-RB,	FBgn0004868,	Gdi,	-0.550303	-0.136347	-0.221064	-0.272657	-1.02958	0.00110878	0.0122101
CG4429-RA	CG4429-RA,CG4429-RB,CG4429-RC,	FBgn0262734,	Rbp2,	-0.0600054	-1.16446	-0.133456	-0.461362	-0.410798	0.00183961	0.0184691
CG4432-RA	CG4432-RA,CG4432-RC,CG4432-RB,CG4432-RD,CG4432-RG,CG4432-RH,	FBgn0035976,	PGRP-LC,	0.220631	-0.829503	0.726046	0.791083	-0.109413	0.00258742	0.0245915
CG4432-RB	CG4432-RA,CG4432-RC,CG4432-RB,CG4432-RD,CG4432-RE,CG4432-RG,CG4432-RH,	FBgn0035976,	PGRP-LC,	-0.641624	-0.500504	0.788528	0.8542	0.0980024	0.0023202	0.0224358
CG4437-RA	CG4437-RA,	FBgn0035977,	PGRP-LF,	-2.69565	-0.0609882	0.578089	0.476193	-0.0640972	4.26244e-10	3.01651e-08
CG4454-RB	CG4454-RA,CG4454-RB,	FBgn0032105,	borr,	0.151466	-0.0342394	-0.274077	-0.563304	-1.34341	7.61064e-06	0.000169822
CG4461-RA	CG4461-RA,	FBgn0035982,	CG4461,	-0.219791	0.237814	-0.12317	-0.272826	1.45715	0.00166501	0.0169766
CG4463-RA	CG4463-RA,CG4463-RB,	FBgn0001224,	Hsp23,	-0.0778315	0.099894	0.106375	-0.110447	3.67683	1.44492e-07	5.06319e-06
CG4466-RA	CG4466-RA,	FBgn0001226,	Hsp27,	-0.0257203	0.172148	0.0176876	-0.203392	2.27	6.9107e-05	0.00114546
CG4467-RA	CG4467-RA,CG4467-RB,	FBgn0039064,	CG4467,	0.479309	-0.0624437	0.756709	1.37423	-0.38205	0.000449239	0.00570921
CG4482-RA	CG4482-RA,CG4482-RC,CG4482-RD,CG4482-RF,CG4482-RG,	FBgn0086711,	mol,	1.3889	-0.836679	1.65499	1.54202	0.352937	0.000904483	0.0102416
CG4485-RA	CG4485-RA,	FBgn0015038,	Cyp9b1,	-6.24278	-6.92181	-5.49802	-4.5233	-3.68385	4.33284e-34	6.25533e-30
CG4509-RB	CG42601-RC,CG42601-RD,CG42601-RE,CG42601-RF,CG42601-RG,	FBgn0261053,	Cad86C,	1.02811	-0.254772	1.20967	0.541461	0.172779	0.000624097	0.00756514
CG4525-RA	CG4525-RA,	FBgn0038358,	CG4525,	0.134207	-0.62184	1.0359	0.829101	-0.121216	5.72576e-05	0.000979416
CG4581-RA	CG4581-RA,	FBgn0025352,	Thiolase,	0.439644	0.920596	0.587036	0.776094	0.0666297	0.000873831	0.0100271
CG4605-RA	CG4605-RA,	FBgn0023415,	Acp32CD,	0.374883	0.290431	0.646976	0.662884	0.322695	0.000171464	0.00247296
CG4613-RA	CG4613-RA,	FBgn0036427,	CG4613,	0.409581	0.269256	1.01755	1.08336	0.257868	3.94233e-05	0.000711444
CG4619-RA	CG4619-RA,CG4619-RB,	FBgn0032166,	CG4619,	-0.806313	-0.892546	-0.519946	-0.398319	-0.428168	2.67491e-08	1.12261e-06
CG4641-RA	CG43479-RB,CG43479-RD,CG43479-RF,CG43479-RG,	FBgn0263456,	nwk,	0.160581	1.6155	1.53278	2.0552	-0.290785	6.9465e-07	2.07204e-05
CG4650-RA	CG4650-RB,	FBgn0032549,	CG4650,	-0.101643	-1.13419	-1.04687	-1.01283	-0.0603635	0.000135559	0.00204073
CG4653-RA	CG4653-RA,	FBgn0030776,	CG4653,	-0.191569	0.226204	0.632546	1.21524	0.400929	0.0032422	0.0296063
CG4666-RA	CG4666-RA,	FBgn0029838,	CG4666,	-3.68591	0.0676744	1.85665	3.1871	0.189961	1.44931e-09	8.85468e-08
CG4670-RA	CG4670-RA,	FBgn0033814,	CG4670,	0.396105	0.398053	1.1083	0.839838	0.327746	2.8336e-07	9.27636e-06
CG4688-RA	CG4688-RA,	FBgn0033817,	CG4688,	0.795478	0.469786	0.878449	0.459292	0.44754	0.000432459	0.00551539
CG4696-RA	CG4696-RA,	FBgn0002789,	Mp20,	-2.81106	-0.0530296	1.71386	3.72566	0.592589	1.48206e-09	8.99012e-08
CG4698-RA	CG4698-RA,	FBgn0010453,	Wnt4,	-0.846702	-1.35867	-0.430134	-0.538046	-0.238693	0.00136763	0.0143701
CG4702-RA	CG4702-RA,CG4702-RB,CG4702-RC,CG4702-RD,	FBgn0037992,	CG4702,	-0.789375	-0.307265	0.620652	3.06857	0.669177	1.68381e-09	1.00038e-07
CG4712-RB	CG4712-RB,CG4712-RA,	FBgn0033818,	CG4712,	0.0883434	0.086	-1.60634	-0.890759	0.309034	0.000230525	0.00321244
CG4716-RA	CG4716-RA,	FBgn0033820,	CG4716,	0.214356	-0.0114564	-1.52391	-2.38086	-0.964083	2.58468e-12	3.65834e-10
CG4716-RB	CG4716-RB,	FBgn0033820,	CG4716,	0.471442	-0.21956	-0.948476	-1.56336	-0.737417	1.07961e-06	3.04421e-05
CG4721-RA	CG4721-RA,	FBgn0039024,	CG4721,	-1.48779	-1.26535	0.11092	0.24756	0.255303	0.000122303	0.00187629
CG4726-RA	CG4726-RA,	FBgn0031307,	MFS3,	-2.1278	-0.162292	2.08316	1.17928	0.540988	3.10441e-07	1.00716e-05
CG4733-RA	CG4733-RB,CG4733-RC,CG4733-RD,	FBgn0038744,	CG4733,	-0.112995	-0.392894	1.13676	0.417202	0.0986431	0.00193412	0.0192705
CG4734-RA	CG4734-RA,	FBgn0033826,	CG4734,	-1.61764	-0.976848	0.525324	1.54074	0.956909	1.25722e-06	3.46384e-05
CG4778-RA	CG4778-RA,	FBgn0027600,	obst-B,	0.255891	0.45306	1.72721	3.18063	0.335512	7.16868e-07	2.12078e-05
CG4779-RA	CG4779-RA,	FBgn0040211,	hgo,	-0.611642	-0.0409674	1.34955	1.96606	0.0181946	0.000662314	0.00791542
CG4781-RA	CG4781-RA,	FBgn0035043,	CG4781,	-0.515743	-0.997996	3.34897	3.36839	0.488576	6.42755e-11	5.94837e-09
CG4804-RA	CG4804-RA,	FBgn0032178,	Spn31A,	-0.67493	-1.09538	-1.18592	-0.911501	-0.567835	0.000546132	0.0067557
CG4805-RA	CG4805-RA,	FBgn0030795,	ppk28,	0.415896	1.10509	-0.084426	0.0843365	-0.0726218	0.00312109	0.0287551
CG4818-RA	CG4818-RA,	FBgn0036617,	Cpr72Ea,	0.971772	0.972072	-0.00689699	0.0375815	0.0998567	0.00441001	0.0384232
CG4822-RA	CG4822-RA,CG4822-RC,CG4822-RD,CG4822-RB,CG4822-RE,CG4822-RF,CG4822-RG,CG4822-RH,CG4822-RI,	FBgn0031220,	CG4822,	-1.91291	-2.5356	-0.93903	-1.00893	0.223767	1.25188e-05	0.000259302
CG4830-RA	CG4830-RA,	FBgn0037996,	CG4830,	0.0567109	0.874347	0.472921	0.257549	1.56538	0.000433139	0.00551918
CG4836-RC	CG4836-RA,CG4836-RB,CG4836-RC,CG4836-RD,CG4836-RE,	FBgn0038762,	CG4836,	-0.6826	-1.41666	-0.228523	-0.227496	0.40464	0.00608318	0.0495335
CG4843-RC	CG4843-RA,	FBgn0004117,	Tm2,	-1.03319	0.0810961	-0.0901076	-0.202219	0.100017	0.000163621	0.00237885
CG4846-RA	CG4846-RA,	FBgn0013433,	beat-Ia,	-1.29345	-1.51118	1.13619	0.52052	-0.287051	1.19558e-05	0.000249791
CG4847-RC	CG4847-RA,CG4847-RC,CG4847-RD,CG4847-RB,CG4847-RE,	FBgn0034229,	CG4847,	-0.951984	1.01562	0.605802	1.70171	0.941631	0.000212918	0.00299892
CG4859-RA	CG4859-RC,CG4859-RE,CG4859-RH,CG4859-RI,CG4859-RJ,CG4859-RK,CG4859-RL,	FBgn0035049,	Mmp1,	0.412154	-0.165182	1.03142	1.70517	-0.0283617	3.17345e-07	1.02266e-05
CG4859-RB	CG4859-RD,CG4859-RF,CG4859-RG,	FBgn0035049,	Mmp1,	0.103528	0.100271	0.502849	1.05644	-0.0494642	0.000166138	0.00241058
CG4869-RA	CG4869-RA,CG4869-RB,	FBgn0003890,	betaTub97EF,	-1.85845	-0.57213	1.25851	1.24326	0.122071	1.72882e-10	1.35647e-08
CG4871-RB	CG4871-RB,CG4871-RA,	FBgn0035050,	ST6Gal,	0.348631	-0.568706	-0.0737477	-0.685415	0.432801	0.00112493	0.0123597
CG4891-RA	CG4891-RA,	FBgn0028520,	CG4891,	0.707992	0.195687	-1.91031	-1.87083	-0.572575	5.14862e-06	0.000120339
CG4892-RA	CG4892-RA,	FBgn0028884,	CG4892,	0.038826	-0.503351	-3.70976	-3.23097	-1.80665	5.16177e-23	1.86301e-19
CG4893-RA	CG4893-RA,CG4893-RC,CG4893-RD,CG4893-RB,	FBgn0036616,	CG4893,	-1.98488	0.330258	0.382616	1.62208	0.358557	5.14117e-06	0.000120339
CG4898-RB	CG4898-RJ,CG4898-RE,CG4898-RG,CG4898-RM,CG4898-RN,CG4898-RO,	FBgn0003721,	Tm1,	-3.68703	-0.0835753	1.16194	2.08407	0.27379	1.98907e-10	1.52745e-08
CG4898-RF	CG4898-RK,CG4898-RJ,CG4898-RE,CG4898-RF,CG4898-RG,CG4898-RM,CG4898-RO,	FBgn0003721,	Tm1,	-1.73248	0.0545173	0.577758	1.57031	0.373527	5.8969e-08	2.25818e-06
CG4905-RA	CG4905-RA,CG4905-RB,CG4905-RC,CG4905-RD,CG4905-RE,	FBgn0034135,	Syn2,	0.322826	0.00164613	0.734882	0.859714	0.279291	0.000634423	0.00767099
CG4914-RA	CG4914-RA,	FBgn0036436,	CG4914,	-3.11425	-0.309303	0.331501	0.178359	0.139087	9.50285e-06	0.000205995
CG4927-RA	CG4927-RC,	FBgn0034139,	CG4927,	-1.75211	-0.939634	-0.174577	-0.40073	-0.945794	0.000104306	0.00162796
CG4928-RA	CG4928-RA,CG4928-RB,	FBgn0027556,	CG4928,	-0.0987053	0.234415	1.44896	2.43556	0.532777	4.36888e-08	1.71863e-06
CG4945-RB	CG4945-RB,CG4945-RC,CG4945-RA,	FBgn0034137,	CG4945,	0.959735	0.712404	0.870536	0.857651	0.820881	8.53453e-08	3.22547e-06
CG4959-RB	CG34168-RA,	FBgn0085197,	CG34168,	-0.844265	-1.09716	-2.34058	-2.84668	-1.88033	2.10999e-07	7.15068e-06
CG4977-RA	CG4977-RA,	FBgn0015400,	kek2,	-0.899395	-0.930696	-0.462458	0.527893	0.244846	2.85146e-06	7.13459e-05
CG4999-RC	CG4999-RB,CG4999-RA,CG4999-RC,	FBgn0035936,	Tsp66E,	-0.683345	-0.0515564	2.6432	3.26139	0.0825301	4.30584e-09	2.28542e-07
CG5001-RA	CG5001-RB,CG5001-RC,CG5001-RA,	FBgn0031322,	CG5001,	-0.725971	-0.437853	1.88662	2.72388	0.235722	4.65548e-10	3.26268e-08
CG5008-RA	CG5008-RA,	FBgn0040321,	GNBP3,	0.169683	1.22392	0.500614	0.793409	0.374369	0.000655453	0.00784642
CG5020-RA	CG5020-RA,CG5020-RC,CG5020-RB,CG5020-RP,CG5020-RQ,CG5020-RP,CG5020-RR,CG5020-RS,CG5020-RU,	FBgn0020503,	CLIP-190,	-0.680827	-0.998519	-0.305611	-0.370304	-0.363753	0.000693918	0.00825499
CG5026-RA	CG5026-RA,CG5026-RB,CG5026-RC,	FBgn0035945,	CG5026,	0.393329	0.189475	0.878764	1.19842	-0.0794133	0.00304311	0.0281444
CG5032-RA	CG5032-RA,	FBgn0026309,	aft,	-3.76327	-3.84036	-4.09532	-3.27403	-0.84894	5.77691e-24	2.78004e-20
CG5048-RA	CG5048-RA,	FBgn0036437,	CG5048,	-1.19417	-0.0502755	-0.0165527	-0.283199	-0.220455	0.00247695	0.0237421
CG5065-RA	CG5065-RA,CG5065-RB,CG5065-RC,CG5065-RD,CG5065-RE,	FBgn0034145,	CG5065,	0.0837952	-0.241775	1.16511	0.779993	-0.24236	0.000420027	0.00537582
CG5080-RA	CG5080-RB,CG5080-RA,CG5080-RC,	FBgn0031313,	CG5080,	-0.626173	0.123182	1.75331	1.76757	0.869598	1.05963e-05	0.0002263
CG5099-RA	CG5099-RA,	FBgn0011666,	msi,	-0.0240953	-1.02073	-0.332792	-0.659396	-0.362612	0.00548426	0.0456874
CG5102-RA	CG5102-RA,CG5102-RB,CG5102-RC,	FBgn0000413,	da,	0.421985	0.841789	-0.233419	-0.326499	-0.316901	0.0053928	0.0451077
CG5103-RA	CG5103-RA,	FBgn0036784,	CG5103,	-1.44758	-1.08134	0.0217708	-0.235831	0.0435055	0.00014217	0.00212916
CG5142-RA	CG5142-RC,	FBgn0032470,	CG5142,	-0.605592	-0.592843	0.446194	0.464456	-0.337134	0.000796384	0.00925717
CG5154-RA	CG5154-RA,	FBgn0064237,	Idgf5,	0.27857	0.588964	-2.82999	-1.10571	-0.65681	1.72241e-08	7.62775e-07
CG5156-RA	CG5156-RA,	FBgn0259229,	CG42329,	-0.13411	1.17796	1.23163	1.19258	0.552549	6.47888e-05	0.00108636
CG5165-RA	CG5165-RA,	FBgn0003076,	Pgm,	-0.488052	0.18016	0.388776	0.849041	0.224773	0.00202521	0.0199986
CG5177-RA	CG5177-RA,CG5177-RB,	FBgn0031908,	CG5177,	-3.14014	0.422922	1.29732	1.95359	0.694437	2.76455e-09	1.52335e-07
CG5181-RA	CG5181-RA,	FBgn0031909,	CG5181,	0.497808	0.132991	-0.407988	-0.629838	-0.807846	0.000611393	0.00742362
CG5182-RA	CG5182-RA,	FBgn0028410,	Pk34A,	0.688343	-0.281049	1.364	0.620905	1.11643	0.000159451	0.00232606
CG5204-RA	CG5204-RA,	FBgn0032473,	CG5204,	0.725044	0.423374	0.892105	0.637445	0.969368	3.19137e-05	0.000589179
CG5254-RA	CG5254-RA,	FBgn0040383,	CG5254,	-1.90602	-1.48326	-0.161419	-0.19036	0.0690062	0.000417109	0.00534322
CG5270-RA	CG5270-RB,	FBgn0037897,	CG5270,	0.246513	-0.903759	0.0114482	-0.19645	-0.123535	0.0034839	0.0314975
CG5282-RA	CG5282-RA,	FBgn0036986,	CG5282,	-1.1653	0.11308	0.354841	0.449251	-0.335359	2.55298e-05	0.000484329
CG5290-RA	CG5290-RA,	FBgn0036772,	CG5290,	0.027137	0.258082	0.0581209	-0.0188316	1.67665	0.00043878	0.00558121
CG5320-RA	CG5320-RF,CG5320-RA,CG5320-RB,	FBgn0001098,	Gdh,	0.336712	0.590633	0.267734	1.18485	0.0930072	0.000110164	0.00170648
CG5335-RA	CG5335-RA,	FBgn0034365,	CG5335,	0.165085	-0.163235	0.76672	1.41119	-0.0238307	0.00171237	0.0173728
CG5371-RA	CG5371-RA,	FBgn0011703,	RnrL,	-0.268609	0.159783	-0.464329	-0.690879	-0.350959	0.0010081	0.011256
CG5381-RA	CG5381-RA,CG5381-RB,CG5381-RC,CG5381-RD,	FBgn0032218,	CG5381,	1.26029	1.07627	1.34831	0.649472	-0.0364556	5.89254e-10	3.95677e-08
CG5387-RA	CG5387-RA,CG5387-RB,	FBgn0027491,	Cdk5alpha,	-0.989158	-0.120312	1.14044	1.52025	-0.293724	0.00018394	0.00262924
CG5390-RA	CG5390-RA,	FBgn0032213,	CG5390,	-0.322788	-0.20399	0.546294	0.806089	0.0511504	0.00487955	0.0416841
CG5391-RA	CG5391-RA,	FBgn0038943,	CG5391,	0.310185	-0.0468626	-0.0780722	0.826769	0.875905	0.004804	0.0411849
CG5399-RA	CG5399-RA,	FBgn0038353,	CG5399,	-2.59893	-0.147425	0.00919357	0.137848	0.689368	0.00142159	0.0148184
CG5400-RA	CG5400-RA,	FBgn0000564,	Eh,	-2.27544	0.488984	0.576213	0.544927	0.513139	2.33143e-09	1.30968e-07
CG5418-RA	CG5418-RA,	FBgn0032436,	CG5418,	0.393477	0.0474606	0.552084	1.54854	0.586417	0.000735669	0.00866301
CG5421-RA	CG5421-RA,	FBgn0032434,	CG5421,	-1.36903	-0.441897	-0.277201	-0.35329	-0.0788663	0.00435238	0.0380128
CG5423-RA	CG5423-RA,	FBgn0041097,	robo3,	0.34284	0.043491	1.90898	2.85794	0.0130824	2.00625e-06	5.20258e-05
CG5428-RA	CG5428-RB,	FBgn0034887,	St1,	-1.23199	-0.196557	1.94037	3.76666	1.02901	9.02659e-09	4.31513e-07
CG5431-RA	CG5431-RA,CG5431-RB,	FBgn0034888,	St3,	-1.83188	0.274996	1.51248	2.32072	0.578457	0.000104164	0.00162751
CG5436-RA	CG5436-RA,	FBgn0001230,	Hsp68,	-0.150483	0.322113	-0.277151	-0.248379	3.32199	2.56493e-07	8.51262e-06
CG5441-RA	CG5441-RA,	FBgn0263118,	tx,	-1.88007	0.0819743	1.90878	1.0167	0.159444	4.56874e-08	1.79236e-06
CG5460-RB	CG5460-RA,CG5460-RB,CG5460-RD,CG5460-RC,	FBgn0001169,	H,	0.150438	-1.12382	-0.0640242	-0.222523	-0.171084	0.0044208	0.0384476
CG5470-RA	CG34276-RA,CG34276-RB,	FBgn0085305,	CG34276,	-3.14016	-0.215666	0.190622	0.176083	-0.00394961	5.41602e-13	9.53551e-11
CG5492-RB	CG5492-RA,CG5492-RB,	FBgn0036769,	Tsp74F,	-0.515481	-0.161638	0.808465	1.65122	0.0976236	0.00012194	0.00187281
CG5519-RA	CG5519-RA,	FBgn0261119,	Prp19,	0.213048	-0.126604	-0.643476	-0.787342	-0.338054	0.000458428	0.00580555
CG5545-RA	CG5545-RA,CG5545-RB,CG5545-RC,	FBgn0032651,	Oli,	-1.38415	-1.08229	-0.7892	-0.863203	-0.727857	5.61698e-06	0.000130164
CG5547-RA	CG5547-RB,CG5547-RC,CG5547-RD,CG5547-RA,	FBgn0032482,	Pect,	-0.341981	-0.213042	-0.577724	-0.544298	-0.350427	0.00408664	0.0360408
CG5550-RA	CG5550-RA,CG5550-RB,	FBgn0034160,	CG5550,	-0.103012	1.73465	0.171513	-0.780038	0.107377	1.35435e-05	0.000276952
CG5560-RA	CG5560-RA,	FBgn0030607,	dob,	1.36455	1.01363	1.44835	1.57144	-0.264184	0.000819114	0.00950607
CG5575-RA	CG5575-RA,	FBgn0011236,	ken,	-0.209621	-0.352364	0.986924	2.63636	0.251219	8.06087e-09	3.95344e-07
CG5583-RA	CG5583-RA,	FBgn0005659,	Ets98B,	-1.76925	0.133677	1.83656	2.48553	0.0895998	1.38962e-08	6.24985e-07
CG5586-RB	CG5586-RD,CG5586-RE,	FBgn0039530,	Tusp,	0.180098	0.763181	0.324856	0.527489	0.0130158	0.000231594	0.00321802
CG5596-RB	CG5596-RB,CG5596-RA,CG5596-RC,	FBgn0002772,	Mlc1,	-4.93784	-0.461517	2.84678	3.07861	0.265098	1.79852e-12	2.88503e-10
CG5656-RA	CG5656-RA,CG5656-RB,	FBgn0037083,	CG5656,	-0.275448	-0.170258	0.389385	1.47835	-0.00219877	1.32053e-05	0.000271187
CG5700-RB	CG5700-RB,	FBgn0028573,	prc,	0.335895	0.266291	1.67861	2.61539	0.570149	3.35445e-05	0.000613793
CG5712-RA	CG5712-RA,CG5712-RB,	FBgn0040507,	ACXD,	0.928006	0.464665	0.630814	0.912782	0.294712	0.000148912	0.00220722
CG5732-RA	CG5732-RC,CG5732-RB,	FBgn0038934,	Gld2,	0.00438743	-0.946128	-0.0150579	-0.258693	0.226131	0.00193174	0.01926
CG5742-RA	CG5742-RA,CG5742-RB,CG5742-RC,	FBgn0034304,	CG5742,	-0.292988	-0.216389	-0.610905	-0.66041	-0.693637	0.000876133	0.0100283
CG5747-RA	CG5747-RB,CG5747-RC,CG5747-RD,CG5747-RE,CG5747-RF,CG5747-RI,CG5747-RJ,	FBgn0035935,	mfr,	-0.778638	-1.28643	-0.0142397	-0.00119678	0.205532	0.00141174	0.0147359
CG5768-RA	CG5768-RA,	FBgn0039198,	CG5768,	-0.557659	-0.122477	1.43529	2.42622	-0.204231	2.01409e-08	8.7641e-07
CG5779-RA	CG42639-RA,	FBgn0261362,	proPO-A1,	-2.05765	-0.958557	3.61701	2.23034	1.3005	3.5981e-07	1.14051e-05
CG5789-RA	CG5789-RA,CG5789-RB,	FBgn0039207,	CG5789,	0.843008	0.830662	1.76544	2.20839	0.0145446	0.000154791	0.002278
CG5803-RA	CG5803-RA,	FBgn0000636,	Fas3,	-0.987566	-1.26437	1.11475	0.0957209	-0.275279	0.00218223	0.0212727
CG5804-RA	CG5804-RA,	FBgn0035926,	CG5804,	-3.28547	-1.35249	0.419386	0.795254	0.113595	2.28618e-12	3.3339e-10
CG5819-RA	CG5819-RA,CG5819-RB,CG5819-RC,	FBgn0034717,	CG5819,	-1.9475	-1.41564	1.73144	0.87225	0.103597	0.000223564	0.00312768
CG5819-RB	CG5819-RA,CG5819-RB,CG5819-RC,	FBgn0034717,	CG5819,	-2.7388	-1.21525	1.89728	0.899442	0.0628138	5.92344e-10	3.95911e-08
CG5834-RA	CG31359-RA,CG5834-RA,CG6489-RA,	FBgn0013278,FBgn0051354,FBgn0013279,	Hsp70Bb,Hsp70Bbb,Hsp70Bc,	-0.209193	0.730522	-0.273276	-1.47731	2.76483	1.31427e-05	0.000270287
CG5835-RA	CG5835-RA,	FBgn0038682,	CG5835,	-0.53387	0.154877	1.48529	2.07883	0.495713	1.50381e-07	5.24409e-06
CG5873-RA	CG5873-RA,	FBgn0038511,	CG5873,	-2.4504	0.189355	0.896036	1.7576	0.148348	1.69181e-05	0.000337823
CG5893-RA	CG5893-RA,	FBgn0000411,	D,	-0.838925	-1.03333	-1.25269	-1.4233	-0.745398	2.2182e-08	9.50272e-07
CG5911-RB	CG5911-RB,	FBgn0038874,	ETHR,	0.242443	-0.230023	0.576516	1.29429	0.199	0.000879484	0.0100283
CG5922-RA	CG42352-RD,	FBgn0259683,	Ir40a,	-0.0137486	0.503757	0.285973	-0.317925	-2.28126	1.90304e-08	8.32552e-07
CG5929-RA	CG42352-RD,	FBgn0259683,	Ir40a,	-0.103794	-0.0398798	1.05394	0.781089	0.775438	6.41832e-05	0.00107997
CG5932-RA	CG5932-RA,	FBgn0036996,	mag,	0.417611	1.60134	-0.383891	-0.505866	0.73975	0.000231479	0.00321802
CG5939-RA	CG5939-RC,CG5939-RA,	FBgn0003149,	Prm,	-0.638311	-0.170941	0.75574	2.26018	0.35715	0.00554695	0.0460503
CG5952-RA	CG5952-RB,	FBgn0038402,	Fer2,	-2.55598	-1.66507	1.02916	-0.173834	-0.999033	1.61918e-09	9.74004e-08
CG5953-RB	CG5953-RA,CG5953-RB,CG5953-RC,	FBgn0032587,	CG5953,	0.732354	-0.600648	0.565488	0.212058	0.279232	0.000356733	0.00468358
CG5958-RA	CG5958-RA,	FBgn0031913,	CG5958,	-2.01828	-0.323859	0.478639	0.143189	0.101151	0.000510862	0.00641332
CG5966-RA	CG5966-RA,	FBgn0029831,	CG5966,	0.103529	-1.05205	1.38944	2.25069	0.120615	3.96804e-07	1.23729e-05
CG5972-RA	CG5972-RA,	FBgn0031781,	Arc-p20,	-0.474626	-0.864222	-0.887623	-1.20501	-0.51024	1.25774e-05	0.000260142
CG5973-RA	CG5973-RA,CG5973-RB,CG5973-RC,CG5973-RD,CG5973-RE,CG5973-RF,	FBgn0031914,	CG5973,	-4.64489	-1.06487	0.678122	-0.0496302	0.274192	9.06216e-10	5.86683e-08
CG5983-RA	CG5983-RA,CG5983-RB,	FBgn0040508,	ACXC,	0.660484	1.55226	1.32511	0.82112	0.936236	8.99351e-08	3.37245e-06
CG5984-RA	CG5984-RA,	FBgn0039500,	CG5984,	1.08006	0.221991	0.509995	0.944896	0.0965938	0.0010708	0.0118825
CG5988-RA	CG5988-RB,	FBgn0030904,	upd2,	0.187956	-1.07446	-1.78931	-0.597978	0.271564	8.9296e-08	3.3572e-06
CG5992-RA	CG5992-RA,CG5992-RB,	FBgn0036752,	Adgf-A,	0.0141504	1.0401	0.488516	0.107491	0.0133738	0.0025499	0.0242989
CG5996-RA	CG5996-RA,CG5996-RB,	FBgn0032593,	trpgamma,	-1.0273	-0.342772	-0.644249	-0.762218	-0.325703	1.27292e-05	0.000262907
CG6012-RA	CG6012-RA,	FBgn0032615,	CG6012,	0.732761	1.52932	0.939264	0.641013	0.027563	3.34953e-05	0.00061367
CG6018-RA	CG6018-RA,	FBgn0034736,	CG6018,	-1.4582	-1.06311	-0.0219612	-0.506833	-0.47713	0.00132544	0.0140289
CG6026-RA	CG6026-RB,	FBgn0038676,	CG6026,	-2.29087	0.125041	2.10548	3.16728	1.12208	5.66926e-09	2.91271e-07
CG6034-RA	CG6034-RA,	FBgn0036750,	CG6034,	0.226803	-0.0802902	0.0104692	0.981919	0.929761	0.000525444	0.00654699
CG6040-RA	CG6040-RA,CG6040-RB,	FBgn0038679,	CG6040,	-0.72432	0.619164	1.96721	1.19457	0.135905	3.94515e-08	1.57773e-06
CG6064-RA	CG6064-RA,CG6064-RB,	FBgn0036746,	TORC,	0.488784	-0.86232	0.0287261	-0.100231	-0.0943865	0.00576638	0.047431
CG6084-RB	CG6084-RB,CG6084-RA,CG6084-RC,CG6084-RD,	FBgn0086254,	CG6084,	-0.238486	-0.0269937	1.00997	2.67481	0.248237	6.863e-05	0.00113886
CG6106-RA	CG6106-RA,	FBgn0030914,	CG6106,	-0.357293	-0.969514	0.812444	1.23979	0.410845	0.00601222	0.0490387
CG6113-RA	CG6113-RA,CG6113-RB,CG6113-RC,	FBgn0032264,	Lip4,	-1.99668	-0.648352	0.0113113	0.190029	0.835055	0.00354715	0.031935
CG6118-RA	CG6118-RB,CG6118-RC,	FBgn0038339,	CG6118,	-0.356689	0.368732	1.86862	3.7775	1.02284	9.45104e-06	0.000205489
CG6129-RB	CG6129-RD,	FBgn0039152,	Rootletin,	0.325197	-0.405395	0.929044	0.474397	0.0399807	0.0010979	0.0121459
CG6139-RB	CG33528-RE,CG33528-RC,	FBgn0260964,	Vmat,	0.0795986	1.11733	0.573721	0.981795	0.0952584	0.000185909	0.00265477
CG6175-RB	CG6175-RB,	FBgn0036152,	CG6175,	0.416886	-0.338333	1.0773	1.2827	0.0743695	0.00316893	0.02914
CG6184-RA	CG6184-RA,CG6184-RC,CG6184-RD,	FBgn0038725,	CG6184,	0.0939503	0.10733	1.51681	1.95401	-0.273436	9.27553e-08	3.46919e-06
CG6191-RA	CG6191-RA,CG6191-RB,CG6191-RC,	FBgn0027581,	CG6191,	-0.00588731	-1.03565	-0.00305909	-0.0879051	-0.185905	0.00158171	0.0162181
CG6211-RA	CG42739-RG,CG42739-RH,CG42739-RC,CG42739-RD,CG42739-RE,CG42739-RF,	FBgn0261703,	gce,	0.273588	0.138674	0.772828	1.81732	0.169669	0.000130184	0.00197068
CG6216-RA	CG6216-RB,	FBgn0036139,	CG6216,	-0.727298	0.80415	0.670635	1.17395	0.353919	0.00041358	0.00531215
CG6217-RA	CG6217-RA,	FBgn0001321,	knk,	-2.91291	-1.0605	2.27427	2.57465	0.343439	2.52154e-13	5.2005e-11
CG6246-RA	CG34395-RB,CG34395-RD,	FBgn0085424,	nub,	-0.147227	-1.10577	-0.657917	-0.57558	-0.180351	0.000149846	0.00221879
CG6280-RA	CG6280-RA,	FBgn0033866,	CG6280,	0.412239	-0.343163	0.191229	0.052986	1.2345	0.00123984	0.0133696
CG6281-RB	CG6281-RB,	FBgn0025879,	Timp,	-1.365	0.943108	1.31533	1.76125	0.00388254	4.65727e-08	1.82214e-06
CG6298-RA	CG6298-RA,	FBgn0023197,	Jon74E,	-0.953142	-0.541762	0.175083	-0.187256	-0.0667585	0.004451	0.0386637
CG6300-RA	CG6300-RA,	FBgn0038730,	CG6300,	0.0277264	-0.0470825	0.94358	1.00802	0.0981811	0.000253422	0.00346463
CG6324-RA	CG6324-RA,	FBgn0030647,	CG6324,	-0.0123178	1.39266	-0.0281659	0.0022747	0.214975	0.0053787	0.0450942
CG6331-RA	CG6331-RA,	FBgn0019952,	Orct,	-2.14267	-0.105584	-0.287289	-0.437093	-0.155555	0.00277179	0.0260454
CG6340-RD				0.0739584	0.744758	-0.238468	-0.192244	-0.21869	0.00289967	0.0270429
CG6342-RA	CG6342-RA,	FBgn0024957,	Irp-1B,	-0.505999	-0.181125	0.941079	1.33321	0.17804	1.58088e-05	0.00031743
CG6367-RA	CG6367-RA,	FBgn0030926,	psh,	-0.461808	-0.847821	1.05719	0.535794	0.158132	4.74863e-05	0.000833001
CG6378-RA	CG6378-RA,	FBgn0026562,	BM-40-SPARC,	-0.906087	0.0932359	0.263012	0.426574	-0.0190138	0.00459988	0.0397836
CG6385-RA	CG6385-RA,	FBgn0034276,	CG6385,	1.41161	0.488141	1.26361	1.0483	0.879765	9.89313e-13	1.66078e-10
CG6415-RA	CG6415-RA,	FBgn0032287,	CG6415,	-1.55707	-0.302652	0.0638398	0.571161	0.108694	0.000789852	0.0092109
CG6417-RA	CG6417-RA,	FBgn0032435,	Oatp33Eb,	-0.280268	-1.06751	0.572887	1.27547	-0.0878995	1.06422e-05	0.000226944
CG6421-RA	CG6421-RA,	FBgn0025827,	CG6421,	-1.41051	-1.27331	-0.516318	-0.0850818	0.346028	0.000231411	0.00321802
CG6433-RA	CG6433-RA,CG6433-RB,CG6433-RC,	FBgn0003187,	qua,	-0.167575	0.428513	1.68055	2.11462	0.27414	1.19897e-06	3.32876e-05
CG6470-RA	CG6470-RA,	FBgn0030933,	CG6470,	-0.277492	1.25505	0.0335282	-0.248379	-0.130513	2.07731e-06	5.36495e-05
CG6481-RA	CG6481-RA,	FBgn0030936,	CG6481,	-0.801292	-2.02717	-0.347959	-0.369394	0.0373969	1.69138e-09	1.00075e-07
CG6486-RA	CG6486-RA,CG6486-RB,	FBgn0035922,	Pex7,	-0.621843	-0.114933	1.31366	0.780855	-0.345324	0.00138918	0.0145435
CG6494-RA	CG6494-RA,CG6494-RB,	FBgn0001168,	h,	0.615854	0.625138	0.341826	0.270623	0.16555	0.00176669	0.0178987
CG6495-RA	CG6495-RA,	FBgn0027550,	CG6495,	-0.119499	-0.00240521	1.25078	2.02693	-0.289646	4.9026e-07	1.50274e-05
CG6511-RA	CG6511-RA,	FBgn0035923,	CG6511,	-0.261273	-0.347624	-0.1284	-0.184938	1.28304	0.000424413	0.00542235
CG6517-RA	CG6517-RA,	FBgn0000357,	Cp18,	0.602257	-0.556926	-0.086452	-0.0757455	2.08816	1.01538e-07	3.73954e-06
CG6522-RA	CG6522-RA,	FBgn0034223,	CG6522,	-0.309402	-0.437192	-0.461038	-0.625139	-0.893435	0.000153644	0.00226343
CG6530-RA	CG6530-RA,	FBgn0028956,	mthl3,	0.687536	1.27023	0.611662	0.391357	0.536753	0.000176673	0.002543
CG6536-RB	CG6536-RB,	FBgn0034219,	mthl4,	0.424137	1.58917	0.342372	0.250571	0.383742	0.000172471	0.00248499
CG6544-RA	CG6544-RA,CG6544-RE,CG6544-RF,CG6544-RG,	FBgn0020439,	fau,	-1.74489	-0.268661	0.377355	0.733617	1.15726	0.00029329	0.00393915
CG6544-RB	CG6544-RB,CG6544-RA,CG6544-RC,CG6544-RD,CG6544-RE,CG6544-RF,CG6544-RG,	FBgn0020439,	fau,	-1.822	0.418112	0.2482	0.815429	0.821307	0.00105668	0.0117439
CG6544-RC	CG6544-RB,CG6544-RA,CG6544-RC,CG6544-RD,CG6544-RE,CG6544-RF,CG6544-RG,	FBgn0020439,	fau,	-1.52864	0.183759	0.31415	0.75719	0.91493	0.000832949	0.00965111
CG6559-RA				0.706239	-0.634759	0.329491	-0.410035	-0.607799	0.00585306	0.0479572
CG6560-RA	CG6560-RA,	FBgn0038916,	dnd,	-0.677076	-0.407783	1.2021	0.771886	-0.108569	0.000167499	0.00242105
CG6568-RA	CG6568-RA,	FBgn0034210,	CG6568,	-0.3528	-0.312041	-0.48153	-0.476505	-0.522419	0.000237129	0.00326942
CG6570-RA	CG6570-RA,CG6570-RB,CG6570-RC,	FBgn0008651,	lbl,	-1.81929	0.0106876	1.21882	0.46099	0.0514303	0.000204424	0.0028934
CG6604-RA	CG6604-RA,	FBgn0016660,	H15,	0.441284	-0.314115	0.896865	0.942129	0.133461	9.1856e-06	0.000200321
CG6611-RA	CG6611-RA,CG6611-RB,CG6611-RE,	FBgn0000451,	ect,	-4.10062	0.369497	4.28119	4.66918	0.742841	9.04984e-14	2.21445e-11
CG6611-RC				0.0354157	0.397985	1.18687	1.74523	0.459474	0.00140511	0.0146891
CG6634-RA	CG6634-RA,	FBgn0261963,	mid,	-0.633691	-1.01068	-0.903878	-1.07131	-1.1381	3.46301e-06	8.4026e-05
CG6641-RA	CG6641-RA,	FBgn0011283,	Pbprp5,	-0.957956	-0.57237	0.0563565	0.289987	0.0797999	0.00194801	0.0193955
CG6643-RA	CG6643-RA,CG6643-RB,CG6643-RC,	FBgn0039208,	Esyt2,	-0.205128	-0.357195	0.844617	2.65641	0.315525	1.2496e-08	5.74538e-07
CG6644-RA	CG6644-RA,	FBgn0026315,	Ugt35a,	-0.767309	-1.02808	0.136479	-0.0205273	0.309048	0.00143305	0.0149056
CG6650-RA	CG6650-RA,CG6650-RB,	FBgn0036402,	CG6650,	0.186306	0.961252	0.108596	0.112582	-0.182278	0.00616041	0.0499382
CG6660-RA	CG6660-RA,	FBgn0039030,	CG6660,	0.452594	0.82699	0.306051	0.000739258	-0.2809	0.00134218	0.0141472
CG6667-RC	CG6667-RC,	FBgn0260632,	dl,	-0.648656	-0.131016	0.998612	1.69394	0.315764	0.000121302	0.00186501
CG6688-RA	CG6688-RA,	FBgn0039038,	CG6688,	-0.734445	0.363703	0.552571	0.626287	-0.379375	0.00454941	0.0394474
CG6696-RA	CG6696-RA,	FBgn0030947,	CG6696,	-0.0328052	-0.504311	0.101779	0.650394	0.417707	0.000306576	0.00411341
CG6698-RA	CG6698-RA,CG6698-RB,	FBgn0029147,	NtR,	-1.14237	0.710248	0.307539	0.312776	-0.165671	0.000960249	0.0107717
CG6704-RA	CG6704-RA,	FBgn0033887,	St4,	-1.22302	-0.486814	0.302556	1.0876	0.557182	4.50227e-06	0.000106556
CG6723-RA	CG6723-RA,	FBgn0037895,	CG6723,	0.984419	1.39327	0.904014	0.647127	0.412411	0.000374732	0.00487828
CG6730-RA	CG6730-RA,	FBgn0031925,	Cyp4d21,	0.152646	1.26547	1.36991	0.79979	0.554674	2.95124e-05	0.00054906
CG6733-RA	CG6733-RA,	FBgn0039052,	CG6733,	-2.76698	-0.150088	1.70702	1.04327	0.736716	3.65793e-06	8.84581e-05
CG6739-RA	CG6739-RA,	FBgn0031926,	CG6739,	-0.867029	0.895731	1.18865	0.875396	-0.169639	0.00354809	0.031935
CG6767-RA	CG6767-RA,CG6767-RB,CG6767-RC,CG6767-RD,CG6767-RE,	FBgn0036030,	CG6767,	0.163504	0.0555901	0.404875	0.942734	0.0746927	0.00167957	0.017088
CG6770-RA	CG6770-RA,	FBgn0032400,	CG6770,	-0.536686	-0.0232504	1.65429	2.5961	1.8559	1.86413e-11	1.95018e-09
CG6776-RA	CG6776-RA,	FBgn0035904,	CG6776,	-1.82482	-0.279717	0.830483	1.36947	0.425925	9.43881e-07	2.70373e-05
CG6816-RA	CG6816-RA,CG6816-RB,	FBgn0010383,	Cyp18a1,	-0.5925	0.853752	0.874022	1.20881	-0.373276	0.00171207	0.0173728
CG6824-RA	CG6824-RA,CG6824-RB,CG6824-RC,CG6824-RD,CG6824-RE,	FBgn0003028,	ovo,	-0.706421	-1.37128	-0.0866505	-0.148991	-0.120987	0.000401668	0.00519148
CG6836-RA	CG6836-RA,	FBgn0036834,	CG6836,	-1.9474	0.409888	0.856464	0.717073	0.043086	0.00182051	0.0183268
CG6844-RA	CG6844-RA,CG6844-RB,	FBgn0000039,	nAcRalpha-96Ab,	0.345282	0.224821	0.499302	1.37073	0.134327	0.00216004	0.0210706
CG6860-RA	CG6860-RA,CG6860-RB,	FBgn0032633,	Lrch,	-0.450745	-0.306938	-0.764372	-0.558031	-0.33813	0.00507979	0.0430634
CG6867-RA	CG6867-RA,	FBgn0030887,	CG6867,	0.0486458	-0.112227	1.68775	1.87242	0.139157	1.9128e-09	1.09583e-07
CG6879-RA	CG42331-RB,CG42331-RC,CG42331-RD,	FBgn0259233,	CG42331,	-1.99318	-0.0443539	3.05725	4.77671	1.22027	1.43003e-11	1.57598e-09
CG6891-RA	CG6891-RA,	FBgn0030955,	CG6891,	-1.42659	-0.369152	-0.00444307	-0.209802	-0.0987769	0.000271265	0.0036911
CG6898-RA	CG6898-RA,	FBgn0038412,	Zip3,	-0.230276	1.08199	0.71042	1.37054	0.305494	0.00452421	0.039276
CG6906-RA	CG6906-RA,	FBgn0027843,	CAH2,	-3.89596	0.212484	1.39602	2.32658	0.789191	3.80165e-12	5.22709e-10
CG6921-RB	CG6921-RB,CG6921-RA,CG6921-RC,	FBgn0260942,	bond,	-1.28934	2.05314	1.34408	1.11457	0.285883	4.4111e-05	0.000783309
CG6953-RA	CG6953-RA,CG6953-RB,	FBgn0026721,	fat-spondin,	0.398545	-0.0381773	0.964891	0.560774	0.252616	0.00356483	0.0320657
CG6959-RA	CG6959-RA,CG6959-RC,	FBgn0037956,	CG6959,	-1.22107	0.680943	1.68286	0.304181	-0.039546	2.45662e-05	0.000469129
CG6972-RA	CG6972-RA,	FBgn0039008,	CG6972,	-1.17284	0.569974	1.94294	2.85808	0.344072	1.15226e-09	7.26424e-08
CG6981-RB	CG6981-RB,CG6981-RA,	FBgn0036945,	CG6981,	-3.78309	-2.42526	0.867112	1.63963	0.0490444	1.66927e-14	5.02066e-12
CG6989-RA	CG33976-RA,CG33976-RF,CG33976-RC,CG33976-RD,CG33976-RE,	FBgn0038063,	Octbeta2R,	0.385903	-0.0787706	0.37783	0.821545	0.670018	0.00190587	0.0190812
CG6992-RI	CG6992-RI,	FBgn0004620,	GluRIIA,	-0.00365853	0.620083	1.25659	2.48725	0.558707	6.74754e-07	2.02946e-05
CG7005-RA	CG7005-RA,CG7005-RB,	FBgn0013953,	Esp,	-0.274838	-0.551007	-0.804037	-0.456574	-0.182911	0.00148041	0.0152881
CG7018-RA	CG7018-RA,	FBgn0005658,	Ets65A,	-0.257685	-0.638398	1.12267	-0.268867	-1.1835	7.90993e-05	0.00128895
CG7047-RA	CG7047-RB,CG7047-RC,CG7047-RA,CG7047-RD,	FBgn0035103,	Vdup1,	-1.02787	-0.0748561	0.67452	0.512253	-0.0165507	0.00440453	0.0383986
CG7050-RA	CG7050-RA,CG7050-RB,	FBgn0038975,	Nrx-1,	0.238774	0.127364	1.16786	2.02654	-0.0133561	7.49153e-07	2.20276e-05
CG7056-RA	CG7056-RA,	FBgn0038852,	CG7056,	-0.0454939	-1.32448	0.522505	0.342292	0.0586219	0.0033139	0.0301277
CG7059-RA	CG7059-RA,CG7059-RC,CG7059-RD,	FBgn0038957,	CG7059,	-0.905442	-1.06576	-0.329866	-0.529546	-0.131588	0.000159507	0.00232606
CG7059-RC	CG7059-RC,	FBgn0038957,	CG7059,	-0.168605	-1.28383	-0.328377	-0.517988	0.304674	0.00526981	0.0443358
CG7068-RA	CG7068-RA,	FBgn0041181,	TepIII,	0.170279	0.101342	0.95393	1.82028	0.0670322	0.000351783	0.00463384
CG7106-RA	CG7106-RB,	FBgn0040099,	lectin-28C,	0.266873	0.00177665	0.0212582	0.0125528	1.31964	0.00121828	0.01318
CG7107-RA	CG7107-RA,CG7107-RD,CG7107-RB,CG7107-RE,CG7107-RG,CG7107-RK,CG7107-RL,CG7107-RO,CG7107-RP,CG7107-RQ,CG7107-RN,	FBgn0004169,	up,	-0.703887	0.11706	3.19911	4.58922	0.903988	8.1351e-12	9.62676e-10
CG7125-RA	CG7125-RA,CG7125-RB,CG7125-RC,CG7125-RD,CG7125-RE,CG7125-RF,CG7125-RG,	FBgn0038603,	PKD,	0.517999	0.103821	2.45442	1.40273	-0.0950086	1.13632e-10	9.65001e-09
CG7134-RA	CG7134-RA,CG7134-RB,CG7134-RC,	FBgn0031952,	cdc14,	0.342269	0.601969	1.02683	0.866341	0.107055	0.0017766	0.017971
CG7144-RA	CG7144-RA,	FBgn0025687,	LKR,	-1.7096	-0.255288	-0.324496	-0.241524	0.382648	0.00303513	0.0280885
CG7147-RA	CG7147-RA,CG7147-RB,CG7147-RD,	FBgn0259984,	kuz,	-0.146152	-1.19118	-0.228335	-0.404879	-0.210548	0.00254896	0.0242989
CG7173-RA	CG7173-RA,	FBgn0037099,	CG7173,	-1.92195	-0.355395	2.05274	3.73119	0.506209	9.91444e-07	2.83435e-05
CG7176-RB	CG7176-RA,CG7176-RF,CG7176-RB,CG7176-RC,CG7176-RD,CG7176-RG,CG7176-RH,CG7176-RI,CG7176-RJ,	FBgn0001248,	Idh,	-0.673658	-0.275131	0.965184	1.98218	0.273718	0.000178046	0.0025564
CG7178-RG	CG7178-RA,CG7178-RB,CG7178-RC,CG7178-RD,CG7178-RG,CG7178-RH,CG7178-RI,CG7178-RJ,	FBgn0004028,	wupA,	-4.47446	-0.0574034	0.97408	1.76325	0.590321	1.10373e-13	2.61221e-11
CG7191-RA	CG7191-RA,	FBgn0031945,	CG7191,	0.765845	1.24646	0.764317	0.433898	0.510985	0.00495305	0.0421871
CG7204-RA	CG7204-RA,CG7204-RB,	FBgn0037085,	Neu2,	0.795619	0.460212	0.703855	0.45241	0.176579	0.00201128	0.019912
CG7219-RA	CG7219-RA,	FBgn0031973,	Spn28D,	-0.213131	-1.53834	-0.316671	-0.0746459	0.261227	0.000357181	0.00468358
CG7225-RA	CG7225-RA,	FBgn0004003,	wbl,	-1.50286	0.118596	0.910017	-0.121781	-0.371214	0.000171045	0.00246937
CG7231-RC	CG7231-RC,CG7231-RD,CG7231-RE,CG7231-RF,	FBgn0031968,	CG7231,	0.322778	0.852333	0.323343	0.0370257	-0.632829	0.000564156	0.00693168
CG7233-RA	CG34421-RB,CG34421-RC,CG34421-RD,CG34421-RE,	FBgn0085450,	Snoo,	0.138715	-0.282831	-0.860655	-0.352755	-0.452777	0.000315533	0.00422157
CG7235-RA	CG7235-RA,CG7235-RC,CG7235-RB,	FBgn0031728,	Hsp60C,	0.626969	0.391875	-0.521967	-1.71903	-1.82813	2.20425e-09	1.25286e-07
CG7236-RA	CG7236-RA,CG7236-RB,	FBgn0031730,	CG7236,	0.505413	0.473338	1.31659	0.780038	-0.318201	3.06192e-05	0.000567458
CG7245-RA	CG33955-RC,CG33955-RD,	FBgn0031414,	eys,	-0.800568	-0.678074	0.750334	0.973871	0.0941636	0.00129223	0.0137784
CG7251-RA	CG7251-RA,	FBgn0031723,	CG7251,	0.0220775	0.657944	1.60346	1.31265	1.12679	5.57629e-05	0.000958392
CG7254-RA	CG7254-RA,CG7254-RB,	FBgn0004507,	GlyP,	-1.59843	0.406173	1.52962	2.23493	0.70902	7.26372e-10	4.77739e-08
CG7267-RB	CG7267-RB,	FBgn0030079,	CG7267,	-2.4714	-0.91292	0.124865	0.524446	0.320395	1.05611e-07	3.87965e-06
CG7272-RA	CG7272-RA,	FBgn0036501,	CG7272,	-4.6027	-0.698251	0.489655	0.18505	0.445659	1.06835e-07	3.91466e-06
CG7279-RA	CG7279-RA,	FBgn0023496,	Lip1,	-2.42463	-1.31059	0.8622	2.0352	0.111911	1.10779e-05	0.000233819
CG7294-RA	CG7294-RA,	FBgn0032284,	CG7294,	-0.51107	-0.217098	1.56257	1.03548	-0.0430092	6.69995e-05	0.00111676
CG7296-RA	CG7296-RA,	FBgn0032283,	CG7296,	0.264957	-0.430663	1.29317	1.04675	-0.28749	1.29199e-06	3.51439e-05
CG7301-RA	CG33547-RB,CG33547-RP,CG33547-RC,CG33547-RD,CG33547-RF,CG33547-RG,CG33547-RH,CG33547-RI,CG33547-RJ,CG33547-RK,CG33547-RL,CG33547-RM,CG33547-RN,CG33547-RO,	FBgn0053547,	Rim,	0.147302	0.107141	0.480344	1.41893	0.174283	0.000660903	0.0079051
CG7305-RA	CG33547-RB,CG33547-RP,CG33547-RC,CG33547-RD,CG33547-RF,CG33547-RG,CG33547-RH,CG33547-RI,CG33547-RJ,CG33547-RK,CG33547-RL,CG33547-RM,CG33547-RN,CG33547-RO,	FBgn0053547,	Rim,	0.470164	0.323566	0.828055	1.84853	0.233181	3.33098e-05	0.000611047
CG7321-RA	CG33547-RB,CG33547-RP,CG33547-RC,CG33547-RD,CG33547-RF,CG33547-RG,CG33547-RH,CG33547-RJ,CG33547-RK,CG33547-RL,CG33547-RM,CG33547-RN,CG33547-RO,	FBgn0053547,	Rim,	0.342189	0.330324	0.835661	1.77654	0.246207	0.00595406	0.0487295
CG7330-RA	CG7330-RA,	FBgn0036780,	CG7330,	-3.6451	-0.0952176	1.2696	1.92906	0.362279	0.0011979	0.0130128
CG7361-RA	CG7361-RA,	FBgn0021906,	RFeSP,	0.906674	1.31739	0.950503	0.926671	0.0872518	1.49634e-06	4.02285e-05
CG7383-RA	CG7383-RB,CG7383-RA,CG7383-RC,	FBgn0000560,	eg,	0.486371	-0.111841	-0.679726	-1.05869	-1.08326	0.000289893	0.00391139
CG7390-RA	CG7390-RA,CG7390-RB,	FBgn0038257,	smp-30,	-1.20935	-0.0286425	-0.327703	-0.252817	0.19843	0.00579693	0.0475872
CG7392-RA	CG7392-RA,CG7392-RB,CG7392-RD,CG7392-RC,CG7392-RE,CG7392-RF,	FBgn0044323,	Cka,	0.0401077	-1.01152	-0.405362	-0.6236	-0.575664	4.78266e-05	0.000837953
CG7399-RA	CG7399-RA,CG7399-RB,	FBgn0001208,	Hn,	-2.23079	0.248469	1.88708	2.74213	0.192073	2.17189e-07	7.34323e-06
CG7400-RB	CG7400-RA,CG7400-RB,CG7400-RC,	FBgn0021953,	Fatp,	-1.34955	-0.843575	-1.02004	-0.714798	-0.0894654	1.0936e-06	3.07165e-05
CG7422-RA	CG7422-RB,CG7422-RC,	FBgn0035815,	Snmp2,	0.0768383	0.139273	0.703253	1.36619	0.257102	0.000750172	0.0088194
CG7428-RA	CG7428-RA,CG7428-RB,	FBgn0001174,	halo,	0.534961	-0.187959	-0.0230744	0.274025	1.04405	0.00477336	0.0409952
CG7429-RA	CG7429-RA,	FBgn0031979,	CG7429,	0.486811	0.592276	0.885687	0.553331	0.696368	7.80693e-05	0.00128078
CG7447-RA	CG7447-RA,CG7447-RB,	FBgn0035539,	slow,	-0.250399	0.605476	1.59793	1.30271	-0.110994	7.44068e-06	0.000166544
CG7458-RA	CR34262-RA,CG7458-RA,	FBgn0085291,FBgn0037144,	CR34262,CG7458,	-0.19375	-0.916709	-0.313164	-0.490467	-0.384669	0.00281152	0.02634
CG7459-RA	,CG9610-RC	,FBgn0003129	,Poxm	0.364411	-1.4672	-0.271015	-0.303041	-0.0348739	0.000155341	0.00228145
CG7462-RB	CG42734-RJ,CG42734-RS,CG42734-RR,CG42734-RF,CG42734-RL,CG42734-RG,CG42734-RM,CG42734-RK,CG42734-RQ,CG42734-RT,CG42734-RP,CG42734-RU,	FBgn0261788,	Ank2,	0.173323	0.667919	1.67318	0.725622	-0.251939	0.000155283	0.00228145
CG7464-RA	CG7464-RC,	FBgn0029091,	CS-2,	-2.76879	-1.60574	-1.50932	-0.969508	-1.05137	9.98167e-12	1.15284e-09
CG7496-RA	CG7496-RA,	FBgn0035806,	PGRP-SD,	-1.55983	-0.688753	1.14882	2.13647	0.289521	5.30336e-09	2.75412e-07
CG7525-RA	CG7525-RA,	FBgn0014073,	Tie,	-0.314748	0.934481	0.623638	1.29394	0.176555	0.00115691	0.0126629
CG7526-RA	CG7526-RD,CG7526-RE,CG7526-RC,CG7526-RF,CG7526-RG,	FBgn0035798,	frac,	-1.35553	0.0900649	2.70689	3.43536	0.0952941	8.68553e-09	4.19374e-07
CG7548-RA	CG7548-RA,	FBgn0035792,	CG7548,	-2.0546	-0.0936841	0.262993	0.413213	-0.34519	0.000777402	0.00909147
CG7562-RA	CG7562-RA,	FBgn0010287,	Trf,	-0.528396	-0.896986	-1.16105	-1.32764	-0.971874	1.29261e-06	3.51439e-05
CG7574-RA	CG7574-RA,CG7574-RB,	FBgn0026263,	bip1,	0.210891	-0.298719	0.582919	0.99124	0.0740239	0.00444301	0.0386175
CG7578-RA	CG7578-RA,CG7578-RB,	FBgn0028538,	sec71,	1.23496	0.295392	-0.657546	-0.734049	-0.410738	3.58393e-05	0.000652474
CG7582-RA	CG7582-RA,	FBgn0039681,	CG7582,	-2.27865	0.247503	0.799448	1.95682	0.622766	2.5109e-12	3.5891e-10
CG7584-RA	CG7584-RA,	FBgn0039682,	Obp99c,	-4.40362	-1.80077	1.4841	0.972577	-0.148204	1.71757e-14	5.06051e-12
CG7587-RA	CG7587-RA,	FBgn0038523,	CG7587,	-1.45792	0.0490449	-0.070737	-0.437249	0.0865481	1.71919e-07	5.95202e-06
CG7592-RA	CG7592-RA,	FBgn0039685,	Obp99b,	-0.0234537	-1.63948	-0.0990294	-0.476143	-0.395178	0.000130223	0.00197068
CG7628-RA	CG7628-RA,CG42575-RB,	FBgn0260795,	CG42575,	0.158979	-0.00450448	-0.24951	-0.682888	-0.688621	0.000900336	0.0102026
CG7665-RB	CG7665-RA,CG7665-RB,	FBgn0016650,	Lgr1,	0.0801982	1.14975	1.19877	0.928074	0.194583	1.05024e-06	2.97299e-05
CG7675-RB	CG7675-RA,CG7675-RB,CG7675-RC,	FBgn0038610,	CG7675,	-3.44607	-0.937243	1.78641	1.89869	0.0222999	4.93764e-12	6.48043e-10
CG7678-RA	CG7678-RA,	FBgn0038613,	Vha100-4,	0.680699	0.444579	1.215	1.77087	0.355086	1.57128e-06	4.1821e-05
CG7691-RA	CG7691-RA,	FBgn0038626,	CG7691,	0.534681	0.989314	-0.322434	-0.280485	0.359932	0.00285796	0.0266885
CG7693-RA	CG7693-RA,CG7693-RB,CG7693-RC,CG7693-RE,CG7693-RF,	FBgn0023083,	fray,	-1.167	-0.139554	1.06572	0.987791	0.0741637	2.40663e-05	0.000461414
CG7720-RB	CG7720-RB,CG7720-RA,CG7720-RC,CG7720-RD,CG7720-RE,	FBgn0038652,	CG7720,	-0.862381	1.34583	1.38958	1.46915	0.408844	3.52325e-07	1.12038e-05
CG7722-RA	CG7722-RA,CG7722-RB,	FBgn0033574,	Spn47C,	-0.903634	0.135447	-0.286447	-0.0174235	0.763207	0.000482471	0.00608867
CG7736-RD	CG7736-RE,CG7736-RB,CG7736-RD,	FBgn0037084,	Syx6,	-1.05834	-0.670738	-1.31477	-1.19507	-0.926648	2.80916e-07	9.23825e-06
CG7737-RA	CG7737-RA,	FBgn0033584,	CG7737,	0.547003	0.105396	0.948606	1.76311	0.0787226	1.57319e-05	0.000316766
CG7742-RA	CG7742-RA,	FBgn0031690,	CG7742,	0.397281	0.575698	0.928734	1.40818	1.33153	9.30912e-09	4.42091e-07
CG7755-RA	CG7755-RA,	FBgn0034105,	CG7755,	0.507496	0.825976	0.437064	-0.0890448	0.30555	0.000234511	0.00324436
CG7759-RA	CG7759-RA,CG7759-RB,	FBgn0033633,	CG7759,	-0.898077	0.692426	1.39472	1.55411	0.423362	2.90745e-06	7.24955e-05
CG7771-RA	CG7771-RA,CG7771-RB,	FBgn0004666,	sim,	0.599293	-1.0427	-0.181818	-0.128615	-0.0436139	0.000583327	0.00711275
CG7777-RA	CG7777-RB,CG7777-RA,CG7777-RC,	FBgn0033635,	CG7777,	-0.395821	0.288257	0.633107	1.03091	0.52401	0.00273218	0.0257303
CG7781-RA	CG7781-RA,	FBgn0032021,	CG7781,	-1.28312	0.342425	1.50996	2.27397	0.191773	1.11353e-07	4.06988e-06
CG7802-RB	CG7802-RA,CG7802-RB,	FBgn0039704,	neo,	-2.83033	0.526944	1.04838	0.585664	-0.112137	1.00351e-07	3.70527e-06
CG7811-RA	CG7811-RA,CG7811-RB,	FBgn0000153,	b,	0.806715	1.14489	0.0452737	-0.0558367	0.458626	0.000157768	0.00231004
CG7820-RA	CG7820-RA,	FBgn0027844,	CAH1,	-0.349406	-0.0689689	-0.623538	-0.663197	-0.37798	0.00549176	0.0457124
CG7847-RA	CG7847-RA,CG7847-RB,CG7847-RC,CG7847-RD,	FBgn0003499,	sr,	0.0602976	-0.114752	1.40374	1.11975	-0.322927	5.78911e-05	0.000987912
CG7860-RA	CG7860-RA,	FBgn0030653,	CG7860,	-0.0192212	0.301993	0.826783	0.807258	0.610055	0.00125502	0.0134913
CG7896-RA	CG7896-RA,	FBgn0039728,	CG7896,	-0.0413961	-0.385414	2.32913	2.46942	0.0952653	2.31185e-09	1.30376e-07
CG7910-RA	CG7910-RA,	FBgn0037547,	CG7910,	0.875609	0.0949496	0.853195	1.33804	0.247004	4.61016e-05	0.000814649
CG7930-RA	CG7930-RA,	FBgn0010424,	TpnC73F,	-5.60385	0.272294	2.26177	2.94412	0.117209	3.3332e-16	1.60405e-13
CG7930-RB	CG7930-RA,	FBgn0010424,	TpnC73F,	-5.75408	-0.0796315	3.54362	3.92815	0.0852685	7.0065e-17	4.2147e-14
CG7936-RA	CG7936-RA,CG7936-RB,	FBgn0004228,	mex1,	-1.80305	0.0828323	0.753148	0.965984	0.415028	0.000651641	0.00781078
CG7945-RC	CR43159-RA,	FBgn0262689,	CR43159,	-0.32095	0.227579	-0.0270763	-0.181946	1.57205	2.73578e-05	0.000513609
CG7981-RE	CG33950-RD,CG33950-RB,CG33950-RC,CG33950-RD,CG33950-RI,CG33950-RK,CG33950-RL,CG33950-RM,CG33950-RO,CG33950-RS,CG33950-RT,CG33950-RU,CG33950-RW,CG33950-RX,CG33950-RY,CG33950-RZ,CG33950-RA,	FBgn0261451,	trol,	0.0557762	0.349097	1.00007	1.89412	0.305275	0.000763623	0.00895566
CG8002-RA	CG8002-RA,	FBgn0031006,	rictor,	-0.235793	-0.884219	-0.32579	-0.410778	-0.183002	0.00118076	0.0128557
CG8008-RA	CG8008-RA,CG8008-RB,	FBgn0033387,	CG8008,	0.605561	0.918887	0.648444	0.656534	0.211212	2.17303e-05	0.000423946
CG8023-RA	CG8023-RA,	FBgn0035860,	eIF4E-3,	0.0975798	1.47725	0.173712	-0.296101	0.369766	1.73531e-06	4.55503e-05
CG8034-RA	CG8034-RA,CG8034-RB,	FBgn0031011,	CG8034,	-0.896198	-1.30408	-0.149071	-0.165477	0.0370591	0.000894085	0.0101477
CG8046-RB	CG8046-RA,CG8046-RB,	FBgn0033388,	CG8046,	0.619618	1.13543	0.570106	0.657249	-0.26591	0.00110117	0.0121634
CG8060-RA	CG8060-RA,	FBgn0034113,	CG8060,	-0.0444325	-0.321321	-0.604018	-0.587964	-0.490677	0.00273691	0.025758
CG8086-RB	CG8086-RA,CG8086-RB,CG8086-RK,	FBgn0032010,	CG8086,	0.480612	0.739693	0.284503	0.734529	0.210346	0.00517043	0.0436268
CG8086-RC	CG8086-RG,CG8086-RH,CG8086-RI,CG8086-RJ,CG8086-RK,CG8086-RL,CG8086-RN,CG8086-RM,CG8086-RO,CG8086-RP,	FBgn0032010,	CG8086,	-0.386955	0.763506	0.550609	0.736986	0.185789	0.00162158	0.0165916
CG8094-RA	CG8094-RA,	FBgn0001187,	Hex-C,	-0.141848	-1.03545	-0.675401	-0.8543	-1.45829	1.06603e-05	0.000226994
CG8127-RA	CG8127-RC,CG8127-RA,CG8127-RF,	FBgn0000568,	Eip75B,	-0.601426	-0.358956	0.655651	0.246642	-0.0914409	0.00441846	0.0384476
CG8146-RA	CG8146-RA,CG8146-RB,	FBgn0030869,	Socs16D,	0.622147	-0.938923	-0.0638355	-0.113767	-0.0709504	0.00596347	0.0487512
CG8170-RA	CG8170-RA,CG8170-RB,	FBgn0033365,	CG8170,	-0.335753	0.386818	2.0282	2.20193	0.0405207	0.00302109	0.0279945
CG8172-RA	CG8172-RD,CG8172-RE,CG8172-RF,	FBgn0033362,	CG8172,	-1.61723	-0.54524	1.9924	2.43105	0.195669	0.000879737	0.0100283
CG8181-RA	CG34350-RA,CG34350-RB,	FBgn0085379,	CG34350,	-1.60284	0.674073	2.28758	1.47717	0.326015	1.44078e-09	8.8513e-08
CG8246-RA	CG8246-RA,CG8246-RB,	FBgn0003130,	Poxn,	-0.300415	-1.41151	-0.166846	-0.777939	-0.469305	0.00170841	0.017357
CG8249-RA	CG8249-RA,CG8249-RB,CG8249-RC,	FBgn0034045,	CG8249,	-0.727062	0.329587	1.20235	0.369266	-1.03427	7.31074e-06	0.00016389
CG8250-RA	CG8250-RA,CG8250-RB,	FBgn0040505,	Alk,	-1.25385	-0.0595516	-0.0646573	-0.117199	0.24999	0.000474508	0.00599341
CG8253-RA	CG8253-RA,CG8253-RB,CG8253-RC,	FBgn0034046,	tun,	0.14584	-0.172633	-1.42456	-1.7637	-1.18593	3.97949e-07	1.23819e-05
CG8256-RA	CG8256-RC,CG8256-RB,CG8256-RA,CG8256-RD,	FBgn0022160,	Gpo-1,	-0.8808	-1.08087	-0.365967	-0.237282	-0.0821148	7.41066e-05	0.00122132
CG8285-RA	CG8285-RA,	FBgn0000206,	boss,	-0.664392	-0.584372	0.243142	0.412612	-0.138335	0.00556858	0.0462032
CG8293-RA	CG8293-RA,CG8293-RB,	FBgn0015247,	Iap2,	0.563757	0.811595	0.921039	0.779523	0.537635	2.93003e-06	7.27449e-05
CG8302-RA	CG8302-RB,	FBgn0034053,	Cyp4aa1,	-0.280556	-1.4541	0.589547	0.208482	-0.0608476	1.92236e-05	0.00037914
CG8303-RA	CG8303-RB,	FBgn0034143,	CG8303,	-0.629474	0.0854694	1.31778	2.5388	0.367771	1.27625e-08	5.81239e-07
CG8332-RB	CG8332-RB,	FBgn0034138,	RpS15,	-0.629725	-0.513109	-0.149665	-0.235973	0.0175605	0.00221418	0.0215557
CG8342-RA	CG8342-RA,CG8342-RB,	FBgn0002578,	m1,	-1.47718	-0.00530987	0.092094	0.278834	0.281643	0.00418122	0.0367627
CG8363-RC	CG8363-RC,CG8363-RA,CG8363-RD,CG8363-RE,CG8363-RB,CG8363-RF,CG8363-RG,CG8363-RH,	FBgn0020389,	Papss,	-0.013869	0.261843	0.108472	0.0108468	-1.39248	4.55741e-05	0.000806314
CG8380-RA	CG8380-RA,CG8380-RB,	FBgn0034136,	DAT,	0.00163252	0.712614	1.10378	0.959418	0.819716	0.000197856	0.00281147
CG8394-RA	CG8394-RA,	FBgn0033911,	VGAT,	-0.251638	0.165895	1.24332	1.91374	-0.626375	2.21708e-08	9.50272e-07
CG8401-RA	CG8401-RB,	FBgn0034069,	CG8401,	0.452733	1.00384	0.116049	-0.48689	-0.277535	0.00048825	0.00615084
CG8419-RA	CG8419-RA,	FBgn0031999,	CG8419,	0.43181	-0.25074	-1.26711	-1.22597	-1.56004	1.18061e-09	7.37857e-08
CG8420-RA	CG8420-RA,	FBgn0037664,	CG8420,	-0.893267	0.135056	2.23871	2.40641	0.187446	7.29654e-11	6.47367e-09
CG8428-RB	CG8428-RE,CG8428-RD,CG8428-RC,CG8428-RB,CG8428-RA,	FBgn0086676,	spin,	0.635044	0.0773588	0.0817198	-0.220868	-0.225045	0.00565082	0.046671
CG8434-RA	CG8434-RB,	FBgn0034083,	lbk,	-0.476267	-0.980507	-0.707397	-0.488392	-0.210483	0.00181188	0.0182668
CG8441-RA	CG8441-RA,CG8441-RB,	FBgn0034086,	CG8441,	0.746193	0.843602	0.784247	0.41199	-0.0610343	0.00016753	0.00242105
CG8451-RA	CG8451-RA,	FBgn0031998,	CG8451,	1.11259	0.180352	0.387057	0.502671	0.542935	0.00222914	0.0216715
CG8457-RA	CG8457-RA,	FBgn0033697,	Cyp6t3,	-0.594185	-1.13043	-2.20966	-2.08073	0.214927	6.29152e-09	3.19826e-07
CG8486-RA	CG8486-RE,CG8486-RF,CG8486-RG,CG8486-RH,CG8486-RI,CG8486-RJ,	FBgn0031993,	Piezo,	-0.116833	-0.737883	-0.398646	-0.4191	-0.281849	0.00422999	0.037056
CG8502-RA	CG8502-RC,CG8502-RA,CG8502-RD,	FBgn0033725,	Cpr49Ac,	-0.00883431	0.601135	1.55367	0.895106	-0.28207	0.000670431	0.0080058
CG8502-RC	CG8502-RC,	FBgn0033725,	Cpr49Ac,	0.311896	0.211457	1.13597	0.631506	1.55338537943805e-05	5.47645e-05	0.000942355
CG8511-RA	CG8511-RA,	FBgn0033730,	Cpr49Ag,	-0.937642	-0.526825	0.250371	1.05628	1.04103	0.00095219	0.0107062
CG8517-RA	CG8517-RA,	FBgn0034472,	CG8517,	1.17499	-0.0564239	-0.22095	-0.201669	0.12109	0.00249401	0.023845
CG8525-RA	CG8525-RA,	FBgn0033735,	CG8525,	0.203961	-0.257148	-0.51211	-0.805731	-0.664608	0.00122249	0.0132104
CG8533-RB	CG8533-RB,CG42584-RA,CG42584-RC,CG42584-RD,CG42584-RE,	FBgn0260874,	Ir76a,	0.761962	0.913424	0.439368	0.175458	0.127437	0.00110614	0.0121903
CG8566-RD	CG8566-RD,CG8566-RB,CG8566-RC,CG8566-RE,CG8566-RH,CG8566-RF,CG8566-RG,	FBgn0034155,	unc-104,	0.899725	0.00525825	0.790313	0.452549	0.197918	6.67016e-06	0.000151649
CG8577-RA	CG8577-RA,	FBgn0033327,	PGRP-SC1b,	0.219592	0.1972	-0.835004	-1.90023	-0.903342	2.31357e-08	9.85281e-07
CG8579-RA	CG8579-RA,	FBgn0001285,	Jon44E,	0.238689	-0.436021	-1.44089	-1.97161	-1.22281	3.3863e-08	1.37326e-06
CG8584-RA	CG8584-RA,	FBgn0033322,	CG8584,	0.259131	0.134991	-0.777539	-1.65719	-0.082731	2.45339e-06	6.25787e-05
CG8586-RA	CG8586-RA,	FBgn0033320,	CG8586,	0.0547623	-0.302228	-1.84915	-1.72431	-0.141247	1.44617e-05	0.000294062
CG8587-RA	CG8587-RA,	FBgn0033753,	Cyp301a1,	-1.12481	1.31193	1.69896	2.30497	0.13786	3.98102e-08	1.58768e-06
CG8589-RA	CG8589-RA,	FBgn0033921,	tej,	-0.146822	-0.894194	-1.44376	-1.26787	-0.730254	3.98426e-05	0.000718112
CG8620-RA	CG8620-RA,CG8620-RB,	FBgn0040837,	CG8620,	-2.78067	-0.126211	-0.0304742	0.0457879	0.56379	1.17795e-09	7.37857e-08
CG8638-RA	CG8638-RA,	FBgn0035736,	Cpr65Eb,	-5.58105	0.430458	1.0848	2.69993	0.550702	1.49297e-07	5.2189e-06
CG8643-RA				0.397438	0.265751	0.684546	0.580149	0.454424	0.00579801	0.0475872
CG8663-RC	CG8663-RA,CG8663-RC,CG8663-RD,CG8663-RB,	FBgn0032946,	nrv3,	-0.546386	0.324128	1.59026	1.73757	-0.0308117	0.00128875	0.0137616
CG8665-RA	CG8665-RA,	FBgn0032945,	CG8665,	-0.973988	1.07429	1.4972	1.13028	0.907921	7.03913e-06	0.00015854
CG8676-RC	CG8676-RC,CG8676-RB,CG8676-RA,CG8676-RD,	FBgn0261239,	Hr39,	-0.583186	-1.12719	-0.278841	-0.126384	-0.197383	0.00437071	0.0381499
CG8701-RA	CG8701-RA,	FBgn0033287,	CG8701,	0.119062	0.333733	1.17659	1.26888	0.917353	8.50768e-09	4.13553e-07
CG8708-RA	CG8708-RB,CG8708-RC,CG8708-RD,	FBgn0033271,	CG8708,	0.0868527	-0.73758	-0.447216	-0.0924571	-2.14675	8.03908e-09	3.95344e-07
CG8709-RA	CG8709-RG,CG8709-RA,CG8709-RH,CG8709-RD,CG8709-RM,CG8709-RE,	FBgn0263593,	Lpin,	1.2262	-0.827066	0.314499	0.326059	-0.0284769	3.84684e-05	0.000698577
CG8717-RA	CG8717-RA,CG8717-RB,	FBgn0025469,	slv,	-0.434295	-0.632295	-0.703421	-0.600266	0.142564	2.82678e-05	0.000528631
CG8738-RA	CG8738-RA,	FBgn0033321,	CG8738,	-1.34863	-1.19594	-2.79136	-3.02674	-0.996851	2.54371e-17	1.66925e-14
CG8756-RA				-5.55414	-1.78084	3.56236	3.02142	0.502626	2.16507e-15	7.81428e-13
CG8756-RC	CG8756-RC,CG8756-RE,	FBgn0261341,	verm,	-2.09884	-0.569395	3.27577	2.82063	0.613825	2.44356e-12	3.52776e-10
CG8768-RA	CG8768-RA,	FBgn0033769,	CG8768,	-0.227361	-0.780991	-0.842944	-0.932741	-0.393724	0.00379859	0.033852
CG8778-RA	CG8778-RA,	FBgn0033761,	CG8778,	-0.811574	-0.265413	1.1649	1.53163	0.0220238	2.32913e-06	5.97258e-05
CG8785-RA	CG8785-RB,CG8785-RA,	FBgn0033760,	CG8785,	0.0721814	0.571699	1.05812	1.99615	0.789029	1.14776e-05	0.000241198
CG8795-RA	CG8795-RA,CG8795-RB,CG8795-RC,	FBgn0038139,	CG8795,	0.334103	0.713522	0.557972	1.37497	0.137698	2.69447e-05	0.000507171
CG8800-RA	CG8800-RA,	FBgn0033408,	CG8800,	-0.885975	-0.738395	-0.87874	-0.985255	0.228653	5.95849e-05	0.00101322
CG8806-RA	CG8806-RB,	FBgn0033413,	prel,	-0.433213	-0.458598	-0.444344	-0.536657	-0.255209	0.00297324	0.027604
CG8827-RA	CG8827-RA,CG8827-RB,	FBgn0012037,	Ance,	0.493351	1.12546	0.950145	0.6894	0.774316	8.57117e-09	4.15242e-07
CG8834-RA	CG8834-RA,CG8834-RB,	FBgn0033733,	CG8834,	-0.0963502	1.63479	-0.527455	-0.911858	-0.336588	8.1455e-05	0.00132131
CG8837-RA	CG8837-RA,	FBgn0031520,	CG8837,	0.874476	1.03635	0.482322	0.557524	0.0668413	0.00130168	0.0138689
CG8850-RB	CG8850-RB,CG8850-RA,	FBgn0033708,	CG8850,	-0.0686992	0.0306802	1.86934	2.63547	-0.12171	7.05217e-10	4.67028e-08
CG8852-RA	CG8852-RA,	FBgn0031548,	CG8852,	-0.278989	0.371359	0.926257	0.899972	0.698583	0.000122609	0.0018771
CG8853-RA	CG8853-RA,	FBgn0031550,	Che-13,	0.265787	1.14109	0.483719	0.207224	0.338842	0.000803062	0.00932727
CG8859-RA	CG8859-RA,	FBgn0033696,	Cyp6g2,	-0.091509	-0.231471	-1.9692	-1.66902	-1.00489	5.38726e-10	3.65145e-08
CG8864-RA	CG8864-RA,	FBgn0028940,	Cyp28a5,	-2.1622	0.579426	0.322433	0.467144	0.248327	4.01839e-06	9.6368e-05
CG8881-RA	CG8881-RA,	FBgn0026176,	skpB,	-1.05032	-0.278267	0.0396457	0.63225	-0.241456	0.000272339	0.00370222
CG8893-RA	CG8893-RA,CG8893-RB,CG8893-RC,	FBgn0001092,	Gapdh2,	-1.8487	-0.0685489	0.871231	1.46715	0.322755	9.47493e-05	0.00150769
CG8913-RA	CG8913-RA,	FBgn0038465,	Irc,	-2.9563	-0.394575	0.711072	0.0299028	0.0534663	2.80677e-09	1.54074e-07
CG8920-RA	CG8920-RB,CG8920-RA,CG8920-RF,CG8920-RD,	FBgn0027529,	CG8920,	-0.252588	-0.407776	0.376644	0.834416	-0.0335293	0.0024287	0.0233288
CG8920-RC	CG8920-RB,CG8920-RF,	FBgn0027529,	CG8920,	-0.341447	-0.613132	0.539941	0.767702	-0.120517	0.00243355	0.0233598
CG8925-RA	CG8925-RA,CG8925-RB,	FBgn0038404,	CG8925,	-1.97609	0.678156	0.697906	1.01503	0.142333	0.000330612	0.00439035
CG8927-RA	CG8927-RA,CG8927-RB,	FBgn0038405,	CG8927,	-0.526036	0.876211	0.228564	0.209068	0.373613	0.00544427	0.0454329
CG8946-RA	CG8946-RB,CG8946-RA,	FBgn0010591,	Sply,	0.283639	1.01901	1.02238	0.749314	0.308136	1.11658e-05	0.00023533
CG8953-RA	CG8953-RA,	FBgn0015008,	Actn3,	-0.539268	0.750524	0.146428	0.0707635	0.401215	0.00518138	0.0436427
CG8964-RA	CG8964-RA,	FBgn0033674,	CG8964,	-0.471291	-0.0850004	-0.353831	-0.394487	-0.232049	0.00541325	0.0452001
CG8965-RA	CG8965-RA,	FBgn0031745,	CG8965,	0.508374	0.321951	0.849672	0.829363	0.515062	0.000233933	0.00324436
CG8966-RA	CG42235-RE,	FBgn0250757,	CG42235,	0.907605	2.65058	0.102	0.274749	0.382804	1.66475e-09	9.93141e-08
CG8981-RA	CG42572-RA,CG42572-RB,CG42572-RC,CG42572-RD,	FBgn0260959,	MCPH1,	-0.392326	-0.00722511	-0.193283	-0.198854	-0.823669	0.00206631	0.0203073
CG8982-RA	CG8982-RA,	FBgn0002855,	Acp26Aa,	0.515695	1.95127	-0.135354	0.102091	0.39208	8.3636e-05	0.00135517
CG8988-RA	CG8988-RA,	FBgn0033656,	S2P,	0.495784	0.324291	1.0141	1.47783	0.0321015	0.000342563	0.00452064
CG8997-RA	CG8997-RA,	FBgn0028920,	CG8997,	-0.292087	-1.49445	0.14403	-0.0704364	0.40881	0.000875123	0.0100271
CG9023-RA	CG9023-RA,CG9023-RB,CG9023-RC,CG9023-RD,CG9023-RE,CG9023-RF,	FBgn0015872,	Drip,	-1.48005	0.786218	0.583593	0.85885	0.638451	0.00145291	0.0150687
CG9024-RB	CG9024-RA,CG9024-RB,	FBgn0002856,	Acp26Ab,	0.538746	2.12502	-0.16288	-0.358904	0.396762	6.55763e-05	0.00109702
CG9033-RB	CG9033-RB,	FBgn0033629,	Tsp47F,	-0.504475	0.615294	0.625756	1.10752	0.301985	4.73962e-05	0.000832432
CG9064-RA	CG9064-RA,	FBgn0031757,	Ucp4C,	-1.06325	-0.49412	-0.616387	-0.725836	-0.044633	0.00364596	0.0326863
CG9073-RA	CG9073-RA,	FBgn0010423,	TpnC47D,	-3.4223	-0.459843	1.23294	2.11517	0.457503	2.37475e-11	2.38085e-09
CG9089-RA	CG9089-RA,	FBgn0030805,	wus,	-0.435061	1.00924	0.414648	0.784438	0.223449	5.33218e-05	0.000925248
CG9092-RA	CG9092-RA,CG9092-RB,CR43866-RA	FBgn0001089,FBgn0264448	Gal,CR43866	-0.822237	-0.407171	-0.68757	-0.610747	-0.529601	0.00460651	0.039799
CG9095-RA	CG9095-RA,CG9095-RB,CG9095-RC,	FBgn0030617,	CG9095,	-0.990408	0.880899	2.12603	2.25136	0.0533496	6.18843e-11	5.80145e-09
CG9098-RA	CG9098-RA,CG9098-RB,CG9098-RC,	FBgn0031762,	CG9098,	-1.42545	-0.457327	0.167178	0.328674	-0.324668	0.00312645	0.028786
CG9134-RA	CG9134-RB,CG9134-RA,CG9134-RC,	FBgn0035199,	CG9134,	-4.0343	0.114534	1.84498	3.18908	0.270336	2.37306e-13	4.9652e-11
CG9149-RA	CG9149-RA,	FBgn0035203,	CG9149,	-1.75623	0.127212	0.186924	0.33793	0.0177849	9.86783e-06	0.000212947
CG9155-RC	CG9155-RC,CG9155-RB,CG9155-RD,CG9155-RA,	FBgn0010246,	Myo61F,	0.0101889	0.0813973	0.836681	1.28354	-0.0465589	0.000101345	0.00159381
CG9184-RA	CG9184-RA,CG9184-RB,	FBgn0035208,	CG9184,	-0.880371	-0.230247	0.670434	1.19088	0.0621788	7.89679e-05	0.00128895
CG9194-RA	CG9194-RA,	FBgn0035192,	CG9194,	-0.486816	0.358763	0.727849	1.78109	0.303003	5.77971e-05	0.000987475
CG9196-RA	CG9196-RA,	FBgn0035056,	spz6,	-1.49883	1.04795	3.89765	4.0981	0.234568	1.71645e-11	1.82209e-09
CG9207-RA	CG9207-RA,	FBgn0031873,	Gas41,	0.51559	0.498882	0.741844	0.357451	0.0570857	0.00616085	0.0499382
CG9214-RA	CG9214-RA,CG9214-RC,CG9214-RE,CG9214-RF,	FBgn0028397,	Tob,	-0.670024	-0.396414	0.681938	0.291097	0.0144033	0.00130399	0.0138825
CG9222-RA	CG9222-RA,CG9222-RB,	FBgn0031784,	CG9222,	-2.91474	-2.56106	-2.37667	-1.74076	-1.07908	3.70623e-08	1.4881e-06
CG9254-RA	CG9254-RA,	FBgn0028513,	CG9254,	-0.729337	-1.0531	-0.586186	-0.620731	-0.334582	1.48657e-05	0.000301851
CG9266-RB	CG42238-RC,CG42238-RD,CG42238-RA,CG42238-RB,	FBgn0250867,	CG42238,	-1.22445	-1.24569	-0.139945	-0.106233	0.54385	2.53217e-06	6.43741e-05
CG9271-RA	CG9271-RA,	FBgn0003983,	Vm34Ca,	0.234355	0.442196	0.746801	0.766437	0.238732	0.000890311	0.0101128
CG9280-RC	CG9280-RC,CG9280-RB,CG9280-RA,CG9280-RD,	FBgn0001114,	Glt,	-0.609457	-0.670871	0.624812	1.93942	0.405183	2.00509e-05	0.000393308
CG9287-RA	CG9287-RA,	FBgn0032057,	CG9287,	0.00172736	-0.673273	-0.343737	-0.676204	-0.235033	0.00576519	0.047431
CG9294-RB	CG9294-RB,	FBgn0034666,	CG9294,	-0.363947	-0.543284	-0.909383	-0.44921	0.119376	0.000874917	0.0100271
CG9296-RA	CG9296-RA,	FBgn0032059,	PrBP,	-0.257843	-0.621146	-0.591526	-0.793028	-0.621122	0.000128561	0.00195167
CG9298-RA	CG9298-RA,	FBgn0260861,	Trs23,	-0.403253	-0.70619	-0.850655	-0.908574	-0.722589	4.24832e-08	1.6865e-06
CG9307-RA	CG9307-RA,	FBgn0038180,	Cht5,	-2.70135	-0.94782	0.899091	1.719	0.431742	3.09362e-08	1.28341e-06
CG9313-RA	CG9313-RA,	FBgn0034566,	CG9313,	0.776196	0.893797	0.576536	-0.161916	0.919051	1.03424e-05	0.000222192
CG9326-RB	CG9326-RB,CG9326-RD,CG9326-RC,	FBgn0250785,	vari,	0.0596244	-1.0535	1.78816	1.38199	-0.352406	7.55175e-09	3.77248e-07
CG9331-RC	CG9331-RD,CG9331-RC,CG9331-RE,CG9331-RB,CG9331-RA,CG9331-RF,CG9331-RG,CG9331-RH,CG9331-RI,	FBgn0032889,	CG9331,	0.055518	0.342429	0.60928	0.793906	0.583072	3.93434e-05	0.000710889
CG9333-RA	CG9333-RB,	FBgn0032891,	Oseg5,	-1.64873	1.28034	0.397262	0.654595	0.113156	1.2851e-08	5.83426e-07
CG9335-RA	CG9335-RA,	FBgn0032895,	CG9335,	-0.646085	-1.38111	1.43419	1.90615	0.0681139	1.01039e-11	1.15769e-09
CG9336-RA	CG9336-RA,	FBgn0032897,	CG9336,	-5.01532	-2.19226	1.96994	1.32556	-0.16219	9.71735e-14	2.33816e-11
CG9338-RA	CG9338-RA,	FBgn0032899,	CG9338,	-2.61566	-1.20306	2.59458	2.50385	-0.194479	2.71303e-13	5.44001e-11
CG9355-RA	CG9355-RA,	FBgn0004511,	dy,	-0.50806	0.222515	1.24977	1.30708	-0.0554588	0.00573991	0.0472716
CG9358-RA	CG9358-RA,	FBgn0035089,	Phk-3,	-3.51762	-0.0202687	0.792779	1.65447	0.552264	3.36211e-08	1.36729e-06
CG9364-RE	CG9364-RE,CG9364-RD,CG9364-RA,CG9364-RB,CG9364-RC,CG9364-RF,CG9364-RG,	FBgn0003748,	Treh,	0.230699	-0.893969	-1.29897	-0.846109	0.508784	7.0035e-05	0.00115951
CG9369-RA	CG9369-RA,	FBgn0002577,	m,	-0.862102	-0.366035	0.317088	1.21552	0.0404517	0.000921337	0.0103998
CG9372-RA	CG9372-RA,	FBgn0036891,	CG9372,	0.298099	0.204683	0.654046	0.847056	0.358679	0.00133108	0.0140783
CG9379-RA	CG9379-RA,CG9379-RD,CG9379-RC,	FBgn0000244,	by,	-1.07267	-0.0261849	1.30923	0.71022	0.160633	2.30743e-07	7.78326e-06
CG9381-RA	CG9381-RA,CG9381-RB,CG9381-RC,	FBgn0037705,	mura,	-0.173392	-1.00034	-0.0831549	-0.200302	-0.150051	0.00517413	0.0436293
CG9395-RA	CG9395-RB,CG9395-RC,	FBgn0032506,	CG9395,	0.685988	0.21972	1.07535	1.95084	-0.280017	9.57625e-08	3.55404e-06
CG9398-RA	CG9398-RA,CG9398-RB,	FBgn0015721,	king-tubby,	0.30534	-0.2902	-0.523483	-0.635175	-0.444946	0.00195223	0.019424
CG9411-RA	CG9411-RA,	FBgn0030569,	CG9411,	-3.45468	0.529676	2.30131	3.84651	0.998063	0.000103526	0.00162104
CG9412-RC	CG9412-RA,CG9412-RB,CG9412-RC,CG9412-RE,CG9412-RD,	FBgn0015778,	rin,	0.161453	-1.19142	-0.0619211	-0.30901	-0.176063	0.00486588	0.0415919
CG9416-RA	CG9416-RA,	FBgn0034438,	CG9416,	-1.0435	2.64031670349496e-05	1.6494	0.627056	-0.311975	0.000178135	0.0025564
CG9418-RA	CG9418-RA,	FBgn0026582,	CG9418,	0.672049	0.609219	0.756328	0.458819	0.400129	0.000398494	0.00516432
CG9422-RA	CG9422-RA,CG9422-RC,CG9422-RD,	FBgn0033092,	CG9422,	0.681986	0.659121	0.612967	0.330699	-0.00196598	0.000105602	0.00164464
CG9431-RA	CG9431-RA,	FBgn0032484,	kek4,	-0.479851	0.643772	0.738691	0.381417	0.00611665	0.00473882	0.0407714
CG9432-RA	CG9432-RA,CG9432-RG,CG9432-RL,CG9432-RM,	FBgn0010482,	l(2)01289,l(2)01289,l(2)01289,l(2)01289,	-0.0208225	0.252667	0.88891	2.4887	0.220114	1.64058e-05	0.000328502
CG9432-RB	CG9432-RB,CG9432-RH,CG9432-RF,CG9432-RJ,CG9432-RK,	FBgn0010482,	l(2)01289,l(2)01289,l(2)01289,l(2)01289,l(2)01289,	0.258342	-0.546353	0.598616	1.85355	0.563453	4.6547e-05	0.000818514
CG9434-RA	CG9434-RA,	FBgn0037724,	Fst,	-0.196527	0.397787	0.494568	1.11821	1.24269	0.00560549	0.0464561
CG9438-RA	CG9438-RA,	FBgn0000473,	Cyp6a2,	0.608249	2.0386	0.766509	0.61725	0.962631	7.37553e-08	2.80951e-06
CG9441-RA	CG9441-RA,CG9441-RD,	FBgn0003162,	Pu,	-0.128994	-0.0182416	1.97672	2.03059	0.201904	1.57326e-10	1.24116e-08
CG9441-RB	CG9441-RB,CG9441-RC,CG9441-RA,CG9441-RD,	FBgn0003162,	Pu,	-0.0126015	-0.950168	1.9449	2.05797	0.32852	0.00317779	0.0291658
CG9449-RA	CG9449-RF,CG9449-RD,	FBgn0036875,	CG9449,	-2.24558	-0.690495	-0.102673	-0.125645	-0.0980882	0.00269948	0.0255055
CG9455-RA	CG9455-RA,CG9455-RB,	FBgn0033113,	Spn42Dc,	-0.831123	-0.787272	-0.483696	-0.317189	0.0388924	0.00120499	0.01308
CG9460-RA	CG9460-RA,CG9460-RB,	FBgn0033115,	Spn42De,	-1.56871	-0.222193	1.44596	1.91671	0.259934	9.74359e-06	0.000210897
CG9470-RA	CG9470-RA,	FBgn0002868,	MtnA,	0.415958	-0.609485	0.345402	0.857338	0.134127	0.00119217	0.0129603
CG9480-RA	CG9480-RA,	FBgn0034603,	Glycogenin,	-2.39285	-1.05422	1.37556	2.10196	0.849705	1.75335e-09	1.02482e-07
CG9496-RA	CG9496-RB,CG9496-RA,CG9496-RC,	FBgn0032075,	Tsp29Fb,	-1.90009	0.201881	0.191449	0.725449	0.171414	3.88679e-07	1.21924e-05
CG9498-RA	CG9498-RA,	FBgn0031801,	CG9498,	-2.2715	-0.847578	1.59428	1.9247	0.300637	2.98007e-09	1.62352e-07
CG9503-RA	CG9503-RA,	FBgn0030598,	CG9503,	-0.272483	0.158665	1.09333	0.900854	0.193028	3.3334e-06	8.18439e-05
CG9505-RA	CG9505-RA,	FBgn0031805,	CG9505,	0.599739	1.07821	-0.20291	0.158779	0.648752	0.00012372	0.0018881
CG9508-RA	CG9508-RA,	FBgn0259716,	CG42370,	-1.07598	1.09007	0.0701566	0.0265874	0.115538	9.64583e-05	0.00152862
CG9520-RB	CG9520-RB,CG9520-RC,CG9520-RA,	FBgn0032078,	C1GalTA,	-2.18566	-0.872483	-1.34291	-0.892938	-1.26486	2.14114e-06	5.51993e-05
CG9522-RA	CG9522-RA,	FBgn0030587,	CG9522,	-1.3611	-0.374858	1.07307	0.872201	0.172338	0.000219197	0.00307537
CG9525-RA	CG9525-RA,CG9525-RB,	FBgn0032080,	CG9525,	0.41436	0.861766	1.24757	1.11088	-0.693822	1.68239e-05	0.000336409
CG9527-RA	CG9527-RA,CG9527-RB,CG9527-RC,	FBgn0031813,	CG9527,	0.912947	0.720707	1.21739	0.976846	0.780473	3.95814e-09	2.10862e-07
CG9550-RA	CG9550-RA,	FBgn0031826,	CG9550,	2.13155	-0.492582	0.689237	0.470738	0.705429	3.24273e-05	0.000597134
CG9556-RB	CG9556-RA,CG9556-RB,CG9556-RC,	FBgn0013746,	alien,	0.122916	0.162208	-0.15272	-0.506966	-1.37755	4.93752e-06	0.000116475
CG9564-RA	CG9564-RC,	FBgn0015316,	Try29F,	-1.01087	-1.25135	-1.37772	-0.906096	-0.768031	4.88147e-07	1.49944e-05
CG9565-RA	CG9565-RA,CG9565-RB,CG9565-RC,	FBgn0031081,	Nep3,	0.691535	-0.43593	0.328102	0.765219	-0.395621	0.000509146	0.00640291
CG9568-RA	CG9568-RA,	FBgn0032087,	CG9568,	-4.20649	0.536996	2.15229	3.77899	-0.0294525	6.71088e-11	6.05531e-09
CG9575-RA	CG9575-RA,CG9575-RB,	FBgn0031090,	Rab35,	0.597781	0.785598	-0.030769	-0.196216	-0.155715	0.00208332	0.0204327
CG9579-RA	CG9579-RA,CG9579-RB,	FBgn0000084,	AnnX,	0.996095	-0.3365	-0.119695	-0.272337	0.246231	0.00142988	0.0148833
CG9587-RA	CG42230-RC,CG42230-RJ,CG42230-RK,	FBgn0087007,	bbg,	-0.515197	0.236918	2.09644	2.46416	0.303524	6.09859e-12	7.65611e-10
CG9614-RA	CG9614-RA,CG9614-RM,	FBgn0003089,	pip,	-3.10329	-1.07355	-0.0549787	-1.59199	-1.15465	1.34959e-08	6.10786e-07
CG9614-RC	CG9614-RC,	FBgn0003089,	pip,	-2.13269	-1.5222	-0.0346985	-1.30349	-1.85916	2.14542e-12	3.24044e-10
CG9614-RD	CG9614-RD,	FBgn0003089,	pip,	-3.89936	-4.3673	0.0162134	-1.82201	-1.78581	2.26444e-12	3.3339e-10
CG9614-RE	CG9614-RL,	FBgn0003089,	pip,	-0.814617	-2.58133	-0.230801	-1.52578	-1.66618	4.19763e-10	2.9907e-08
CG9614-RF	CG9614-RF,	FBgn0003089,	pip,	-3.16057	-4.16388	0.146649	-1.93865	-1.8944	2.01543e-08	8.7641e-07
CG9614-RG	CG9614-RG,	FBgn0003089,	pip,	-0.759231	-0.313988	-0.24123	-1.34824	-1.24449	9.06867e-09	4.32094e-07
CG9614-RH	CG9614-RH,	FBgn0003089,	pip,	-1.21308	-1.99234	-0.346727	-1.88477	-2.0446	2.10042e-12	3.22593e-10
CG9614-RI	CG9614-RI,	FBgn0003089,	pip,	-0.178739	-2.50712	-0.391899	-2.12054	-1.91491	4.20526e-10	2.9907e-08
CG9614-RJ	CG9614-RJ,CG9614-RM,	FBgn0003089,	pip,	-3.1877	-1.56424	-0.218932	-1.80576	-1.73192	1.2717e-16	7.3438e-14
CG9614-RK	CG9614-RK,	FBgn0003089,	pip,	-2.96702	-2.27287	-0.205731	-1.4558	-1.73936	3.10522e-14	8.62117e-12
CG9628-RA	CG9628-RA,CG9628-RB,CG9628-RC,	FBgn0036433,	CG9628,	-3.67252	-2.1746	1.47356	1.34767	-0.21245	6.78188e-13	1.16559e-10
CG9629-RA	CG9629-RA,	FBgn0036857,	CG9629,	-1.47155	-0.29258	-0.0813534	-0.118419	0.155987	4.17371e-05	0.000745495
CG9650-RA	CG9650-RI,CG9650-RG,CG9650-RH,	FBgn0029939,	CG9650,	-0.0444117	-0.809355	-0.631822	-0.414267	-0.478208	0.00130646	0.0138825
CG9653-RA	CG9653-RA,	FBgn0024250,	brk,	0.174849	-0.812488	-0.429181	-0.395268	-0.0243989	0.00225919	0.0219488
CG9664-RA	CG9664-RB,CG9664-RA,CG9664-RC,CG9664-RD,	FBgn0031515,	CG9664,	-0.576392	-0.456558	0.352465	-0.750869	-0.201576	0.00121611	0.013171
CG9673-RA	CG9673-RA,	FBgn0030775,	CG9673,	-1.48767	-0.873644	0.88103	2.25508	0.685088	3.71071e-08	1.4881e-06
CG9675-RA	CG9675-RA,	FBgn0030774,	spheroide,	0.47683	-0.222056	0.666332	1.21071	0.390073	8.21e-06	0.000181235
CG9689-RA	CG9689-RA,	FBgn0030159,	CG9689,	-2.51294	0.356338	1.02883	1.82974	0.766076	2.13098e-08	9.21106e-07
CG9691-RB	CG9691-RB,	FBgn0030160,	CG9691,	-1.03561	-0.332062	2.32565	3.07046	0.703652	1.50709e-10	1.19548e-08
CG9707-RA	CG9707-RA,	FBgn0034628,	Acox57D-p,	0.440802	0.696308	0.632178	0.323382	0.0739212	0.000651935	0.00781078
CG9717-RA	CG9717-RA,	FBgn0039789,	CG9717,	-1.14619	0.197819	0.205046	0.566166	0.858625	0.00121039	0.0131288
CG9743-RA	CG9743-RA,	FBgn0039756,	CG9743,	-2.252	-0.671973	1.09367	0.828703	0.0314955	0.00016545	0.00240302
CG9761-RA	CG9761-RA,CG9761-RB,	FBgn0027570,	Nep2,	-3.32514	0.1617	1.4064	2.20079	0.140863	6.35843e-13	1.10598e-10
CG9768-RA	CG9768-RA,	FBgn0261434,	hkb,	0.125873	-0.901962	-1.75209	-2.10986	-2.48391	1.15382e-14	3.69305e-12
CG9792-RA	CG9792-RA,	FBgn0041711,	yellow-e,	0.0688663	0.993556	1.32397	1.34377	0.267877	3.11856e-08	1.29005e-06
CG9796-RA	CG9796-RA,	FBgn0038149,	CG9796,	0.240227	-0.354271	0.429991	1.07289	-0.141669	0.00193166	0.01926
CG9813-RB	CG9813-RE,CG9813-RF,CG9813-RB,CG9813-RA,CG9813-RC,CG9813-RD,	FBgn0038143,	CG9813,	-0.138497	1.43044	0.123001	0.487332	0.170116	6.70657e-05	0.00111676
CG9817-RA	CG43347-RB,CG43347-RC,CG43347-RD,	FBgn0263072,	CG43347,	0.270967	0.213715	0.907612	1.34138	-0.26106	6.72972e-05	0.00111932
CG9828-RA	CG9828-RB,CG9828-RA,CG9828-RC,	FBgn0032474,	DnaJ-H,	-0.0399422	0.667119	0.393038	0.240339	1.30157	0.000240087	0.00330423
CG9867-RA	CG9867-RA,CG9867-RB,	FBgn0031421,	CG9867,	-0.134855	-0.289869	-0.418732	-0.518766	-0.563079	0.00500919	0.0425648
CG9887-RA	CG9887-RA,CG9887-RB,CG9887-RC,	FBgn0031424,	VGlut,	-0.056527	0.0575385	0.598663	1.88799	-0.0400572	3.24611e-06	8.01095e-05
CG9889-RA	CG9889-RA,	FBgn0041712,	yellow-d,	-0.387112	-0.394738	0.898585	1.49841	-0.309177	8.79158e-05	0.00141498
CG9896-RA	CG9896-RA,	FBgn0034808,	CG9896,	0.384922	0.230448	0.618871	0.837631	0.229805	0.00596135	0.0487512
CG9899-RA	CG9899-RA,	FBgn0034829,	CG9899,	0.288423	-0.65294	-1.64247	-2.63988	-0.925689	2.08128e-07	7.08665e-06
CG9918-RC	CG9918-RD,CG9918-RE,	FBgn0038201,	Pk1r,	-1.1019	0.0767961	0.183996	0.543844	0.220023	0.000593278	0.00722189
CG9945-RA	CG9945-RB,CG9945-RA,	FBgn0034527,	CG9945,	-0.833496	-0.309327	-0.902106	-0.91141	-0.892629	1.23876e-05	0.000256953
CG9952-RA	CG9952-RA,CG9952-RB,	FBgn0020257,	ppa,	0.554216	-0.123914	0.728359	0.560508	0.133635	0.00413929	0.0364384
CG9961-RA	CG9961-RA,CG9961-RB,	FBgn0031451,	CG9961,	-0.86368	-0.497082	-0.971738	-1.27279	-1.56662	5.35462e-10	3.65145e-08
CG9964-RA	CG9964-RA,	FBgn0031432,	Cyp309a1,	-3.01271	-0.4176	-0.216514	0.0806528	1.27	4.54808e-12	6.13651e-10
CG9965-RA	CG43128-RG,CG43128-RH,CG43128-RI,	FBgn0262593,	Shab,	0.428114	0.376568	0.695583	1.07344	0.000884687	0.00118001	0.0128557
CG9972-RA	CG9972-RA,	FBgn0035379,	spz5,	-0.133516	0.254655	0.504143	1.60902	0.353393	2.48868e-05	0.000473375
CG9973-RA				-0.0385354	-0.795088	-1.14154	-1.07635	-0.556033	1.28148e-06	3.50393e-05
CG9990-RB	CG9990-RA,CG9990-RB,CG9990-RD,CG9990-RE,CG9990-RF,	FBgn0039594,	CG9990,	-0.761864	0.443431	0.997615	1.60546	-0.123539	0.000104853	0.00163473
CR12953-RA	CR12953-RA,	FBgn0033997,	Ir51a,	0.669576	2.01327	0.814793	0.722225	0.165705	2.33509e-07	7.83992e-06
CR18748-RA	CG18748-RB,CG18748-RC,	FBgn0042105,	CG18748,	0.403695	-0.14931	0.732165	1.31382	0.387646	0.000144135	0.00214967
CR31808-RA	CG31808-RC,	FBgn0062978,	CG31808,	-2.32427	-0.0917857	1.45849	0.572202	0.00210536	3.08968e-07	1.00463e-05
CR31969-RA				-0.545788	-2.05961	-0.146742	-0.339811	-0.44626	1.31588e-06	3.57092e-05
CR31972-RA				-0.349757	-1.54462	-1.04755	-1.01684	-0.0569528	2.35709e-06	6.02966e-05
CR32078-RA	CG7628-RA,	FBgn0260795,	CG42575,	0.137123	0.675121	-0.104907	-0.34822	-0.608759	0.00564246	0.0466286
CR32314-RA	CG17248-RG,CG17248-RI,CG17248-RJ,CG17248-RK,	FBgn0013342,	n-syb,	-0.0578888	0.00463869	0.982161	1.78178	-0.178576	1.04624e-05	0.000224437
CR32525-RA	CR32525-RA,	FBgn0052525,	tRNA:CR32525,	-0.0350471	-1.2301	-0.67671	-0.448505	0.095784	1.82083e-05	0.000360874
CR32646-RA	CG4396-RA,CG4396-RB,CG4396-RF,	FBgn0086675,	fne,	-0.432951	-1.27702	0.294382	0.429776	-0.377827	0.00470783	0.0405289
CR32646-RB	CG4396-RC,CG4396-RD,CG4396-RA,CG4396-RB,CG4396-RE,CG4396-RF,	FBgn0086675,	fne,	-1.44842	-0.74393	1.20119	0.665094	-0.429372	2.20306e-05	0.000429226
CR32896-RA	CR32896-RA,	FBgn0063374,	snoRNA:snR38:54Eb,	0.737034	0.62286	0.496245	0.368286	0.633065	0.000123539	0.0018881
CR33319-RA	CR33319-RA,	FBgn0053319,	CR33319,	-3.25299	-3.95414	-1.88422	-1.35875	-0.952378	6.25501e-20	8.20942e-17
CR33327-RA	CG42387-RA,CG42386-RA,CG42385-RA,CG42384-RB,	FBgn0259733,FBgn0259732,FBgn0259731,FBgn0259730,	tal-AA,tal-3A,tal-2A,tal-1A,	-0.0874003	0.191215	0.577275	1.22067	-0.0270431	0.00107006	0.0118825

## Sheet: S1B
# Differentially Expressed (1665 genes)
Symbol	Name	FBgn	CG
ACXC	ACXC	FBgn0040508	CG5983
ACXD	ACXD	FBgn0040507	CG5712
Abd-B	Abdominal B	FBgn0000015	CG11648
Acox57D-p	acyl-Coenzyme A oxidase at 57D proximal	FBgn0034628	CG9707
Acp26Aa	Accessory gland-specific peptide 26Aa	FBgn0002855	CG8982
Acp26Ab	Accessory gland-specific peptide 26Ab	FBgn0002856	CG9024
Acp32CD	Accessory gland-specific peptide 32CD	FBgn0023415	CG4605
Act57B	Actin 57B	FBgn0000044	CG10067
Actn3	alpha actinin 3	FBgn0015008	CG8953
Adf1	Adh transcription factor 1	FBgn0000054	CG15845
Adgf-A	Adenosine deaminase-related growth factor A	FBgn0036752	CG5992
Adh	Alcohol dehydrogenase	FBgn0000055	CG3481
Ady43A	Ady43A	FBgn0026602	CG1851
Alk	Alk	FBgn0040505	CG8250
Ance	Angiotensin converting enzyme	FBgn0012037	CG8827
Ance-2	Ance-2	FBgn0032535	CG16869
Ance-3	Ance-3	FBgn0032536	CG17988
Ance-5	Ance-5	FBgn0035076	CG10142
Ank2	Ankyrin 2	FBgn0261788	CG42734
AnnX	Annexin X	FBgn0000084	CG9579
Antp	Antennapedia	FBgn0260642	CG1028
Aplip1	APP-like protein interacting protein 1	FBgn0040281	CG1200
Arc2	Arc2	FBgn0033928	CG13941
Argk	Arginine kinase	FBgn0000116	CG32031
Arpc4	Actin-related protein 2/3 complex, subunit 4	FBgn0031781	CG5972
AttA	Attacin-A	FBgn0012042	CG10146
AttB	Attacin-B	FBgn0041581	CG18372
Axud1		FBgn0261647	CG4272
BBS4	BBS4	FBgn0033578	CG13232
BM-40-SPARC	BM-40-SPARC	FBgn0026562	CG6378
Best3	Bestrophin 3	FBgn0036492	CG12327
C1GalTA	Core 1 Galactosyltransferase A	FBgn0032078	CG9520
C901	C901	FBgn0021742	CG1567
CAH1	Carbonic anhydrase 1	FBgn0027844	CG7820
CAH2	Carbonic anhydrase 2	FBgn0027843	CG6906
CCHa1	CCHamide-1	FBgn0038199	CG14358
CDase	Ceramidase	FBgn0039774	CG1471
CG10026		FBgn0032785	CG10026
CG10051		FBgn0034437	CG10051
CG10116		FBgn0036367	CG10116
CG10126		FBgn0038088	CG10126
CG10131		FBgn0033949	CG10131
CG10132		FBgn0032798	CG10132
CG10170		FBgn0039085	CG10170
CG10175		FBgn0039084	CG10175
CG10195		FBgn0032787	CG10195
CG10200		FBgn0033968	CG10200
CG10211		FBgn0032685	CG10211
CG10226		FBgn0035695	CG10226
CG10253		FBgn0033983	CG10253
CG10262		FBgn0032813	CG10262
CG10264		FBgn0038394	CG10264
CG10311		FBgn0038420	CG10311
CG10339		FBgn0034972	CG10339
CG10348		FBgn0032707	CG10348
CG10361		FBgn0036208	CG10361
CG10433		FBgn0034638	CG10433
CG10440		FBgn0034636	CG10440
CG10483		FBgn0035649	CG10483
CG10492		FBgn0032748	CG10492
CG10494		FBgn0034634	CG10494
CG10527		FBgn0034583	CG10527
CG10559		FBgn0039323	CG10559
CG10589		FBgn0037035	CG10589
CG10591		FBgn0035621	CG10591
CG10650		FBgn0046302	CG10650
CG10660		FBgn0036288	CG10660
CG10710		FBgn0036377	CG10710
CG10734		FBgn0034082	CG10734
CG10737		FBgn0034420	CG10737
CG10764		FBgn0034221	CG10764
CG10799		FBgn0033821	CG10799
CG10853		FBgn0035478	CG10853
CG1090		FBgn0037238	CG1090
CG10910		FBgn0034289	CG10910
CG1092		FBgn0037228	CG1092
CG10932		FBgn0029969	CG10932
CG10936		FBgn0034253	CG10936
CG10960		FBgn0036316	CG10960
CG10993		FBgn0030524	CG10993
CG11034		FBgn0031741	CG11034
CG11125		FBgn0033174	CG11125
CG11160		FBgn0030257	CG11160
CG11162		FBgn0030509	CG11162
CG11165		FBgn0033238	CG11165
CG11200	Carbonyl reductase	FBgn0034500	CG11200
CG11236		FBgn0031860	CG11236
CG11291		FBgn0034713	CG11291
CG11294		FBgn0030058	CG11294
CG11319		FBgn0031835	CG11319
CG11320		FBgn0031837	CG11320
CG11370		FBgn0037181	CG11370
CG11378		FBgn0040364	CG11378
CG11380		FBgn0040359	CG11380
CG11382		FBgn0040367	CG11382
CG11395		FBgn0034200	CG11395
CG11400		FBgn0034198	CG11400
CG11407		FBgn0038733	CG11407
CG11423		FBgn0034251	CG11423
CG11426		FBgn0037166	CG11426
CG11437		FBgn0037165	CG11437
CG11438		FBgn0037164	CG11438
CG11475		FBgn0034687	CG11475
CG11581		FBgn0030540	CG11581
CG11617		FBgn0031232	CG11617
CG11658		FBgn0036196	CG11658
CG11668		FBgn0038113	CG11668
CG11672		FBgn0037563	CG11672
CG11686		FBgn0040551	CG11686
CG11739		FBgn0037239	CG11739
CG11786		FBgn0039264	CG11786
CG11905		FBgn0036678	CG11905
CG11911		FBgn0031249	CG11911
CG11913		FBgn0039331	CG11913
CG11926		FBgn0031640	CG11926
CG11966		FBgn0037645	CG11966
CG11983		FBgn0037654	CG11983
CG11997		FBgn0037662	CG11997
CG12009		FBgn0035430	CG12009
CG12011		FBgn0035257	CG12011
CG12017		FBgn0035429	CG12017
CG12075		FBgn0030065	CG12075
CG12116		FBgn0030041	CG12116
CG12123		FBgn0030039	CG12123
CG12133		FBgn0033469	CG12133
CG12158		FBgn0040775	CG12158
CG12159		FBgn0033232	CG12159
CG12214		FBgn0033495	CG12214
CG12231		FBgn0031026	CG12231
CG12256		FBgn0038002	CG12256
CG12268		FBgn0039131	CG12268
CG12278		FBgn0038847	CG12278
CG12310		FBgn0036467	CG12310
CG12355		FBgn0040805	CG12355
CG12376		FBgn0033323	CG12376
CG1246		FBgn0035360	CG1246
CG12481		FBgn0030542	CG12481
CG12490		FBgn0034782	CG12490
CG12511		FBgn0031729	CG12511
CG12620		FBgn0032626	CG12620
CG12674		FBgn0031388	CG12674
CG12681		FBgn0029730	CG12681
CG12766		FBgn0035476	CG12766
CG12795		FBgn0031535	CG12795
CG12814		FBgn0037796	CG12814
CG12825		FBgn0033221	CG12825
CG12826		FBgn0033207	CG12826
CG12857		FBgn0033963	CG12857
CG12868		FBgn0033945	CG12868
CG12869		FBgn0033943	CG12869
CG12912		FBgn0033497	CG12912
CG12964		FBgn0034022	CG12964
CG13004		FBgn0030797	CG13004
CG13024		FBgn0036665	CG13024
CG13028		FBgn0036676	CG13028
CG13046		FBgn0036595	CG13046
CG13059		FBgn0036607	CG13059
CG13064		FBgn0040796	CG13064
CG13081		FBgn0032804	CG13081
CG13082		FBgn0032803	CG13082
CG13085		FBgn0032780	CG13085
CG13096		FBgn0032050	CG13096
CG13097		FBgn0032051	CG13097
CG13101		FBgn0032084	CG13101
CG13130		FBgn0040965	CG13130
CG13137		FBgn0032188	CG13137
CG13154		FBgn0033736	CG13154
CG13183		FBgn0033667	CG13183
CG13188		FBgn0033668	CG13188
CG13192		FBgn0033653	CG13192
CG13196		FBgn0033645	CG13196
CG13204		FBgn0033627	CG13204
CG13217		FBgn0033590	CG13217
CG13226		FBgn0033594	CG13226
CG13231		FBgn0033580	CG13231
CG13258		FBgn0032582	CG13258
CG13272		FBgn0086673	CG13272
CG13278		FBgn0032602	CG13278
CG13282		FBgn0032612	CG13282
CG13284		FBgn0032614	CG13284
CG13297		FBgn0035685	CG13297
CG13315		FBgn0040827	CG13315
CG13318		FBgn0037627	CG13318
CG13321		FBgn0033787	CG13321
CG13323		FBgn0033788	CG13323
CG13324		FBgn0033789	CG13324
CG13330		FBgn0033848	CG13330
CG13362		FBgn0029531	CG13362
CG13366		FBgn0025633	CG13366
CG13375		FBgn0040370	CG13375
CG13380		FBgn0036799	CG13380
CG13423		FBgn0034513	CG13423
CG13436		FBgn0034532	CG13436
CG13437		FBgn0034541	CG13437
CG13471		FBgn0036443	CG13471
CG13488		FBgn0034670	CG13488
CG13492		FBgn0034662	CG13492
CG13506		FBgn0034723	CG13506
CG13510		FBgn0034758	CG13510
CG13511		FBgn0034759	CG13511
CG13532		FBgn0034788	CG13532
CG13559		FBgn0034870	CG13559
CG13597		FBgn0039124	CG13597
CG13614		FBgn0039194	CG13614
CG13615		FBgn0039199	CG13615
CG13616		FBgn0039200	CG13616
CG13627		FBgn0039217	CG13627
CG13631		FBgn0040600	CG13631
CG13634		FBgn0039224	CG13634
CG13636		FBgn0039232	CG13636
CG13640		FBgn0039237	CG13640
CG13641		FBgn0039239	CG13641
CG13646		FBgn0039255	CG13646
CG13650		FBgn0039277	CG13650
CG13659		FBgn0039319	CG13659
CG13694		FBgn0031219	CG13694
CG13698		FBgn0036773	CG13698
CG13707		FBgn0035578	CG13707
CG13712		FBgn0035570	CG13712
CG13716		FBgn0035563	CG13716
CG13722		FBgn0035553	CG13722
CG13728		FBgn0036716	CG13728
CG13737		FBgn0036382	CG13737
CG13741		FBgn0033374	CG13741
CG13743		FBgn0033368	CG13743
CG13744		FBgn0033363	CG13744
CG13766		FBgn0031834	CG13766
CG13796		FBgn0031939	CG13796
CG13806		FBgn0035325	CG13806
CG13810		FBgn0035313	CG13810
CG13833		FBgn0039040	CG13833
CG13847		FBgn0038967	CG13847
CG13872		FBgn0034477	CG13872
CG13907		FBgn0035173	CG13907
CG13928		FBgn0035246	CG13928
CG13936		FBgn0035282	CG13936
CG13947		FBgn0031277	CG13947
CG13949		FBgn0031288	CG13949
CG13950		FBgn0031289	CG13950
CG13954		FBgn0033405	CG13954
CG13983		FBgn0031792	CG13983
CG13984		FBgn0260452	CG13984
CG13989		FBgn0031786	CG13989
CG13998		FBgn0040949	CG13998
CG1402		FBgn0029962	CG1402
CG14020		FBgn0031707	CG14020
CG14042		FBgn0260451	CG14042
CG1407		FBgn0033474	CG1407
CG14077		FBgn0036830	CG14077
CG14102		FBgn0036906	CG14102
CG14105		FBgn0036359	CG14105
CG14107		FBgn0036351	CG14107
CG14110		FBgn0036352	CG14110
CG14131		FBgn0036205	CG14131
CG14132		FBgn0040817	CG14132
CG14196		FBgn0031002	CG14196
CG14253		FBgn0039467	CG14253
CG14269		FBgn0029658	CG14269
CG14275		FBgn0032022	CG14275
CG14312		FBgn0038596	CG14312
CG14317		FBgn0038566	CG14317
CG14339		FBgn0031301	CG14339
CG14356		FBgn0038207	CG14356
CG14395		FBgn0038073	CG14395
CG14401		FBgn0032900	CG14401
CG14418		FBgn0040354	CG14418
CG1443		FBgn0039620	CG1443
CG14435		FBgn0029911	CG14435
CG14440		FBgn0029894	CG14440
CG14490		FBgn0034281	CG14490
CG14502		FBgn0034321	CG14502
CG14505		FBgn0034327	CG14505
CG14515		FBgn0039648	CG14515
CG14523		FBgn0039612	CG14523
CG14526		FBgn0027578	CG14526
CG14529		FBgn0039609	CG14529
CG14535		FBgn0031955	CG14535
CG14567		FBgn0037126	CG14567
CG14572		FBgn0037128	CG14572
CG14591		FBgn0033054	CG14591
CG14598		FBgn0037503	CG14598
CG14608		FBgn0037487	CG14608
CG14609		FBgn0037483	CG14609
CG14629		FBgn0040398	CG14629
CG14636		FBgn0037217	CG14636
CG14651		FBgn0037254	CG14651
CG14655		FBgn0037275	CG14655
CG14689		FBgn0037826	CG14689
CG14695		FBgn0037850	CG14695
CG14720		FBgn0037940	CG14720
CG14744		FBgn0033324	CG14744
CG14756		FBgn0033275	CG14756
CG14760		FBgn0033277	CG14760
CG14762		FBgn0033250	CG14762
CG14770		FBgn0029573	CG14770
CG14850		FBgn0038239	CG14850
CG14866		FBgn0038315	CG14866
CG14869		FBgn0038341	CG14869
CG14913		FBgn0032331	CG14913
CG14932		FBgn0032375	CG14932
CG14933		FBgn0040968	CG14933
CG14945		FBgn0032402	CG14945
CG14946		FBgn0032405	CG14946
CG14949		FBgn0035358	CG14949
CG14960		FBgn0035428	CG14960
CG14964		FBgn0035410	CG14964
CG14968		FBgn0035431	CG14968
CG14984		FBgn0035480	CG14984
CG14989		FBgn0035495	CG14989
CG15005		FBgn0035508	CG15005
CG15025		FBgn0038709	CG15025
CG15044		FBgn0030928	CG15044
CG15068		FBgn0040733	CG15068
CG15080		FBgn0034391	CG15080
CG15083		FBgn0034399	CG15083
CG15097		FBgn0034396	CG15097
CG15116		FBgn0034415	CG15116
CG15117		FBgn0034417	CG15117
CG15120		FBgn0034454	CG15120
CG15203		FBgn0030261	CG15203
CG15209		FBgn0030237	CG15209
CG15211		FBgn0030234	CG15211
CG15227		FBgn0034554	CG15227
CG15239		FBgn0029681	CG15239
CG15253		FBgn0028948	CG15253
CG15270		FBgn0028879	CG15270
CG15279		FBgn0028886	CG15279
CG15282		FBgn0028855	CG15282
CG15286		FBgn0028531	CG15286
CG15347		FBgn0030040	CG15347
CG15365		FBgn0030077	CG15365
CG15370		FBgn0030107	CG15370
CG15385		FBgn0031397	CG15385
CG15395		FBgn0031440	CG15395
CG15398		FBgn0031446	CG15398
CG15400		FBgn0031463	CG15400
CG15403		FBgn0031504	CG15403
CG15404		FBgn0031512	CG15404
CG15423		FBgn0031580	CG15423
CG15431		FBgn0031602	CG15431
CG15480		FBgn0032489	CG15480
CG15506		FBgn0039686	CG15506
CG15531		FBgn0039755	CG15531
CG15533		FBgn0039768	CG15533
CG15546		FBgn0039807	CG15546
CG15570		FBgn0029697	CG15570
CG15594		FBgn0037421	CG15594
CG15614		FBgn0034168	CG15614
CG15651		FBgn0034567	CG15651
CG15676		FBgn0034651	CG15676
CG15701		FBgn0034095	CG15701
CG1572		FBgn0030309	CG1572
CG15741		FBgn0030338	CG15741
CG15766		FBgn0029813	CG15766
CG15800		FBgn0034904	CG15800
CG15818		FBgn0031910	CG15818
CG15822		FBgn0035308	CG15822
CG15828		FBgn0032136	CG15828
CG15887		FBgn0038132	CG15887
CG15894		FBgn0029864	CG15894
CG15905		FBgn0034462	CG15905
CG15908		FBgn0033085	CG15908
CG15927		FBgn0030389	CG15927
CG1603		FBgn0033185	CG1603
CG1607		FBgn0039844	CG1607
CG1632		FBgn0030027	CG1632
CG1648		FBgn0033446	CG1648
CG1667		FBgn0033453	CG1667
CG16712		FBgn0031561	CG16712
CG16713		FBgn0031560	CG16713
CG16719		FBgn0036029	CG16719
CG1674		FBgn0039897	CG1674
CG16772		FBgn0032835	CG16772
CG16782		FBgn0029659	CG16782
CG16786		FBgn0034974	CG16786
CG16798		FBgn0032856	CG16798
CG16812		FBgn0032488	CG16812
CG16813		FBgn0032490	CG16813
CG16848		FBgn0032522	CG16848
CG16904		FBgn0037763	CG16904
CG16926		FBgn0040732	CG16926
CG16947		FBgn0031816	CG16947
CG17005		FBgn0032109	CG17005
CG17018		FBgn0039972	CG17018
CG17032		FBgn0036547	CG17032
CG17047		FBgn0033827	CG17047
CG17098		FBgn0032276	CG17098
CG17109		FBgn0039051	CG17109
CG17121		FBgn0039043	CG17121
CG17124		FBgn0032297	CG17124
CG17181		FBgn0035144	CG17181
CG17190		FBgn0038761	CG17190
CG17211		FBgn0032414	CG17211
CG1722		FBgn0031168	CG1722
CG17264		FBgn0031490	CG17264
CG17265		FBgn0031488	CG17265
CG17283		FBgn0038505	CG17283
CG1732		FBgn0039915	CG1732
CG17352		FBgn0035880	CG17352
CG17549		FBgn0032774	CG17549
CG17560		FBgn0038450	CG17560
CG17562		FBgn0038449	CG17562
CG17564		FBgn0032768	CG17564
CG17575		FBgn0250842	CG17575
CG17599		FBgn0031196	CG17599
CG17664		FBgn0034883	CG17664
CG17738		FBgn0038009	CG17738
CG17780		FBgn0039197	CG17780
CG17781		FBgn0039196	CG17781
CG17782		FBgn0039195	CG17782
CG17839		FBgn0036454	CG17839
CG17843		FBgn0038919	CG17843
CG17922		FBgn0034656	CG17922
CG17928		FBgn0032603	CG17928
CG17996		FBgn0032595	CG17996
CG18003		FBgn0061356	CG18003
CG18107		FBgn0034330	CG18107
CG18128		FBgn0034898	CG18128
CG18266		FBgn0031724	CG18266
CG18449		FBgn0033285	CG18449
CG18480		FBgn0028518	CG18480
CG18507		FBgn0028527	CG18507
CG18581		FBgn0036466	CG18581
CG18585		FBgn0031929	CG18585
CG18599		FBgn0038592	CG18599
CG18605		FBgn0034411	CG18605
CG18609		FBgn0034382	CG18609
CG18661		FBgn0040964	CG18661
CG18747		FBgn0042104	CG18747
CG18748		FBgn0042105	CG18748
CG18858		FBgn0042175	CG18858
CG18869		FBgn0042179	CG18869
CG1942		FBgn0033215	CG1942
CG1958		FBgn0029940	CG1958
CG2003		FBgn0039886	CG2003
CG2016		FBgn0250839	CG2016
CG2064		FBgn0033205	CG2064
CG2121		FBgn0033289	CG2121
CG2127		FBgn0033286	CG2127
CG2150		FBgn0003065	CG2150
CG2556		FBgn0030396	CG2556
CG2736		FBgn0035090	CG2736
CG2811		FBgn0035082	CG2811
CG2865		FBgn0023526	CG2865
CG2901		FBgn0029679	CG2901
CG2964		FBgn0031462	CG2964
CG30025		FBgn0050025	CG30025
CG30031		FBgn0050031	CG30031
CG30036		FBgn0050036	CG30036
CG30043		FBgn0050043	CG30043
CG30049		FBgn0050049	CG30049
CG30058		FBgn0050058	CG30058
CG3009		FBgn0029720	CG3009
CG30094		FBgn0050094	CG30094
CG30096		FBgn0050096	CG30096
CG30099		FBgn0050099	CG30099
CG30148		FBgn0050148	CG30148
CG30154		FBgn0050154	CG30154
CG30177		FBgn0050177	CG30177
CG30178		FBgn0050178	CG30178
CG30196		FBgn0050196	CG30196
CG30265		FBgn0050265	CG30265
CG30268		FBgn0050268	CG30268
CG30269		FBgn0050269	CG30269
CG30271		FBgn0050271	CG30271
CG30273		FBgn0050273	CG30273
CG30287		FBgn0050287	CG30287
CG30288		FBgn0050288	CG30288
CG30323		FBgn0050323	CG30323
CG30345		FBgn0050345	CG30345
CG30385		FBgn0050385	CG30385
CG30389		FBgn0050389	CG30389
CG30401		FBgn0050401	CG30401
CG30403		FBgn0050403	CG30403
CG30411		FBgn0050411	CG30411
CG30413		FBgn0050413	CG30413
CG30417		FBgn0050417	CG30417
CG30424		FBgn0050424	CG30424
CG30438		FBgn0050438	CG30438
CG30440		FBgn0050440	CG30440
CG30460		FBgn0050460	CG30460
CG30467		FBgn0050467	CG30467
CG30471		FBgn0050471	CG30471
CG30479		FBgn0050479	CG30479
CG30480		FBgn0050480	CG30480
CG30484		FBgn0050484	CG30484
CG30486		FBgn0050486	CG30486
CG30487		FBgn0050487	CG30487
CG30488		FBgn0050488	CG30488
CG3097		FBgn0029804	CG3097
CG31004		FBgn0051004	CG31004
CG31028		FBgn0051028	CG31028
CG3104		FBgn0031473	CG3104
CG31051		FBgn0051051	CG31051
CG31058		FBgn0051058	CG31058
CG3106		FBgn0030148	CG3106
CG31075		FBgn0051075	CG31075
CG31076		FBgn0051076	CG31076
CG3108		FBgn0029807	CG3108
CG31086		FBgn0051086	CG31086
CG31100		FBgn0051100	CG31100
CG31105		FBgn0051105	CG31105
CG31140		FBgn0051140	CG31140
CG31145		FBgn0051145	CG31145
CG31176		FBgn0051176	CG31176
CG3121		FBgn0034957	CG3121
CG31235		FBgn0051235	CG31235
CG31248		FBgn0051248	CG31248
CG31259		FBgn0051259	CG31259
CG31288		FBgn0051288	CG31288
CG31291		FBgn0051291	CG31291
CG31300		FBgn0051300	CG31300
CG31337		FBgn0051337	CG31337
CG31345		FBgn0051345	CG31345
CG31413		FBgn0051413	CG31413
CG31436		FBgn0051436	CG31436
CG31475		FBgn0051475	CG31475
CG31493		FBgn0051493	CG31493
CG31559		FBgn0051559	CG31559
CG31624		FBgn0051624	CG31624
CG31668		FBgn0051668	CG31668
CG31673		FBgn0051673	CG31673
CG31676		FBgn0051676	CG31676
CG31677		FBgn0051677	CG31677
CG31683		FBgn0051683	CG31683
CG31687		FBgn0051687	CG31687
CG31688		FBgn0263355	CG31688
CG31690		FBgn0051690	CG31690
CG31697		FBgn0051697	CG31697
CG31698		FBgn0051698	CG31698
CG31702		FBgn0051702	CG31702
CG31703		FBgn0051703	CG31703
CG31728		FBgn0051728	CG31728
CG31730		FBgn0051730	CG31730
CG31742		FBgn0051742	CG31742
CG31769		FBgn0051769	CG31769
CG31775		FBgn0028537	CG31775
CG31797		FBgn0051797	CG31797
CG31808		FBgn0062978	CG31808
CG31812		FBgn0051812	CG31812
CG31813		FBgn0051813	CG31813
CG31819		FBgn0028893	CG31819
CG31823		FBgn0051823	CG31823
CG31826		FBgn0051826	CG31826
CG31851		FBgn0051851	CG31851
CG31869		FBgn0051869	CG31869
CG31871		FBgn0051871	CG31871
CG31886		FBgn0032079	CG31886
CG31904		FBgn0260479	CG31904
CG31907		FBgn0051907	CG31907
CG31915		FBgn0051915	CG31915
CG31961		FBgn0051961	CG31961
CG31975		FBgn0051975	CG31975
CG31976		FBgn0051976	CG31976
CG31988		FBgn0051988	CG31988
CG31997		FBgn0051997	CG31997
CG32032		FBgn0043806	CG32032
CG32073		FBgn0052073	CG32073
CG32082		FBgn0052082	CG32082
CG32085		FBgn0052085	CG32085
CG32091		FBgn0052091	CG32091
CG32198		FBgn0052198	CG32198
CG32241		FBgn0052241	CG32241
CG3225		FBgn0031631	CG3225
CG32302		FBgn0052302	CG32302
CG32335		FBgn0063667	CG32335
CG32365		FBgn0052365	CG32365
CG32379		FBgn0052379	CG32379
CG3239		FBgn0029769	CG3239
CG32407		FBgn0052407	CG32407
CG32450		FBgn0052450	CG32450
CG32462		FBgn0052462	CG32462
CG32532		FBgn0052532	CG32532
CG3257		FBgn0034978	CG3257
CG3259		FBgn0038221	CG3259
CG32633		FBgn0052633	CG32633
CG32669		FBgn0052669	CG32669
CG32713		FBgn0052713	CG32713
CG32791		FBgn0052791	CG32791
CG32793		FBgn0052793	CG32793
CG3280		FBgn0036017	CG3280
CG32816		FBgn0052816	CG32816
CG3285		FBgn0031522	CG3285
CG32855		FBgn0052855	CG32855
CG32985		FBgn0052985	CG32985
CG33003		FBgn0053003	CG33003
CG33012		FBgn0053012	CG33012
CG3303		FBgn0038381	CG3303
CG33056		FBgn0053056	CG33056
CG33093		FBgn0053093	CG33093
CG33124		FBgn0053124	CG33124
CG33138		FBgn0053138	CG33138
CG33156		FBgn0053156	CG33156
CG33223		FBgn0053223	CG33223
CG33269		FBgn0053269	CG33269
CG3328		FBgn0034985	CG3328
CG33281		FBgn0053281	CG33281
CG33454		FBgn0053454	CG33454
CG33462		FBgn0053462	CG33462
CG33468		FBgn0053468	CG33468
CG33487		FBgn0053487	CG33487
CG33491		FBgn0053491	CG33491
CG33496		FBgn0053496	CG33496
CG33498		FBgn0053498	CG33498
CG3376		FBgn0034997	CG3376
CG34168		FBgn0085197	CG34168
CG3419		FBgn0035002	CG3419
CG34190		FBgn0085219	CG34190
CG34235		FBgn0085264	CG34235
CG34276		FBgn0085305	CG34276
CG34281		FBgn0085310	CG34281
CG34312		FBgn0085341	CG34312
CG34325		FBgn0085354	CG34325
CG34331		FBgn0085360	CG34331
CG34334		FBgn0263829	CG34334
CG34340		FBgn0085369	CG34340
CG34347		FBgn0085376	CG34347
CG34355		FBgn0085384	CG34355
CG34370		FBgn0085399	CG34370
CG34393		FBgn0085422	CG34393
CG34401		FBgn0085430	CG34401
CG34417		FBgn0085446	CG34417
CG3513		FBgn0031559	CG3513
CG3528		FBgn0031430	CG3528
CG3565		FBgn0035034	CG3565
CG3566		FBgn0029854	CG3566
CG3588		FBgn0025643	CG3588
CG3598		FBgn0025645	CG3598
CG3603		FBgn0029648	CG3603
CG3699		FBgn0040349	CG3699
CG3714		FBgn0031589	CG3714
CG3777		FBgn0024989	CG3777
CG3814		FBgn0025692	CG3814
CG3829		FBgn0035091	CG3829
CG3835		FBgn0023507	CG3835
CG3838		FBgn0032130	CG3838
CG3842		FBgn0029866	CG3842
CG3880		FBgn0035057	CG3880
CG3894		FBgn0035059	CG3894
CG3907		FBgn0034958	CG3907
CG3921		FBgn0031571	CG3921
CG3987		FBgn0038292	CG3987
CG4019		FBgn0034885	CG4019
CG40378		FBgn0058378	CG40378
CG40498		FBgn0069969	CG40498
CG4061		FBgn0025630	CG4061
CG4115		FBgn0038017	CG4115
CG4116		FBgn0029649	CG4116
CG41520		FBgn0087011	CG41520
CG4174		FBgn0036793	CG4174
CG42235		FBgn0250757	CG42235
CG42237		FBgn0250862	CG42237
CG42238		FBgn0250867	CG42238
CG42240		FBgn0250869	CG42240
CG42262		FBgn0259147	CG42262
CG42265		FBgn0259150	CG42265
CG42268		FBgn0259163	CG42268
CG42284		FBgn0259179	CG42284
CG42319		FBgn0259219	CG42319
CG42322		FBgn0259222	CG42322
CG42324		FBgn0259224	CG42324
CG42329		FBgn0259229	CG42329
CG42331		FBgn0259233	CG42331
CG42370		FBgn0259716	CG42370
CG42389		FBgn0259735	CG42389
CG42486		FBgn0259989	CG42486
CG42492		FBgn0259994	CG42492
CG42514		FBgn0260388	CG42514
CG42575		FBgn0260795	CG42575
CG42586		FBgn0260954	CG42586
CG42673		FBgn0261555	CG42673
CG42675		FBgn0261561	CG42675
CG4269		FBgn0034741	CG4269
CG42747		FBgn0261801	CG42747
CG42750		FBgn0261804	CG42750
CG42784		FBgn0263354	CG42784
CG42811		FBgn0261993	CG42811
CG42818		FBgn0262000	CG42818
CG42820		FBgn0262002	CG42820
CG4297		FBgn0031258	CG4297
CG4302		FBgn0027073	CG4302
CG4306		FBgn0036787	CG4306
CG43102		FBgn0262562	CG43102
CG43164		FBgn0262720	CG43164
CG4325		FBgn0026878	CG4325
CG43325		FBgn0263030	CG43325
CG43326		FBgn0263031	CG43326
CG43347		FBgn0263072	CG43347
CG43366		FBgn0263109	CG43366
CG43370		FBgn0263113	CG43370
CG43373		FBgn0263131	CG43373
CG43386		FBgn0263216	CG43386
CG4341		FBgn0028481	CG4341
CG43689		FBgn0263772	CG43689
CG4374		FBgn0039078	CG4374
CG4386		FBgn0034661	CG4386
CG4393		FBgn0039075	CG4393
CG4409		FBgn0034128	CG4409
CG4415		FBgn0031296	CG4415
CG4461		FBgn0035982	CG4461
CG4467		FBgn0039064	CG4467
CG4525		FBgn0038358	CG4525
CG4613		FBgn0036427	CG4613
CG4619		FBgn0032166	CG4619
CG4650		FBgn0032549	CG4650
CG4653		FBgn0030776	CG4653
CG4666		FBgn0029838	CG4666
CG4670		FBgn0033814	CG4670
CG4702		FBgn0037992	CG4702
CG4712		FBgn0033818	CG4712
CG4716		FBgn0033820	CG4716
CG4721		FBgn0039024	CG4721
CG4733		FBgn0038744	CG4733
CG4734		FBgn0033826	CG4734
CG4781		FBgn0035043	CG4781
CG4822		FBgn0031220	CG4822
CG4830		FBgn0037996	CG4830
CG4836		FBgn0038762	CG4836
CG4847		FBgn0034229	CG4847
CG4891		FBgn0028520	CG4891
CG4892		FBgn0028884	CG4892
CG4893		FBgn0036616	CG4893
CG4914		FBgn0036436	CG4914
CG4927		FBgn0034139	CG4927
CG4928		FBgn0027556	CG4928
CG4945		FBgn0034137	CG4945
CG5001		FBgn0031322	CG5001
CG5026		FBgn0035945	CG5026
CG5048		FBgn0036437	CG5048
CG5065		FBgn0034145	CG5065
CG5080		FBgn0031313	CG5080
CG5103		FBgn0036784	CG5103
CG5142		FBgn0032470	CG5142
CG5177		FBgn0031908	CG5177
CG5181		FBgn0031909	CG5181
CG5204		FBgn0032473	CG5204
CG5254		FBgn0040383	CG5254
CG5270		FBgn0037897	CG5270
CG5282		FBgn0036986	CG5282
CG5290		FBgn0036772	CG5290
CG5335		FBgn0034365	CG5335
CG5381		FBgn0032218	CG5381
CG5390		FBgn0032213	CG5390
CG5391		FBgn0038943	CG5391
CG5399		FBgn0038353	CG5399
CG5418		FBgn0032436	CG5418
CG5421		FBgn0032434	CG5421
CG5550		FBgn0034160	CG5550
CG5656		FBgn0037083	CG5656
CG5742		FBgn0034304	CG5742
CG5768		FBgn0039198	CG5768
CG5789		FBgn0039207	CG5789
CG5804		FBgn0035926	CG5804
CG5819		FBgn0034717	CG5819
CG5835		FBgn0038682	CG5835
CG5873		FBgn0038511	CG5873
CG5953		FBgn0032587	CG5953
CG5958		FBgn0031913	CG5958
CG5966		FBgn0029831	CG5966
CG5973		FBgn0031914	CG5973
CG5984		FBgn0039500	CG5984
CG6012		FBgn0032615	CG6012
CG6018		FBgn0034736	CG6018
CG6026		FBgn0038676	CG6026
CG6034		FBgn0036750	CG6034
CG6040		FBgn0038679	CG6040
CG6084		FBgn0086254	CG6084
CG6106		FBgn0030914	CG6106
CG6118		FBgn0038339	CG6118
CG6175		FBgn0036152	CG6175
CG6184		FBgn0038725	CG6184
CG6191		FBgn0027581	CG6191
CG6216		FBgn0036139	CG6216
CG6280		FBgn0033866	CG6280
CG6300		FBgn0038730	CG6300
CG6324		FBgn0030647	CG6324
CG6385		FBgn0034276	CG6385
CG6415		FBgn0032287	CG6415
CG6421		FBgn0025827	CG6421
CG6470		FBgn0030933	CG6470
CG6481		FBgn0030936	CG6481
CG6495		FBgn0027550	CG6495
CG6511		FBgn0035923	CG6511
CG6568		FBgn0034210	CG6568
CG6650		FBgn0036402	CG6650
CG6660		FBgn0039030	CG6660
CG6688		FBgn0039038	CG6688
CG6696		FBgn0030947	CG6696
CG6723		FBgn0037895	CG6723
CG6733		FBgn0039052	CG6733
CG6739		FBgn0031926	CG6739
CG6767		FBgn0036030	CG6767
CG6770		FBgn0032400	CG6770
CG6836		FBgn0036834	CG6836
CG6867		FBgn0030887	CG6867
CG6891		FBgn0030955	CG6891
CG6959		FBgn0037956	CG6959
CG6972		FBgn0039008	CG6972
CG7056		FBgn0038852	CG7056
CG7059		FBgn0038957	CG7059
CG7173		FBgn0037099	CG7173
CG7191		FBgn0031945	CG7191
CG7231		FBgn0031968	CG7231
CG7236		FBgn0031730	CG7236
CG7251		FBgn0031723	CG7251
CG7267		FBgn0030079	CG7267
CG7272		FBgn0036501	CG7272
CG7294		FBgn0032284	CG7294
CG7296		FBgn0032283	CG7296
CG7330		FBgn0036780	CG7330
CG7429		FBgn0031979	CG7429
CG7458		FBgn0037144	CG7458
CG7548		FBgn0035792	CG7548
CG7582		FBgn0039681	CG7582
CG7587		FBgn0038523	CG7587
CG7675		FBgn0038610	CG7675
CG7691		FBgn0038626	CG7691
CG7720		FBgn0038652	CG7720
CG7737		FBgn0033584	CG7737
CG7742		FBgn0031690	CG7742
CG7755		FBgn0034105	CG7755
CG7759		FBgn0033633	CG7759
CG7777		FBgn0033635	CG7777
CG7781		FBgn0032021	CG7781
CG7860		FBgn0030653	CG7860
CG7896		FBgn0039728	CG7896
CG7910		FBgn0037547	CG7910
CG8008		FBgn0033387	CG8008
CG8034		FBgn0031011	CG8034
CG8046		FBgn0033388	CG8046
CG8060		FBgn0034113	CG8060
CG8086		FBgn0032010	CG8086
CG8170		FBgn0033365	CG8170
CG8172		FBgn0033362	CG8172
CG8249		FBgn0034045	CG8249
CG8303		FBgn0034143	CG8303
CG8401		FBgn0034069	CG8401
CG8419		FBgn0031999	CG8419
CG8420		FBgn0037664	CG8420
CG8441		FBgn0034086	CG8441
CG8451		FBgn0031998	CG8451
CG8517		FBgn0034472	CG8517
CG8525		FBgn0033735	CG8525
CG8584		FBgn0033322	CG8584
CG8586		FBgn0033320	CG8586
CG8620		FBgn0040837	CG8620
CG8665		FBgn0032945	CG8665
CG8701		FBgn0033287	CG8701
CG8708		FBgn0033271	CG8708
CG8738		FBgn0033321	CG8738
CG8768		FBgn0033769	CG8768
CG8778		FBgn0033761	CG8778
CG8785		FBgn0033760	CG8785
CG8795		FBgn0038139	CG8795
CG8800		FBgn0033408	CG8800
CG8834		FBgn0033733	CG8834
CG8837		FBgn0031520	CG8837
CG8850		FBgn0033708	CG8850
CG8852		FBgn0031548	CG8852
CG8920		FBgn0027529	CG8920
CG8925		FBgn0038404	CG8925
CG8927		FBgn0038405	CG8927
CG8964		FBgn0033674	CG8964
CG8965		FBgn0031745	CG8965
CG8997		FBgn0028920	CG8997
CG9095		FBgn0030617	CG9095
CG9098		FBgn0031762	CG9098
CG9134		FBgn0035199	CG9134
CG9149		FBgn0035203	CG9149
CG9184		FBgn0035208	CG9184
CG9194		FBgn0035192	CG9194
CG9222		FBgn0031784	CG9222
CG9254		FBgn0028513	CG9254
CG9287		FBgn0032057	CG9287
CG9294		FBgn0034666	CG9294
CG9313		FBgn0034566	CG9313
CG9331		FBgn0032889	CG9331
CG9335		FBgn0032895	CG9335
CG9336		FBgn0032897	CG9336
CG9338		FBgn0032899	CG9338
CG9372		FBgn0036891	CG9372
CG9395		FBgn0032506	CG9395
CG9411		FBgn0030569	CG9411
CG9416		FBgn0034438	CG9416
CG9418		FBgn0026582	CG9418
CG9422		FBgn0033092	CG9422
CG9449		FBgn0036875	CG9449
CG9498		FBgn0031801	CG9498
CG9503		FBgn0030598	CG9503
CG9505		FBgn0031805	CG9505
CG9522		FBgn0030587	CG9522
CG9525		FBgn0032080	CG9525
CG9527		FBgn0031813	CG9527
CG9550		FBgn0031826	CG9550
CG9568		FBgn0032087	CG9568
CG9628		FBgn0036433	CG9628
CG9629		FBgn0036857	CG9629
CG9650		FBgn0029939	CG9650
CG9664		FBgn0031515	CG9664
CG9673		FBgn0030775	CG9673
CG9689		FBgn0030159	CG9689
CG9691		FBgn0030160	CG9691
CG9717		FBgn0039789	CG9717
CG9743		FBgn0039756	CG9743
CG9796		FBgn0038149	CG9796
CG9813		FBgn0038143	CG9813
CG9896		FBgn0034808	CG9896
CG9899		FBgn0034829	CG9899
CG9945		FBgn0034527	CG9945
CG9961		FBgn0031451	CG9961
CG9990		FBgn0039594	CG9990
CHKov1	CHKov1	FBgn0045761	CG10618
CHKov2	CHKov2	FBgn0039328	CG10675
CLIP-190	Cytoplasmic linker protein 190	FBgn0020503	CG5020
CR30267		FBgn0050267	CR30267
CR30374		FBgn0050374	CR30374
CR31292		FBgn0051292	CR31292
CR31781		FBgn0051781	CR31781
CR32194		FBgn0052194	CR32194
CR32690		FBgn0052690	CR32690
CR33013		FBgn0053013	CR33013
CR33319		FBgn0053319	CR33319
CR34262		FBgn0085291	CR34262
CR43159		FBgn0262689	CR43159
CR43426		FBgn0263345	CR43426
CR43428		FBgn0263376	CR43428
CR43465		FBgn0263442	CR43465
CR43468		FBgn0263445	CR43468
CR43477		FBgn0263454	CR43477
CS-2	Chitin synthase 2	FBgn0029091	CG7464
Ca-beta	Ca2+-channel-protein-beta-subunit	FBgn0259822	CG42403
Cad86C	Cadherin 86C	FBgn0261053	CG42601
Cad89D	Cadherin 89D	FBgn0038439	CG14900
Cad96Ca	Cadherin 96Ca	FBgn0022800	CG10244
CanB	Calcineurin B	FBgn0010014	CG4209
CanB2	Calcineurin B2	FBgn0015614	CG11217
Cap-D3	Chromosome associated protein D3	FBgn0051989	CG31989
Ccn	Ccn	FBgn0052183	CG32183
Cda4	Chitin deacetylase-like 4	FBgn0052499	CG32499
Cdk5alpha	Cdk5 activator-like protein	FBgn0027491	CG5387
Cen	Centrocortin	FBgn0032876	CG1962
Cg25C	Collagen type IV	FBgn0000299	CG4145
Cha	Choline acetyltransferase	FBgn0000303	CG12345
Chd64	Chd64	FBgn0035499	CG14996
Che-13	Hippi	FBgn0031550	CG8853
CheB38a	Chemosensory protein B 38a	FBgn0067312	CG33320
Cht3	Chitinase 3	FBgn0250907	CG18140
Cht5	Cht5	FBgn0038180	CG9307
Cht7	Cht7	FBgn0035398	CG1869
Cka	Connector of kinase to AP-1	FBgn0044323	CG7392
Clect27	C-type lectin 27kD	FBgn0031629	CG3244
CoVIIc	Cytochrome c oxidase subunit VIIc	FBgn0040773	CG2249
Corin	Corin	FBgn0033192	CG2105
Cp18	Chorion protein 18	FBgn0000357	CG6517
Cpr11A	Cuticular protein 11A	FBgn0030394	CG2560
Cpr11B	Cuticular protein 11B	FBgn0030398	CG2555
Cpr35B	Cuticular protein 35B	FBgn0028871	CG3474
Cpr47Ef	Cuticular protein 47Ef	FBgn0033603	CG13214
Cpr49Ac	Cuticular protein 49Ac	FBgn0033725	CG8502
Cpr49Ag	Cuticular protein 49Ag	FBgn0033730	CG8511
Cpr51A	Cuticular protein 51A	FBgn0033942	CG10112
Cpr65Eb	Cuticular protein 65Eb	FBgn0035736	CG8638
Cpr72Ea	Cuticular protein 72Ea	FBgn0036617	CG4818
Crtc	CREB-regulated transcription coactivator	FBgn0036746	CG6064
Cyp18a1	Cytochrome P450-18a1	FBgn0010383	CG6816
Cyp28a5	Cyp28a5	FBgn0028940	CG8864
Cyp28d1	Cyp28d1	FBgn0031689	CG10833
Cyp301a1	Cyp301a1	FBgn0033753	CG8587
Cyp303a1	Cyp303a1	FBgn0001992	CG4163
Cyp309a1	Cyp309a1	FBgn0031432	CG9964
Cyp309a2	Cyp309a2	FBgn0041337	CG18559
Cyp317a1	Cyp317a1	FBgn0033982	CG17453
Cyp4aa1	Cyp4aa1	FBgn0034053	CG8302
Cyp4d21	Cyp4d21	FBgn0031925	CG6730
Cyp4e1	Cytochrome P450-4e1	FBgn0015034	CG2062
Cyp4e3	Cytochrome P450-4e3	FBgn0015035	CG4105
Cyp6a13	Cyp6a13	FBgn0033304	CG2397
Cyp6a17	Cytochrome P450-6a17	FBgn0015714	CG10241
Cyp6a2	Cytochrome P450-6a2	FBgn0000473	CG9438
Cyp6a20	Cyp6a20	FBgn0033980	CG10245
Cyp6a23	Cyp6a23	FBgn0033978	CG10242
Cyp6d2	Cyp6d2	FBgn0034756	CG4373
Cyp6d4	Cyp6d4	FBgn0039006	CG12800
Cyp6g2	Cyp6g2	FBgn0033696	CG8859
Cyp6t3	Cyp6t3	FBgn0033697	CG8457
Cyp9b1	Cytochrome P450-9b1	FBgn0015038	CG4485
Cyp9c1	Cytochrome P450-9c1	FBgn0015040	CG3616
Cyt-b5-r	Cytochrome b5-related	FBgn0000406	CG13279
D	Dichaete	FBgn0000411	CG5893
DAT	Dopamine transporter	FBgn0034136	CG8380
Damm	Death associated molecule related to Mch2	FBgn0033659	CG18188
Dbx	Dbx	FBgn0261723	CG42234
Dgk	Diacyl glycerol kinase	FBgn0085390	CG34361
Dh31	Diuretic hormone 31	FBgn0032048	CG13094
Dh31-R1	Diuretic hormone 31 receptor 1	FBgn0052843	CG32843
Dh44-R2	Diuretic hormone 44 receptor 2	FBgn0033744	CG12370
Dhc62B	Dynein heavy chain at 62B	FBgn0013811	CG15804
Dl	Delta	FBgn0000463	CG3619
DnaJ-1	DnaJ-like-1	FBgn0263106	CG10578
DnaJ-H	DnaJ homolog	FBgn0032474	CG9828
DopEcR	Dopamine/Ecdysteroid receptor	FBgn0035538	CG18314
Dr	Drop	FBgn0000492	CG1897
Drip	Drip	FBgn0015872	CG9023
Drl-2	Derailed 2	FBgn0033791	CG3915
E23	Early gene at 23	FBgn0020445	CG3327
ETHR	ETHR	FBgn0038874	CG5911
Edg84A	Ecdysone-dependent gene 84A	FBgn0000552	CG2345
Eh	Eclosion hormone	FBgn0000564	CG5400
Eip75B	Ecdysone-induced protein 75B	FBgn0000568	CG8127
Eip78C	Ecdysone-induced protein 78C	FBgn0004865	CG18023
Esp	Epidermal stripes and patches	FBgn0013953	CG7005
Esyt2		FBgn0039208	CG6643
Ets65A	Ets at 65A	FBgn0005658	CG7018
Ets98B	Ets at 98B	FBgn0005659	CG5583
Evi5		FBgn0262740	CG11727
Exn	Ephexin	FBgn0261547	CG42665
FR	Fmrf Receptor	FBgn0035385	CG2114
Faa	Fumarylacetoacetase	FBgn0016013	CG14993
Fas3	Fasciclin 3	FBgn0000636	CG5803
Fatp	Fatty acid (long chain) transport protein	FBgn0021953	CG7400
Fer2	48 related 2	FBgn0038402	CG5952
Fhos		FBgn0261259	CG42610
Fst	Frost	FBgn0037724	CG9434
Fuca	alpha-L-fucosidase	FBgn0036169	CG6128
GC	gamma-glutamyl carboxylase	FBgn0035245	CG13927
GNBP3	Gram-negative bacteria binding protein 3	FBgn0040321	CG5008
Gad1	Glutamic acid decarboxylase 1	FBgn0004516	CG14994
Gal	beta galactosidase	FBgn0001089	CG9092
Galpha73B	G protein alpha 73B	FBgn0010223	CG12232
Gapdh2	Glyceraldehyde 3 phosphate dehydrogenase 2	FBgn0001092	CG8893
Gas41	Gas41	FBgn0031873	CG9207
Gasp	Gasp	FBgn0026077	CG10287
Gdh	Glutamate dehydrogenase	FBgn0001098	CG5320
Gdi	GDP dissociation inhibitor	FBgn0004868	CG4422
Gef64C	Guanine nucleotide exchange factor GEF64C	FBgn0035574	CG32239
Gfat1	Glutamine:fructose-6-phosphate aminotransferase 1	FBgn0027341	CG12449
Gga	Golgi-localized, gamma-adaptin ear containing, ARF binding protein	FBgn0030141	CG3002
Ggamma30A	G protein gamma30A	FBgn0028433	CG3694
Gld2		FBgn0038934	CG5732
Glt	Glutactin	FBgn0001114	CG9280
GluRIIA	Glutamate receptor IIA	FBgn0004620	CG6992
GluRIIC	Glutamate receptor IIC	FBgn0046113	CG4226
GluRIIE	Glutamate receptor IIE	FBgn0051201	CG31201
Glut1	Glucose transporter 1	FBgn0264574	CG43946
GlyP	Glycogen phosphorylase	FBgn0004507	CG7254
Glycogenin	Glycogenin	FBgn0034603	CG9480
Got2	Glutamate oxaloacetate transaminase 2	FBgn0001125	CG4233
Gpo-1	Glycerophosphate oxidase-1	FBgn0022160	CG8256
Gr22f	Gustatory receptor 22f	FBgn0041249	CG31932
Gr32a	Gustatory receptor 32a	FBgn0041246	CG14916
Gr59d	Gustatory receptor 59d	FBgn0041236	CG30330
Gr59e	Gustatory receptor 59e	FBgn0041233	CG33151
Gr59f	Gustatory receptor 59f	FBgn0041234	CG33150
Gr61a	Gustatory receptor 61a	FBgn0035167	CG13888
Gr64f	Gustatory receptor 64f	FBgn0052255	CG32255
Gs2	Glutamine synthetase 2	FBgn0001145	CG1743
GstD1	Glutathione S transferase D1	FBgn0001149	CG10045
GstD2	Glutathione S transferase D2	FBgn0010038	CG4181
GstD3	Glutathione S transferase D3	FBgn0010039	CG4381
GstE14	Glutathione S transferase E14	FBgn0033817	CG4688
GstE2	Glutathione S transferase E2	FBgn0063498	CG17523
GstE3	Glutathione S transferase E3	FBgn0063497	CG17524
GstE4	Glutathione S transferase E4	FBgn0063496	CG17525
GstE5	Glutathione S transferase E5	FBgn0063495	CG17527
GstE6	Glutathione S transferase E6	FBgn0063494	CG17530
GstE7	Glutathione S transferase E7	FBgn0063493	CG17531
GstE8	Glutathione S transferase E8	FBgn0063492	CG17533
GstO3	Glutathione S transferase O3	FBgn0035904	CG6776
GstT4	Glutathione S transferase T4	FBgn0030484	CG1681
Gyc-89Da	Guanylyl cyclase at 89Da	FBgn0038435	CG14885
H	Hairless	FBgn0001169	CG5460
H15	H15	FBgn0016660	CG6604
HLH4C	Helix loop helix protein 4C	FBgn0011277	CG3052
Hers	Histone gene-specific Epigenetic Repressor in late S phase	FBgn0052529	CG32529
Hex-A	Hexokinase A	FBgn0001186	CG3001
Hex-C	Hexokinase C	FBgn0001187	CG8094
Hey	Hairy/E(spl)-related with YRPW motif	FBgn0027788	CG11194
HmgZ	HMG protein Z	FBgn0010228	CG17921
Hmgs	HMG Coenzyme A synthase	FBgn0010611	CG4311
Hn	Henna	FBgn0001208	CG7399
Hr39	Hormone receptor-like in 39	FBgn0261239	CG8676
Hr4	Hr4	FBgn0264562	CG43934
Hsp22	Heat shock protein 22	FBgn0001223	CG4460
Hsp23	Heat shock protein 23	FBgn0001224	CG4463
Hsp26	Heat shock protein 26	FBgn0001225	CG4183
Hsp27	Heat shock protein 27	FBgn0001226	CG4466
Hsp60C	Hsp60C	FBgn0031728	CG7235
Hsp67Ba	Heat shock gene 67Ba	FBgn0001227	CG4167
Hsp67Bb	Heat shock gene 67Bb	FBgn0001228	CG4456
Hsp67Bc	Heat shock gene 67Bc	FBgn0001229	CG4190
Hsp68	Heat shock protein 68	FBgn0001230	CG5436
Hsp70Aa	Heat-shock-protein-70Aa	FBgn0013275	CG31366
Hsp70Ab	Heat-shock-protein-70Ab	FBgn0013276	CG18743
Hsp70Ba	Heat-shock-protein-70Ba	FBgn0013277	CG31449
Hsp70Bb	Heat-shock-protein-70Bb	FBgn0013278	CG31359
Hsp70Bbb	Hsp70Bbb	FBgn0051354	CG5834
Hsp70Bc	Heat-shock-protein-70Bc	FBgn0013279	CG6489
Hsp83	Heat shock protein 83	FBgn0001233	CG1242
IM10	Immune induced molecule 10	FBgn0033835	CG18279
IM2	Immune induced molecule 2	FBgn0025583	CG18106
IM23	Immune induced molecule 23	FBgn0034328	CG15066
IM3	Immune induced molecule 3	FBgn0040736	CG16844
Iap2	Inhibitor of apoptosis 2	FBgn0015247	CG8293
Idgf5	Imaginal disc growth factor 5	FBgn0064237	CG5154
Idh	Isocitrate dehydrogenase	FBgn0001248	CG7176
Imp	IGF-II mRNA-binding protein	FBgn0262735	CG1691
ImpE1	Ecdysone-inducible gene E1	FBgn0001253	CG32356
ImpE2	Ecdysone-inducible gene E2	FBgn0001254	CG1934
ImpL1	Ecdysone-inducible gene L1	FBgn0001256	CG10717
Inx7	Innexin 7	FBgn0027106	CG2977
Ir25a	Ionotropic receptor 25a	FBgn0031634	CG15627
Ir40a	Ionotropic receptor 40a	FBgn0259683	CG42352
Ir51a	Ionotropic receptor 51a	FBgn0033997	CR12953
Ir51b	Ionotropic receptor 51b	FBgn0050081	CG30081
Ir75d	Ionotropic receptor 75d	FBgn0036829	CG14076
Ir76a	Ionotropic receptor 76a	FBgn0260874	CG42584
Irc	Immune-regulated catalase	FBgn0038465	CG8913
Irp-1B	Iron regulatory protein 1B	FBgn0024957	CG6342
JhI-26	Juvenile hormone-inducible protein 26	FBgn0028424	CG3767
Jheh3	Juvenile hormone epoxide hydrolase 3	FBgn0034406	CG15106
Jon44E	Jonah 44E	FBgn0001285	CG8579
Jon74E	Jonah 74E	FBgn0023197	CG6298
KaiRIA	KaiRIA	FBgn0028422	CG18039
Karl	Karl	FBgn0030334	CG4139
Kaz-m1	Kazal-type protease inhibitor m1	FBgn0002578	CG8342
Kr	Kruppel	FBgn0001325	CG3340
Kr-h1	Kruppel homolog 1	FBgn0028420	CG18783
Kua	Kua	FBgn0032850	CG10723
LKR	lysine ketoglutarate reductase	FBgn0025687	CG7144
LanA	Laminin A	FBgn0002526	CG10236
Lgr1		FBgn0016650	CG7665
Lim3	Lim3	FBgn0002023	CG10699
Lip1	Lipase 1	FBgn0023496	CG7279
Lip2	Lipase 2	FBgn0024740	CG17116
Lip4	Lipase 4	FBgn0032264	CG6113
Liprin-alpha	Liprin-alpha	FBgn0046704	CG11199
Liprin-gamma	Liprin-gamma	FBgn0034720	CG11206
Lkr	Leucokinin receptor	FBgn0035610	CG10626
Lmpt	Limpet	FBgn0261565	CG42679
LpR1	Lipophorin receptor 1	FBgn0066101	CG31094
LpR2	Lipophorin receptor 2	FBgn0051092	CG31092
Lpin	Lipin	FBgn0263593	CG8709
Lrch	Leucine-rich-repeats and calponin homology domain protein	FBgn0032633	CG6860
MCPH1	Microcephalin	FBgn0260959	CG42572
MFS15	Major Facilitator Superfamily Transporter 15	FBgn0034392	CG15094
MFS3	Major Facilitator Superfamily Transporter 3	FBgn0031307	CG4726
Mal-B1	Maltase B1	FBgn0032381	CG14934
Mctp	Multiple C2 domain and transmembrane region protein	FBgn0034389	CG15078
Mlc1	Myosin alkali light chain 1	FBgn0002772	CG5596
Mlc2	Myosin light chain 2	FBgn0002773	CG2184
Mlp60A	Muscle LIM protein at 60A	FBgn0259209	CG42309
Mlp84B	Muscle LIM protein at 84B	FBgn0014863	CG1019
Mmp1	Matrix metalloproteinase 1	FBgn0035049	CG4859
Mnt	Mnt	FBgn0023215	CG13316
Mp20	Muscle protein 20	FBgn0002789	CG4696
Msp-300	Muscle-specific protein 300	FBgn0261836	CG42768
Msr-110	Msr-110	FBgn0015766	CG10596
MtnA	Metallothionein A	FBgn0002868	CG9470
Muc30E	Mucin 30E	FBgn0053300	CG33300
Myo10A	Myosin 10A	FBgn0263705	CG43657
Myo61F	Myosin 61F	FBgn0010246	CG9155
NLaz	Neural Lazarillo	FBgn0053126	CG33126
NT1	Neurotrophin 1	FBgn0261526	CG42576
Naam	Nicotinamide amidase	FBgn0051216	CG31216
Nak	Numb-associated kinase	FBgn0015772	CG10637
Ndg	Nidogen/entactin	FBgn0026403	CG12908
Nep2	Neprilysin 2	FBgn0027570	CG9761
Nep3	Neprilysin 3	FBgn0031081	CG9565
Neu2	Neuroectoderm-expressed 2	FBgn0037085	CG7204
Neurochondrin	Neurochondrin	FBgn0037447	CG2330
Nha1	Na[+]/H[+] hydrogen antiporter 1	FBgn0031865	CG10806
Npc2b	Niemann-Pick type C-2b	FBgn0038198	CG3153
Nplp1	Neuropeptide-like precursor 1	FBgn0035092	CG3441
Nplp2	Neuropeptide-like precursor 2	FBgn0040813	CG11051
Nrx-1	Neurexin 1	FBgn0038975	CG7050
NtR	NtR	FBgn0029147	CG6698
OS9	Olfactory-specific 9	FBgn0042129	CG18806
Oatp33Eb	Organic anion transporting polypeptide 33Eb	FBgn0032435	CG6417
Obp18a	Odorant-binding protein 18a	FBgn0030985	CG15883
Obp28a	Odorant-binding protein 28a	FBgn0011283	CG6641
Obp44a	Odorant-binding protein 44a	FBgn0033268	CG2297
Obp56a	Odorant-binding protein 56a	FBgn0034468	CG11797
Obp99b	Odorant-binding protein 99b	FBgn0039685	CG7592
Obp99c	Odorant-binding protein 99c	FBgn0039682	CG7584
Octbeta2R	Octbeta2R	FBgn0038063	CG33976
Oli	Olig family	FBgn0032651	CG5545
Or35a	Odorant receptor 35a	FBgn0028946	CG17868
Orc1	Origin recognition complex subunit 1	FBgn0022772	CG10667
Orc4	Origin recognition complex subunit 4	FBgn0023181	CG2917
Orct	Organic cation transporter	FBgn0019952	CG6331
Oseg5	Oseg5	FBgn0032891	CG9333
Osi12	Osiris 12	FBgn0037419	CG1154
Osi14	Osiris 14	FBgn0040279	CG1155
Osi15	Osiris 15	FBgn0037424	CG1157
Osi16	Osiris 16	FBgn0051561	CG31561
Osi18	Osiris 18	FBgn0037428	CG1169
Osi20	Osiris 20	FBgn0037430	CG15188
Osi24	Osiris 24	FBgn0037409	CG15589
Osi5	Osiris 5	FBgn0037413	CG15590
Osi6	Osiris 6	FBgn0027527	CG1151
Osi7	Osiris 7	FBgn0037414	CG1153
Osi9	Osiris 9	FBgn0037416	CG15592
PGRP-LC	Peptidoglycan recognition protein LC	FBgn0035976	CG4432
PGRP-LF	Peptidoglycan recognition protein LF	FBgn0035977	CG4437
PGRP-SC1b	PGRP-SC1b	FBgn0033327	CG8577
PGRP-SD	PGRP-SD	FBgn0035806	CG7496
PH4alphaSG1	prolyl-4-hydroxylase-alpha SG1	FBgn0051014	CG31014
PH4alphaSG2	prolyl-4-hydroxylase-alpha SG2	FBgn0039779	CG1546
PKD	Protein Kinase D	FBgn0038603	CG7125
Papss	PAPS synthetase	FBgn0020389	CG8363
Pask	PAS kinase	FBgn0034950	CG3105
Pcp	Pupal cuticle protein	FBgn0003046	CG3440
Pect	Phosphoethanolamine cytidylyltransferase	FBgn0032482	CG5547
Pex6	Peroxin 6	FBgn0033564	CG11919
Pex7	Peroxin 7	FBgn0035922	CG6486
Pgm	phosphoglucose mutase	FBgn0003076	CG5165
Phae1	Phaedra 1	FBgn0263234	CG16996
Phae2	Phaedra 2	FBgn0263235	CG16997
Phk-3	Pherokine 3	FBgn0035089	CG9358
Pif1A	PFTAIRE-interacting factor 1A	FBgn0261015	CG42599
Pk1r	Pyrokinin 1 receptor	FBgn0038201	CG9918
Pk34A	Pk34A	FBgn0028410	CG5182
Pkc98E	Protein C kinase 98E	FBgn0003093	CG1954
Pkcdelta	Protein kinase C delta	FBgn0259680	CG42349
Pld	Phospholipase D	FBgn0033075	CG12110
Poxm	Pox meso	FBgn0003129	CG9610
Poxn	Pox neuro	FBgn0003130	CG8246
Ppn	Papilin	FBgn0003137	CG33103
PrBP	Prenyl-binding protein	FBgn0032059	CG9296
Prat2	Phosphoribosylamidotransferase 2	FBgn0041194	CG10078
Prm	Paramyosin	FBgn0003149	CG5939
Prosap	Prosap	FBgn0040752	CG30483
Prp19	Prp19	FBgn0261119	CG5519
Prx2540-2	Peroxiredoxin 2540-2	FBgn0033518	CG11765
Ptp52F	Ptp52F	FBgn0034085	CG18243
Pu	Punch	FBgn0003162	CG9441
R	Roughened	FBgn0004636	CG1956
RFeSP	Rieske iron-sulfur protein	FBgn0021906	CG7361
RIC-3		FBgn0050296	CG30296
Rab35	Rab35	FBgn0031090	CG9575
Rbp	RIM-binding protein	FBgn0262483	CG43073
Rbp1-like	Rbp1-like	FBgn0030479	CG1987
Rbp2	RNA-binding protein 2	FBgn0262734	CG4429
Rbp6	RNA-binding protein 6	FBgn0260943	CG32169
Rcd6	Reduction in Cnn dots 6	FBgn0034530	CG11175
Ref2	RNA and export factor binding protein 2	FBgn0032439	CG17031
Reg-2	Rhythmically expressed gene 2	FBgn0016715	CG3200
Reg-5	Rhythmically expressed gene 5	FBgn0015801	CG2928
Rfabg	Retinoid- and fatty acid-binding glycoprotein	FBgn0087002	CG11064
RhoGAPp190	RhoGAPp190	FBgn0026375	CG32555
Rim	Rim	FBgn0053547	CG33547
RnrL	Ribonucleoside diphosphate reductase large subunit	FBgn0011703	CG5371
Rootletin	Rootletin	FBgn0039152	CG6129
RpS15	Ribosomal protein S15	FBgn0034138	CG8332
Rrp4	Rrp4	FBgn0034879	CG3931
Rya-r44F	Ryanodine receptor 44F	FBgn0011286	CG10844
S	Star	FBgn0003310	CG4385
S2P	site-2 protease	FBgn0033656	CG8988
SIFR	SIFamide receptor	FBgn0038880	CG10823
SP1173	SP1173	FBgn0035710	CG10121
SP555	SP555	FBgn0260470	CG14041
ST6Gal	Sialyltransferase	FBgn0035050	CG4871
Samuel	SAM-motif ubiquitously expressed punctatedly localized protein	FBgn0032330	CG31868
Scp2	Sarcoplasmic calcium-binding protein 2	FBgn0020907	CG14904
Sema-1a	Sema-1a	FBgn0011259	CG18405
Shab	Shaker cognate b	FBgn0262593	CG43128
Skeletor	Skeletor	FBgn0262717	CG43161
Snmp2	Sensory neuron membrane protein 2	FBgn0035815	CG7422
Snoo	Sno oncogene	FBgn0085450	CG34421
Socs16D	Suppressor of Cytokine Signaling at 16D	FBgn0030869	CG8146
Sodh-1	Sorbitol dehydrogenase 1	FBgn0024289	CG1982
Sox21b	Sox21b	FBgn0042630	CG32139
SoxN	SoxNeuro	FBgn0029123	CG18024
Spindly	Spindly	FBgn0031549	CG15415
Sply	Sphingosine-1-phosphate lyase	FBgn0010591	CG8946
Spn100A	Serpin 100A	FBgn0039795	CG1342
Spn28Dc	Serpin 28Dc	FBgn0031973	CG7219
Spn31A	Serpin 31A	FBgn0032178	CG4804
Spn42Dc	Serpin 42Dc	FBgn0033113	CG9455
Spn42De	Serpin 42De	FBgn0033115	CG9460
Spn43Aa	Serpin 43Aa	FBgn0024294	CG12172
Spn47C	Serpin 47C	FBgn0033574	CG7722
Spn88Ea	Serpin 88Ea	FBgn0028984	CG18525
Sr-CI	Scavenger receptor class C, type I	FBgn0014033	CG4099
Sr-CIV	Scavenger receptor class C, type IV	FBgn0031547	CG3212
Ssk	Snakeskin	FBgn0036945	CG6981
St1	Sulfotransferase 1	FBgn0034887	CG5428
St4	Sulfotransferase 4	FBgn0033887	CG6704
Su(z)2	Suppressor of zeste 2	FBgn0008654	CG3905
Swim	Secreted Wg-interacting molecule	FBgn0034709	CG3074
Syn	Synapsin	FBgn0004575	CG3985
Syn2	Syntrophin-like 2	FBgn0034135	CG4905
Syt1	Synaptotagmin 1	FBgn0004242	CG3139
Syx6	Syntaxin 6	FBgn0037084	CG7736
TBCB	tubulin-binding cofactor B	FBgn0034451	CG11242
TM4SF	Transmembrane 4 superfamily	FBgn0020372	CG11303
TTLL3A	Tubulin tyrosine ligase-like 3A	FBgn0031854	CG11323
Tango13	Transport and Golgi organization 13	FBgn0086674	CG32632
Tdc1	Tyrosine decarboxylase 1	FBgn0259977	CG30445
Tep3	Thioester-containing protein 3	FBgn0041181	CG7068
Tep4	Thioester-containing protein 4	FBgn0041180	CG10363
Tes	Testin ortholog	FBgn0034223	CG6522
Thiolase	Thiolase	FBgn0025352	CG4581
Tie	Tie-like receptor tyrosine kinase	FBgn0014073	CG7525
Tig	Tiggrin	FBgn0011722	CG11527
Timp	Tissue inhibitor of metalloproteases	FBgn0025879	CG6281
Tina-1	Troponin C-akin-1	FBgn0035083	CG2803
Tm1	Tropomyosin 1	FBgn0003721	CG4898
Tm2	Tropomyosin 2	FBgn0004117	CG4843
Tob	Tob	FBgn0028397	CG9214
Top3alpha	Topoisomerase 3alpha	FBgn0040268	CG10123
Topors	Topoisomerase I-interacting protein	FBgn0034410	CG15104
TpnC47D	Troponin C at 47D	FBgn0010423	CG9073
TpnC73F	Troponin C at 73F	FBgn0010424	CG7930
Treh	Trehalase	FBgn0003748	CG9364
Trf	TBP-related factor	FBgn0010287	CG7562
Trs23		FBgn0260861	CG9298
Try29F	Trypsin 29F	FBgn0015316	CG9564
Tsp29Fb	Tetraspanin 29Fb	FBgn0032075	CG9496
Tsp2A	Tetraspanin 2A	FBgn0024361	CG11415
Tsp42A	Tetraspanin 42A	FBgn0033042	CG14468
Tsp42Ea	Tetraspanin 42Ea	FBgn0029508	CG18817
Tsp42Ed	Tetraspanin 42Ed	FBgn0029507	CG12846
Tsp42Ei	Tetraspanin 42Ei	FBgn0033130	CG12843
Tsp42Ej	Tetraspanin 42Ej	FBgn0033132	CG12143
Tsp42El	Tetraspanin 42El	FBgn0033134	CG12840
Tsp42Er	Tetraspanin 42Er	FBgn0033139	CG12837
Tsp47F	Tetraspanin 47F	FBgn0033629	CG9033
Tsp66E	Tetraspanin 66E	FBgn0035936	CG4999
Tsp68C	Tetraspanin 68C	FBgn0043550	CG32136
Tsp74F	Tetraspanin 74F	FBgn0036769	CG5492
Tusp	Tusp	FBgn0039530	CG5586
TwdlD	TweedleD	FBgn0039444	CG14243
TwdlE	TweedleE	FBgn0031957	CG14534
Ucp4B	Ucp4B	FBgn0031758	CG18340
Ucp4C	Ucp4C	FBgn0031757	CG9064
Ugt35a	UDP-glycosyltransferase 35a	FBgn0026315	CG6644
Ugt36Bc	Ugt36Bc	FBgn0040260	CG17932
Ugt58Fa	Ugt58Fa	FBgn0040091	CG4414
VGAT	Vesicular GABA Transporter	FBgn0033911	CG8394
VGlut	Vesicular glutamate transporter	FBgn0031424	CG9887
Vdup1	Vitamin D[[3]] up-regulated protein 1	FBgn0035103	CG7047
Vha100-4	Vacuolar H[+] ATPase subunit 100-4	FBgn0038613	CG7678
VhaSFD	Vacuolar H[+]-ATPase SFD subunit	FBgn0027779	CG17332
Victoria	Victoria	FBgn0053117	CG33117
Vm34Ca	Vitelline membrane 34Ca	FBgn0003983	CG9271
Vmat	Vesicular monoamine transporter	FBgn0260964	CG33528
Wnt4	Wnt oncogene analog 4	FBgn0010453	CG4698
Xrp1		FBgn0261113	CG17836
Yp2	Yolk protein 2	FBgn0005391	CG2979
Zip3	Zinc/iron regulated transporter-related protein 3	FBgn0038412	CG6898
ZnT35C		FBgn0028516	CG3994
aPKC	atypical protein kinase C	FBgn0261854	CG42783
abba	another B-box affiliate	FBgn0034412	CG15105
aft	adrift	FBgn0026309	CG5032
al	aristaless	FBgn0000061	CG3935
alien	alien	FBgn0013746	CG9556
alpha-Est1	alpha-Esterase-1	FBgn0015568	CG1031
alpha-Est10	alpha-Esterase-10	FBgn0015569	CG1131
alpha-Est4	alpha-Esterase-4	FBgn0015572	CG1082
alphaPS4	alphaPS4	FBgn0034005	CG16827
alrm	astrocytic leucine-rich repeat molecule	FBgn0039332	CG11910
ara	araucan	FBgn0015904	CG10571
aralar1	aralar1	FBgn0028646	CG2139
ase	asense	FBgn0000137	CG3258
axo	axotactin	FBgn0262870	CG43225
b	black	FBgn0000153	CG7811
bbg	big bang	FBgn0087007	CG42230
beat-Ia	beaten path Ia	FBgn0013433	CG4846
betaTry	betaTrypsin	FBgn0010357	CG18211
betaTub60D	beta-Tubulin at 60D	FBgn0003888	CG3401
betaTub97EF	beta-Tubulin at 97EF	FBgn0003890	CG4869
bi	bifid	FBgn0000179	CG3578
bip1	bip1	FBgn0026263	CG7574
boly	borrelly	FBgn0050362	CG30362
bond	james bond	FBgn0260942	CG6921
borr	borealin-related	FBgn0032105	CG4454
boss	bride of sevenless	FBgn0000206	CG8285
br	broad	FBgn0000210	CG11491
brk	brinker	FBgn0024250	CG9653
brp	bruchpilot	FBgn0259246	CG42344
bsh	brain-specific homeobox	FBgn0000529	CG10604
bt	bent	FBgn0005666	CG32019
burs	bursicon	FBgn0038901	CG13419
by	blistery	FBgn0000244	CG9379
capu	cappuccino	FBgn0000256	CG3399
cas	castor	FBgn0004878	CG2102
caup	caupolican	FBgn0015919	CG10605
cdc14	cdc14	FBgn0031952	CG7134
chinmo	Chronologically inappropriate morphogenesis	FBgn0086758	CG31666
cn	cinnabar	FBgn0000337	CG1555
cola	comas sola	FBgn0050363	CG30363
comr	cookie monster	FBgn0034667	CG13493
cora	coracle	FBgn0010434	CG11949
corn	cornetto	FBgn0259173	CG42278
cpx	complexin	FBgn0041605	CG32490
crol	crooked legs	FBgn0020309	CG14938
ct	cut	FBgn0004198	CG11387
da	daughterless	FBgn0000413	CG5102
daw	dawdle	FBgn0031461	CG16987
decay	death executioner caspase related to Apopain/Yama	FBgn0028381	CG14902
deltaTry	deltaTrypsin	FBgn0010358	CG12351
dhd	deadhead	FBgn0011761	CG4193
dl	dorsal	FBgn0260632	CG6667
dmrt11E	doublesex-Mab related 11E	FBgn0030477	CG15749
dnd	dead end	FBgn0038916	CG6560
dnr1	defense repressor 1	FBgn0260866	CG12489
dob	doppelganger von brummer	FBgn0030607	CG5560
dpr13	dpr13	FBgn0034286	CG33996
ds	dachsous	FBgn0000497	CG17941
dsx-c73A	doublesex cognate 73A	FBgn0261799	CG32159
dy	dusky	FBgn0004511	CG9355
dyl	dusky-like	FBgn0066365	CG15013
e(y)3	enhancer of yellow 3	FBgn0087008	CG12238
ect	ectodermal	FBgn0000451	CG6611
eg	eagle	FBgn0000560	CG7383
elav	embryonic lethal abnormal vision	FBgn0260400	CG4262
emp	epithelial membrane protein	FBgn0010435	CG2727
ena	enabled	FBgn0000578	CG15112
epsilonTry	epsilonTrypsin	FBgn0010425	CG18681
esg	escargot	FBgn0001981	CG3758
ey	eyeless	FBgn0005558	CG1464
eys	eyes shut	FBgn0031414	CG33955
fat-spondin	fat-spondin	FBgn0026721	CG6953
fau	fau	FBgn0020439	CG6544
fd59A	forkhead domain 59A	FBgn0004896	CG3668
fd96Ca	forkhead domain 96Ca	FBgn0004897	CG11921
fne	found in neurons	FBgn0086675	CG4396
form3	formin 3	FBgn0053556	CG33556
frac	faulty attraction	FBgn0035798	CG7526
fray	frayed	FBgn0023083	CG7693
ftz-f1	ftz transcription factor 1	FBgn0001078	CG4059
fu12	fu12	FBgn0026718	CG17608
fusl	fuseless	FBgn0031702	CG14021
fw	furrowed	FBgn0001083	CG1500
galectin	galectin	FBgn0031213	CG11372
gammaTry	gammaTrypsin	FBgn0010359	CG30028
gce	germ cell-expressed bHLH-PAS	FBgn0261703	CG42739
gcm	glial cells missing	FBgn0014179	CG12245
gcm2	gcm2	FBgn0019809	CG3858
grh	grainy head	FBgn0259211	CG42311
h	hairy	FBgn0001168	CG6494
h-cup	heineken-cup	FBgn0038334	CG6130
halo	halo	FBgn0001174	CG7428
hbn	homeobrain	FBgn0008636	CG33152
hdm	hold'em	FBgn0029977	CG15329
hgo	homogentisate 1,2-dioxygenase	FBgn0040211	CG4779
hig	hikaru genki	FBgn0010114	CG2040
hkb	huckebein	FBgn0261434	CG9768
inaD	inactivation no afterpotential D	FBgn0001263	CG3504
inaE	inactivation no afterpotential E	FBgn0261244	CG33174
ine	inebriated	FBgn0011603	CG15444
insc	inscuteable	FBgn0011674	CG11312
jbug	jitterbug	FBgn0028371	CG30092
jdp	jdp	FBgn0027654	CG2239
jeb	jelly belly	FBgn0086677	CG30040
jhamt	juvenile hormone acid methyltransferase	FBgn0028841	CG17330
jp	junctophilin	FBgn0032129	CG4405
kek1	kekkon-1	FBgn0015399	CG12283
kek2	kekkon-2	FBgn0015400	CG4977
kek4	kekkon4	FBgn0032484	CG9431
ken	ken and barbie	FBgn0011236	CG5575
kermit	kermit	FBgn0010504	CG11546
king-tubby	king tubby	FBgn0015721	CG9398
kkv	krotzkopf verkehrt	FBgn0001311	CG2666
klu	klumpfuss	FBgn0013469	CG12296
kn	knot	FBgn0001319	CG10197
knk	knickkopf	FBgn0001321	CG6217
ko	knockout	FBgn0020294	CG10573
kuz	kuzbanian	FBgn0259984	CG7147
l(2)01289	lethal (2) 01289	FBgn0010482	CG9432
l(2)37Cd	lethal (2) 37Cd	FBgn0086445	CG10563
laccase2	laccase 2	FBgn0259247	CG42345
lambdaTry	lambdaTry	FBgn0043470	CG12350
lbk	lambik	FBgn0034083	CG8434
lbl	ladybird late	FBgn0008651	CG6570
lbm	late bloomer	FBgn0016032	CG2374
lectin-21Ca	lectin-21Ca	FBgn0040107	CG2826
lectin-21Cb	lectin-21Cb	FBgn0040106	CG13686
lectin-24Db	lectin-24Db	FBgn0040102	CG2958
lectin-28C	lectin-28C	FBgn0040099	CG7106
lin-28	lin-28	FBgn0035626	CG17334
lola	longitudinals lacking	FBgn0005630	CG12052
m	miniature	FBgn0002577	CG9369
mRpS29	mitochondrial ribosomal protein S29	FBgn0034727	CG3633
mael	maelstrom	FBgn0016034	CG11254
mag	magro	FBgn0036996	CG5932
magu	magu	FBgn0262169	CG2264
mas	masquerade	FBgn0011653	CG15002
mbl	muscleblind	FBgn0261642	CG33197
meso18E	meso18E	FBgn0040089	CG14233
mex1	midgut expression 1	FBgn0004228	CG7936
mey	morpheyus	FBgn0039851	CG12063
mfr	misfire	FBgn0035935	CG5747
mgl	Megalin	FBgn0261260	CG42611
mid	midline	FBgn0261963	CG6634
milt	milton	FBgn0262872	CG43227
mol	moladietz	FBgn0086711	CG4482
moody	moody	FBgn0025631	CG4322
mp	multiplexin	FBgn0260660	CG42543
msi	musashi	FBgn0011666	CG5099
msl-2	male-specific lethal 2	FBgn0005616	CG3241
msta	msta	FBgn0053548	CG33548
mthl2	methuselah-like 2	FBgn0035623	CG17795
mthl3	methuselah-like 3	FBgn0028956	CG6530
mthl4	methuselah-like 4	FBgn0034219	CG6536
mthl9	methuselah-like 9	FBgn0035131	CG17084
mura	murashka	FBgn0037705	CG9381
n-syb	n-synaptobrevin	FBgn0013342	CG17248
nAcRalpha-30D	nicotinic Acetylcholine Receptor alpha 30D	FBgn0032151	CG4128
nAcRalpha-80B	nicotinic Acetylcholine Receptor alpha 80B	FBgn0037212	CG12414
nAcRalpha-96Ab	nicotinic Acetylcholine Receptor alpha 96Ab	FBgn0000039	CG6844
na	narrow abdomen	FBgn0002917	CG1517
nab	nab	FBgn0259986	CG33545
nej	nejire	FBgn0261617	CG15319
neo	neyo	FBgn0039704	CG7802
nerfin-1	nervous fingers 1	FBgn0028999	CG13906
neuroligin	neuroligin	FBgn0031866	CG13772
nht	no hitter	FBgn0041103	CG15259
nimB1	nimrod B1	FBgn0027929	CG33119
nimB2	nimrod B2	FBgn0028543	CG31839
ninaD	neither inactivation nor afterpotential D	FBgn0002939	CG31783
nompA	no mechanoreceptor potential A	FBgn0016047	CG13207
nompC	no mechanoreceptor potential C	FBgn0016920	CG11020
nord	nord	FBgn0050418	CG30418
nrv3	nervana 3	FBgn0032946	CG8663
nub	nubbin	FBgn0085424	CG34395
numb	numb	FBgn0002973	CG3779
nwk	nervous wreck	FBgn0263456	CG43479
nyo	nyobe	FBgn0039852	CG1499
obst-A	obstructor-A	FBgn0031097	CG17052
obst-B	obstructor-B	FBgn0027600	CG4778
oc	ocelliless	FBgn0004102	CG12154
olf186-M	olf186-M	FBgn0015522	CG14489
ome	omega	FBgn0259175	CG42280
opa	odd paired	FBgn0003002	CG1133
ovo	ovo	FBgn0003028	CG6824
pcl	pepsinogen-like	FBgn0011822	CG13374
pdm2	POU domain protein 2	FBgn0004394	CG12287
pdm3	pou domain motif 3	FBgn0261588	CG42698
pen-2	presenilin enhancer	FBgn0053198	CG33198
pgant2	polypeptide GalNAc transferase 2	FBgn0031530	CG3254
pgant4	polypeptide GalNAc transferase 4	FBgn0051956	CG31956
phr6-4	(6-4)-photolyase	FBgn0016054	CG2488
phyl	phyllopod	FBgn0013725	CG10108
pip	pipe	FBgn0003089	CG9614
pirk	poor Imd response upon knock-in	FBgn0034647	CG15678
pot	papillote	FBgn0250871	CG2467
ppa	partner of paired	FBgn0020257	CG9952
ppk16	pickpocket 16	FBgn0065108	CG34059
ppk28	pickpocket 28	FBgn0030795	CG4805
ppk6	pickpocket 6	FBgn0034489	CG11209
pr	purple	FBgn0003141	CG16784
prc	pericardin	FBgn0028573	CG5700
prel	preli-like	FBgn0033413	CG8806
proPO-A1	prophenol oxidase A1	FBgn0261362	CG42639
prt	portabella	FBgn0043005	CG10251
ps	pasilla	FBgn0261552	CG42670
psh	persephone	FBgn0030926	CG6367
pwn	pawn	FBgn0003174	CG11101
qtc	quick-to-court	FBgn0028572	CG14039
qua	quail	FBgn0003187	CG6433
raw	raw	FBgn0003209	CG12437
rdgA	retinal degeneration A	FBgn0261549	CG42667
rdo	reduced ocelli	FBgn0243486	CG15151
repo	reversed polarity	FBgn0011701	CG31240
rictor	rapamycin-insensitive companion of Tor	FBgn0031006	CG8002
rin	rasputin	FBgn0015778	CG9412
rl	rolled	FBgn0003256	CG12559
robo	roundabout	FBgn0005631	CG13521
robo3	robo3	FBgn0041097	CG5423
run	runt	FBgn0003300	CG1849
s-cup	stanley-cup	FBgn0050044	CG30044
santa-maria	scavenger receptor acting in neural tissue and majority of rhodopsin is absent	FBgn0025697	CG12789
scaf	scarface	FBgn0033033	CG11066
scrt	scratch	FBgn0004880	CG1130
scw	screw	FBgn0005590	CG31695
sec71	sec71	FBgn0028538	CG7578
serp	serpentine	FBgn0260653	CG32209
sha	shavenoid	FBgn0003382	CG13209
sick	sickie	FBgn0263873	CG43720
sim	single-minded	FBgn0004666	CG7771
sing	singles bar	FBgn0261245	CG13011
skpB	skpB	FBgn0026176	CG8881
slbo	slow border cells	FBgn0005638	CG4354
slo	slowpoke	FBgn0003429	CG10693
slow	slowdown	FBgn0035539	CG7447
slp1	sloppy paired 1	FBgn0003430	CG16738
sls	sallimus	FBgn0086906	CG1915
slv	saliva	FBgn0025469	CG8717
smp-30	Senescence marker protein-30	FBgn0038257	CG7390
sna	snail	FBgn0003448	CG3956
snoRNA:snR38:54Eb	snoRNA:snR38:54Eb	FBgn0063374	CR32896
spaw	spacewatch	FBgn0050365	CG30365
spdo	sanpodo	FBgn0260440	CG31020
spheroide	spheroide	FBgn0030774	CG9675
spin	spinster	FBgn0086676	CG8428
spz4	spatzle 4	FBgn0032362	CG14928
spz5	spatzle 5	FBgn0035379	CG9972
spz6	spatzle 6	FBgn0035056	CG9196
sqa	spaghetti-squash activator	FBgn0259678	CG42347
sr	stripe	FBgn0003499	CG7847
st	scarlet	FBgn0003515	CG4314
stl	stall	FBgn0086408	CG3622
stv	starvin	FBgn0086708	CG32130
sut3	sugar transporter 3	FBgn0028561	CG17976
swa	swallow	FBgn0003655	CG3429
swif	swift-tuttle	FBgn0050366	CG30366
synaptogyrin	synaptogyrin	FBgn0033876	CG10808
tRNA:CR32525	transfer RNA:CR32525	FBgn0052525	CR32525
tal-1A		FBgn0259730	CG42384
tal-2A		FBgn0259731	CG42385
tal-3A		FBgn0259732	CG42386
tal-AA		FBgn0259733	CG42387
tej	tejas	FBgn0033921	CG8589
tj	traffic jam	FBgn0000964	CG10034
tnc	tenectin	FBgn0039257	CG13648
tos	tosca	FBgn0015553	CG10387
toy	twin of eyeless	FBgn0019650	CG11186
tra	transformer	FBgn0003741	CG16724
trol	terribly reduced optic lobes	FBgn0261451	CG33950
trpgamma	trpgamma	FBgn0032593	CG5996
trpm		FBgn0083959	CG34123
tty	tweety	FBgn0015558	CG1693
tun	tungus	FBgn0034046	CG8253
tw	Protein O-mannosyltransferase 2	FBgn0086368	CG12311
tx	taxi	FBgn0263118	CG5441
tyn	trynity	FBgn0029128	CG17131
unc-104	unc-104	FBgn0034155	CG8566
up	upheld	FBgn0004169	CG7107
upd2	unpaired 2	FBgn0030904	CG5988
vari	varicose	FBgn0250785	CG9326
ventrally-expressed-protein-D	ventrally-expressed-protein-D	FBgn0053200	CG33200
verm	vermiform	FBgn0261341	CG8756
vir-1	virus-induced RNA 1	FBgn0043841	CG31764
vkg	viking	FBgn0016075	CG16858
w	white	FBgn0003996	CG2759
wbl	windbeutel	FBgn0004003	CG7225
wdp	windpipe	FBgn0034718	CG3413
wor	worniu	FBgn0001983	CG4158
wrapper	wrapper	FBgn0025878	CG10382
wupA	wings up A	FBgn0004028	CG7178
wus	wurst	FBgn0030805	CG9089
yellow-b	yellow-b	FBgn0032601	CG17914
yellow-c	yellow-c	FBgn0041713	CG4182
yellow-d	yellow-d	FBgn0041712	CG9889
yellow-e	yellow-e	FBgn0041711	CG9792
yin	yin	FBgn0015565	CG2913
yip3	yippee interacting protein 3	FBgn0040063	CG13549
zf30C	Zinc finger protein 30C	FBgn0022720	CG3998
zfh2	Zn finger homeodomain 2	FBgn0004607	CG1449
zormin	zormin	FBgn0052311	CG33484
		FBgn0013988
		FBgn0031421
		FBgn0031993
		FBgn0032180
		FBgn0034888
		FBgn0035860
		FBgn0038346
		FBgn0085379
		FBgn0086783
		FBgn0259225
		FBgn0261914
		FBgn0262032
		FBgn0263775

## Sheet: S1C
# Differentially Expressed (1665 genes)
GO:BP Term	p-value	n (N)
mesoderm development	8.65e-08	34 (102)
tissue development	1.09e-07	105 (582)
response to stimulus	4.62e-06	306 (2391)
oxidation-reduction process	1.11e-05	96 (567)
ventral cord development	5.09e-05	15 (33)
central nervous system development	5.54e-05	48 (228)
generation of neurons	8.34e-05	102 (646)
cellular component morphogenesis	9e-05	97 (608)
cell morphogenesis	0.000126	83 (502)
response to temperature stimulus	0.000126	29 (112)
circulatory system development	0.000149	23 (79)
cardiovascular system development	0.000149	23 (79)
heart development	0.000149	23 (79)
signaling	0.000149	183 (1368)
cell projection organization	0.000149	80 (486)
neuroblast differentiation	0.000149	15 (38)
response to chemical stimulus	0.000168	121 (829)
biological regulation	0.000168	360 (3043)
response to abiotic stimulus	0.000168	54 (289)
synapse assembly	0.000177	15 (39)
cell communication	0.000205	185 (1399)
proteolysis	0.00024	101 (668)
transmembrane transport	0.000271	71 (426)
positive regulation of transcription from RNA polymerase II promoter	0.000359	34 (155)
neuron differentiation	0.000407	86 (553)
muscle structure development	0.00043	47 (249)
regulation of transcription, DNA-dependent	0.00043	114 (792)
regulation of RNA biosynthetic process	0.00043	114 (792)
heat shock-mediated polytene chromosome puffing	0.00043	6 (7)
polytene chromosome puffing	0.00043	6 (7)
cell fate commitment	0.000469	72 (444)
myofibril assembly	0.00052	12 (29)
transport	0.000553	189 (1467)
neuron development	0.000575	76 (480)
regulation of cellular process	0.000813	307 (2593)
establishment of localization	0.000813	194 (1524)
muscle system process	0.000876	8 (14)
cell adhesion	0.000939	36 (179)
sarcomere organization	0.000939	10 (22)
cell-substrate adhesion	0.000953	9 (18)
regulation of biological process	0.000976	326 (2788)
muscle cell differentiation	0.000976	28 (125)
striated muscle cell development	0.00101	22 (87)
cell projection morphogenesis	0.00101	68 (426)
cell morphogenesis involved in differentiation	0.00101	67 (418)
cell part morphogenesis	0.00106	68 (427)
muscle cell development	0.00111	22 (88)
organ development	0.00111	169 (1309)
neuron fate commitment	0.00111	18 (64)
detection of external stimulus	0.00138	18 (65)
response to heat	0.00163	21 (84)
small molecule catabolic process	0.0017	15 (49)
regulation of tube length, open tracheal system	0.00175	10 (24)
metamorphosis	0.00177	69 (444)
regulation of transcription from RNA polymerase II promoter	0.00184	55 (332)
actin cytoskeleton organization	0.00194	36 (188)
embryonic epithelial tube formation	0.002	5 (6)
cell-matrix adhesion	0.002	8 (16)
anatomical structure morphogenesis	0.002	201 (1624)
defense response	0.00211	38 (204)
actin filament-based process	0.00225	36 (190)
regulation of cellular biosynthetic process	0.00232	123 (915)
regulation of biosynthetic process	0.0024	123 (916)
regulation of cellular macromolecule biosynthetic process	0.0025	118 (873)
regulation of macromolecule biosynthetic process	0.0025	118 (873)
system process	0.0027	106 (769)
biological adhesion	0.00279	36 (193)
striated muscle cell differentiation	0.00279	25 (115)
instar larval or pupal morphogenesis	0.00279	65 (421)
muscle contraction	0.00279	7 (13)
post-embryonic morphogenesis	0.0029	66 (430)
regulation of RNA metabolic process	0.003	116 (861)
anterograde synaptic vesicle transport	0.003	4 (4)
regulation of tube size	0.00303	14 (47)
detection of abiotic stimulus	0.00335	16 (59)
detection of light stimulus	0.00403	15 (54)
axon guidance	0.00408	37 (205)
cell morphogenesis involved in neuron differentiation	0.00411	61 (395)
regulation of developmental process	0.00455	66 (438)
epithelial tube formation	0.00466	5 (7)
gliogenesis	0.00477	16 (61)
tube development	0.00485	32 (170)
regulation of tube size, open tracheal system	0.0052	13 (44)
response to steroid hormone stimulus	0.0052	13 (44)
programmed cell death	0.00545	31 (164)
skeletal muscle organ development	0.00607	24 (115)
multi-organism process	0.00613	56 (361)
renal tubule development	0.00624	17 (69)
Malpighian tubule development	0.00624	17 (69)
instar larval or pupal development	0.00625	73 (504)
synapse organization	0.00625	19 (82)
response to external stimulus	0.00625	63 (420)
post-embryonic organ morphogenesis	0.00625	54 (346)
imaginal disc morphogenesis	0.00625	54 (346)
compound eye photoreceptor cell differentiation	0.00625	26 (130)
hormone-mediated signaling pathway	0.00625	9 (24)
taxis	0.00625	44 (266)
digestive tract development	0.00654	21 (96)
digestive system development	0.00654	21 (96)
positive regulation of gene expression	0.00654	38 (220)
post-embryonic organ development	0.00656	56 (364)
post-embryonic development	0.00661	75 (524)
cell fate specification	0.00685	16 (64)
photoreceptor cell fate commitment	0.00701	15 (58)
urogenital system development	0.00701	18 (77)
renal system development	0.00701	18 (77)
muscle organ development	0.00708	34 (191)
regulation of nucleobase-containing compound metabolic process	0.00708	120 (924)
neuron projection morphogenesis	0.00708	59 (391)
cell death	0.00734	31 (169)
neuron projection development	0.00742	59 (392)
neuroblast fate commitment	0.00742	10 (30)
chemotaxis	0.00747	37 (215)
signal transduction	0.00754	124 (963)
regulation of nitrogen compound metabolic process	0.00791	120 (928)
compound eye photoreceptor development	0.00887	16 (66)
organic acid catabolic process	0.00924	12 (42)
carboxylic acid catabolic process	0.00924	12 (42)
ecdysone-mediated induction of salivary gland cell autophagic cell death	0.00927	6 (12)
neuroblast development	0.00927	6 (12)
amine catabolic process	0.00928	10 (31)
response to bacterium	0.00962	23 (114)
steroid hormone mediated signaling pathway	0.00966	8 (21)
death	0.00986	31 (173)
eye photoreceptor cell development	0.00986	16 (67)
regulation of multicellular organismal process	0.00994	63 (432)
localization	0.0101	221 (1884)
response to stress	0.0101	96 (720)
compound eye photoreceptor fate commitment	0.0106	14 (55)
eye photoreceptor cell fate commitment	0.0106	14 (55)
renal tubule morphogenesis	0.0106	13 (49)
Malpighian tubule morphogenesis	0.0106	13 (49)
response to light stimulus	0.0109	25 (130)
skeletal muscle tissue development	0.0111	19 (88)
R7 cell development	0.0115	7 (17)
positive regulation of transcription, DNA-dependent	0.0115	36 (214)
neuroblast fate determination	0.0121	9 (27)
actomyosin structure organization	0.0121	14 (56)
gland development	0.0124	32 (184)
embryonic hindgut morphogenesis	0.0124	13 (50)
muscle tissue development	0.0125	20 (96)
Malpighian tubule tip cell differentiation	0.0131	5 (9)
ganglion mother cell fate determination	0.0131	5 (9)
aromatic compound catabolic process	0.0131	5 (9)
induction of programmed cell death by ecdysone	0.0131	6 (13)
sex differentiation	0.0136	21 (104)
cell-cell signaling	0.0136	69 (492)
behavior	0.0136	85 (633)
eye photoreceptor cell differentiation	0.0136	26 (141)
cellular amino acid catabolic process	0.0136	9 (28)
Malpighian tubule bud morphogenesis	0.0136	3 (3)
kidney morphogenesis	0.0136	3 (3)
trachea development	0.0136	3 (3)
morphogenesis of an epithelial bud	0.0136	3 (3)
regulation of axon extension involved in axon guidance	0.0136	3 (3)
kidney development	0.0136	3 (3)
nephron epithelium morphogenesis	0.0136	3 (3)
nephron tubule development	0.0136	3 (3)
kidney epithelium development	0.0136	3 (3)
nephron tubule formation	0.0136	3 (3)
nephron tubule morphogenesis	0.0136	3 (3)
nephron morphogenesis	0.0136	3 (3)
nephron development	0.0136	3 (3)
neurotransmitter receptor metabolic process	0.0136	3 (3)
nephron epithelium development	0.0136	3 (3)
ectoderm and mesoderm interaction	0.0136	3 (3)
ocellus development	0.0136	3 (3)
actin filament organization	0.0155	21 (106)
response to other organism	0.0155	30 (173)
exocrine system development	0.0157	28 (158)
salivary gland development	0.0157	28 (158)
photoreceptor cell differentiation	0.0157	28 (158)
post-embryonic appendage morphogenesis	0.0157	44 (285)
regulation of chemotaxis	0.0161	4 (6)
salivary gland morphogenesis	0.0163	25 (136)
gland morphogenesis	0.0163	25 (136)
axonogenesis	0.0168	43 (278)
induction of programmed cell death by hormones	0.0171	6 (14)
organ morphogenesis	0.0171	92 (703)
imaginal disc-derived appendage morphogenesis	0.0171	45 (295)
response to biotic stimulus	0.0175	30 (175)
regulation of locomotion	0.0188	7 (19)
photoreceptor cell development	0.0188	17 (80)
striated muscle tissue development	0.0189	19 (94)
regulation of biological quality	0.0189	97 (751)
appendage morphogenesis	0.019	45 (297)
locomotion	0.019	73 (537)
lipid metabolic process	0.0194	47 (314)
polysaccharide metabolic process	0.0197	26 (146)
imaginal disc-derived appendage development	0.02	45 (298)
regulation of embryonic cell shape	0.0203	9 (30)
Toll signaling pathway	0.0215	10 (36)
appendage development	0.0226	45 (300)
carbohydrate catabolic process	0.0232	16 (75)
cell fate determination	0.0237	24 (133)
positive regulation of RNA metabolic process	0.0237	36 (227)
regulation of cellular component movement	0.0237	6 (15)
phototransduction	0.0244	12 (49)
hindgut morphogenesis	0.0244	14 (62)
cellular response to steroid hormone stimulus	0.025	9 (31)
immune system process	0.025	36 (228)
genital disc development	0.0252	11 (43)
regulation of gene expression	0.0275	127 (1039)
positive regulation of macromolecule biosynthetic process	0.0283	36 (230)
compound eye retinal cell programmed cell death	0.0283	5 (11)
glial cell differentiation	0.0283	8 (26)
G-protein coupled receptor signaling pathway	0.0283	31 (190)
autophagic cell death	0.0283	16 (77)
salivary gland cell autophagic cell death	0.0283	16 (77)
sphingolipid catabolic process	0.0283	4 (7)
response to symbiont	0.0283	4 (7)
renal system process	0.0283	4 (7)
membrane lipid catabolic process	0.0283	4 (7)
formation of anatomical boundary	0.0287	11 (44)
regulation of neurological system process	0.0287	11 (44)
lipid catabolic process	0.0287	11 (44)
female sex differentiation	0.0305	7 (21)
calcium-dependent cell-cell adhesion	0.0305	7 (21)
wing disc morphogenesis	0.0312	40 (265)
antennal morphogenesis	0.0313	6 (16)
tube morphogenesis	0.0316	24 (137)
positive regulation of nucleobase-containing compound metabolic process	0.0329	36 (233)
positive regulation of nitrogen compound metabolic process	0.0329	36 (233)
organ formation	0.0336	11 (45)
carbohydrate metabolic process	0.0337	53 (377)
genitalia development	0.0337	8 (27)
cellular lipid catabolic process	0.0337	8 (27)
regulation of cell fate specification	0.0337	8 (27)
development of primary sexual characteristics	0.0344	16 (79)
response to radiation	0.0344	25 (146)
regulation of multicellular organismal development	0.036	45 (310)
glutamate catabolic process	0.036	3 (4)
tetrahydrobiopterin biosynthetic process	0.036	3 (4)
anterior midgut invagination	0.036	3 (4)
tetrahydrobiopterin metabolic process	0.036	3 (4)
developmental pigmentation	0.0382	14 (66)
imaginal disc-derived wing morphogenesis	0.0387	39 (261)
retinal ganglion cell axon guidance	0.0391	5 (12)
brain morphogenesis	0.0408	6 (17)
response to ecdysone	0.0408	8 (28)
detection of visible light	0.0408	8 (28)
regulation of cell fate commitment	0.0408	8 (28)
polysaccharide catabolic process	0.041	9 (34)
cilium assembly	0.041	9 (34)
response to organic substance	0.0419	33 (213)
imaginal disc development	0.0429	69 (524)
detection of stimulus	0.043	27 (165)
regulation of axon extension	0.0442	4 (8)
regulation of extent of cell growth	0.0442	4 (8)
morphogenesis of an epithelial fold	0.0442	4 (8)
skeletal myofibril assembly	0.0442	4 (8)
crystal cell differentiation	0.0442	4 (8)
multicellular organismal signaling	0.0454	40 (273)
transmission of nerve impulse	0.0454	40 (273)
salivary gland histolysis	0.0454	16 (82)
cellular aromatic compound metabolic process	0.0454	16 (82)
eye-antennal disc morphogenesis	0.0455	10 (41)
imaginal disc-derived genitalia development	0.0458	7 (23)
cell development	0.0461	125 (1043)
digestive tract morphogenesis	0.0461	14 (68)
regulation of anatomical structure size	0.0463	23 (135)
defense response to bacterium	0.0463	18 (97)
cilium morphogenesis	0.047	9 (35)
ion transport	0.0476	47 (334)

## Sheet: S1D
# Downregulated (647 genes)
Symbol	Name	FBgn	CG
Abd-B	Abdominal B	FBgn0000015	CG11648
Adh	Alcohol dehydrogenase	FBgn0000055	CG3481
Alk	Alk	FBgn0040505	CG8250
Ance-2	Ance-2	FBgn0032535	CG16869
Ance-5	Ance-5	FBgn0035076	CG10142
Ank2	Ankyrin 2	FBgn0261788	CG42734
Antp	Antennapedia	FBgn0260642	CG1028
Arpc4	Actin-related protein 2/3 complex, subunit 4	FBgn0031781	CG5972
AttA	Attacin-A	FBgn0012042	CG10146
AttB	Attacin-B	FBgn0041581	CG18372
BM-40-SPARC	BM-40-SPARC	FBgn0026562	CG6378
Best3	Bestrophin 3	FBgn0036492	CG12327
C1GalTA	Core 1 Galactosyltransferase A	FBgn0032078	CG9520
CAH1	Carbonic anhydrase 1	FBgn0027844	CG7820
CCHa1	CCHamide-1	FBgn0038199	CG14358
CDase	Ceramidase	FBgn0039774	CG1471
CG10116		FBgn0036367	CG10116
CG10226		FBgn0035695	CG10226
CG10253		FBgn0033983	CG10253
CG10262		FBgn0032813	CG10262
CG10264		FBgn0038394	CG10264
CG10311		FBgn0038420	CG10311
CG10492		FBgn0032748	CG10492
CG10559		FBgn0039323	CG10559
CG10734		FBgn0034082	CG10734
CG10799		FBgn0033821	CG10799
CG1090		FBgn0037238	CG1090
CG10910		FBgn0034289	CG10910
CG10960		FBgn0036316	CG10960
CG11162		FBgn0030509	CG11162
CG11236		FBgn0031860	CG11236
CG11294		FBgn0030058	CG11294
CG11319		FBgn0031835	CG11319
CG11320		FBgn0031837	CG11320
CG11378		FBgn0040364	CG11378
CG11380		FBgn0040359	CG11380
CG11395		FBgn0034200	CG11395
CG11400		FBgn0034198	CG11400
CG11407		FBgn0038733	CG11407
CG11668		FBgn0038113	CG11668
CG11672		FBgn0037563	CG11672
CG11686		FBgn0040551	CG11686
CG11911		FBgn0031249	CG11911
CG11926		FBgn0031640	CG11926
CG11997		FBgn0037662	CG11997
CG12011		FBgn0035257	CG12011
CG12116		FBgn0030041	CG12116
CG12123		FBgn0030039	CG12123
CG12159		FBgn0033232	CG12159
CG12231		FBgn0031026	CG12231
CG12278		FBgn0038847	CG12278
CG12310		FBgn0036467	CG12310
CG12376		FBgn0033323	CG12376
CG12511		FBgn0031729	CG12511
CG12620		FBgn0032626	CG12620
CG12681		FBgn0029730	CG12681
CG12795		FBgn0031535	CG12795
CG12869		FBgn0033943	CG12869
CG13028		FBgn0036676	CG13028
CG13046		FBgn0036595	CG13046
CG13081		FBgn0032804	CG13081
CG13082		FBgn0032803	CG13082
CG13085		FBgn0032780	CG13085
CG13096		FBgn0032050	CG13096
CG13130		FBgn0040965	CG13130
CG13137		FBgn0032188	CG13137
CG13154		FBgn0033736	CG13154
CG13192		FBgn0033653	CG13192
CG13204		FBgn0033627	CG13204
CG13226		FBgn0033594	CG13226
CG13231		FBgn0033580	CG13231
CG13258		FBgn0032582	CG13258
CG13278		FBgn0032602	CG13278
CG13297		FBgn0035685	CG13297
CG13315		FBgn0040827	CG13315
CG13323		FBgn0033788	CG13323
CG13324		FBgn0033789	CG13324
CG13362		FBgn0029531	CG13362
CG13366		FBgn0025633	CG13366
CG13436		FBgn0034532	CG13436
CG13437		FBgn0034541	CG13437
CG13510		FBgn0034758	CG13510
CG13636		FBgn0039232	CG13636
CG13640		FBgn0039237	CG13640
CG13641		FBgn0039239	CG13641
CG13659		FBgn0039319	CG13659
CG13694		FBgn0031219	CG13694
CG13728		FBgn0036716	CG13728
CG13741		FBgn0033374	CG13741
CG13766		FBgn0031834	CG13766
CG13806		FBgn0035325	CG13806
CG13810		FBgn0035313	CG13810
CG13833		FBgn0039040	CG13833
CG13872		FBgn0034477	CG13872
CG13907		FBgn0035173	CG13907
CG13928		FBgn0035246	CG13928
CG13947		FBgn0031277	CG13947
CG13950		FBgn0031289	CG13950
CG13954		FBgn0033405	CG13954
CG13983		FBgn0031792	CG13983
CG13984		FBgn0260452	CG13984
CG13989		FBgn0031786	CG13989
CG1407		FBgn0033474	CG1407
CG14107		FBgn0036351	CG14107
CG14269		FBgn0029658	CG14269
CG14312		FBgn0038596	CG14312
CG14356		FBgn0038207	CG14356
CG14401		FBgn0032900	CG14401
CG14418		FBgn0040354	CG14418
CG14502		FBgn0034321	CG14502
CG14515		FBgn0039648	CG14515
CG14523		FBgn0039612	CG14523
CG14526		FBgn0027578	CG14526
CG14567		FBgn0037126	CG14567
CG14572		FBgn0037128	CG14572
CG14609		FBgn0037483	CG14609
CG14636		FBgn0037217	CG14636
CG14695		FBgn0037850	CG14695
CG14744		FBgn0033324	CG14744
CG14756		FBgn0033275	CG14756
CG14760		FBgn0033277	CG14760
CG14770		FBgn0029573	CG14770
CG14850		FBgn0038239	CG14850
CG14869		FBgn0038341	CG14869
CG14932		FBgn0032375	CG14932
CG14933		FBgn0040968	CG14933
CG14949		FBgn0035358	CG14949
CG14984		FBgn0035480	CG14984
CG15005		FBgn0035508	CG15005
CG15068		FBgn0040733	CG15068
CG15116		FBgn0034415	CG15116
CG15120		FBgn0034454	CG15120
CG15209		FBgn0030237	CG15209
CG15211		FBgn0030234	CG15211
CG15253		FBgn0028948	CG15253
CG15395		FBgn0031440	CG15395
CG15404		FBgn0031512	CG15404
CG15423		FBgn0031580	CG15423
CG15480		FBgn0032489	CG15480
CG15614		FBgn0034168	CG15614
CG15676		FBgn0034651	CG15676
CG15741		FBgn0030338	CG15741
CG15800		FBgn0034904	CG15800
CG15828		FBgn0032136	CG15828
CG15908		FBgn0033085	CG15908
CG1603		FBgn0033185	CG1603
CG16712		FBgn0031561	CG16712
CG16713		FBgn0031560	CG16713
CG16772		FBgn0032835	CG16772
CG16782		FBgn0029659	CG16782
CG16812		FBgn0032488	CG16812
CG16926		FBgn0040732	CG16926
CG16947		FBgn0031816	CG16947
CG17124		FBgn0032297	CG17124
CG17181		FBgn0035144	CG17181
CG17190		FBgn0038761	CG17190
CG17264		FBgn0031490	CG17264
CG17265		FBgn0031488	CG17265
CG17283		FBgn0038505	CG17283
CG17738		FBgn0038009	CG17738
CG17996		FBgn0032595	CG17996
CG18003		FBgn0061356	CG18003
CG18107		FBgn0034330	CG18107
CG18581		FBgn0036466	CG18581
CG18599		FBgn0038592	CG18599
CG18605		FBgn0034411	CG18605
CG18661		FBgn0040964	CG18661
CG18747		FBgn0042104	CG18747
CG18858		FBgn0042175	CG18858
CG1942		FBgn0033215	CG1942
CG1958		FBgn0029940	CG1958
CG2064		FBgn0033205	CG2064
CG2150		FBgn0003065	CG2150
CG2811		FBgn0035082	CG2811
CG2865		FBgn0023526	CG2865
CG2901		FBgn0029679	CG2901
CG2964		FBgn0031462	CG2964
CG30058		FBgn0050058	CG30058
CG30099		FBgn0050099	CG30099
CG30154		FBgn0050154	CG30154
CG30177		FBgn0050177	CG30177
CG30178		FBgn0050178	CG30178
CG30268		FBgn0050268	CG30268
CG30287		FBgn0050287	CG30287
CG30323		FBgn0050323	CG30323
CG30385		FBgn0050385	CG30385
CG30389		FBgn0050389	CG30389
CG30401		FBgn0050401	CG30401
CG30403		FBgn0050403	CG30403
CG30460		FBgn0050460	CG30460
CG30479		FBgn0050479	CG30479
CG30480		FBgn0050480	CG30480
CG30484		FBgn0050484	CG30484
CG3097		FBgn0029804	CG3097
CG31051		FBgn0051051	CG31051
CG31076		FBgn0051076	CG31076
CG31086		FBgn0051086	CG31086
CG31105		FBgn0051105	CG31105
CG31248		FBgn0051248	CG31248
CG31288		FBgn0051288	CG31288
CG31677		FBgn0051677	CG31677
CG31683		FBgn0051683	CG31683
CG31687		FBgn0051687	CG31687
CG31688		FBgn0263355	CG31688
CG31690		FBgn0051690	CG31690
CG31697		FBgn0051697	CG31697
CG31698		FBgn0051698	CG31698
CG31728		FBgn0051728	CG31728
CG31730		FBgn0051730	CG31730
CG31775		FBgn0028537	CG31775
CG31812		FBgn0051812	CG31812
CG31813		FBgn0051813	CG31813
CG31851		FBgn0051851	CG31851
CG31886		FBgn0032079	CG31886
CG31915		FBgn0051915	CG31915
CG31975		FBgn0051975	CG31975
CG31976		FBgn0051976	CG31976
CG32198		FBgn0052198	CG32198
CG3225		FBgn0031631	CG3225
CG32335		FBgn0063667	CG32335
CG32379		FBgn0052379	CG32379
CG32407		FBgn0052407	CG32407
CG32450		FBgn0052450	CG32450
CG32532		FBgn0052532	CG32532
CG3259		FBgn0038221	CG3259
CG32669		FBgn0052669	CG32669
CG32713		FBgn0052713	CG32713
CG32791		FBgn0052791	CG32791
CG32793		FBgn0052793	CG32793
CG3285		FBgn0031522	CG3285
CG32855		FBgn0052855	CG32855
CG33093		FBgn0053093	CG33093
CG33223		FBgn0053223	CG33223
CG33269		FBgn0053269	CG33269
CG33281		FBgn0053281	CG33281
CG33454		FBgn0053454	CG33454
CG33468		FBgn0053468	CG33468
CG34168		FBgn0085197	CG34168
CG3419		FBgn0035002	CG3419
CG34190		FBgn0085219	CG34190
CG34235		FBgn0085264	CG34235
CG34276		FBgn0085305	CG34276
CG34281		FBgn0085310	CG34281
CG34312		FBgn0085341	CG34312
CG34334		FBgn0263829	CG34334
CG34393		FBgn0085422	CG34393
CG34401		FBgn0085430	CG34401
CG3513		FBgn0031559	CG3513
CG3528		FBgn0031430	CG3528
CG3566		FBgn0029854	CG3566
CG3598		FBgn0025645	CG3598
CG3603		FBgn0029648	CG3603
CG3699		FBgn0040349	CG3699
CG3829		FBgn0035091	CG3829
CG3838		FBgn0032130	CG3838
CG3907		FBgn0034958	CG3907
CG3987		FBgn0038292	CG3987
CG4061		FBgn0025630	CG4061
CG4116		FBgn0029649	CG4116
CG42238		FBgn0250867	CG42238
CG42240		FBgn0250869	CG42240
CG42262		FBgn0259147	CG42262
CG42319		FBgn0259219	CG42319
CG42389		FBgn0259735	CG42389
CG42486		FBgn0259989	CG42486
CG42514		FBgn0260388	CG42514
CG42575		FBgn0260795	CG42575
CG42586		FBgn0260954	CG42586
CG42675		FBgn0261561	CG42675
CG4269		FBgn0034741	CG4269
CG42750		FBgn0261804	CG42750
CG4302		FBgn0027073	CG4302
CG43164		FBgn0262720	CG43164
CG4325		FBgn0026878	CG4325
CG43325		FBgn0263030	CG43325
CG43326		FBgn0263031	CG43326
CG43370		FBgn0263113	CG43370
CG4409		FBgn0034128	CG4409
CG4619		FBgn0032166	CG4619
CG4650		FBgn0032549	CG4650
CG4712		FBgn0033818	CG4712
CG4716		FBgn0033820	CG4716
CG4721		FBgn0039024	CG4721
CG4822		FBgn0031220	CG4822
CG4836		FBgn0038762	CG4836
CG4891		FBgn0028520	CG4891
CG4892		FBgn0028884	CG4892
CG4914		FBgn0036436	CG4914
CG4927		FBgn0034139	CG4927
CG5048		FBgn0036437	CG5048
CG5103		FBgn0036784	CG5103
CG5181		FBgn0031909	CG5181
CG5254		FBgn0040383	CG5254
CG5270		FBgn0037897	CG5270
CG5282		FBgn0036986	CG5282
CG5399		FBgn0038353	CG5399
CG5421		FBgn0032434	CG5421
CG5742		FBgn0034304	CG5742
CG5958		FBgn0031913	CG5958
CG5973		FBgn0031914	CG5973
CG6018		FBgn0034736	CG6018
CG6191		FBgn0027581	CG6191
CG6415		FBgn0032287	CG6415
CG6421		FBgn0025827	CG6421
CG6481		FBgn0030936	CG6481
CG6568		FBgn0034210	CG6568
CG6688		FBgn0039038	CG6688
CG6836		FBgn0036834	CG6836
CG6891		FBgn0030955	CG6891
CG7056		FBgn0038852	CG7056
CG7059		FBgn0038957	CG7059
CG7267		FBgn0030079	CG7267
CG7272		FBgn0036501	CG7272
CG7330		FBgn0036780	CG7330
CG7458		FBgn0037144	CG7458
CG7548		FBgn0035792	CG7548
CG7587		FBgn0038523	CG7587
CG8034		FBgn0031011	CG8034
CG8060		FBgn0034113	CG8060
CG8419		FBgn0031999	CG8419
CG8525		FBgn0033735	CG8525
CG8584		FBgn0033322	CG8584
CG8586		FBgn0033320	CG8586
CG8620		FBgn0040837	CG8620
CG8708		FBgn0033271	CG8708
CG8738		FBgn0033321	CG8738
CG8768		FBgn0033769	CG8768
CG8800		FBgn0033408	CG8800
CG8925		FBgn0038404	CG8925
CG8964		FBgn0033674	CG8964
CG8997		FBgn0028920	CG8997
CG9098		FBgn0031762	CG9098
CG9149		FBgn0035203	CG9149
CG9222		FBgn0031784	CG9222
CG9254		FBgn0028513	CG9254
CG9287		FBgn0032057	CG9287
CG9294		FBgn0034666	CG9294
CG9449		FBgn0036875	CG9449
CG9629		FBgn0036857	CG9629
CG9650		FBgn0029939	CG9650
CG9664		FBgn0031515	CG9664
CG9717		FBgn0039789	CG9717
CG9743		FBgn0039756	CG9743
CG9899		FBgn0034829	CG9899
CG9945		FBgn0034527	CG9945
CG9961		FBgn0031451	CG9961
CHKov2	CHKov2	FBgn0039328	CG10675
CLIP-190	Cytoplasmic linker protein 190	FBgn0020503	CG5020
CR32194		FBgn0052194	CR32194
CR32690		FBgn0052690	CR32690
CR33319		FBgn0053319	CR33319
CR34262		FBgn0085291	CR34262
CR43428		FBgn0263376	CR43428
CR43465		FBgn0263442	CR43465
CS-2	Chitin synthase 2	FBgn0029091	CG7464
CheB38a	Chemosensory protein B 38a	FBgn0067312	CG33320
Cht3	Chitinase 3	FBgn0250907	CG18140
Cka	Connector of kinase to AP-1	FBgn0044323	CG7392
Corin	Corin	FBgn0033192	CG2105
Cpr35B	Cuticular protein 35B	FBgn0028871	CG3474
Crtc	CREB-regulated transcription coactivator	FBgn0036746	CG6064
Cyp28a5	Cyp28a5	FBgn0028940	CG8864
Cyp303a1	Cyp303a1	FBgn0001992	CG4163
Cyp4aa1	Cyp4aa1	FBgn0034053	CG8302
Cyp4e3	Cytochrome P450-4e3	FBgn0015035	CG4105
Cyp6a17	Cytochrome P450-6a17	FBgn0015714	CG10241
Cyp6g2	Cyp6g2	FBgn0033696	CG8859
Cyp6t3	Cyp6t3	FBgn0033697	CG8457
Cyp9b1	Cytochrome P450-9b1	FBgn0015038	CG4485
Cyp9c1	Cytochrome P450-9c1	FBgn0015040	CG3616
D	Dichaete	FBgn0000411	CG5893
Damm	Death associated molecule related to Mch2	FBgn0033659	CG18188
Dbx	Dbx	FBgn0261723	CG42234
Dh31-R1	Diuretic hormone 31 receptor 1	FBgn0052843	CG32843
Dh44-R2	Diuretic hormone 44 receptor 2	FBgn0033744	CG12370
Dhc62B	Dynein heavy chain at 62B	FBgn0013811	CG15804
Dl	Delta	FBgn0000463	CG3619
Dr	Drop	FBgn0000492	CG1897
Drip	Drip	FBgn0015872	CG9023
Esp	Epidermal stripes and patches	FBgn0013953	CG7005
Evi5		FBgn0262740	CG11727
Fatp	Fatty acid (long chain) transport protein	FBgn0021953	CG7400
Fuca	alpha-L-fucosidase	FBgn0036169	CG6128
Gal	beta galactosidase	FBgn0001089	CG9092
Galpha73B	G protein alpha 73B	FBgn0010223	CG12232
Gdi	GDP dissociation inhibitor	FBgn0004868	CG4422
Gld2		FBgn0038934	CG5732
Gpo-1	Glycerophosphate oxidase-1	FBgn0022160	CG8256
Gr32a	Gustatory receptor 32a	FBgn0041246	CG14916
Gr59e	Gustatory receptor 59e	FBgn0041233	CG33151
Gr59f	Gustatory receptor 59f	FBgn0041234	CG33150
Gr64f	Gustatory receptor 64f	FBgn0052255	CG32255
Gs2	Glutamine synthetase 2	FBgn0001145	CG1743
GstD1	Glutathione S transferase D1	FBgn0001149	CG10045
GstE2	Glutathione S transferase E2	FBgn0063498	CG17523
GstE3	Glutathione S transferase E3	FBgn0063497	CG17524
GstE4	Glutathione S transferase E4	FBgn0063496	CG17525
GstE5	Glutathione S transferase E5	FBgn0063495	CG17527
GstE6	Glutathione S transferase E6	FBgn0063494	CG17530
GstT4	Glutathione S transferase T4	FBgn0030484	CG1681
H	Hairless	FBgn0001169	CG5460
HLH4C	Helix loop helix protein 4C	FBgn0011277	CG3052
Hers	Histone gene-specific Epigenetic Repressor in late S phase	FBgn0052529	CG32529
Hex-C	Hexokinase C	FBgn0001187	CG8094
Hey	Hairy/E(spl)-related with YRPW motif	FBgn0027788	CG11194
HmgZ	HMG protein Z	FBgn0010228	CG17921
Hmgs	HMG Coenzyme A synthase	FBgn0010611	CG4311
Hr39	Hormone receptor-like in 39	FBgn0261239	CG8676
Hsp22	Heat shock protein 22	FBgn0001223	CG4460
Hsp67Bb	Heat shock gene 67Bb	FBgn0001228	CG4456
IM23	Immune induced molecule 23	FBgn0034328	CG15066
IM3	Immune induced molecule 3	FBgn0040736	CG16844
Idgf5	Imaginal disc growth factor 5	FBgn0064237	CG5154
Imp	IGF-II mRNA-binding protein	FBgn0262735	CG1691
Inx7	Innexin 7	FBgn0027106	CG2977
Ir40a	Ionotropic receptor 40a	FBgn0259683	CG42352
Irc	Immune-regulated catalase	FBgn0038465	CG8913
Jon44E	Jonah 44E	FBgn0001285	CG8579
Jon74E	Jonah 74E	FBgn0023197	CG6298
Kaz-m1	Kazal-type protease inhibitor m1	FBgn0002578	CG8342
Kr	Kruppel	FBgn0001325	CG3340
Kua	Kua	FBgn0032850	CG10723
LKR	lysine ketoglutarate reductase	FBgn0025687	CG7144
LanA	Laminin A	FBgn0002526	CG10236
Lip2	Lipase 2	FBgn0024740	CG17116
Lip4	Lipase 4	FBgn0032264	CG6113
Liprin-alpha	Liprin-alpha	FBgn0046704	CG11199
Lmpt	Limpet	FBgn0261565	CG42679
Lrch	Leucine-rich-repeats and calponin homology domain protein	FBgn0032633	CG6860
MCPH1	Microcephalin	FBgn0260959	CG42572
MFS15	Major Facilitator Superfamily Transporter 15	FBgn0034392	CG15094
Mlp60A	Muscle LIM protein at 60A	FBgn0259209	CG42309
Mnt	Mnt	FBgn0023215	CG13316
Myo10A	Myosin 10A	FBgn0263705	CG43657
NLaz	Neural Lazarillo	FBgn0053126	CG33126
Ndg	Nidogen/entactin	FBgn0026403	CG12908
Nplp1	Neuropeptide-like precursor 1	FBgn0035092	CG3441
Nplp2	Neuropeptide-like precursor 2	FBgn0040813	CG11051
NtR	NtR	FBgn0029147	CG6698
Obp18a	Odorant-binding protein 18a	FBgn0030985	CG15883
Obp28a	Odorant-binding protein 28a	FBgn0011283	CG6641
Obp99b	Odorant-binding protein 99b	FBgn0039685	CG7592
Oli	Olig family	FBgn0032651	CG5545
Or35a	Odorant receptor 35a	FBgn0028946	CG17868
Orc1	Origin recognition complex subunit 1	FBgn0022772	CG10667
Orc4	Origin recognition complex subunit 4	FBgn0023181	CG2917
Orct	Organic cation transporter	FBgn0019952	CG6331
Osi16	Osiris 16	FBgn0051561	CG31561
PGRP-LF	Peptidoglycan recognition protein LF	FBgn0035977	CG4437
PGRP-SC1b	PGRP-SC1b	FBgn0033327	CG8577
PH4alphaSG1	prolyl-4-hydroxylase-alpha SG1	FBgn0051014	CG31014
PH4alphaSG2	prolyl-4-hydroxylase-alpha SG2	FBgn0039779	CG1546
Papss	PAPS synthetase	FBgn0020389	CG8363
Pask	PAS kinase	FBgn0034950	CG3105
Pect	Phosphoethanolamine cytidylyltransferase	FBgn0032482	CG5547
Pex6	Peroxin 6	FBgn0033564	CG11919
Phae2	Phaedra 2	FBgn0263235	CG16997
Pif1A	PFTAIRE-interacting factor 1A	FBgn0261015	CG42599
Pk1r	Pyrokinin 1 receptor	FBgn0038201	CG9918
Poxm	Pox meso	FBgn0003129	CG9610
Poxn	Pox neuro	FBgn0003130	CG8246
Ppn	Papilin	FBgn0003137	CG33103
PrBP	Prenyl-binding protein	FBgn0032059	CG9296
Prat2	Phosphoribosylamidotransferase 2	FBgn0041194	CG10078
Prp19	Prp19	FBgn0261119	CG5519
Ptp52F	Ptp52F	FBgn0034085	CG18243
R	Roughened	FBgn0004636	CG1956
Rbp1-like	Rbp1-like	FBgn0030479	CG1987
Rbp2	RNA-binding protein 2	FBgn0262734	CG4429
Ref2	RNA and export factor binding protein 2	FBgn0032439	CG17031
Reg-2	Rhythmically expressed gene 2	FBgn0016715	CG3200
Rfabg	Retinoid- and fatty acid-binding glycoprotein	FBgn0087002	CG11064
RhoGAPp190	RhoGAPp190	FBgn0026375	CG32555
RnrL	Ribonucleoside diphosphate reductase large subunit	FBgn0011703	CG5371
RpS15	Ribosomal protein S15	FBgn0034138	CG8332
Rrp4	Rrp4	FBgn0034879	CG3931
S	Star	FBgn0003310	CG4385
SIFR	SIFamide receptor	FBgn0038880	CG10823
ST6Gal	Sialyltransferase	FBgn0035050	CG4871
Sema-1a	Sema-1a	FBgn0011259	CG18405
Skeletor	Skeletor	FBgn0262717	CG43161
Snoo	Sno oncogene	FBgn0085450	CG34421
Socs16D	Suppressor of Cytokine Signaling at 16D	FBgn0030869	CG8146
Sox21b	Sox21b	FBgn0042630	CG32139
SoxN	SoxNeuro	FBgn0029123	CG18024
Spindly	Spindly	FBgn0031549	CG15415
Spn28Dc	Serpin 28Dc	FBgn0031973	CG7219
Spn31A	Serpin 31A	FBgn0032178	CG4804
Spn42Dc	Serpin 42Dc	FBgn0033113	CG9455
Sr-CI	Scavenger receptor class C, type I	FBgn0014033	CG4099
Syt1	Synaptotagmin 1	FBgn0004242	CG3139
Syx6	Syntaxin 6	FBgn0037084	CG7736
Tango13	Transport and Golgi organization 13	FBgn0086674	CG32632
Tep4	Thioester-containing protein 4	FBgn0041180	CG10363
Tes	Testin ortholog	FBgn0034223	CG6522
Tm2	Tropomyosin 2	FBgn0004117	CG4843
Top3alpha	Topoisomerase 3alpha	FBgn0040268	CG10123
Topors	Topoisomerase I-interacting protein	FBgn0034410	CG15104
Treh	Trehalase	FBgn0003748	CG9364
Trf	TBP-related factor	FBgn0010287	CG7562
Trs23		FBgn0260861	CG9298
Try29F	Trypsin 29F	FBgn0015316	CG9564
Tsp29Fb	Tetraspanin 29Fb	FBgn0032075	CG9496
Tsp42A	Tetraspanin 42A	FBgn0033042	CG14468
Tsp42Er	Tetraspanin 42Er	FBgn0033139	CG12837
Ucp4B	Ucp4B	FBgn0031758	CG18340
Ucp4C	Ucp4C	FBgn0031757	CG9064
Ugt35a	UDP-glycosyltransferase 35a	FBgn0026315	CG6644
Ugt58Fa	Ugt58Fa	FBgn0040091	CG4414
Vdup1	Vitamin D[[3]] up-regulated protein 1	FBgn0035103	CG7047
VhaSFD	Vacuolar H[+]-ATPase SFD subunit	FBgn0027779	CG17332
Victoria	Victoria	FBgn0053117	CG33117
Wnt4	Wnt oncogene analog 4	FBgn0010453	CG4698
ZnT35C		FBgn0028516	CG3994
aPKC	atypical protein kinase C	FBgn0261854	CG42783
aft	adrift	FBgn0026309	CG5032
al	aristaless	FBgn0000061	CG3935
alien	alien	FBgn0013746	CG9556
alpha-Est4	alpha-Esterase-4	FBgn0015572	CG1082
alphaPS4	alphaPS4	FBgn0034005	CG16827
aralar1	aralar1	FBgn0028646	CG2139
ase	asense	FBgn0000137	CG3258
bi	bifid	FBgn0000179	CG3578
borr	borealin-related	FBgn0032105	CG4454
boss	bride of sevenless	FBgn0000206	CG8285
brk	brinker	FBgn0024250	CG9653
bsh	brain-specific homeobox	FBgn0000529	CG10604
cas	castor	FBgn0004878	CG2102
caup	caupolican	FBgn0015919	CG10605
cn	cinnabar	FBgn0000337	CG1555
comr	cookie monster	FBgn0034667	CG13493
corn	cornetto	FBgn0259173	CG42278
crol	crooked legs	FBgn0020309	CG14938
ct	cut	FBgn0004198	CG11387
daw	dawdle	FBgn0031461	CG16987
dmrt11E	doublesex-Mab related 11E	FBgn0030477	CG15749
dnr1	defense repressor 1	FBgn0260866	CG12489
ds	dachsous	FBgn0000497	CG17941
e(y)3	enhancer of yellow 3	FBgn0087008	CG12238
eg	eagle	FBgn0000560	CG7383
elav	embryonic lethal abnormal vision	FBgn0260400	CG4262
emp	epithelial membrane protein	FBgn0010435	CG2727
ena	enabled	FBgn0000578	CG15112
esg	escargot	FBgn0001981	CG3758
ey	eyeless	FBgn0005558	CG1464
fau	fau	FBgn0020439	CG6544
fd59A	forkhead domain 59A	FBgn0004896	CG3668
fd96Ca	forkhead domain 96Ca	FBgn0004897	CG11921
fne	found in neurons	FBgn0086675	CG4396
gcm	glial cells missing	FBgn0014179	CG12245
gcm2	gcm2	FBgn0019809	CG3858
grh	grainy head	FBgn0259211	CG42311
hbn	homeobrain	FBgn0008636	CG33152
hkb	huckebein	FBgn0261434	CG9768
inaD	inactivation no afterpotential D	FBgn0001263	CG3504
insc	inscuteable	FBgn0011674	CG11312
jeb	jelly belly	FBgn0086677	CG30040
jp	junctophilin	FBgn0032129	CG4405
king-tubby	king tubby	FBgn0015721	CG9398
klu	klumpfuss	FBgn0013469	CG12296
kn	knot	FBgn0001319	CG10197
kuz	kuzbanian	FBgn0259984	CG7147
l(2)37Cd	lethal (2) 37Cd	FBgn0086445	CG10563
lbk	lambik	FBgn0034083	CG8434
lectin-21Ca	lectin-21Ca	FBgn0040107	CG2826
lectin-21Cb	lectin-21Cb	FBgn0040106	CG13686
lin-28	lin-28	FBgn0035626	CG17334
lola	longitudinals lacking	FBgn0005630	CG12052
mRpS29	mitochondrial ribosomal protein S29	FBgn0034727	CG3633
mael	maelstrom	FBgn0016034	CG11254
magu	magu	FBgn0262169	CG2264
meso18E	meso18E	FBgn0040089	CG14233
mex1	midgut expression 1	FBgn0004228	CG7936
mfr	misfire	FBgn0035935	CG5747
mgl	Megalin	FBgn0261260	CG42611
mid	midline	FBgn0261963	CG6634
milt	milton	FBgn0262872	CG43227
moody	moody	FBgn0025631	CG4322
msi	musashi	FBgn0011666	CG5099
msl-2	male-specific lethal 2	FBgn0005616	CG3241
mura	murashka	FBgn0037705	CG9381
nAcRalpha-30D	nicotinic Acetylcholine Receptor alpha 30D	FBgn0032151	CG4128
na	narrow abdomen	FBgn0002917	CG1517
nej	nejire	FBgn0261617	CG15319
nerfin-1	nervous fingers 1	FBgn0028999	CG13906
nht	no hitter	FBgn0041103	CG15259
ninaD	neither inactivation nor afterpotential D	FBgn0002939	CG31783
nompC	no mechanoreceptor potential C	FBgn0016920	CG11020
nub	nubbin	FBgn0085424	CG34395
numb	numb	FBgn0002973	CG3779
oc	ocelliless	FBgn0004102	CG12154
olf186-M	olf186-M	FBgn0015522	CG14489
opa	odd paired	FBgn0003002	CG1133
ovo	ovo	FBgn0003028	CG6824
pcl	pepsinogen-like	FBgn0011822	CG13374
pdm2	POU domain protein 2	FBgn0004394	CG12287
pen-2	presenilin enhancer	FBgn0053198	CG33198
phr6-4	(6-4)-photolyase	FBgn0016054	CG2488
phyl	phyllopod	FBgn0013725	CG10108
pip	pipe	FBgn0003089	CG9614
pirk	poor Imd response upon knock-in	FBgn0034647	CG15678
prel	preli-like	FBgn0033413	CG8806
ps	pasilla	FBgn0261552	CG42670
raw	raw	FBgn0003209	CG12437
rictor	rapamycin-insensitive companion of Tor	FBgn0031006	CG8002
rin	rasputin	FBgn0015778	CG9412
robo	roundabout	FBgn0005631	CG13521
run	runt	FBgn0003300	CG1849
s-cup	stanley-cup	FBgn0050044	CG30044
santa-maria	scavenger receptor acting in neural tissue and majority of rhodopsin is absent	FBgn0025697	CG12789
scrt	scratch	FBgn0004880	CG1130
sim	single-minded	FBgn0004666	CG7771
sing	singles bar	FBgn0261245	CG13011
skpB	skpB	FBgn0026176	CG8881
slv	saliva	FBgn0025469	CG8717
smp-30	Senescence marker protein-30	FBgn0038257	CG7390
sna	snail	FBgn0003448	CG3956
spdo	sanpodo	FBgn0260440	CG31020
st	scarlet	FBgn0003515	CG4314
sut3	sugar transporter 3	FBgn0028561	CG17976
synaptogyrin	synaptogyrin	FBgn0033876	CG10808
tRNA:CR32525	transfer RNA:CR32525	FBgn0052525	CR32525
tej	tejas	FBgn0033921	CG8589
tos	tosca	FBgn0015553	CG10387
toy	twin of eyeless	FBgn0019650	CG11186
trpgamma	trpgamma	FBgn0032593	CG5996
trpm		FBgn0083959	CG34123
tty	tweety	FBgn0015558	CG1693
tun	tungus	FBgn0034046	CG8253
tw	Protein O-mannosyltransferase 2	FBgn0086368	CG12311
tyn	trynity	FBgn0029128	CG17131
upd2	unpaired 2	FBgn0030904	CG5988
ventrally-expressed-protein-D	ventrally-expressed-protein-D	FBgn0053200	CG33200
w	white	FBgn0003996	CG2759
wbl	windbeutel	FBgn0004003	CG7225
wor	worniu	FBgn0001983	CG4158
wrapper	wrapper	FBgn0025878	CG10382
yellow-c	yellow-c	FBgn0041713	CG4182
yin	yin	FBgn0015565	CG2913
zf30C	Zinc finger protein 30C	FBgn0022720	CG3998
zfh2	Zn finger homeodomain 2	FBgn0004607	CG1449
		FBgn0031421
		FBgn0031993
		FBgn0032180
		FBgn0038346
		FBgn0259225
		FBgn0262032

## Sheet: S1E
# Downregulated (647 genes)
GO:BP Term	p-value
central nervous system development	2.0118e-12
regulation of transcription, DNA-dependent	2.148e-09
regulation of RNA biosynthetic process	2.148e-09
generation of neurons	2.6126e-09
regulation of RNA metabolic process	8.906e-09
regulation of cellular macromolecule biosynthetic process	1.2025e-08
regulation of macromolecule biosynthetic process	1.2025e-08
regulation of transcription from RNA polymerase II promoter	1.2025e-08
regulation of cellular biosynthetic process	1.2025e-08
regulation of biosynthetic process	1.2025e-08
ventral cord development	1.263e-08
regulation of nucleobase-containing compound metabolic process	1.5127e-08
regulation of nitrogen compound metabolic process	1.7116e-08
neuroblast differentiation	7.8955e-08
cell fate determination	9.5166e-08
regulation of macromolecule metabolic process	1.6203e-07
regulation of gene expression	1.7171e-07
organ development	2.7321e-07
cell fate commitment	3.3316e-07
regulation of cellular metabolic process	3.5836e-07
regulation of metabolic process	3.7134e-07
tissue development	3.7312e-07
regulation of primary metabolic process	3.9227e-07
regulation of cellular process	4.0701e-07
regulation of biological process	9.2701e-07
positive regulation of transcription from RNA polymerase II promoter	1.1639e-06
neuron differentiation	1.1639e-06
biological regulation	4.2407e-06
neuroblast fate commitment	5.0072e-06
neuron fate commitment	5.0072e-06
neuron development	6.0282e-06
cell morphogenesis	7.6908e-06
cell morphogenesis involved in differentiation	8.0402e-06
neuroblast fate determination	2.0084e-05
gland development	2.1711e-05
nervous system development	2.2429e-05
positive regulation of transcription, DNA-dependent	2.3531e-05
regulation of developmental process	2.3531e-05
positive regulation of gene expression	3.7909e-05
organ morphogenesis	3.9055e-05
cell projection organization	4.5314e-05
positive regulation of RNA metabolic process	6.3188e-05
positive regulation of macromolecule biosynthetic process	7.8656e-05
cellular component morphogenesis	7.924e-05
positive regulation of nucleobase-containing compound metabolic process	9.1585e-05
positive regulation of nitrogen compound metabolic process	9.1585e-05
gliogenesis	9.1585e-05
digestive tract development	0.00010432
digestive system development	0.00010432
positive regulation of cellular process	0.00011723
programmed cell death	0.00012642
brain development	0.00019112
cell death	0.00019359
cell morphogenesis involved in neuron differentiation	0.00019635
mesoderm development	0.00020057
tube development	0.00020057
response to stimulus	0.00020077
regulation of cell differentiation	0.00022728
compound eye photoreceptor cell differentiation	0.00022852
exocrine system development	0.00022852
salivary gland development	0.00022852
anatomical structure morphogenesis	0.00023283
death	0.00023283
cell development	0.00023478
ganglion mother cell fate determination	0.00024313
instar larval or pupal morphogenesis	0.00024765
photoreceptor cell fate commitment	0.00024765
cell projection morphogenesis	0.00031518
neuron projection morphogenesis	0.00032021
cell part morphogenesis	0.00032211
neuron projection development	0.00032817
post-embryonic morphogenesis	0.00036417
immune system process	0.00041258
positive regulation of biological process	0.00041258
negative regulation of RNA metabolic process	0.00044229
eye photoreceptor cell differentiation	0.00053609
positive regulation of macromolecule metabolic process	0.00055317
taxis	0.00056833
brain morphogenesis	0.00058072
photoreceptor cell differentiation	0.00062738
negative regulation of gene expression	0.00062738
metamorphosis	0.00062738
urogenital system development	0.00062738
renal system development	0.00062738
negative regulation of transcription from RNA polymerase II promoter	0.0006329
compound eye retinal cell programmed cell death	0.0006329
system development	0.00063468
axon guidance	0.00063468
negative regulation of transcription, DNA-dependent	0.00063468
negative regulation of nucleobase-containing compound metabolic process	0.00063468
negative regulation of nitrogen compound metabolic process	0.00063468
formation of anatomical boundary	0.00063613
compound eye photoreceptor development	0.00064217
positive regulation of cellular biosynthetic process	0.00064555
compound eye photoreceptor fate commitment	0.00065429
eye photoreceptor cell fate commitment	0.00065429
positive regulation of biosynthetic process	0.00066538
eye photoreceptor cell development	0.0007049
neurogenesis	0.00075802
sensory organ development	0.0008303
renal tubule development	0.00089843
Malpighian tubule development	0.00089843
localization	0.00091582
salivary gland morphogenesis	0.00091582
gland morphogenesis	0.00091582
ectoderm and mesoderm interaction	0.00096633
chemotaxis	0.0010684
signal transduction	0.0010829
transport	0.0011914
retinal cell programmed cell death	0.0012949
negative regulation of biosynthetic process	0.0013956
negative regulation of cellular biosynthetic process	0.0013956
response to chemical stimulus	0.0015033
establishment of localization	0.001516
regulation of multicellular organismal development	0.0018321
post-embryonic organ development	0.0018334
response to external stimulus	0.0018745
eye-antennal disc morphogenesis	0.0019624
cell fate specification	0.0020215
positive regulation of cellular metabolic process	0.0020538
eye-antennal disc development	0.0022722
post-embryonic development	0.0025451
negative regulation of cellular macromolecule biosynthetic process	0.0025522
negative regulation of macromolecule biosynthetic process	0.0025522
circulatory system development	0.0025522
cardiovascular system development	0.0025522
heart development	0.0025522
photoreceptor cell development	0.0028223
establishment of ommatidial planar polarity	0.0028223
positive regulation of metabolic process	0.0028378
tube morphogenesis	0.0028378
anterior midgut invagination	0.002999
antennal development	0.002999
negative regulation of metabolic process	0.0032291
antennal morphogenesis	0.0032371
cell-matrix adhesion	0.0032371
organ formation	0.0033433
morphogenesis of an epithelium	0.0036103
locomotion	0.0036321
post-embryonic organ morphogenesis	0.0036321
imaginal disc morphogenesis	0.0036321
cell surface receptor signaling pathway	0.0036878
negative regulation of macromolecule metabolic process	0.0038862
embryo development	0.0041108
tissue morphogenesis	0.0041321
R3/R4 cell fate commitment	0.0041408
axonogenesis	0.004321
instar larval or pupal development	0.0043246
imaginal disc development	0.0043376
dendrite morphogenesis	0.0043412
dendrite development	0.0043412
negative regulation of cellular metabolic process	0.0046568
hemopoietic or lymphoid organ development	0.0046568
immune system development	0.0046568
formation of organ boundary	0.0048615
peripheral nervous system development	0.0048615
epithelium development	0.0049005
cell adhesion	0.0050261
regulation of multicellular organismal process	0.0050401
R3/R4 cell differentiation	0.0050401
cell-substrate adhesion	0.0050401
signaling	0.0050786
imaginal disc pattern formation	0.0050933
renal tubule morphogenesis	0.0050933
Malpighian tubule morphogenesis	0.0050933
muscle structure development	0.0053448
hindgut morphogenesis	0.0055153
plasmatocyte differentiation	0.0057291
embryonic hindgut morphogenesis	0.0057291
stem cell differentiation	0.0061152
sensory organ precursor cell fate determination	0.0062431
morphogenesis of a polarized epithelium	0.0065933
pattern specification process	0.0070197
transmembrane transport	0.0077781
asymmetric neuroblast division	0.0083066
developmental pigmentation	0.008352
embryonic morphogenesis	0.008352
neuroblast development	0.008352
negative regulation of cell differentiation	0.0084667
establishment of planar polarity	0.0084667
establishment of tissue polarity	0.0084667
cell communication	0.0087009
glial cell migration	0.0094902
neuroblast division	0.0094902
digestive tract morphogenesis	0.009918
regulation of Notch signaling pathway	0.010023
biological adhesion	0.010024
pigmentation	0.012057
stem cell development	0.012474
stem cell maintenance	0.012474
sensory organ boundary specification	0.014196
embryonic plasmatocyte differentiation	0.014196
regulation of asymmetric cell division	0.014196
Notch signaling pathway	0.015159
negative regulation of cellular process	0.016303
regulation of cell division	0.016334
regionalization	0.016467
cellular developmental process	0.01655
multicellular organismal development	0.016588
negative regulation of Notch signaling pathway	0.016588
developmental programmed cell death	0.016588
imaginal disc-derived appendage morphogenesis	0.016588
defense response	0.016927
appendage morphogenesis	0.017886
startle response	0.018283
imaginal disc-derived appendage development	0.018475
cellular response to stimulus	0.019636
appendage development	0.019893
proteolysis	0.02116
autophagic cell death	0.02116
salivary gland cell autophagic cell death	0.02116
wing disc morphogenesis	0.021944
epithelial tube morphogenesis	0.021972
developmental process	0.022144
negative regulation of biological process	0.022144
neuromuscular process	0.022324
glial cell differentiation	0.022324
apoptotic process	0.022324
post-embryonic appendage morphogenesis	0.022324
morphogenesis of an epithelial fold	0.022534
crystal cell differentiation	0.022534
regulation of cell fate specification	0.026067
synapse assembly	0.026938
trunk segmentation	0.027124
ovarian follicle cell stalk formation	0.027124
locomotion involved in locomotory behavior	0.027124
R7 cell development	0.027124
cell differentiation	0.029366
regulation of cell fate commitment	0.029535
ommatidial rotation	0.029535
somatic stem cell division	0.029535
regulation of response to stimulus	0.029535
salivary gland histolysis	0.029535
eye development	0.029535
anatomical structure development	0.03039
anterior head segmentation	0.03039
Malpighian tubule tip cell differentiation	0.03039
epithelial cell morphogenesis	0.03039
anterior head development	0.03039
glial cell development	0.031268
antibacterial humoral response	0.031268
Malpighian tubule bud morphogenesis	0.031268
kidney morphogenesis	0.031268
morphogenesis of an epithelial bud	0.031268
kidney development	0.031268
nephron epithelium morphogenesis	0.031268
nephron tubule development	0.031268
kidney epithelium development	0.031268
nephron tubule formation	0.031268
nephron tubule morphogenesis	0.031268
substrate-dependent cell migration, cell extension	0.031268
substrate-dependent cell migration	0.031268
nephron morphogenesis	0.031268
nephron development	0.031268
nephron epithelium development	0.031268
ocellus development	0.031268
immune response	0.031268
imaginal disc-derived wing morphogenesis	0.034003
mushroom body development	0.034241
regulation of locomotion	0.036342
behavior	0.03654
compound eye development	0.037129
genital disc development	0.037129
germ-line stem cell maintenance	0.037129
neural precursor cell proliferation	0.037129
neuroblast proliferation	0.037129
regulation of signal transduction	0.037129
morphogenesis of embryonic epithelium	0.037129
determination of genital disc primordium	0.037228
determination of imaginal disc primordium	0.037228
nucleobase biosynthetic process	0.037228
pigment biosynthetic process	0.037313
tissue death	0.037313
histolysis	0.037313
system process	0.039039
sex differentiation	0.039715
hemopoiesis	0.040087
negative regulation of developmental process	0.040187
regulation of neurogenesis	0.042014
regulation of anatomical structure morphogenesis	0.04359
formation of primary germ layer	0.043896
midgut development	0.043896
pigment metabolic process	0.043948
regulation of cell development	0.044152
carbohydrate catabolic process	0.047165
mesodermal cell fate specification	0.047165
steroid hormone mediated signaling pathway	0.047747
regulation of chromatin silencing	0.047747
visual perception	0.047881

## Sheet: S1F
# Upregulated (679 genes)
Symbol	Name	FBgn	CG
ACXC	ACXC	FBgn0040508	CG5983
ACXD	ACXD	FBgn0040507	CG5712
Acox57D-p	acyl-Coenzyme A oxidase at 57D proximal	FBgn0034628	CG9707
Acp26Aa	Accessory gland-specific peptide 26Aa	FBgn0002855	CG8982
Acp26Ab	Accessory gland-specific peptide 26Ab	FBgn0002856	CG9024
Acp32CD	Accessory gland-specific peptide 32CD	FBgn0023415	CG4605
Actn3	alpha actinin 3	FBgn0015008	CG8953
Adf1	Adh transcription factor 1	FBgn0000054	CG15845
Adgf-A	Adenosine deaminase-related growth factor A	FBgn0036752	CG5992
Ady43A	Ady43A	FBgn0026602	CG1851
Ance	Angiotensin converting enzyme	FBgn0012037	CG8827
Ance-3	Ance-3	FBgn0032536	CG17988
Ank2	Ankyrin 2	FBgn0261788	CG42734
AnnX	Annexin X	FBgn0000084	CG9579
Axud1		FBgn0261647	CG4272
BBS4	BBS4	FBgn0033578	CG13232
CG10026		FBgn0032785	CG10026
CG10051		FBgn0034437	CG10051
CG10131		FBgn0033949	CG10131
CG10132		FBgn0032798	CG10132
CG10170		FBgn0039085	CG10170
CG10175		FBgn0039084	CG10175
CG10195		FBgn0032787	CG10195
CG10339		FBgn0034972	CG10339
CG10348		FBgn0032707	CG10348
CG10433		FBgn0034638	CG10433
CG10494		FBgn0034634	CG10494
CG10527		FBgn0034583	CG10527
CG10589		FBgn0037035	CG10589
CG10737		FBgn0034420	CG10737
CG10764		FBgn0034221	CG10764
CG10936		FBgn0034253	CG10936
CG10993		FBgn0030524	CG10993
CG11034		FBgn0031741	CG11034
CG11125		FBgn0033174	CG11125
CG11160		FBgn0030257	CG11160
CG11165		FBgn0033238	CG11165
CG11200	Carbonyl reductase	FBgn0034500	CG11200
CG11291		FBgn0034713	CG11291
CG11370		FBgn0037181	CG11370
CG11382		FBgn0040367	CG11382
CG11423		FBgn0034251	CG11423
CG11438		FBgn0037164	CG11438
CG11475		FBgn0034687	CG11475
CG11581		FBgn0030540	CG11581
CG11617		FBgn0031232	CG11617
CG11658		FBgn0036196	CG11658
CG11739		FBgn0037239	CG11739
CG11905		FBgn0036678	CG11905
CG11966		FBgn0037645	CG11966
CG11983		FBgn0037654	CG11983
CG12017		FBgn0035429	CG12017
CG12075		FBgn0030065	CG12075
CG12256		FBgn0038002	CG12256
CG12268		FBgn0039131	CG12268
CG12481		FBgn0030542	CG12481
CG12674		FBgn0031388	CG12674
CG12814		FBgn0037796	CG12814
CG12826		FBgn0033207	CG12826
CG12857		FBgn0033963	CG12857
CG12912		FBgn0033497	CG12912
CG13004		FBgn0030797	CG13004
CG13183		FBgn0033667	CG13183
CG13196		FBgn0033645	CG13196
CG13217		FBgn0033590	CG13217
CG13272		FBgn0086673	CG13272
CG13318		FBgn0037627	CG13318
CG13330		FBgn0033848	CG13330
CG13375		FBgn0040370	CG13375
CG13380		FBgn0036799	CG13380
CG13423		FBgn0034513	CG13423
CG13471		FBgn0036443	CG13471
CG13492		FBgn0034662	CG13492
CG13532		FBgn0034788	CG13532
CG13559		FBgn0034870	CG13559
CG13597		FBgn0039124	CG13597
CG13615		FBgn0039199	CG13615
CG13646		FBgn0039255	CG13646
CG13650		FBgn0039277	CG13650
CG13712		FBgn0035570	CG13712
CG13716		FBgn0035563	CG13716
CG13722		FBgn0035553	CG13722
CG13743		FBgn0033368	CG13743
CG13744		FBgn0033363	CG13744
CG13936		FBgn0035282	CG13936
CG1402		FBgn0029962	CG1402
CG14020		FBgn0031707	CG14020
CG14042		FBgn0260451	CG14042
CG14077		FBgn0036830	CG14077
CG14102		FBgn0036906	CG14102
CG14196		FBgn0031002	CG14196
CG14253		FBgn0039467	CG14253
CG14317		FBgn0038566	CG14317
CG14339		FBgn0031301	CG14339
CG14395		FBgn0038073	CG14395
CG14435		FBgn0029911	CG14435
CG14440		FBgn0029894	CG14440
CG14490		FBgn0034281	CG14490
CG14529		FBgn0039609	CG14529
CG14535		FBgn0031955	CG14535
CG14591		FBgn0033054	CG14591
CG14608		FBgn0037487	CG14608
CG14651		FBgn0037254	CG14651
CG14689		FBgn0037826	CG14689
CG14720		FBgn0037940	CG14720
CG14762		FBgn0033250	CG14762
CG14945		FBgn0032402	CG14945
CG14946		FBgn0032405	CG14946
CG14989		FBgn0035495	CG14989
CG15080		FBgn0034391	CG15080
CG15083		FBgn0034399	CG15083
CG15097		FBgn0034396	CG15097
CG15117		FBgn0034417	CG15117
CG15270		FBgn0028879	CG15270
CG15279		FBgn0028886	CG15279
CG15286		FBgn0028531	CG15286
CG15347		FBgn0030040	CG15347
CG15365		FBgn0030077	CG15365
CG15385		FBgn0031397	CG15385
CG15398		FBgn0031446	CG15398
CG15403		FBgn0031504	CG15403
CG15431		FBgn0031602	CG15431
CG15533		FBgn0039768	CG15533
CG15546		FBgn0039807	CG15546
CG15651		FBgn0034567	CG15651
CG15701		FBgn0034095	CG15701
CG15766		FBgn0029813	CG15766
CG15822		FBgn0035308	CG15822
CG15894		FBgn0029864	CG15894
CG15905		FBgn0034462	CG15905
CG15927		FBgn0030389	CG15927
CG1632		FBgn0030027	CG1632
CG1648		FBgn0033446	CG1648
CG1667		FBgn0033453	CG1667
CG16719		FBgn0036029	CG16719
CG1674		FBgn0039897	CG1674
CG16798		FBgn0032856	CG16798
CG16813		FBgn0032490	CG16813
CG16848		FBgn0032522	CG16848
CG16904		FBgn0037763	CG16904
CG17005		FBgn0032109	CG17005
CG17018		FBgn0039972	CG17018
CG17032		FBgn0036547	CG17032
CG17098		FBgn0032276	CG17098
CG17109		FBgn0039051	CG17109
CG17211		FBgn0032414	CG17211
CG1722		FBgn0031168	CG1722
CG1732		FBgn0039915	CG1732
CG17352		FBgn0035880	CG17352
CG17549		FBgn0032774	CG17549
CG17560		FBgn0038450	CG17560
CG17562		FBgn0038449	CG17562
CG17575		FBgn0250842	CG17575
CG17599		FBgn0031196	CG17599
CG17664		FBgn0034883	CG17664
CG17922		FBgn0034656	CG17922
CG17928		FBgn0032603	CG17928
CG18128		FBgn0034898	CG18128
CG18266		FBgn0031724	CG18266
CG18449		FBgn0033285	CG18449
CG18507		FBgn0028527	CG18507
CG18585		FBgn0031929	CG18585
CG18609		FBgn0034382	CG18609
CG18748		FBgn0042105	CG18748
CG18869		FBgn0042179	CG18869
CG2003		FBgn0039886	CG2003
CG2016		FBgn0250839	CG2016
CG2121		FBgn0033289	CG2121
CG2127		FBgn0033286	CG2127
CG2556		FBgn0030396	CG2556
CG2736		FBgn0035090	CG2736
CG30036		FBgn0050036	CG30036
CG30043		FBgn0050043	CG30043
CG30049		FBgn0050049	CG30049
CG3009		FBgn0029720	CG3009
CG30094		FBgn0050094	CG30094
CG30096		FBgn0050096	CG30096
CG30148		FBgn0050148	CG30148
CG30196		FBgn0050196	CG30196
CG30265		FBgn0050265	CG30265
CG30271		FBgn0050271	CG30271
CG30273		FBgn0050273	CG30273
CG30288		FBgn0050288	CG30288
CG30345		FBgn0050345	CG30345
CG30411		FBgn0050411	CG30411
CG30417		FBgn0050417	CG30417
CG30424		FBgn0050424	CG30424
CG30438		FBgn0050438	CG30438
CG30440		FBgn0050440	CG30440
CG30467		FBgn0050467	CG30467
CG30471		FBgn0050471	CG30471
CG30486		FBgn0050486	CG30486
CG30487		FBgn0050487	CG30487
CG30488		FBgn0050488	CG30488
CG31004		FBgn0051004	CG31004
CG3104		FBgn0031473	CG3104
CG3106		FBgn0030148	CG3106
CG31140		FBgn0051140	CG31140
CG31145		FBgn0051145	CG31145
CG31176		FBgn0051176	CG31176
CG3121		FBgn0034957	CG3121
CG31235		FBgn0051235	CG31235
CG31259		FBgn0051259	CG31259
CG31291		FBgn0051291	CG31291
CG31413		FBgn0051413	CG31413
CG31559		FBgn0051559	CG31559
CG31624		FBgn0051624	CG31624
CG31668		FBgn0051668	CG31668
CG31673		FBgn0051673	CG31673
CG31702		FBgn0051702	CG31702
CG31703		FBgn0051703	CG31703
CG31742		FBgn0051742	CG31742
CG31769		FBgn0051769	CG31769
CG31819		FBgn0028893	CG31819
CG31823		FBgn0051823	CG31823
CG31826		FBgn0051826	CG31826
CG31869		FBgn0051869	CG31869
CG31871		FBgn0051871	CG31871
CG31907		FBgn0051907	CG31907
CG31961		FBgn0051961	CG31961
CG31988		FBgn0051988	CG31988
CG31997		FBgn0051997	CG31997
CG32085		FBgn0052085	CG32085
CG32241		FBgn0052241	CG32241
CG3239		FBgn0029769	CG3239
CG3257		FBgn0034978	CG3257
CG32633		FBgn0052633	CG32633
CG3280		FBgn0036017	CG3280
CG32816		FBgn0052816	CG32816
CG32985		FBgn0052985	CG32985
CG33003		FBgn0053003	CG33003
CG33012		FBgn0053012	CG33012
CG3303		FBgn0038381	CG3303
CG33124		FBgn0053124	CG33124
CG33138		FBgn0053138	CG33138
CG33156		FBgn0053156	CG33156
CG3328		FBgn0034985	CG3328
CG33462		FBgn0053462	CG33462
CG33487		FBgn0053487	CG33487
CG33491		FBgn0053491	CG33491
CG33496		FBgn0053496	CG33496
CG33498		FBgn0053498	CG33498
CG3376		FBgn0034997	CG3376
CG34325		FBgn0085354	CG34325
CG34347		FBgn0085376	CG34347
CG34355		FBgn0085384	CG34355
CG34370		FBgn0085399	CG34370
CG3565		FBgn0035034	CG3565
CG3714		FBgn0031589	CG3714
CG3777		FBgn0024989	CG3777
CG3835		FBgn0023507	CG3835
CG3894		FBgn0035059	CG3894
CG40378		FBgn0058378	CG40378
CG40498		FBgn0069969	CG40498
CG4174		FBgn0036793	CG4174
CG42235		FBgn0250757	CG42235
CG42237		FBgn0250862	CG42237
CG42265		FBgn0259150	CG42265
CG42322		FBgn0259222	CG42322
CG42324		FBgn0259224	CG42324
CG42329		FBgn0259229	CG42329
CG42331		FBgn0259233	CG42331
CG42492		FBgn0259994	CG42492
CG42575		FBgn0260795	CG42575
CG42673		FBgn0261555	CG42673
CG42747		FBgn0261801	CG42747
CG42818		FBgn0262000	CG42818
CG42820		FBgn0262002	CG42820
CG4297		FBgn0031258	CG4297
CG4306		FBgn0036787	CG4306
CG43102		FBgn0262562	CG43102
CG43347		FBgn0263072	CG43347
CG43366		FBgn0263109	CG43366
CG4341		FBgn0028481	CG4341
CG43689		FBgn0263772	CG43689
CG4374		FBgn0039078	CG4374
CG4393		FBgn0039075	CG4393
CG4415		FBgn0031296	CG4415
CG4461		FBgn0035982	CG4461
CG4467		FBgn0039064	CG4467
CG4613		FBgn0036427	CG4613
CG4653		FBgn0030776	CG4653
CG4670		FBgn0033814	CG4670
CG4733		FBgn0038744	CG4733
CG4781		FBgn0035043	CG4781
CG4830		FBgn0037996	CG4830
CG4928		FBgn0027556	CG4928
CG4945		FBgn0034137	CG4945
CG5001		FBgn0031322	CG5001
CG5026		FBgn0035945	CG5026
CG5065		FBgn0034145	CG5065
CG5080		FBgn0031313	CG5080
CG5204		FBgn0032473	CG5204
CG5290		FBgn0036772	CG5290
CG5335		FBgn0034365	CG5335
CG5381		FBgn0032218	CG5381
CG5390		FBgn0032213	CG5390
CG5391		FBgn0038943	CG5391
CG5418		FBgn0032436	CG5418
CG5550		FBgn0034160	CG5550
CG5656		FBgn0037083	CG5656
CG5768		FBgn0039198	CG5768
CG5789		FBgn0039207	CG5789
CG5835		FBgn0038682	CG5835
CG5984		FBgn0039500	CG5984
CG6012		FBgn0032615	CG6012
CG6034		FBgn0036750	CG6034
CG6084		FBgn0086254	CG6084
CG6106		FBgn0030914	CG6106
CG6118		FBgn0038339	CG6118
CG6175		FBgn0036152	CG6175
CG6184		FBgn0038725	CG6184
CG6280		FBgn0033866	CG6280
CG6300		FBgn0038730	CG6300
CG6324		FBgn0030647	CG6324
CG6385		FBgn0034276	CG6385
CG6470		FBgn0030933	CG6470
CG6495		FBgn0027550	CG6495
CG6511		FBgn0035923	CG6511
CG6650		FBgn0036402	CG6650
CG6660		FBgn0039030	CG6660
CG6723		FBgn0037895	CG6723
CG6739		FBgn0031926	CG6739
CG6767		FBgn0036030	CG6767
CG6770		FBgn0032400	CG6770
CG6867		FBgn0030887	CG6867
CG7191		FBgn0031945	CG7191
CG7236		FBgn0031730	CG7236
CG7251		FBgn0031723	CG7251
CG7294		FBgn0032284	CG7294
CG7296		FBgn0032283	CG7296
CG7429		FBgn0031979	CG7429
CG7691		FBgn0038626	CG7691
CG7737		FBgn0033584	CG7737
CG7742		FBgn0031690	CG7742
CG7755		FBgn0034105	CG7755
CG7777		FBgn0033635	CG7777
CG7860		FBgn0030653	CG7860
CG7896		FBgn0039728	CG7896
CG7910		FBgn0037547	CG7910
CG8008		FBgn0033387	CG8008
CG8046		FBgn0033388	CG8046
CG8086		FBgn0032010	CG8086
CG8170		FBgn0033365	CG8170
CG8172		FBgn0033362	CG8172
CG8303		FBgn0034143	CG8303
CG8401		FBgn0034069	CG8401
CG8441		FBgn0034086	CG8441
CG8451		FBgn0031998	CG8451
CG8517		FBgn0034472	CG8517
CG8701		FBgn0033287	CG8701
CG8785		FBgn0033760	CG8785
CG8795		FBgn0038139	CG8795
CG8834		FBgn0033733	CG8834
CG8837		FBgn0031520	CG8837
CG8850		FBgn0033708	CG8850
CG8852		FBgn0031548	CG8852
CG8920		FBgn0027529	CG8920
CG8927		FBgn0038405	CG8927
CG8965		FBgn0031745	CG8965
CG9194		FBgn0035192	CG9194
CG9313		FBgn0034566	CG9313
CG9331		FBgn0032889	CG9331
CG9372		FBgn0036891	CG9372
CG9395		FBgn0032506	CG9395
CG9418		FBgn0026582	CG9418
CG9422		FBgn0033092	CG9422
CG9503		FBgn0030598	CG9503
CG9505		FBgn0031805	CG9505
CG9527		FBgn0031813	CG9527
CG9550		FBgn0031826	CG9550
CG9796		FBgn0038149	CG9796
CG9813		FBgn0038143	CG9813
CG9896		FBgn0034808	CG9896
CG9990		FBgn0039594	CG9990
CHKov1	CHKov1	FBgn0045761	CG10618
CR30267		FBgn0050267	CR30267
CR31292		FBgn0051292	CR31292
CR31781		FBgn0051781	CR31781
CR33013		FBgn0053013	CR33013
CR43159		FBgn0262689	CR43159
CR43477		FBgn0263454	CR43477
Ca-beta	Ca2+-channel-protein-beta-subunit	FBgn0259822	CG42403
Cad86C	Cadherin 86C	FBgn0261053	CG42601
Cad89D	Cadherin 89D	FBgn0038439	CG14900
CanB2	Calcineurin B2	FBgn0015614	CG11217
Cap-D3	Chromosome associated protein D3	FBgn0051989	CG31989
Ccn	Ccn	FBgn0052183	CG32183
Cg25C	Collagen type IV	FBgn0000299	CG4145
Cha	Choline acetyltransferase	FBgn0000303	CG12345
Chd64	Chd64	FBgn0035499	CG14996
Che-13	Hippi	FBgn0031550	CG8853
CoVIIc	Cytochrome c oxidase subunit VIIc	FBgn0040773	CG2249
Cp18	Chorion protein 18	FBgn0000357	CG6517
Cpr11A	Cuticular protein 11A	FBgn0030394	CG2560
Cpr11B	Cuticular protein 11B	FBgn0030398	CG2555
Cpr47Ef	Cuticular protein 47Ef	FBgn0033603	CG13214
Cpr49Ac	Cuticular protein 49Ac	FBgn0033725	CG8502
Cpr72Ea	Cuticular protein 72Ea	FBgn0036617	CG4818
Cyp18a1	Cytochrome P450-18a1	FBgn0010383	CG6816
Cyp28d1	Cyp28d1	FBgn0031689	CG10833
Cyp309a2	Cyp309a2	FBgn0041337	CG18559
Cyp317a1	Cyp317a1	FBgn0033982	CG17453
Cyp4d21	Cyp4d21	FBgn0031925	CG6730
Cyp6a13	Cyp6a13	FBgn0033304	CG2397
Cyp6a2	Cytochrome P450-6a2	FBgn0000473	CG9438
Cyp6a23	Cyp6a23	FBgn0033978	CG10242
Cyp6d2	Cyp6d2	FBgn0034756	CG4373
Cyp6d4	Cyp6d4	FBgn0039006	CG12800
Cyt-b5-r	Cytochrome b5-related	FBgn0000406	CG13279
DAT	Dopamine transporter	FBgn0034136	CG8380
Dgk	Diacyl glycerol kinase	FBgn0085390	CG34361
Dh31	Diuretic hormone 31	FBgn0032048	CG13094
DnaJ-1	DnaJ-like-1	FBgn0263106	CG10578
DnaJ-H	DnaJ homolog	FBgn0032474	CG9828
DopEcR	Dopamine/Ecdysteroid receptor	FBgn0035538	CG18314
Drl-2	Derailed 2	FBgn0033791	CG3915
E23	Early gene at 23	FBgn0020445	CG3327
ETHR	ETHR	FBgn0038874	CG5911
Edg84A	Ecdysone-dependent gene 84A	FBgn0000552	CG2345
Eip75B	Ecdysone-induced protein 75B	FBgn0000568	CG8127
Eip78C	Ecdysone-induced protein 78C	FBgn0004865	CG18023
Esyt2		FBgn0039208	CG6643
Exn	Ephexin	FBgn0261547	CG42665
FR	Fmrf Receptor	FBgn0035385	CG2114
Fhos		FBgn0261259	CG42610
Fst	Frost	FBgn0037724	CG9434
GNBP3	Gram-negative bacteria binding protein 3	FBgn0040321	CG5008
Gad1	Glutamic acid decarboxylase 1	FBgn0004516	CG14994
Gas41	Gas41	FBgn0031873	CG9207
Gdh	Glutamate dehydrogenase	FBgn0001098	CG5320
Gef64C	Guanine nucleotide exchange factor GEF64C	FBgn0035574	CG32239
Gga	Golgi-localized, gamma-adaptin ear containing, ARF binding protein	FBgn0030141	CG3002
Glt	Glutactin	FBgn0001114	CG9280
GluRIIA	Glutamate receptor IIA	FBgn0004620	CG6992
GluRIIC	Glutamate receptor IIC	FBgn0046113	CG4226
GluRIIE	Glutamate receptor IIE	FBgn0051201	CG31201
Gr22f	Gustatory receptor 22f	FBgn0041249	CG31932
Gr59d	Gustatory receptor 59d	FBgn0041236	CG30330
Gr61a	Gustatory receptor 61a	FBgn0035167	CG13888
GstE14	Glutathione S transferase E14	FBgn0033817	CG4688
GstE7	Glutathione S transferase E7	FBgn0063493	CG17531
GstE8	Glutathione S transferase E8	FBgn0063492	CG17533
Gyc-89Da	Guanylyl cyclase at 89Da	FBgn0038435	CG14885
H15	H15	FBgn0016660	CG6604
Hex-A	Hexokinase A	FBgn0001186	CG3001
Hr4	Hr4	FBgn0264562	CG43934
Hsp22	Heat shock protein 22	FBgn0001223	CG4460
Hsp23	Heat shock protein 23	FBgn0001224	CG4463
Hsp26	Heat shock protein 26	FBgn0001225	CG4183
Hsp27	Heat shock protein 27	FBgn0001226	CG4466
Hsp67Ba	Heat shock gene 67Ba	FBgn0001227	CG4167
Hsp67Bb	Heat shock gene 67Bb	FBgn0001228	CG4456
Hsp68	Heat shock protein 68	FBgn0001230	CG5436
Hsp70Ba	Heat-shock-protein-70Ba	FBgn0013277	CG31449
Hsp70Bb	Heat-shock-protein-70Bb	FBgn0013278	CG31359
Hsp70Bbb	Hsp70Bbb	FBgn0051354	CG5834
Hsp70Bc	Heat-shock-protein-70Bc	FBgn0013279	CG6489
Hsp83	Heat shock protein 83	FBgn0001233	CG1242
IM10	Immune induced molecule 10	FBgn0033835	CG18279
IM2	Immune induced molecule 2	FBgn0025583	CG18106
Iap2	Inhibitor of apoptosis 2	FBgn0015247	CG8293
Idh	Isocitrate dehydrogenase	FBgn0001248	CG7176
ImpE2	Ecdysone-inducible gene E2	FBgn0001254	CG1934
Ir25a	Ionotropic receptor 25a	FBgn0031634	CG15627
Ir40a	Ionotropic receptor 40a	FBgn0259683	CG42352
Ir51a	Ionotropic receptor 51a	FBgn0033997	CR12953
Ir51b	Ionotropic receptor 51b	FBgn0050081	CG30081
Ir75d	Ionotropic receptor 75d	FBgn0036829	CG14076
Ir76a	Ionotropic receptor 76a	FBgn0260874	CG42584
Irp-1B	Iron regulatory protein 1B	FBgn0024957	CG6342
Lgr1		FBgn0016650	CG7665
Liprin-gamma	Liprin-gamma	FBgn0034720	CG11206
LpR1	Lipophorin receptor 1	FBgn0066101	CG31094
LpR2	Lipophorin receptor 2	FBgn0051092	CG31092
Mal-B1	Maltase B1	FBgn0032381	CG14934
Mctp	Multiple C2 domain and transmembrane region protein	FBgn0034389	CG15078
Mlp84B	Muscle LIM protein at 84B	FBgn0014863	CG1019
Mmp1	Matrix metalloproteinase 1	FBgn0035049	CG4859
Msp-300	Muscle-specific protein 300	FBgn0261836	CG42768
MtnA	Metallothionein A	FBgn0002868	CG9470
Muc30E	Mucin 30E	FBgn0053300	CG33300
Myo61F	Myosin 61F	FBgn0010246	CG9155
NT1	Neurotrophin 1	FBgn0261526	CG42576
Naam	Nicotinamide amidase	FBgn0051216	CG31216
Nak	Numb-associated kinase	FBgn0015772	CG10637
Nep3	Neprilysin 3	FBgn0031081	CG9565
Neu2	Neuroectoderm-expressed 2	FBgn0037085	CG7204
Nha1	Na[+]/H[+] hydrogen antiporter 1	FBgn0031865	CG10806
Nrx-1	Neurexin 1	FBgn0038975	CG7050
OS9	Olfactory-specific 9	FBgn0042129	CG18806
Obp44a	Odorant-binding protein 44a	FBgn0033268	CG2297
Obp56a	Odorant-binding protein 56a	FBgn0034468	CG11797
Octbeta2R	Octbeta2R	FBgn0038063	CG33976
Osi12	Osiris 12	FBgn0037419	CG1154
Osi24	Osiris 24	FBgn0037409	CG15589
PGRP-LC	Peptidoglycan recognition protein LC	FBgn0035976	CG4432
PKD	Protein Kinase D	FBgn0038603	CG7125
Pcp	Pupal cuticle protein	FBgn0003046	CG3440
Pex7	Peroxin 7	FBgn0035922	CG6486
Pgm	phosphoglucose mutase	FBgn0003076	CG5165
Phae1	Phaedra 1	FBgn0263234	CG16996
Pk34A	Pk34A	FBgn0028410	CG5182
Pkc98E	Protein C kinase 98E	FBgn0003093	CG1954
Pkcdelta	Protein kinase C delta	FBgn0259680	CG42349
Pld	Phospholipase D	FBgn0033075	CG12110
Prm	Paramyosin	FBgn0003149	CG5939
Prosap	Prosap	FBgn0040752	CG30483
Prx2540-2	Peroxiredoxin 2540-2	FBgn0033518	CG11765
Pu	Punch	FBgn0003162	CG9441
RFeSP	Rieske iron-sulfur protein	FBgn0021906	CG7361
RIC-3		FBgn0050296	CG30296
Rab35	Rab35	FBgn0031090	CG9575
Rbp	RIM-binding protein	FBgn0262483	CG43073
Rbp6	RNA-binding protein 6	FBgn0260943	CG32169
Rcd6	Reduction in Cnn dots 6	FBgn0034530	CG11175
Rim	Rim	FBgn0053547	CG33547
Rootletin	Rootletin	FBgn0039152	CG6129
S2P	site-2 protease	FBgn0033656	CG8988
SP555	SP555	FBgn0260470	CG14041
Samuel	SAM-motif ubiquitously expressed punctatedly localized protein	FBgn0032330	CG31868
Shab	Shaker cognate b	FBgn0262593	CG43128
Snmp2	Sensory neuron membrane protein 2	FBgn0035815	CG7422
Sply	Sphingosine-1-phosphate lyase	FBgn0010591	CG8946
Spn88Ea	Serpin 88Ea	FBgn0028984	CG18525
Sr-CIV	Scavenger receptor class C, type IV	FBgn0031547	CG3212
Su(z)2	Suppressor of zeste 2	FBgn0008654	CG3905
Swim	Secreted Wg-interacting molecule	FBgn0034709	CG3074
Syn	Synapsin	FBgn0004575	CG3985
Syn2	Syntrophin-like 2	FBgn0034135	CG4905
TBCB	tubulin-binding cofactor B	FBgn0034451	CG11242
TM4SF	Transmembrane 4 superfamily	FBgn0020372	CG11303
TTLL3A	Tubulin tyrosine ligase-like 3A	FBgn0031854	CG11323
Tdc1	Tyrosine decarboxylase 1	FBgn0259977	CG30445
Tep3	Thioester-containing protein 3	FBgn0041181	CG7068
Thiolase	Thiolase	FBgn0025352	CG4581
Tie	Tie-like receptor tyrosine kinase	FBgn0014073	CG7525
Tina-1	Troponin C-akin-1	FBgn0035083	CG2803
Tsp47F	Tetraspanin 47F	FBgn0033629	CG9033
Tsp66E	Tetraspanin 66E	FBgn0035936	CG4999
Tsp74F	Tetraspanin 74F	FBgn0036769	CG5492
Tusp	Tusp	FBgn0039530	CG5586
TwdlD	TweedleD	FBgn0039444	CG14243
TwdlE	TweedleE	FBgn0031957	CG14534
Ugt36Bc	Ugt36Bc	FBgn0040260	CG17932
VGAT	Vesicular GABA Transporter	FBgn0033911	CG8394
VGlut	Vesicular glutamate transporter	FBgn0031424	CG9887
Vha100-4	Vacuolar H[+] ATPase subunit 100-4	FBgn0038613	CG7678
Vm34Ca	Vitelline membrane 34Ca	FBgn0003983	CG9271
Vmat	Vesicular monoamine transporter	FBgn0260964	CG33528
Yp2	Yolk protein 2	FBgn0005391	CG2979
Zip3	Zinc/iron regulated transporter-related protein 3	FBgn0038412	CG6898
abba	another B-box affiliate	FBgn0034412	CG15105
alpha-Est1	alpha-Esterase-1	FBgn0015568	CG1031
alpha-Est10	alpha-Esterase-10	FBgn0015569	CG1131
axo	axotactin	FBgn0262870	CG43225
b	black	FBgn0000153	CG7811
bbg	big bang	FBgn0087007	CG42230
bip1	bip1	FBgn0026263	CG7574
boly	borrelly	FBgn0050362	CG30362
br	broad	FBgn0000210	CG11491
brp	bruchpilot	FBgn0259246	CG42344
bt	bent	FBgn0005666	CG32019
burs	bursicon	FBgn0038901	CG13419
cdc14	cdc14	FBgn0031952	CG7134
chinmo	Chronologically inappropriate morphogenesis	FBgn0086758	CG31666
cola	comas sola	FBgn0050363	CG30363
cora	coracle	FBgn0010434	CG11949
cpx	complexin	FBgn0041605	CG32490
da	daughterless	FBgn0000413	CG5102
dhd	deadhead	FBgn0011761	CG4193
dl	dorsal	FBgn0260632	CG6667
dnd	dead end	FBgn0038916	CG6560
dob	doppelganger von brummer	FBgn0030607	CG5560
dpr13	dpr13	FBgn0034286	CG33996
dsx-c73A	doublesex cognate 73A	FBgn0261799	CG32159
dy	dusky	FBgn0004511	CG9355
fat-spondin	fat-spondin	FBgn0026721	CG6953
fne	found in neurons	FBgn0086675	CG4396
form3	formin 3	FBgn0053556	CG33556
ftz-f1	ftz transcription factor 1	FBgn0001078	CG4059
fu12	fu12	FBgn0026718	CG17608
fw	furrowed	FBgn0001083	CG1500
galectin	galectin	FBgn0031213	CG11372
gce	germ cell-expressed bHLH-PAS	FBgn0261703	CG42739
h	hairy	FBgn0001168	CG6494
h-cup	heineken-cup	FBgn0038334	CG6130
halo	halo	FBgn0001174	CG7428
hdm	hold'em	FBgn0029977	CG15329
hgo	homogentisate 1,2-dioxygenase	FBgn0040211	CG4779
hig	hikaru genki	FBgn0010114	CG2040
ine	inebriated	FBgn0011603	CG15444
jbug	jitterbug	FBgn0028371	CG30092
jdp	jdp	FBgn0027654	CG2239
kek1	kekkon-1	FBgn0015399	CG12283
kek4	kekkon4	FBgn0032484	CG9431
ken	ken and barbie	FBgn0011236	CG5575
kermit	kermit	FBgn0010504	CG11546
kkv	krotzkopf verkehrt	FBgn0001311	CG2666
ko	knockout	FBgn0020294	CG10573
l(2)01289	lethal (2) 01289	FBgn0010482	CG9432
laccase2	laccase 2	FBgn0259247	CG42345
lectin-24Db	lectin-24Db	FBgn0040102	CG2958
lectin-28C	lectin-28C	FBgn0040099	CG7106
m	miniature	FBgn0002577	CG9369
mag	magro	FBgn0036996	CG5932
mas	masquerade	FBgn0011653	CG15002
mbl	muscleblind	FBgn0261642	CG33197
mey	morpheyus	FBgn0039851	CG12063
mol	moladietz	FBgn0086711	CG4482
mthl2	methuselah-like 2	FBgn0035623	CG17795
mthl3	methuselah-like 3	FBgn0028956	CG6530
mthl4	methuselah-like 4	FBgn0034219	CG6536
n-syb	n-synaptobrevin	FBgn0013342	CG17248
nAcRalpha-80B	nicotinic Acetylcholine Receptor alpha 80B	FBgn0037212	CG12414
nAcRalpha-96Ab	nicotinic Acetylcholine Receptor alpha 96Ab	FBgn0000039	CG6844
nab	nab	FBgn0259986	CG33545
neuroligin	neuroligin	FBgn0031866	CG13772
nimB1	nimrod B1	FBgn0027929	CG33119
nimB2	nimrod B2	FBgn0028543	CG31839
nord	nord	FBgn0050418	CG30418
nrv3	nervana 3	FBgn0032946	CG8663
nwk	nervous wreck	FBgn0263456	CG43479
obst-B	obstructor-B	FBgn0027600	CG4778
pdm3	pou domain motif 3	FBgn0261588	CG42698
pgant4	polypeptide GalNAc transferase 4	FBgn0051956	CG31956
pot	papillote	FBgn0250871	CG2467
ppa	partner of paired	FBgn0020257	CG9952
ppk16	pickpocket 16	FBgn0065108	CG34059
ppk28	pickpocket 28	FBgn0030795	CG4805
ppk6	pickpocket 6	FBgn0034489	CG11209
pr	purple	FBgn0003141	CG16784
prc	pericardin	FBgn0028573	CG5700
pwn	pawn	FBgn0003174	CG11101
qtc	quick-to-court	FBgn0028572	CG14039
qua	quail	FBgn0003187	CG6433
rdgA	retinal degeneration A	FBgn0261549	CG42667
rdo	reduced ocelli	FBgn0243486	CG15151
repo	reversed polarity	FBgn0011701	CG31240
rl	rolled	FBgn0003256	CG12559
robo3	robo3	FBgn0041097	CG5423
scaf	scarface	FBgn0033033	CG11066
sha	shavenoid	FBgn0003382	CG13209
slbo	slow border cells	FBgn0005638	CG4354
slo	slowpoke	FBgn0003429	CG10693
slow	slowdown	FBgn0035539	CG7447
slp1	sloppy paired 1	FBgn0003430	CG16738
snoRNA:snR38:54Eb	snoRNA:snR38:54Eb	FBgn0063374	CR32896
spaw	spacewatch	FBgn0050365	CG30365
spheroide	spheroide	FBgn0030774	CG9675
spin	spinster	FBgn0086676	CG8428
spz5	spatzle 5	FBgn0035379	CG9972
sqa	spaghetti-squash activator	FBgn0259678	CG42347
sr	stripe	FBgn0003499	CG7847
stl	stall	FBgn0086408	CG3622
stv	starvin	FBgn0086708	CG32130
swa	swallow	FBgn0003655	CG3429
swif	swift-tuttle	FBgn0050366	CG30366
tal-1A		FBgn0259730	CG42384
tal-2A		FBgn0259731	CG42385
tal-3A		FBgn0259732	CG42386
tal-AA		FBgn0259733	CG42387
tj	traffic jam	FBgn0000964	CG10034
tra	transformer	FBgn0003741	CG16724
trol	terribly reduced optic lobes	FBgn0261451	CG33950
unc-104	unc-104	FBgn0034155	CG8566
up	upheld	FBgn0004169	CG7107
vir-1	virus-induced RNA 1	FBgn0043841	CG31764
wdp	windpipe	FBgn0034718	CG3413
wus	wurst	FBgn0030805	CG9089
yellow-d	yellow-d	FBgn0041712	CG9889
yellow-e	yellow-e	FBgn0041711	CG9792
yip3	yippee interacting protein 3	FBgn0040063	CG13549
zormin	zormin	FBgn0052311	CG33484
		FBgn0013988
		FBgn0035860
		FBgn0086783
		FBgn0261914
		FBgn0263775

## Sheet: S1G
# Upregulated (679 genes)
GO:BP Term	p-value
response to temperature stimulus	6.9804e-06
response to heat	3.325e-05
oxidation-reduction process	0.00027073
actin cytoskeleton organization	0.00086208
response to abiotic stimulus	0.00086208
actin filament-based process	0.00086208
response to stimulus	0.00092638
multi-organism process	0.0026772
signaling	0.0042711
actin filament organization	0.0044823
response to stress	0.0058812
striated muscle cell development	0.0058812
regulation of transmission of nerve impulse	0.0058812
regulation of synaptic transmission	0.0058812
cell communication	0.0058812
muscle cell development	0.0058812
regulation of neurological system process	0.0058812
lipid catabolic process	0.0058812
heat shock-mediated polytene chromosome puffing	0.0080718
polytene chromosome puffing	0.0080718
myofibril assembly	0.010504
multicellular organismal signaling	0.010504
transmission of nerve impulse	0.010504
small molecule catabolic process	0.010669
sarcomere organization	0.014133
cuticle development	0.015244
cell-cell signaling	0.015742
mesoderm development	0.015742
mating	0.015742
tetrahydrobiopterin biosynthetic process	0.015742
tetrahydrobiopterin metabolic process	0.015742
synaptic transmission	0.03005
transmembrane transport	0.034678
cellular lipid catabolic process	0.034678
defense response	0.035408
striated muscle cell differentiation	0.039089
tissue development	0.039089
larval locomotory behavior	0.039089
ecdysone-mediated induction of salivary gland cell autophagic cell death	0.049737

## Sheet: S1H
# Variable (351 genes)
Symbol	Name	FBgn	CG
Act57B	Actin 57B	FBgn0000044	CG10067
Ank2	Ankyrin 2	FBgn0261788	CG42734
Aplip1	APP-like protein interacting protein 1	FBgn0040281	CG1200
Arc2	Arc2	FBgn0033928	CG13941
Argk	Arginine kinase	FBgn0000116	CG32031
C901	C901	FBgn0021742	CG1567
CAH2	Carbonic anhydrase 2	FBgn0027843	CG6906
CG10126		FBgn0038088	CG10126
CG10200		FBgn0033968	CG10200
CG10211		FBgn0032685	CG10211
CG10361		FBgn0036208	CG10361
CG10440		FBgn0034636	CG10440
CG10483		FBgn0035649	CG10483
CG10591		FBgn0035621	CG10591
CG10650		FBgn0046302	CG10650
CG10660		FBgn0036288	CG10660
CG10710		FBgn0036377	CG10710
CG10853		FBgn0035478	CG10853
CG1092		FBgn0037228	CG1092
CG10932		FBgn0029969	CG10932
CG11426		FBgn0037166	CG11426
CG11437		FBgn0037165	CG11437
CG11786		FBgn0039264	CG11786
CG11913		FBgn0039331	CG11913
CG12009		FBgn0035430	CG12009
CG12133		FBgn0033469	CG12133
CG12158		FBgn0040775	CG12158
CG12214		FBgn0033495	CG12214
CG12355		FBgn0040805	CG12355
CG1246		FBgn0035360	CG1246
CG12490		FBgn0034782	CG12490
CG12766		FBgn0035476	CG12766
CG12825		FBgn0033221	CG12825
CG12868		FBgn0033945	CG12868
CG12964		FBgn0034022	CG12964
CG13024		FBgn0036665	CG13024
CG13059		FBgn0036607	CG13059
CG13064		FBgn0040796	CG13064
CG13097		FBgn0032051	CG13097
CG13101		FBgn0032084	CG13101
CG13188		FBgn0033668	CG13188
CG13282		FBgn0032612	CG13282
CG13284		FBgn0032614	CG13284
CG13321		FBgn0033787	CG13321
CG13488		FBgn0034670	CG13488
CG13506		FBgn0034723	CG13506
CG13511		FBgn0034759	CG13511
CG13614		FBgn0039194	CG13614
CG13616		FBgn0039200	CG13616
CG13627		FBgn0039217	CG13627
CG13631		FBgn0040600	CG13631
CG13634		FBgn0039224	CG13634
CG13698		FBgn0036773	CG13698
CG13707		FBgn0035578	CG13707
CG13737		FBgn0036382	CG13737
CG13796		FBgn0031939	CG13796
CG13847		FBgn0038967	CG13847
CG13949		FBgn0031288	CG13949
CG13998		FBgn0040949	CG13998
CG14105		FBgn0036359	CG14105
CG14110		FBgn0036352	CG14110
CG14131		FBgn0036205	CG14131
CG14132		FBgn0040817	CG14132
CG14275		FBgn0032022	CG14275
CG1443		FBgn0039620	CG1443
CG14505		FBgn0034327	CG14505
CG14598		FBgn0037503	CG14598
CG14629		FBgn0040398	CG14629
CG14655		FBgn0037275	CG14655
CG14866		FBgn0038315	CG14866
CG14913		FBgn0032331	CG14913
CG14960		FBgn0035428	CG14960
CG14964		FBgn0035410	CG14964
CG14968		FBgn0035431	CG14968
CG15025		FBgn0038709	CG15025
CG15044		FBgn0030928	CG15044
CG15203		FBgn0030261	CG15203
CG15227		FBgn0034554	CG15227
CG15239		FBgn0029681	CG15239
CG15282		FBgn0028855	CG15282
CG15370		FBgn0030107	CG15370
CG15400		FBgn0031463	CG15400
CG15506		FBgn0039686	CG15506
CG15531		FBgn0039755	CG15531
CG15570		FBgn0029697	CG15570
CG15594		FBgn0037421	CG15594
CG1572		FBgn0030309	CG1572
CG15818		FBgn0031910	CG15818
CG15887		FBgn0038132	CG15887
CG1607		FBgn0039844	CG1607
CG16786		FBgn0034974	CG16786
CG17047		FBgn0033827	CG17047
CG17121		FBgn0039043	CG17121
CG17564		FBgn0032768	CG17564
CG17780		FBgn0039197	CG17780
CG17781		FBgn0039196	CG17781
CG17782		FBgn0039195	CG17782
CG17839		FBgn0036454	CG17839
CG17843		FBgn0038919	CG17843
CG18480		FBgn0028518	CG18480
CG30025		FBgn0050025	CG30025
CG30031		FBgn0050031	CG30031
CG30269		FBgn0050269	CG30269
CG30413		FBgn0050413	CG30413
CG31028		FBgn0051028	CG31028
CG31058		FBgn0051058	CG31058
CG31075		FBgn0051075	CG31075
CG3108		FBgn0029807	CG3108
CG31100		FBgn0051100	CG31100
CG31300		FBgn0051300	CG31300
CG31337		FBgn0051337	CG31337
CG31345		FBgn0051345	CG31345
CG31436		FBgn0051436	CG31436
CG31475		FBgn0051475	CG31475
CG31493		FBgn0051493	CG31493
CG31676		FBgn0051676	CG31676
CG31797		FBgn0051797	CG31797
CG31808		FBgn0062978	CG31808
CG31904		FBgn0260479	CG31904
CG32032		FBgn0043806	CG32032
CG32073		FBgn0052073	CG32073
CG32082		FBgn0052082	CG32082
CG32091		FBgn0052091	CG32091
CG32302		FBgn0052302	CG32302
CG32365		FBgn0052365	CG32365
CG32462		FBgn0052462	CG32462
CG33056		FBgn0053056	CG33056
CG34331		FBgn0085360	CG34331
CG34340		FBgn0085369	CG34340
CG34417		FBgn0085446	CG34417
CG3588		FBgn0025643	CG3588
CG3814		FBgn0025692	CG3814
CG3842		FBgn0029866	CG3842
CG3880		FBgn0035057	CG3880
CG3921		FBgn0031571	CG3921
CG4019		FBgn0034885	CG4019
CG4115		FBgn0038017	CG4115
CG41520		FBgn0087011	CG41520
CG42268		FBgn0259163	CG42268
CG42284		FBgn0259179	CG42284
CG42370		FBgn0259716	CG42370
CG42575		FBgn0260795	CG42575
CG42784		FBgn0263354	CG42784
CG42811		FBgn0261993	CG42811
CG43373		FBgn0263131	CG43373
CG43386		FBgn0263216	CG43386
CG4386		FBgn0034661	CG4386
CG4525		FBgn0038358	CG4525
CG4666		FBgn0029838	CG4666
CG4702		FBgn0037992	CG4702
CG4734		FBgn0033826	CG4734
CG4847		FBgn0034229	CG4847
CG4893		FBgn0036616	CG4893
CG5142		FBgn0032470	CG5142
CG5177		FBgn0031908	CG5177
CG5804		FBgn0035926	CG5804
CG5819		FBgn0034717	CG5819
CG5873		FBgn0038511	CG5873
CG5953		FBgn0032587	CG5953
CG5966		FBgn0029831	CG5966
CG6026		FBgn0038676	CG6026
CG6040		FBgn0038679	CG6040
CG6216		FBgn0036139	CG6216
CG6696		FBgn0030947	CG6696
CG6733		FBgn0039052	CG6733
CG6959		FBgn0037956	CG6959
CG6972		FBgn0039008	CG6972
CG7173		FBgn0037099	CG7173
CG7231		FBgn0031968	CG7231
CG7582		FBgn0039681	CG7582
CG7675		FBgn0038610	CG7675
CG7720		FBgn0038652	CG7720
CG7759		FBgn0033633	CG7759
CG7781		FBgn0032021	CG7781
CG8249		FBgn0034045	CG8249
CG8420		FBgn0037664	CG8420
CG8665		FBgn0032945	CG8665
CG8778		FBgn0033761	CG8778
CG9095		FBgn0030617	CG9095
CG9134		FBgn0035199	CG9134
CG9184		FBgn0035208	CG9184
CG9335		FBgn0032895	CG9335
CG9336		FBgn0032897	CG9336
CG9338		FBgn0032899	CG9338
CG9411		FBgn0030569	CG9411
CG9416		FBgn0034438	CG9416
CG9498		FBgn0031801	CG9498
CG9522		FBgn0030587	CG9522
CG9525		FBgn0032080	CG9525
CG9568		FBgn0032087	CG9568
CG9628		FBgn0036433	CG9628
CG9673		FBgn0030775	CG9673
CG9689		FBgn0030159	CG9689
CG9691		FBgn0030160	CG9691
CR30374		FBgn0050374	CR30374
CR43426		FBgn0263345	CR43426
CR43468		FBgn0263445	CR43468
Cad96Ca	Cadherin 96Ca	FBgn0022800	CG10244
CanB	Calcineurin B	FBgn0010014	CG4209
Cda4	Chitin deacetylase-like 4	FBgn0052499	CG32499
Cdk5alpha	Cdk5 activator-like protein	FBgn0027491	CG5387
Cen	Centrocortin	FBgn0032876	CG1962
Cht5	Cht5	FBgn0038180	CG9307
Cht7	Cht7	FBgn0035398	CG1869
Clect27	C-type lectin 27kD	FBgn0031629	CG3244
Cpr49Ag	Cuticular protein 49Ag	FBgn0033730	CG8511
Cpr51A	Cuticular protein 51A	FBgn0033942	CG10112
Cpr65Eb	Cuticular protein 65Eb	FBgn0035736	CG8638
Cyp301a1	Cyp301a1	FBgn0033753	CG8587
Cyp309a1	Cyp309a1	FBgn0031432	CG9964
Cyp4e1	Cytochrome P450-4e1	FBgn0015034	CG2062
Cyp6a20	Cyp6a20	FBgn0033980	CG10245
Eh	Eclosion hormone	FBgn0000564	CG5400
Ets65A	Ets at 65A	FBgn0005658	CG7018
Ets98B	Ets at 98B	FBgn0005659	CG5583
Faa	Fumarylacetoacetase	FBgn0016013	CG14993
Fas3	Fasciclin 3	FBgn0000636	CG5803
Fer2	48 related 2	FBgn0038402	CG5952
GC	gamma-glutamyl carboxylase	FBgn0035245	CG13927
Gapdh2	Glyceraldehyde 3 phosphate dehydrogenase 2	FBgn0001092	CG8893
Gasp	Gasp	FBgn0026077	CG10287
Gfat1	Glutamine:fructose-6-phosphate aminotransferase 1	FBgn0027341	CG12449
Ggamma30A	G protein gamma30A	FBgn0028433	CG3694
Glut1	Glucose transporter 1	FBgn0264574	CG43946
GlyP	Glycogen phosphorylase	FBgn0004507	CG7254
Glycogenin	Glycogenin	FBgn0034603	CG9480
Got2	Glutamate oxaloacetate transaminase 2	FBgn0001125	CG4233
GstD2	Glutathione S transferase D2	FBgn0010038	CG4181
GstD3	Glutathione S transferase D3	FBgn0010039	CG4381
GstO3	Glutathione S transferase O3	FBgn0035904	CG6776
Hn	Henna	FBgn0001208	CG7399
Hsp22	Heat shock protein 22	FBgn0001223	CG4460
Hsp60C	Hsp60C	FBgn0031728	CG7235
Hsp67Bb	Heat shock gene 67Bb	FBgn0001228	CG4456
Hsp67Bc	Heat shock gene 67Bc	FBgn0001229	CG4190
Hsp70Aa	Heat-shock-protein-70Aa	FBgn0013275	CG31366
Hsp70Ab	Heat-shock-protein-70Ab	FBgn0013276	CG18743
ImpE1	Ecdysone-inducible gene E1	FBgn0001253	CG32356
ImpL1	Ecdysone-inducible gene L1	FBgn0001256	CG10717
Ir40a	Ionotropic receptor 40a	FBgn0259683	CG42352
JhI-26	Juvenile hormone-inducible protein 26	FBgn0028424	CG3767
Jheh3	Juvenile hormone epoxide hydrolase 3	FBgn0034406	CG15106
KaiRIA	KaiRIA	FBgn0028422	CG18039
Karl	Karl	FBgn0030334	CG4139
Kr-h1	Kruppel homolog 1	FBgn0028420	CG18783
Lim3	Lim3	FBgn0002023	CG10699
Lip1	Lipase 1	FBgn0023496	CG7279
Lkr	Leucokinin receptor	FBgn0035610	CG10626
Lpin	Lipin	FBgn0263593	CG8709
MFS3	Major Facilitator Superfamily Transporter 3	FBgn0031307	CG4726
Mlc1	Myosin alkali light chain 1	FBgn0002772	CG5596
Mlc2	Myosin light chain 2	FBgn0002773	CG2184
Mp20	Muscle protein 20	FBgn0002789	CG4696
Msr-110	Msr-110	FBgn0015766	CG10596
Nep2	Neprilysin 2	FBgn0027570	CG9761
Neurochondrin	Neurochondrin	FBgn0037447	CG2330
Npc2b	Niemann-Pick type C-2b	FBgn0038198	CG3153
Oatp33Eb	Organic anion transporting polypeptide 33Eb	FBgn0032435	CG6417
Obp99c	Odorant-binding protein 99c	FBgn0039682	CG7584
Oseg5	Oseg5	FBgn0032891	CG9333
Osi14	Osiris 14	FBgn0040279	CG1155
Osi15	Osiris 15	FBgn0037424	CG1157
Osi18	Osiris 18	FBgn0037428	CG1169
Osi20	Osiris 20	FBgn0037430	CG15188
Osi5	Osiris 5	FBgn0037413	CG15590
Osi6	Osiris 6	FBgn0027527	CG1151
Osi7	Osiris 7	FBgn0037414	CG1153
Osi9	Osiris 9	FBgn0037416	CG15592
PGRP-SD	PGRP-SD	FBgn0035806	CG7496
Phk-3	Pherokine 3	FBgn0035089	CG9358
Reg-5	Rhythmically expressed gene 5	FBgn0015801	CG2928
Rya-r44F	Ryanodine receptor 44F	FBgn0011286	CG10844
SP1173	SP1173	FBgn0035710	CG10121
Scp2	Sarcoplasmic calcium-binding protein 2	FBgn0020907	CG14904
Sodh-1	Sorbitol dehydrogenase 1	FBgn0024289	CG1982
Spn100A	Serpin 100A	FBgn0039795	CG1342
Spn42De	Serpin 42De	FBgn0033115	CG9460
Spn43Aa	Serpin 43Aa	FBgn0024294	CG12172
Spn47C	Serpin 47C	FBgn0033574	CG7722
Ssk	Snakeskin	FBgn0036945	CG6981
St1	Sulfotransferase 1	FBgn0034887	CG5428
St4	Sulfotransferase 4	FBgn0033887	CG6704
Tig	Tiggrin	FBgn0011722	CG11527
Timp	Tissue inhibitor of metalloproteases	FBgn0025879	CG6281
Tm1	Tropomyosin 1	FBgn0003721	CG4898
Tob	Tob	FBgn0028397	CG9214
TpnC47D	Troponin C at 47D	FBgn0010423	CG9073
TpnC73F	Troponin C at 73F	FBgn0010424	CG7930
Tsp2A	Tetraspanin 2A	FBgn0024361	CG11415
Tsp42Ea	Tetraspanin 42Ea	FBgn0029508	CG18817
Tsp42Ed	Tetraspanin 42Ed	FBgn0029507	CG12846
Tsp42Ei	Tetraspanin 42Ei	FBgn0033130	CG12843
Tsp42Ej	Tetraspanin 42Ej	FBgn0033132	CG12143
Tsp42El	Tetraspanin 42El	FBgn0033134	CG12840
Tsp68C	Tetraspanin 68C	FBgn0043550	CG32136
Xrp1		FBgn0261113	CG17836
alrm	astrocytic leucine-rich repeat molecule	FBgn0039332	CG11910
ara	araucan	FBgn0015904	CG10571
beat-Ia	beaten path Ia	FBgn0013433	CG4846
betaTry	betaTrypsin	FBgn0010357	CG18211
betaTub60D	beta-Tubulin at 60D	FBgn0003888	CG3401
betaTub97EF	beta-Tubulin at 97EF	FBgn0003890	CG4869
bond	james bond	FBgn0260942	CG6921
by	blistery	FBgn0000244	CG9379
capu	cappuccino	FBgn0000256	CG3399
decay	death executioner caspase related to Apopain/Yama	FBgn0028381	CG14902
deltaTry	deltaTrypsin	FBgn0010358	CG12351
dyl	dusky-like	FBgn0066365	CG15013
ect	ectodermal	FBgn0000451	CG6611
epsilonTry	epsilonTrypsin	FBgn0010425	CG18681
eys	eyes shut	FBgn0031414	CG33955
fne	found in neurons	FBgn0086675	CG4396
frac	faulty attraction	FBgn0035798	CG7526
fray	frayed	FBgn0023083	CG7693
fusl	fuseless	FBgn0031702	CG14021
gammaTry	gammaTrypsin	FBgn0010359	CG30028
inaE	inactivation no afterpotential E	FBgn0261244	CG33174
jhamt	juvenile hormone acid methyltransferase	FBgn0028841	CG17330
kek2	kekkon-2	FBgn0015400	CG4977
knk	knickkopf	FBgn0001321	CG6217
lambdaTry	lambdaTry	FBgn0043470	CG12350
lbl	ladybird late	FBgn0008651	CG6570
lbm	late bloomer	FBgn0016032	CG2374
mp	multiplexin	FBgn0260660	CG42543
msta	msta	FBgn0053548	CG33548
mthl9	methuselah-like 9	FBgn0035131	CG17084
neo	neyo	FBgn0039704	CG7802
nompA	no mechanoreceptor potential A	FBgn0016047	CG13207
nyo	nyobe	FBgn0039852	CG1499
obst-A	obstructor-A	FBgn0031097	CG17052
ome	omega	FBgn0259175	CG42280
pgant2	polypeptide GalNAc transferase 2	FBgn0031530	CG3254
proPO-A1	prophenol oxidase A1	FBgn0261362	CG42639
prt	portabella	FBgn0043005	CG10251
psh	persephone	FBgn0030926	CG6367
scw	screw	FBgn0005590	CG31695
sec71	sec71	FBgn0028538	CG7578
serp	serpentine	FBgn0260653	CG32209
sick	sickie	FBgn0263873	CG43720
sls	sallimus	FBgn0086906	CG1915
spz4	spatzle 4	FBgn0032362	CG14928
spz6	spatzle 6	FBgn0035056	CG9196
tnc	tenectin	FBgn0039257	CG13648
tx	taxi	FBgn0263118	CG5441
vari	varicose	FBgn0250785	CG9326
verm	vermiform	FBgn0261341	CG8756
vkg	viking	FBgn0016075	CG16858
wupA	wings up A	FBgn0004028	CG7178
yellow-b	yellow-b	FBgn0032601	CG17914
		FBgn0034888
		FBgn0085379

## Sheet: S1I
# Variable (351 genes)
GO:BP Term	p-value
polysaccharide metabolic process	0.0050368
aminoglycan metabolic process	0.006005
chitin metabolic process	0.013134
muscle system process	0.031552
amine metabolic process	0.048753
