# Supplementary material for: SoxNeuro orchestrates central nervous system specification and differentiation in Drosophila and is only partially redundant with Dichaete
Source: Genome Biol. 2014 May 30;15(5):R74. doi: 10.1186/gb-2014-15-5-r74 (PMC4072944; doi:10.1186/gb-2014-15-5-r74)
Supplement: Additional file 3: Table S2 — Genomic coordinates, gene lists and GO:BP enrichments of the SoxN core dataset. [file gb-2014-15-5-r74-S3.xls]

## Sheet: S2A
# Core (5482 intervals)
chr2L	27925	28350
chr2L	42326	42828
chr2L	70211	70431
chr2L	75826	76053
chr2L	76486	76703
chr2L	83630	84121
chr2L	91716	91944
chr2L	123900	124216
chr2L	124711	124942
chr2L	132906	133081
chr2L	165853	166084
chr2L	282892	283002
chr2L	287512	287577
chr2L	342633	342858
chr2L	356054	356648
chr2L	401700	401805
chr2L	404605	404775
chr2L	469246	469624
chr2L	483433	483639
chr2L	487402	487608
chr2L	488598	489633
chr2L	489693	490243
chr2L	518573	519007
chr2L	519354	519663
chr2L	559546	559708
chr2L	604088	604380
chr2L	608834	608939
chr2L	667401	668060
chr2L	670536	670823
chr2L	683745	683965
chr2L	718660	718985
chr2L	828544	828609
chr2L	839554	839769
chr2L	867924	868148
chr2L	903462	903682
chr2L	906820	907194
chr2L	907920	908184
chr2L	913519	913749
chr2L	914124	914899
chr2L	916709	916769
chr2L	1103775	1103990
chr2L	1116635	1117185
chr2L	1119060	1120055
chr2L	1124400	1124902
chr2L	1125004	1125116
chr2L	1191558	1191880
chr2L	1191995	1192160
chr2L	1218776	1219386
chr2L	1219928	1220104
chr2L	1227586	1228066
chr2L	1405012	1405608
chr2L	1421236	1421572
chr2L	1433766	1434156
chr2L	1435582	1436081
chr2L	1436582	1437024
chr2L	1441306	1442018
chr2L	1445426	1445921
chr2L	1559626	1560052
chr2L	1569178	1569296
chr2L	1581342	1581570
chr2L	1582054	1582338
chr2L	1628210	1628864
chr2L	1631280	1631841
chr2L	1632656	1633090
chr2L	1634196	1634590
chr2L	1637271	1637548
chr2L	1668020	1668459
chr2L	1686452	1686660
chr2L	1694367	1694912
chr2L	1718445	1718780
chr2L	1722683	1722910
chr2L	1726420	1726475
chr2L	1739796	1740060
chr2L	1751225	1751835
chr2L	1850946	1851549
chr2L	1882302	1882510
chr2L	1908372	1908427
chr2L	1911564	1911888
chr2L	1920240	1920470
chr2L	1957933	1958364
chr2L	1991690	1992246
chr2L	2125738	2126114
chr2L	2130833	2131288
chr2L	2165113	2165616
chr2L	2172314	2172538
chr2L	2181433	2181873
chr2L	2183084	2183690
chr2L	2233198	2233533
chr2L	2250972	2251063
chr2L	2292544	2292768
chr2L	2355914	2356443
chr2L	2363982	2364201
chr2L	2373894	2373944
chr2L	2436916	2437197
chr2L	2437635	2438186
chr2L	2446426	2446932
chr2L	2447034	2448086
chr2L	2449076	2449290
chr2L	2451388	2451658
chr2L	2620172	2620346
chr2L	2652076	2652126
chr2L	2730842	2731340
chr2L	2732490	2732876
chr2L	2737652	2738042
chr2L	2806688	2806786
chr2L	2814981	2815651
chr2L	2820986	2821088
chr2L	2825276	2825380
chr2L	2856186	2856296
chr2L	2871476	2871576
chr2L	2875096	2875371
chr2L	2995286	2995448
chr2L	3000284	3000674
chr2L	3004356	3004638
chr2L	3005562	3006278
chr2L	3007870	3008102
chr2L	3091532	3091702
chr2L	3095814	3096372
chr2L	3116504	3116938
chr2L	3124903	3124963
chr2L	3125193	3125233
chr2L	3166943	3167538
chr2L	3172219	3172269
chr2L	3279413	3279570
chr2L	3296563	3297118
chr2L	3360542	3360866
chr2L	3365755	3366080
chr2L	3422468	3422850
chr2L	3446278	3447094
chr2L	3477130	3477252
chr2L	3539778	3539938
chr2L	3541146	3541706
chr2L	3549676	3549903
chr2L	3577887	3578000
chr2L	3584170	3584280
chr2L	3587634	3588008
chr2L	3589383	3589490
chr2L	3600942	3601210
chr2L	3601375	3601597
chr2L	3602264	3602702
chr2L	3603140	3603696
chr2L	3612870	3613379
chr2L	3613417	3613761
chr2L	3614300	3614627
chr2L	3614967	3615406
chr2L	3685247	3685472
chr2L	3686682	3686959
chr2L	3695540	3695594
chr2L	3773747	3774077
chr2L	3794372	3794550
chr2L	3811318	3811428
chr2L	3818457	3818900
chr2L	3820168	3820778
chr2L	3821479	3822145
chr2L	3822322	3822868
chr2L	3826216	3826428
chr2L	3841392	3841841
chr2L	3847390	3847452
chr2L	3848823	3848990
chr2L	3853232	3853611
chr2L	3853661	3853876
chr2L	3854594	3855039
chr2L	3873084	3873238
chr2L	3912451	3912786
chr2L	4196477	4196704
chr2L	4203961	4204226
chr2L	4208472	4208911
chr2L	4209296	4209626
chr2L	4211766	4212373
chr2L	4221614	4222170
chr2L	4347838	4348004
chr2L	4362478	4362683
chr2L	4363888	4364234
chr2L	4471640	4471860
chr2L	4476660	4476913
chr2L	4489454	4489512
chr2L	4489848	4489953
chr2L	4495023	4495283
chr2L	4504263	4504315
chr2L	4519373	4519774
chr2L	4522626	4522953
chr2L	4569592	4569918
chr2L	4573348	4573713
chr2L	4597651	4597751
chr2L	4597974	4598246
chr2L	4609906	4609976
chr2L	4797512	4797681
chr2L	4835470	4835582
chr2L	4840647	4840962
chr2L	4870722	4870900
chr2L	4892122	4892396
chr2L	4893216	4893608
chr2L	4893834	4894098
chr2L	4978682	4979012
chr2L	5020875	5021305
chr2L	5026270	5026436
chr2L	5059700	5059758
chr2L	5129506	5129770
chr2L	5197414	5197804
chr2L	5198806	5200009
chr2L	5210571	5211128
chr2L	5211277	5211772
chr2L	5211942	5212102
chr2L	5218162	5218484
chr2L	5221287	5221562
chr2L	5283828	5283936
chr2L	5307697	5308192
chr2L	5319473	5319968
chr2L	5323758	5324473
chr2L	5327934	5328210
chr2L	5391420	5392190
chr2L	5395860	5396358
chr2L	5398883	5399386
chr2L	5400318	5400874
chr2L	5456689	5456748
chr2L	5461481	5461762
chr2L	5496454	5496735
chr2L	5528966	5529231
chr2L	5554713	5555851
chr2L	5589844	5590130
chr2L	5593258	5593317
chr2L	5593592	5593911
chr2L	5595181	5595690
chr2L	5596722	5597056
chr2L	5643309	5643693
chr2L	5649458	5649693
chr2L	5653198	5653865
chr2L	5673068	5673393
chr2L	5684664	5684878
chr2L	5711960	5712275
chr2L	5745887	5745948
chr2L	5772555	5772620
chr2L	5815786	5816128
chr2L	5863754	5863976
chr2L	5864796	5865074
chr2L	5881134	5881511
chr2L	5893620	5893888
chr2L	5968900	5969235
chr2L	6000415	6000915
chr2L	6015220	6016207
chr2L	6062413	6062736
chr2L	6065378	6065438
chr2L	6088373	6088578
chr2L	6098708	6098818
chr2L	6171248	6171628
chr2L	6204574	6204800
chr2L	6204904	6205184
chr2L	6238354	6238686
chr2L	6241934	6242317
chr2L	6255737	6255792
chr2L	6318162	6318487
chr2L	6336197	6336420
chr2L	6342792	6343077
chr2L	6345552	6345877
chr2L	6353030	6353417
chr2L	6423213	6423539
chr2L	6446918	6447138
chr2L	6458083	6458178
chr2L	6504558	6504946
chr2L	6522162	6522378
chr2L	6565712	6565872
chr2L	6656196	6656405
chr2L	6708114	6708156
chr2L	6709861	6710256
chr2L	6734346	6734831
chr2L	6744896	6745288
chr2L	6790546	6791380
chr2L	6796820	6797206
chr2L	6821236	6821566
chr2L	6847523	6847712
chr2L	6867228	6867612
chr2L	6921513	6922107
chr2L	6974244	6974529
chr2L	7027930	7028264
chr2L	7043508	7043774
chr2L	7045580	7045812
chr2L	7081995	7082495
chr2L	7118404	7118802
chr2L	7134520	7135194
chr2L	7136110	7136880
chr2L	7147996	7148272
chr2L	7156581	7156850
chr2L	7275274	7275768
chr2L	7295776	7296114
chr2L	7296220	7296776
chr2L	7298581	7298865
chr2L	7301168	7301501
chr2L	7304521	7304972
chr2L	7309808	7310031
chr2L	7310301	7311186
chr2L	7330380	7330550
chr2L	7435438	7435880
chr2L	7443680	7443909
chr2L	7513146	7513365
chr2L	7517161	7517218
chr2L	7544984	7545274
chr2L	7561664	7562094
chr2L	7573312	7574076
chr2L	7612580	7612913
chr2L	7617256	7617633
chr2L	7618626	7619891
chr2L	7624744	7625120
chr2L	7640738	7641522
chr2L	7649710	7649818
chr2L	7665553	7665869
chr2L	7678518	7678810
chr2L	7699533	7699590
chr2L	7709924	7710374
chr2L	7710532	7710758
chr2L	7821638	7821906
chr2L	7826976	7827296
chr2L	7888196	7888522
chr2L	7925084	7925479
chr2L	7944234	7944284
chr2L	8009956	8010014
chr2L	8144708	8144990
chr2L	8204667	8204880
chr2L	8234362	8235072
chr2L	8236058	8236386
chr2L	8238106	8238150
chr2L	8238365	8238585
chr2L	8241396	8241445
chr2L	8257072	8257291
chr2L	8369326	8369436
chr2L	8424046	8424225
chr2L	8448302	8448634
chr2L	8462274	8462727
chr2L	8510016	8510131
chr2L	8533726	8534161
chr2L	8536141	8536482
chr2L	8540646	8541091
chr2L	8546212	8546482
chr2L	8613590	8614016
chr2L	8663410	8663749
chr2L	8673473	8673798
chr2L	8675118	8675359
chr2L	8711936	8712155
chr2L	8714119	8714356
chr2L	8715996	8716554
chr2L	8733926	8734193
chr2L	8782102	8782315
chr2L	8810486	8810590
chr2L	8811468	8812015
chr2L	8867125	8867400
chr2L	8878571	8878790
chr2L	8909162	8909324
chr2L	8943636	8943965
chr2L	8949138	8949464
chr2L	8974006	8974215
chr2L	8985717	8985990
chr2L	8991545	8991866
chr2L	9080692	9080870
chr2L	9160330	9160550
chr2L	9164300	9164625
chr2L	9169580	9169630
chr2L	9176119	9176454
chr2L	9229968	9230515
chr2L	9332829	9333587
chr2L	9384512	9385006
chr2L	9429067	9429233
chr2L	9455528	9455630
chr2L	9498434	9498758
chr2L	9556128	9556457
chr2L	9560248	9560802
chr2L	9560846	9561058
chr2L	9583885	9584226
chr2L	9584836	9585429
chr2L	9605732	9605796
chr2L	9648130	9648303
chr2L	9670952	9671356
chr2L	9674434	9674702
chr2L	9676467	9676837
chr2L	9709347	9709462
chr2L	9721512	9721558
chr2L	9722500	9722771
chr2L	9761933	9762148
chr2L	9763738	9764008
chr2L	9785516	9785848
chr2L	9952558	9952991
chr2L	9953496	9953928
chr2L	9971483	9971700
chr2L	9981434	9981602
chr2L	10103754	10104074
chr2L	10105014	10105342
chr2L	10146272	10146484
chr2L	10201206	10201321
chr2L	10223206	10223646
chr2L	10267928	10268044
chr2L	10285580	10285916
chr2L	10290201	10290261
chr2L	10321660	10322156
chr2L	10467409	10467638
chr2L	10590010	10590336
chr2L	10590950	10591054
chr2L	10660470	10660734
chr2L	10663770	10664038
chr2L	10751040	10751480
chr2L	10756225	10756542
chr2L	10757874	10758250
chr2L	10778605	10779039
chr2L	10792510	10792848
chr2L	10842188	10842514
chr2L	10846913	10846978
chr2L	10856198	10856308
chr2L	10856864	10857040
chr2L	10901866	10902082
chr2L	10902736	10903227
chr2L	10925680	10926231
chr2L	10941124	10941185
chr2L	10968024	10968188
chr2L	10974402	10974737
chr2L	10986511	10987006
chr2L	11008774	11009004
chr2L	11186544	11187040
chr2L	11225211	11225650
chr2L	11234662	11234935
chr2L	11329748	11330702
chr2L	11338735	11339271
chr2L	11345273	11345380
chr2L	11346478	11346753
chr2L	11359073	11359288
chr2L	11363258	11363474
chr2L	11373968	11374858
chr2L	11376843	11377220
chr2L	11402460	11402588
chr2L	11411918	11412153
chr2L	11450708	11450926
chr2L	11452744	11452912
chr2L	11455483	11455598
chr2L	11455813	11456138
chr2L	11612517	11612744
chr2L	11721364	11721853
chr2L	11812385	11812540
chr2L	11821851	11822113
chr2L	11868204	11868649
chr2L	11902859	11903297
chr2L	11975126	11975406
chr2L	11980791	11981348
chr2L	11989151	11989256
chr2L	12001961	12002131
chr2L	12007081	12007626
chr2L	12008962	12009396
chr2L	12028100	12028204
chr2L	12037381	12037721
chr2L	12043008	12043221
chr2L	12048601	12048780
chr2L	12052671	12052836
chr2L	12055321	12055769
chr2L	12056301	12056746
chr2L	12079852	12080172
chr2L	12087057	12087597
chr2L	12121098	12121824
chr2L	12299081	12299356
chr2L	12344231	12344450
chr2L	12373062	12373104
chr2L	12418646	12418870
chr2L	12445767	12445865
chr2L	12446370	12446470
chr2L	12473259	12473752
chr2L	12503235	12503727
chr2L	12535637	12536080
chr2L	12610816	12611031
chr2L	12611091	12612202
chr2L	12612242	12612310
chr2L	12632926	12633708
chr2L	12636348	12636898
chr2L	12658844	12659282
chr2L	12666031	12666093
chr2L	12670555	12670716
chr2L	12678191	12678304
chr2L	12678351	12678582
chr2L	12929930	12929993
chr2L	13019640	13019846
chr2L	13053514	13053962
chr2L	13054110	13054835
chr2L	13068969	13069070
chr2L	13088771	13089098
chr2L	13089210	13089310
chr2L	13097240	13097565
chr2L	13143938	13144155
chr2L	13207564	13207844
chr2L	13225281	13225602
chr2L	13225881	13225938
chr2L	13226937	13227691
chr2L	13234356	13235077
chr2L	13254096	13254314
chr2L	13290572	13291049
chr2L	13295672	13295894
chr2L	13393074	13393359
chr2L	13445386	13445496
chr2L	13633698	13633992
chr2L	13850674	13851444
chr2L	13852172	13852382
chr2L	13869709	13870430
chr2L	13877790	13878074
chr2L	13891164	13891826
chr2L	13936149	13936642
chr2L	13943359	13943528
chr2L	13945176	13945724
chr2L	13948796	13949306
chr2L	13971523	13971731
chr2L	13978020	13978393
chr2L	14028766	14028876
chr2L	14077007	14077396
chr2L	14167649	14167927
chr2L	14168028	14168147
chr2L	14168574	14168973
chr2L	14173314	14173646
chr2L	14177986	14178376
chr2L	14180619	14180950
chr2L	14183099	14183154
chr2L	14202574	14202619
chr2L	14206254	14206806
chr2L	14207413	14207739
chr2L	14210164	14210225
chr2L	14213072	14213406
chr2L	14242511	14242668
chr2L	14261908	14262183
chr2L	14264998	14265163
chr2L	14288755	14288925
chr2L	14288980	14289086
chr2L	14297606	14297946
chr2L	14318016	14318516
chr2L	14429180	14429387
chr2L	14429501	14430444
chr2L	14435608	14436773
chr2L	14449037	14449256
chr2L	14451937	14452556
chr2L	14458162	14458212
chr2L	14459482	14460038
chr2L	14461630	14462070
chr2L	14486046	14486590
chr2L	14487153	14487470
chr2L	14501598	14501838
chr2L	14504146	14504410
chr2L	14513329	14513643
chr2L	14540450	14540823
chr2L	14558318	14558369
chr2L	14562769	14563199
chr2L	14566719	14567064
chr2L	14576904	14577454
chr2L	14577570	14578060
chr2L	14603744	14603954
chr2L	14606112	14606484
chr2L	14609290	14609526
chr2L	14655780	14655834
chr2L	14656600	14657035
chr2L	14660338	14660620
chr2L	14665843	14666173
chr2L	14670456	14670747
chr2L	14670896	14670962
chr2L	14682901	14683554
chr2L	14774580	14774842
chr2L	14790532	14790734
chr2L	14980060	14980218
chr2L	15002266	15002654
chr2L	15003435	15003927
chr2L	15005902	15005962
chr2L	15035659	15035714
chr2L	15260329	15260439
chr2L	15322929	15323860
chr2L	15325122	15325342
chr2L	15333697	15333757
chr2L	15339702	15340023
chr2L	15426825	15427037
chr2L	15428077	15428352
chr2L	15431270	15431710
chr2L	15480614	15481484
chr2L	15483529	15483742
chr2L	15609090	15609311
chr2L	15610466	15610633
chr2L	15610848	15611283
chr2L	15733393	15734039
chr2L	15740316	15740424
chr2L	15741859	15742128
chr2L	15742904	15743060
chr2L	15782060	15782450
chr2L	15782788	15782939
chr2L	15905641	15905930
chr2L	16033863	16034291
chr2L	16046288	16046329
chr2L	16080773	16081056
chr2L	16238951	16239331
chr2L	16239442	16239552
chr2L	16271404	16271499
chr2L	16319641	16319690
chr2L	16446072	16446357
chr2L	16455147	16455594
chr2L	16591050	16591108
chr2L	16594574	16595234
chr2L	16600304	16600688
chr2L	16642047	16642270
chr2L	16701885	16702268
chr2L	16710300	16710851
chr2L	16717678	16718163
chr2L	16740559	16740923
chr2L	16741268	16741378
chr2L	16748972	16749238
chr2L	16751442	16751772
chr2L	16758699	16758759
chr2L	16758805	16758926
chr2L	16791525	16792304
chr2L	16824152	16824424
chr2L	16833874	16833934
chr2L	16836569	16836905
chr2L	16843894	16844120
chr2L	16881677	16881847
chr2L	16882624	16883058
chr2L	16915730	16915832
chr2L	17126530	17126702
chr2L	17223570	17223668
chr2L	17240672	17241386
chr2L	17246168	17246556
chr2L	17263370	17263876
chr2L	17386632	17387075
chr2L	17424527	17424812
chr2L	17425136	17425412
chr2L	17428986	17429318
chr2L	17455100	17455264
chr2L	17455324	17455826
chr2L	17456914	17457092
chr2L	17495744	17496198
chr2L	17564834	17564889
chr2L	17607853	17608126
chr2L	17619056	17619500
chr2L	17625220	17625662
chr2L	17625940	17626764
chr2L	17639955	17640065
chr2L	17719156	17719596
chr2L	17741052	17741272
chr2L	17774606	17774934
chr2L	17779436	17779660
chr2L	17808754	17809029
chr2L	17935700	17936192
chr2L	17936790	17937079
chr2L	18112638	18112741
chr2L	18112798	18113069
chr2L	18136507	18136830
chr2L	18280993	18281274
chr2L	18283308	18283568
chr2L	18360186	18360743
chr2L	18461174	18461602
chr2L	18466783	18467043
chr2L	18500876	18501266
chr2L	18502251	18502580
chr2L	18504292	18504624
chr2L	18507370	18507644
chr2L	18517157	18517591
chr2L	18518322	18518544
chr2L	18524098	18524371
chr2L	18538776	18538881
chr2L	18556984	18557258
chr2L	18597122	18597454
chr2L	18598332	18598678
chr2L	18688418	18688750
chr2L	18744094	18744144
chr2L	18794795	18794916
chr2L	18841986	18842380
chr2L	18886055	18886488
chr2L	18930104	18930598
chr2L	19044932	19045168
chr2L	19122427	19122712
chr2L	19127438	19127874
chr2L	19128702	19128752
chr2L	19133709	19134044
chr2L	19134967	19135534
chr2L	19144880	19144928
chr2L	19145928	19146420
chr2L	19155444	19155488
chr2L	19155604	19155706
chr2L	19158067	19158892
chr2L	19195742	19196247
chr2L	19200422	19200926
chr2L	19219733	19220340
chr2L	19227867	19228082
chr2L	19234187	19234462
chr2L	19274626	19274952
chr2L	19293642	19294257
chr2L	19327418	19327800
chr2L	19337205	19337492
chr2L	19339076	19339245
chr2L	19343866	19344185
chr2L	19384731	19385116
chr2L	19388846	19388956
chr2L	19411451	19411688
chr2L	19420320	19420764
chr2L	19443960	19444293
chr2L	19459797	19459967
chr2L	19491484	19491655
chr2L	19532404	19532795
chr2L	19583274	19583334
chr2L	19715833	19716110
chr2L	19782936	19783303
chr2L	19784191	19784242
chr2L	19807613	19807943
chr2L	19819993	19820988
chr2L	19867076	19867414
chr2L	19928018	19928230
chr2L	19928408	19928470
chr2L	19942378	19942708
chr2L	19944966	19945893
chr2L	19946988	19947534
chr2L	19959141	19959268
chr2L	20070739	20071294
chr2L	20083555	20084324
chr2L	20130262	20130536
chr2L	20298770	20299205
chr2L	20312906	20313340
chr2L	20313736	20314116
chr2L	20328860	20329182
chr2L	20400582	20400791
chr2L	20401900	20401945
chr2L	20449743	20449866
chr2L	20465196	20465423
chr2L	20483472	20483621
chr2L	20628997	20629222
chr2L	20648846	20649072
chr2L	20664480	20664581
chr2L	20674479	20674651
chr2L	20676462	20676626
chr2L	20710173	20710559
chr2L	20714460	20714784
chr2L	20768476	20768577
chr2L	20772212	20772440
chr2L	20785577	20786030
chr2L	20810927	20811147
chr2L	20842680	20843439
chr2L	20874680	20874846
chr2L	20921480	20921700
chr2L	20995572	20995950
chr2L	21023956	21024444
chr2L	21061624	21061846
chr2L	21074602	21074932
chr2L	21219973	21220406
chr2L	21305436	21305830
chr2L	21558709	21558770
chr2L	21747134	21747533
chr2L	21782182	21782236
chr2L	21800116	21800384
chr2L	21809736	21810945
chr2L	21819968	21820186
chr2L	21828106	21828210
chr2L	21833769	21834044
chr2L	21839649	21839809
chr2L	21840479	21840799
chr2L	21840864	21841239
chr2L	21843611	21843989
chr2L	21844712	21845044
chr2L	21846309	21847019
chr2L	21847622	21847894
chr2L	21848283	21848829
chr2L	21851369	21851694
chr2L	21853729	21854222
chr2L	21859499	21860122
chr2L	21861214	21861809
chr2L	21864679	21865236
chr2L	21865448	21865727
chr2L	21877220	21877495
chr2L	21879854	21880306
chr2L	21880842	21881290
chr2L	21895208	21895695
chr2L	21975164	21975402
chr2L	22016909	22017079
chr2L	22033964	22034137
chr2L	22109102	22109380
chr2L	22244898	22245058
chr2LHet	155955	156290
chr2R	19003	19118
chr2R	438172	438485
chr2R	670982	671082
chr2R	719495	719701
chr2R	830531	830640
chr2R	1153551	1153816
chr2R	1159603	1159930
chr2R	1231926	1232246
chr2R	1353353	1353690
chr2R	1493448	1494378
chr2R	1568190	1568476
chr2R	1571598	1572159
chr2R	1579138	1579462
chr2R	1595518	1595970
chr2R	1596343	1597126
chr2R	1603168	1603276
chr2R	1603838	1604058
chr2R	1604715	1605096
chr2R	1606356	1606915
chr2R	1613458	1613790
chr2R	1619022	1619352
chr2R	1621978	1622688
chr2R	1623733	1623958
chr2R	1629470	1629908
chr2R	1630173	1630238
chr2R	1632372	1632698
chr2R	1633028	1633428
chr2R	1683367	1683760
chr2R	1685397	1685736
chr2R	1769541	1769871
chr2R	1804854	1805192
chr2R	1878733	1878834
chr2R	1889064	1889502
chr2R	1892037	1892412
chr2R	1896712	1896924
chr2R	1936098	1936487
chr2R	1948514	1948638
chr2R	1956822	1957327
chr2R	1960186	1960448
chr2R	1993944	1994278
chr2R	1995271	1995597
chr2R	2009406	2009846
chr2R	2010606	2010891
chr2R	2025681	2026133
chr2R	2042566	2042784
chr2R	2073028	2073248
chr2R	2402765	2402823
chr2R	2402980	2403250
chr2R	2412380	2412664
chr2R	2418883	2419329
chr2R	2464693	2464912
chr2R	2488734	2489158
chr2R	2565787	2566001
chr2R	2587902	2588491
chr2R	2594888	2596045
chr2R	2614896	2615566
chr2R	2616156	2616386
chr2R	2622491	2622992
chr2R	2625846	2626340
chr2R	2629587	2629802
chr2R	2635022	2635297
chr2R	2663628	2663688
chr2R	2675117	2675510
chr2R	2745734	2746130
chr2R	2750694	2751014
chr2R	2751904	2752509
chr2R	2754597	2755139
chr2R	2764170	2765099
chr2R	2807169	2807227
chr2R	2829889	2830276
chr2R	2832694	2832917
chr2R	2883801	2884076
chr2R	2893202	2893472
chr2R	2893864	2893972
chr2R	2903480	2903757
chr2R	2903816	2904587
chr2R	2918056	2918836
chr2R	2918934	2919315
chr2R	2920150	2920203
chr2R	2920370	2920640
chr2R	2934672	2934881
chr2R	2942085	2942698
chr2R	2958762	2959200
chr2R	2995890	2996154
chr2R	3019305	3019704
chr2R	3022558	3022666
chr2R	3043022	3043128
chr2R	3044397	3045002
chr2R	3059240	3059627
chr2R	3080429	3080698
chr2R	3129758	3130358
chr2R	3130962	3131628
chr2R	3133006	3133438
chr2R	3134033	3134368
chr2R	3135031	3136244
chr2R	3136578	3137278
chr2R	3157091	3158068
chr2R	3171818	3172213
chr2R	3173596	3173694
chr2R	3175558	3175958
chr2R	3181348	3181956
chr2R	3183154	3183211
chr2R	3195750	3196186
chr2R	3198438	3198773
chr2R	3200643	3200870
chr2R	3243391	3243889
chr2R	3274290	3274738
chr2R	3278965	3279070
chr2R	3304490	3304975
chr2R	3310877	3311318
chr2R	3353760	3353880
chr2R	3355090	3355526
chr2R	3419662	3419937
chr2R	3419986	3420272
chr2R	3456012	3456392
chr2R	3463380	3463612
chr2R	3525204	3525524
chr2R	3542529	3542634
chr2R	3558359	3558919
chr2R	3565248	3565300
chr2R	3601876	3602424
chr2R	3615073	3615306
chr2R	3620580	3621170
chr2R	3628379	3628879
chr2R	3634657	3635099
chr2R	3645600	3645758
chr2R	3646042	3646592
chr2R	3648948	3649014
chr2R	3670622	3670734
chr2R	3700206	3700370
chr2R	3791358	3791568
chr2R	3798560	3799212
chr2R	3815597	3816092
chr2R	3871257	3871757
chr2R	3874406	3874942
chr2R	3911968	3912455
chr2R	4026033	4026206
chr2R	4032583	4032793
chr2R	4036106	4036158
chr2R	4042307	4042807
chr2R	4078554	4078835
chr2R	4079217	4079824
chr2R	4111452	4111727
chr2R	4131028	4131572
chr2R	4156212	4156432
chr2R	4170132	4170854
chr2R	4223913	4224753
chr2R	4254732	4254898
chr2R	4269306	4269454
chr2R	4305540	4305934
chr2R	4351352	4351792
chr2R	4365225	4365652
chr2R	4486667	4486870
chr2R	4501345	4501510
chr2R	4524724	4525153
chr2R	4528670	4529014
chr2R	4529510	4529828
chr2R	4530993	4531322
chr2R	4584230	4584340
chr2R	4622516	4623005
chr2R	4635986	4636586
chr2R	4688291	4688671
chr2R	4691430	4691641
chr2R	4829356	4829796
chr2R	4832224	4832491
chr2R	4855876	4855976
chr2R	4864452	4864514
chr2R	4870224	4870616
chr2R	4874796	4874846
chr2R	4875670	4876216
chr2R	4877652	4877982
chr2R	4885682	4886452
chr2R	4888871	4889096
chr2R	4889364	4890521
chr2R	4908071	4908506
chr2R	4911151	4911699
chr2R	4923911	4924071
chr2R	4971211	4971311
chr2R	5048256	5048600
chr2R	5077142	5077974
chr2R	5087436	5087748
chr2R	5127569	5128240
chr2R	5129171	5129556
chr2R	5144241	5144301
chr2R	5151552	5152106
chr2R	5156388	5156622
chr2R	5187584	5187852
chr2R	5191050	5191541
chr2R	5195051	5195276
chr2R	5280641	5281088
chr2R	5292729	5293284
chr2R	5293395	5293898
chr2R	5307148	5307867
chr2R	5381731	5382060
chr2R	5432100	5432326
chr2R	5433266	5433585
chr2R	5437380	5437445
chr2R	5451852	5451908
chr2R	5467630	5467855
chr2R	5481834	5482110
chr2R	5532310	5532430
chr2R	5569066	5569386
chr2R	5583857	5584074
chr2R	5586377	5586820
chr2R	5601842	5602222
chr2R	5631315	5631586
chr2R	5637968	5638532
chr2R	5682575	5682635
chr2R	5722296	5722401
chr2R	5727450	5727900
chr2R	5745496	5745882
chr2R	5800051	5800274
chr2R	5815730	5815946
chr2R	5819970	5820246
chr2R	5821941	5822278
chr2R	5831638	5831956
chr2R	5865011	5865666
chr2R	5871558	5871606
chr2R	5912532	5912698
chr2R	5945595	5945930
chr2R	5956422	5957038
chr2R	5973531	5974019
chr2R	6020550	6020656
chr2R	6022811	6022922
chr2R	6040794	6041124
chr2R	6114054	6114324
chr2R	6118407	6118616
chr2R	6152656	6152881
chr2R	6156618	6156896
chr2R	6166241	6166581
chr2R	6170101	6170311
chr2R	6177956	6178024
chr2R	6181811	6181930
chr2R	6191541	6191716
chr2R	6222517	6223001
chr2R	6309852	6310076
chr2R	6329933	6330028
chr2R	6360678	6360724
chr2R	6362718	6362771
chr2R	6429044	6429306
chr2R	6509624	6509888
chr2R	6620000	6620332
chr2R	6622310	6622364
chr2R	6637437	6637820
chr2R	6653713	6653984
chr2R	6665656	6665874
chr2R	6744964	6745077
chr2R	6774168	6774770
chr2R	6782575	6783068
chr2R	6858745	6859190
chr2R	6883672	6883992
chr2R	6928870	6929206
chr2R	6951755	6952032
chr2R	6953474	6953690
chr2R	6972267	6972872
chr2R	6977659	6977933
chr2R	6985639	6986129
chr2R	7062969	7063248
chr2R	7074522	7074906
chr2R	7083106	7083376
chr2R	7093060	7093386
chr2R	7115045	7115106
chr2R	7163348	7163562
chr2R	7194245	7194692
chr2R	7215040	7215375
chr2R	7283032	7283522
chr2R	7288080	7288256
chr2R	7310196	7310244
chr2R	7310460	7310854
chr2R	7311904	7312454
chr2R	7321312	7321855
chr2R	7330934	7331212
chr2R	7331470	7331813
chr2R	7371893	7372443
chr2R	7383738	7383848
chr2R	7399412	7399613
chr2R	7410672	7410836
chr2R	7410999	7411062
chr2R	7425024	7425579
chr2R	7427513	7428009
chr2R	7429704	7430304
chr2R	7436470	7437022
chr2R	7439279	7439608
chr2R	7462656	7463194
chr2R	7540970	7541361
chr2R	7543171	7543624
chr2R	7560440	7560771
chr2R	7563960	7564181
chr2R	7590801	7591030
chr2R	7603396	7603721
chr2R	7647229	7647724
chr2R	7682039	7682263
chr2R	7683579	7683864
chr2R	7687610	7687882
chr2R	7691612	7691731
chr2R	7705479	7706021
chr2R	7799298	7799540
chr2R	7801128	7801348
chr2R	7807240	7807616
chr2R	7820384	7820858
chr2R	7821974	7822178
chr2R	7838138	7838306
chr2R	7845128	7845342
chr2R	7849306	7849910
chr2R	7869600	7869765
chr2R	7901270	7901600
chr2R	7912385	7912655
chr2R	7966565	7967105
chr2R	7995824	7996309
chr2R	8033224	8033324
chr2R	8148614	8149112
chr2R	8150535	8151251
chr2R	8157306	8157579
chr2R	8202289	8202339
chr2R	8209604	8209822
chr2R	8229190	8229515
chr2R	8230344	8230726
chr2R	8260864	8261477
chr2R	8314542	8315092
chr2R	8318237	8318392
chr2R	8329567	8329622
chr2R	8361736	8362239
chr2R	8367356	8367676
chr2R	8400008	8400189
chr2R	8454750	8454974
chr2R	8456397	8456782
chr2R	8492090	8493028
chr2R	8493356	8493790
chr2R	8494342	8494402
chr2R	8498308	8498417
chr2R	8535601	8535917
chr2R	8544452	8544610
chr2R	8552423	8552702
chr2R	8562321	8562592
chr2R	8569477	8569752
chr2R	8572437	8572492
chr2R	8615674	8615948
chr2R	8667708	8667815
chr2R	8667872	8668137
chr2R	8705494	8705816
chr2R	8747295	8747572
chr2R	8857508	8857778
chr2R	8857842	8858390
chr2R	8859049	8859374
chr2R	8859436	8859660
chr2R	8868023	8869113
chr2R	9036261	9036581
chr2R	9038353	9038736
chr2R	9039293	9040063
chr2R	9040489	9040762
chr2R	9048241	9048736
chr2R	9058366	9058584
chr2R	9058760	9059351
chr2R	9108803	9108903
chr2R	9110126	9110828
chr2R	9113523	9113813
chr2R	9125128	9125248
chr2R	9137198	9137778
chr2R	9138184	9138493
chr2R	9153916	9154123
chr2R	9158795	9159580
chr2R	9181847	9182111
chr2R	9182718	9183272
chr2R	9185422	9186076
chr2R	9187569	9187837
chr2R	9189648	9190209
chr2R	9192620	9193112
chr2R	9226173	9226720
chr2R	9293109	9293274
chr2R	9296290	9296739
chr2R	9300974	9301469
chr2R	9321435	9321869
chr2R	9332539	9332716
chr2R	9369062	9369402
chr2R	9373574	9373739
chr2R	9376330	9376600
chr2R	9378249	9378294
chr2R	9422260	9423173
chr2R	9451183	9452058
chr2R	9453884	9454096
chr2R	9481264	9481482
chr2R	9612211	9612769
chr2R	9638456	9638898
chr2R	9676350	9676408
chr2R	9693722	9693791
chr2R	9703952	9704337
chr2R	9707543	9707598
chr2R	9778696	9779256
chr2R	9779366	9779412
chr2R	9879584	9879956
chr2R	9913349	9913454
chr2R	9923960	9924066
chr2R	9957553	9958106
chr2R	10002279	10002558
chr2R	10008874	10009039
chr2R	10024059	10024329
chr2R	10043532	10043742
chr2R	10048372	10048417
chr2R	10059315	10059534
chr2R	10115299	10115519
chr2R	10126624	10126742
chr2R	10142854	10143409
chr2R	10144070	10144334
chr2R	10156774	10157318
chr2R	10161944	10162044
chr2R	10200214	10200452
chr2R	10222556	10222826
chr2R	10253900	10253960
chr2R	10298718	10299061
chr2R	10299326	10299396
chr2R	10299448	10299503
chr2R	10403056	10403333
chr2R	10462895	10463461
chr2R	10593752	10593850
chr2R	10640116	10640331
chr2R	10646771	10646932
chr2R	10657386	10657596
chr2R	10670420	10670580
chr2R	10675979	10676194
chr2R	10680093	10680255
chr2R	10684166	10684715
chr2R	10686415	10686745
chr2R	10686810	10686865
chr2R	10695930	10696054
chr2R	10699505	10699740
chr2R	10742360	10742405
chr2R	10744450	10744660
chr2R	10798725	10799170
chr2R	10799995	10800438
chr2R	10838006	10838277
chr2R	10862422	10862696
chr2R	10937010	10937446
chr2R	10986942	10987833
chr2R	11005324	11005421
chr2R	11133242	11133518
chr2R	11134287	11134512
chr2R	11159810	11160084
chr2R	11215132	11215197
chr2R	11238012	11238067
chr2R	11243800	11244014
chr2R	11256055	11256276
chr2R	11360717	11360772
chr2R	11378442	11378547
chr2R	11386026	11386900
chr2R	11387127	11387350
chr2R	11395587	11396209
chr2R	11400498	11400600
chr2R	11435410	11435476
chr2R	11501640	11502246
chr2R	11548453	11548712
chr2R	11553558	11553874
chr2R	11611422	11611684
chr2R	11627143	11627587
chr2R	11629887	11629948
chr2R	11642660	11643431
chr2R	11644197	11644633
chr2R	11667248	11667622
chr2R	11673062	11673177
chr2R	11673231	11674007
chr2R	11688797	11689238
chr2R	11721188	11721572
chr2R	11729226	11729501
chr2R	11782021	11782352
chr2R	11839765	11839985
chr2R	11885915	11886194
chr2R	11935420	11936028
chr2R	12016054	12016273
chr2R	12030900	12031175
chr2R	12042790	12043006
chr2R	12045910	12045978
chr2R	12069951	12070061
chr2R	12070171	12070711
chr2R	12101298	12101527
chr2R	12102842	12102893
chr2R	12111641	12112132
chr2R	12158673	12158996
chr2R	12183626	12184351
chr2R	12222896	12223342
chr2R	12265207	12265752
chr2R	12399017	12399402
chr2R	12424142	12424307
chr2R	12458252	12458804
chr2R	12459298	12459468
chr2R	12472054	12472430
chr2R	12472484	12472714
chr2R	12488939	12489369
chr2R	12501427	12501592
chr2R	12527495	12527653
chr2R	12544982	12545588
chr2R	12546140	12546625
chr2R	12548553	12548779
chr2R	12551805	12552301
chr2R	12554110	12554284
chr2R	12555818	12556202
chr2R	12588488	12588703
chr2R	12591782	12592168
chr2R	12594532	12595206
chr2R	12603892	12604058
chr2R	12606036	12606190
chr2R	12614510	12615057
chr2R	12615820	12616100
chr2R	12620775	12620990
chr2R	12646235	12646408
chr2R	12695914	12696342
chr2R	12698482	12698656
chr2R	12700912	12701516
chr2R	12703940	12704642
chr2R	12705196	12705525
chr2R	12713770	12713880
chr2R	12721922	12722141
chr2R	12722576	12722858
chr2R	12736271	12736490
chr2R	12757172	12757556
chr2R	12769928	12770150
chr2R	12777474	12777911
chr2R	12833078	12833572
chr2R	12837367	12837584
chr2R	12952650	12952922
chr2R	12962050	12962317
chr2R	12970582	12970966
chr2R	13018590	13018654
chr2R	13034099	13034379
chr2R	13044980	13045157
chr2R	13049329	13049720
chr2R	13054340	13055278
chr2R	13093276	13093329
chr2R	13175122	13175448
chr2R	13277138	13277697
chr2R	13281660	13281935
chr2R	13284295	13284580
chr2R	13290788	13291180
chr2R	13330326	13330828
chr2R	13367559	13367729
chr2R	13433236	13433565
chr2R	13501167	13501266
chr2R	13512652	13512710
chr2R	13523544	13523771
chr2R	13573050	13573436
chr2R	13598288	13598346
chr2R	13600165	13600263
chr2R	13614902	13615505
chr2R	13618252	13618520
chr2R	13621172	13621440
chr2R	13638220	13638385
chr2R	13642995	13643550
chr2R	13644272	13644765
chr2R	13650870	13651035
chr2R	13659720	13660105
chr2R	13743546	13744048
chr2R	13750916	13751300
chr2R	13783534	13783801
chr2R	13787936	13788031
chr2R	13884736	13884780
chr2R	13900958	13901111
chr2R	13931155	13931588
chr2R	13947376	13947759
chr2R	14042576	14042846
chr2R	14042956	14043571
chr2R	14061384	14061721
chr2R	14076238	14076566
chr2R	14081732	14082006
chr2R	14092688	14093340
chr2R	14111485	14111655
chr2R	14155597	14155657
chr2R	14156697	14157092
chr2R	14208287	14208668
chr2R	14210263	14210484
chr2R	14228530	14228920
chr2R	14266314	14266418
chr2R	14288308	14288433
chr2R	14293766	14293979
chr2R	14295408	14295578
chr2R	14327812	14327860
chr2R	14390289	14390670
chr2R	14407894	14408044
chr2R	14427902	14428289
chr2R	14460417	14460627
chr2R	14462177	14462508
chr2R	14476534	14476858
chr2R	14511562	14512116
chr2R	14533794	14533840
chr2R	14534012	14534054
chr2R	14571182	14571288
chr2R	14586645	14586802
chr2R	14657634	14658300
chr2R	14663914	14664179
chr2R	14668263	14668806
chr2R	14671452	14671788
chr2R	14676289	14676454
chr2R	14702473	14702583
chr2R	14716813	14717153
chr2R	14724848	14725018
chr2R	14730346	14730678
chr2R	14801576	14802021
chr2R	14827921	14828311
chr2R	14875216	14875672
chr2R	14933363	14933742
chr2R	14943142	14943482
chr2R	15024708	15024946
chr2R	15055022	15055070
chr2R	15076958	15077063
chr2R	15145378	15146199
chr2R	15152858	15153304
chr2R	15154627	15155392
chr2R	15158090	15158308
chr2R	15199178	15199287
chr2R	15211713	15212707
chr2R	15219645	15220070
chr2R	15226457	15226828
chr2R	15245598	15245919
chr2R	15248059	15248289
chr2R	15265439	15266282
chr2R	15267214	15267419
chr2R	15269294	15269632
chr2R	15271712	15272167
chr2R	15370558	15371053
chr2R	15395846	15396393
chr2R	15463662	15463938
chr2R	15697527	15698308
chr2R	15698402	15698966
chr2R	15701482	15702046
chr2R	15703084	15703204
chr2R	15703242	15703694
chr2R	15717442	15717937
chr2R	15722828	15723373
chr2R	15728216	15728713
chr2R	15730192	15730536
chr2R	15739278	15739763
chr2R	15782878	15783212
chr2R	15893384	15893714
chr2R	15894419	15894814
chr2R	15902074	15902296
chr2R	15919829	15920218
chr2R	15937377	15937717
chr2R	15939470	15939915
chr2R	15940189	15940678
chr2R	15941403	15942215
chr2R	15943865	15944480
chr2R	15964550	15964768
chr2R	15986111	15986665
chr2R	15993922	15994415
chr2R	16006570	16006897
chr2R	16007125	16007228
chr2R	16025000	16025214
chr2R	16104696	16105252
chr2R	16109372	16109424
chr2R	16110753	16110964
chr2R	16119052	16119328
chr2R	16156012	16156275
chr2R	16157218	16157495
chr2R	16169760	16169980
chr2R	16178005	16178225
chr2R	16209845	16210193
chr2R	16423854	16424244
chr2R	16430559	16430679
chr2R	16438589	16438869
chr2R	16459056	16459450
chr2R	16465980	16466267
chr2R	16483040	16483420
chr2R	16556301	16556627
chr2R	16559656	16560811
chr2R	16602605	16603222
chr2R	16632908	16632961
chr2R	16723605	16724050
chr2R	16780911	16781146
chr2R	16794516	16795166
chr2R	16836019	16836249
chr2R	16849659	16849934
chr2R	16865894	16866049
chr2R	16906428	16906749
chr2R	16913244	16913306
chr2R	16921222	16921506
chr2R	16945859	16946083
chr2R	16946189	16946349
chr2R	16971924	16972209
chr2R	17023902	17024119
chr2R	17024240	17024294
chr2R	17025999	17026320
chr2R	17031609	17031764
chr2R	17067745	17067960
chr2R	17078186	17078405
chr2R	17084310	17084351
chr2R	17094475	17094695
chr2R	17101624	17101742
chr2R	17144849	17145131
chr2R	17257154	17257382
chr2R	17267835	17268058
chr2R	17313320	17313480
chr2R	17313645	17313760
chr2R	17347082	17347428
chr2R	17348634	17348910
chr2R	17355446	17355556
chr2R	17433270	17433760
chr2R	17489760	17490038
chr2R	17494543	17494886
chr2R	17495204	17495542
chr2R	17497181	17497519
chr2R	17497628	17498056
chr2R	17498892	17498988
chr2R	17534429	17534854
chr2R	17535682	17536238
chr2R	17565881	17565981
chr2R	17588309	17588591
chr2R	17595242	17596067
chr2R	17638048	17638591
chr2R	17641068	17641445
chr2R	17658934	17659436
chr2R	17679228	17679518
chr2R	17706514	17706899
chr2R	17713004	17713324
chr2R	17740620	17741161
chr2R	17762940	17763218
chr2R	17784668	17784889
chr2R	17809037	17809424
chr2R	17810294	17810901
chr2R	17818556	17818656
chr2R	17859028	17859308
chr2R	17951984	17952201
chr2R	17957591	17957856
chr2R	17959561	17959676
chr2R	17959784	17959951
chr2R	18043226	18043837
chr2R	18050322	18050531
chr2R	18052024	18052246
chr2R	18081891	18082776
chr2R	18082934	18083321
chr2R	18086502	18086726
chr2R	18088159	18088215
chr2R	18088706	18089368
chr2R	18137388	18137881
chr2R	18143151	18143206
chr2R	18195466	18195694
chr2R	18197666	18198596
chr2R	18210927	18211132
chr2R	18242602	18242652
chr2R	18278892	18279126
chr2R	18280339	18280607
chr2R	18312833	18313054
chr2R	18381302	18381477
chr2R	18400228	18400497
chr2R	18403474	18403858
chr2R	18458362	18458749
chr2R	18475846	18475917
chr2R	18477892	18478170
chr2R	18481081	18481364
chr2R	18486791	18487131
chr2R	18492301	18492576
chr2R	18525138	18525362
chr2R	18541026	18541141
chr2R	18541254	18541471
chr2R	18579146	18579852
chr2R	18606696	18606811
chr2R	18607144	18607526
chr2R	18623192	18623580
chr2R	18625239	18625463
chr2R	18627978	18628366
chr2R	18637501	18638934
chr2R	18727688	18727764
chr2R	18735237	18735734
chr2R	18787754	18788042
chr2R	18788154	18788486
chr2R	18790066	18790296
chr2R	18792864	18793202
chr2R	18793310	18793748
chr2R	18794419	18795078
chr2R	18815043	18815138
chr2R	18911736	18911994
chr2R	18919652	18919804
chr2R	18926406	18926466
chr2R	18935541	18936092
chr2R	18937242	18937796
chr2R	18946206	18946554
chr2R	18946761	18946811
chr2R	19059247	19059621
chr2R	19059954	19060496
chr2R	19066386	19066656
chr2R	19072322	19072606
chr2R	19078601	19078866
chr2R	19091581	19091632
chr2R	19093672	19094221
chr2R	19094596	19094767
chr2R	19096034	19096255
chr2R	19098181	19098286
chr2R	19103398	19104064
chr2R	19104176	19104396
chr2R	19104946	19106489
chr2R	19109130	19109564
chr2R	19115881	19116056
chr2R	19180142	19180402
chr2R	19266144	19266480
chr2R	19314776	19314999
chr2R	19315261	19315592
chr2R	19391930	19392208
chr2R	19409360	19409690
chr2R	19429882	19430160
chr2R	19453202	19453922
chr2R	19456287	19456332
chr2R	19473547	19473823
chr2R	19496215	19496382
chr2R	19500393	19500676
chr2R	19501603	19502156
chr2R	19504032	19504681
chr2R	19506498	19507208
chr2R	19515572	19516013
chr2R	19526528	19526893
chr2R	19548566	19548852
chr2R	19549018	19549238
chr2R	19553810	19553965
chr2R	19564692	19565072
chr2R	19587188	19587287
chr2R	19602638	19602917
chr2R	19604673	19605112
chr2R	19606107	19606152
chr2R	19612922	19613032
chr2R	19613852	19614187
chr2R	19615897	19616230
chr2R	19618472	19618967
chr2R	19631122	19631790
chr2R	19631902	19632399
chr2R	19636022	19636187
chr2R	19649773	19649838
chr2R	19657587	19658146
chr2R	19658964	19659241
chr2R	19663864	19664512
chr2R	19665068	19665340
chr2R	19669305	19670282
chr2R	19676282	19676940
chr2R	19679965	19680247
chr2R	19681846	19682329
chr2R	19688048	19688504
chr2R	19688992	19689587
chr2R	19704056	19704387
chr2R	19736117	19736237
chr2R	19736452	19736731
chr2R	19736848	19736952
chr2R	19756254	19756534
chr2R	19759562	19759891
chr2R	19759944	19760107
chr2R	19762517	19763017
chr2R	19796682	19797007
chr2R	19800092	19800750
chr2R	19801132	19801182
chr2R	19811636	19812073
chr2R	19815832	19816377
chr2R	19822095	19822415
chr2R	19853263	19853774
chr2R	19874878	19874988
chr2R	19884408	19884448
chr2R	19916074	19916188
chr2R	19934947	19935163
chr2R	19964033	19964428
chr2R	19969093	19969373
chr2R	19969604	19969768
chr2R	19972683	19973556
chr2R	20015855	20015965
chr2R	20018215	20018442
chr2R	20031972	20032134
chr2R	20034335	20034600
chr2R	20043465	20044015
chr2R	20048741	20049460
chr2R	20051706	20052210
chr2R	20064525	20064748
chr2R	20096321	20096648
chr2R	20162586	20162641
chr2R	20188106	20188330
chr2R	20194327	20194759
chr2R	20195374	20195694
chr2R	20196194	20196468
chr2R	20197080	20197849
chr2R	20199824	20200374
chr2R	20201872	20202078
chr2R	20202849	20203179
chr2R	20204730	20204936
chr2R	20204998	20205046
chr2R	20205980	20206536
chr2R	20208688	20208905
chr2R	20220015	20220125
chr2R	20220665	20220945
chr2R	20236845	20237168
chr2R	20256699	20257081
chr2R	20264342	20264789
chr2R	20290899	20291239
chr2R	20294144	20294594
chr2R	20346950	20347394
chr2R	20353388	20353929
chr2R	20354051	20354104
chr2R	20414993	20415050
chr2R	20426804	20426869
chr2R	20429128	20429406
chr2R	20429560	20430000
chr2R	20433905	20433958
chr2R	20434239	20434678
chr2R	20435444	20435890
chr2R	20440774	20441109
chr2R	20480704	20480877
chr2R	20481101	20481152
chr2R	20489403	20489741
chr2R	20499684	20499799
chr2R	20509694	20510349
chr2R	20518829	20519259
chr2R	20560244	20560680
chr2R	20563374	20563706
chr2R	20564304	20564744
chr2R	20567397	20568044
chr2R	20571402	20571960
chr2R	20572059	20572127
chr2R	20573324	20573554
chr2R	20574108	20575039
chr2R	20581634	20581964
chr2R	20582244	20582518
chr2R	20645444	20645829
chr2R	20646038	20646700
chr2R	20667990	20668925
chr2R	20669585	20669915
chr2R	20670355	20670675
chr2R	20678320	20678440
chr2R	20679640	20679700
chr2R	20680190	20681136
chr2R	20728205	20728490
chr2R	20728535	20728760
chr2R	20741252	20741910
chr2R	20786070	20786455
chr2R	20793603	20793655
chr2R	20828855	20829185
chr2R	20831450	20831880
chr2R	20843282	20844645
chr2R	20857953	20858280
chr2R	20863230	20863514
chr2R	20865100	20865160
chr2R	20865870	20866100
chr2R	20866200	20866426
chr2R	20867135	20867196
chr2R	20870226	20870393
chr2R	20870986	20871278
chr2R	20872800	20873024
chr2R	20895416	20895460
chr2R	20896350	20896788
chr2R	20911850	20912076
chr2R	20916250	20916590
chr2R	20920604	20920658
chr2R	20920762	20920828
chr2R	20928465	20929020
chr2R	20929340	20930220
chr2R	20930935	20931055
chr2R	20932490	20933640
chr2R	20935070	20935395
chr2R	20938036	20938975
chr2R	20944138	20944520
chr2R	20946558	20947051
chr2R	20949752	20950085
chr2R	20951290	20951340
chr2R	20952780	20953760
chr2R	20966921	20966960
chr2R	20967962	20968346
chr2R	20968626	20969105
chr2R	20998928	20999146
chr2R	21051734	21051890
chr2R	21079724	21080050
chr2R	21110681	21110736
chr2R	21111848	21112338
chr2R	21134330	21134662
chr2RHet	41123	41988
chr2RHet	464288	464346
chr2RHet	1743756	1743926
chr2RHet	2069455	2069578
chr2RHet	3163524	3163576
chr3L	54653	54818
chr3L	63068	63286
chr3L	66140	66463
chr3L	67508	68836
chr3L	82156	82437
chr3L	93303	93646
chr3L	97380	97436
chr3L	121030	121142
chr3L	123890	124383
chr3L	125383	125710
chr3L	150945	151505
chr3L	154966	155192
chr3L	155850	155963
chr3L	170315	170593
chr3L	170803	171360
chr3L	204790	204960
chr3L	214756	214965
chr3L	232408	232510
chr3L	271524	271670
chr3L	298455	298785
chr3L	299396	299671
chr3L	331185	331345
chr3L	341861	342310
chr3L	346976	347194
chr3L	349285	349450
chr3L	361220	361595
chr3L	382501	382835
chr3L	389112	389272
chr3L	393780	394055
chr3L	396310	397025
chr3L	440034	440198
chr3L	459773	460171
chr3L	460656	461096
chr3L	462313	462924
chr3L	466436	466933
chr3L	469344	469458
chr3L	471049	471114
chr3L	480354	480782
chr3L	484032	484148
chr3L	498270	498666
chr3L	510323	510431
chr3L	512736	512911
chr3L	518467	518573
chr3L	535738	536006
chr3L	538317	538752
chr3L	539698	540024
chr3L	544095	544422
chr3L	552676	553401
chr3L	564720	564783
chr3L	584733	584962
chr3L	590188	590948
chr3L	614210	614826
chr3L	617950	618614
chr3L	621250	621692
chr3L	622908	623464
chr3L	651624	651958
chr3L	660410	660690
chr3L	682974	683411
chr3L	685164	685491
chr3L	689626	690014
chr3L	715414	715972
chr3L	757446	757876
chr3L	759916	759968
chr3L	771676	772294
chr3L	777396	777616
chr3L	783948	784061
chr3L	799781	799842
chr3L	808968	809626
chr3L	810572	811336
chr3L	822391	822447
chr3L	822501	822606
chr3L	824366	824758
chr3L	831250	831407
chr3L	897681	898076
chr3L	899671	900824
chr3L	908531	909011
chr3L	909074	909231
chr3L	912861	913361
chr3L	977829	978210
chr3L	999996	1000310
chr3L	1013349	1013574
chr3L	1024686	1025456
chr3L	1080842	1081108
chr3L	1096070	1096616
chr3L	1100520	1100630
chr3L	1112905	1113077
chr3L	1207558	1207994
chr3L	1210756	1210793
chr3L	1210918	1211189
chr3L	1212021	1212288
chr3L	1216144	1216297
chr3L	1228133	1228458
chr3L	1228573	1228838
chr3L	1229075	1229168
chr3L	1230153	1230378
chr3L	1244516	1244788
chr3L	1255896	1256123
chr3L	1256563	1256608
chr3L	1256783	1257113
chr3L	1259043	1259656
chr3L	1260637	1261133
chr3L	1261352	1261626
chr3L	1261839	1262452
chr3L	1267670	1268556
chr3L	1269154	1269819
chr3L	1269868	1270254
chr3L	1272908	1273511
chr3L	1299519	1300008
chr3L	1300838	1300894
chr3L	1314531	1314760
chr3L	1316019	1316121
chr3L	1317111	1317891
chr3L	1318761	1319040
chr3L	1351489	1351606
chr3L	1360296	1360346
chr3L	1385484	1385583
chr3L	1391418	1391578
chr3L	1396587	1396859
chr3L	1413963	1414195
chr3L	1419594	1419701
chr3L	1421513	1421778
chr3L	1441585	1441739
chr3L	1444989	1445545
chr3L	1446420	1446469
chr3L	1461448	1461706
chr3L	1470958	1471670
chr3L	1476830	1477052
chr3L	1479195	1479264
chr3L	1479479	1479800
chr3L	1484868	1484924
chr3L	1485362	1485740
chr3L	1504276	1504720
chr3L	1539199	1539584
chr3L	1539804	1539859
chr3L	1549666	1549982
chr3L	1581560	1581664
chr3L	1587668	1588208
chr3L	1608234	1608285
chr3L	1611414	1611579
chr3L	1612574	1613288
chr3L	1615044	1615490
chr3L	1616704	1617034
chr3L	1617475	1617794
chr3L	1618798	1618904
chr3L	1619072	1619667
chr3L	1634793	1635129
chr3L	1635614	1636276
chr3L	1647989	1648319
chr3L	1675334	1676042
chr3L	1678954	1679846
chr3L	1679944	1680452
chr3L	1690945	1691000
chr3L	1704760	1704864
chr3L	1708160	1708445
chr3L	1721195	1721360
chr3L	1739294	1739407
chr3L	1742316	1742760
chr3L	1742814	1743043
chr3L	1746278	1746330
chr3L	1793365	1793465
chr3L	1813771	1814530
chr3L	1828126	1828407
chr3L	1829160	1829390
chr3L	1832910	1833246
chr3L	1880263	1880875
chr3L	1888519	1888789
chr3L	1896324	1896430
chr3L	1911170	1911786
chr3L	1915468	1915795
chr3L	1916780	1916835
chr3L	1923166	1923540
chr3L	1928220	1928496
chr3L	2036795	2036898
chr3L	2059842	2060118
chr3L	2071500	2071820
chr3L	2084635	2085745
chr3L	2100753	2101365
chr3L	2117802	2117923
chr3L	2129586	2129864
chr3L	2142614	2142673
chr3L	2145852	2146134
chr3L	2151803	2151852
chr3L	2152244	2152680
chr3L	2154709	2155037
chr3L	2161978	2162414
chr3L	2163573	2163846
chr3L	2191020	2191179
chr3L	2192003	2192174
chr3L	2215380	2215990
chr3L	2264923	2265373
chr3L	2373445	2374278
chr3L	2382733	2383137
chr3L	2391329	2391704
chr3L	2393522	2394018
chr3L	2399625	2400730
chr3L	2401600	2401660
chr3L	2430328	2430428
chr3L	2432744	2432964
chr3L	2475582	2475920
chr3L	2494662	2495157
chr3L	2530188	2530536
chr3L	2550332	2550758
chr3L	2553840	2554022
chr3L	2575200	2575907
chr3L	2579365	2579473
chr3L	2600934	2601028
chr3L	2601138	2601253
chr3L	2646638	2647015
chr3L	2648013	2648724
chr3L	2664016	2664119
chr3L	2664295	2665056
chr3L	2720048	2720104
chr3L	2720433	2721808
chr3L	2727703	2727983
chr3L	2732438	2732662
chr3L	2733047	2733858
chr3L	2738035	2738216
chr3L	2741292	2741565
chr3L	2745305	2745910
chr3L	2770271	2770771
chr3L	2780176	2780396
chr3L	2882357	2882643
chr3L	2888250	2889118
chr3L	2962948	2963043
chr3L	3001448	3001492
chr3L	3025357	3025802
chr3L	3035872	3036092
chr3L	3043562	3044005
chr3L	3059472	3059910
chr3L	3060397	3060778
chr3L	3073823	3074153
chr3L	3100273	3100715
chr3L	3102860	3103300
chr3L	3108630	3108852
chr3L	3110018	3110400
chr3L	3118313	3118532
chr3L	3119204	3119521
chr3L	3129802	3130025
chr3L	3130248	3130517
chr3L	3131017	3131248
chr3L	3133766	3134202
chr3L	3139597	3139826
chr3L	3140367	3140594
chr3L	3149064	3149288
chr3L	3207747	3207912
chr3L	3216317	3216926
chr3L	3217034	3217147
chr3L	3217812	3218022
chr3L	3221397	3221445
chr3L	3246904	3247406
chr3L	3248342	3248390
chr3L	3250866	3250918
chr3L	3255315	3255552
chr3L	3258570	3258845
chr3L	3272158	3272374
chr3L	3319240	3319614
chr3L	3328033	3328803
chr3L	3335787	3336126
chr3L	3343713	3344204
chr3L	3346960	3347178
chr3L	3349369	3349709
chr3L	3350245	3350366
chr3L	3352664	3353008
chr3L	3387374	3387596
chr3L	3391489	3392489
chr3L	3431151	3431481
[truncated: 3,483 more rows]

## Sheet: S2B
# Core (3251 genes)
Symbol	Name	FBgn	CG
18w	18 wheeler	FBgn0004364	CG8896
2mit		FBgn0260793	CG42573
312	312	FBgn0029514	CG9166
4EHP	eIF4E-Homologous Protein	FBgn0053100	CG33100
5-HT2	Serotonin receptor 2	FBgn0087012	CG1056
5-HT7	Serotonin receptor 7	FBgn0004573	CG12073
5PtaseI	5PtaseI	FBgn0259178	CG42283
A2bp1	Ataxin-2 binding protein 1	FBgn0052062	CG32062
ABCB7		FBgn0035244	CG7955
ACC	Acetyl-CoA carboxylase	FBgn0033246	CG11198
ACXE	ACXE	FBgn0040506	CG17178
AR-2	Allatostatin Receptor 2	FBgn0039595	CG10001
Aats-cys	Cysteinyl-tRNA synthetase	FBgn0027091	CG8431
Aats-glupro	Glutamyl-prolyl-tRNA synthetase	FBgn0005674	CG5394
Aats-his	Histidyl-tRNA synthetase	FBgn0027087	CG6335
Aats-lys	Lysyl-tRNA synthetase	FBgn0027084	CG12141
Abd-B	Abdominal B	FBgn0000015	CG11648
Abl	Abl tyrosine kinase	FBgn0000017	CG4032
Ac13E	Adenylyl cyclase 35C	FBgn0022710	CG9210
AcCoAS	Acetyl Coenzyme A synthase	FBgn0012034	CG9390
Ace	Acetylcholine esterase	FBgn0000024	CG17907
Ack	Activated Cdc42 kinase	FBgn0028484	CG14992
Ack-like	Activated Cdc42 kinase-like	FBgn0263998	CG43741
Acp26Aa	Accessory gland-specific peptide 26Aa	FBgn0002855	CG8982
Acp36DE	Accessory gland peptide 36DE	FBgn0011559	CG7157
Acp62F	Accessory gland peptide 62F	FBgn0020509	CG1262
Acp76A	Accessory gland-specific peptide 76A	FBgn0015586	CG3801
Acp95EF	Accessory gland-specific peptide 95EF	FBgn0002863	CG17924
Acph-1	Acid phosphatase 1	FBgn0000032	CG7899
Act88F	Actin 88F	FBgn0000047	CG5178
Actn	alpha actinin	FBgn0000667	CG4376
Adgf-B	Adenosine deaminase-related growth factor B	FBgn0036751	CG5998
Adk3	Adenylate kinase-3	FBgn0042094	CG6612
Ady43A	Ady43A	FBgn0026602	CG1851
Ag5r	Antigen 5-related	FBgn0015010	CG9538
Ak6	Adenylate kinase 6	FBgn0033754	CG8816
Akap200	A kinase anchor protein 200	FBgn0027932	CG13388
Akt1	Akt1	FBgn0010379	CG4006
Alas	Aminolevulinate synthase	FBgn0020764	CG3017
Ald	Aldolase	FBgn0000064	CG6058
Aldh	Aldehyde dehydrogenase	FBgn0012036	CG3752
Alk	Alk	FBgn0040505	CG8250
AlstR	Allatostatin Receptor	FBgn0028961	CG2872
Ank2	Ankyrin 2	FBgn0261788	CG42734
Antp	Antennapedia	FBgn0260642	CG1028
Apc7	Anaphase promoting complex 7	FBgn0029879	CG14444
ApepP	Aminopeptidase P	FBgn0026150	CG6291
Appl	beta amyloid protein precursor-like	FBgn0000108	CG7727
Argk	Arginine kinase	FBgn0000116	CG32031
Arr2	Arrestin 2	FBgn0000121	CG5962
Art4	Arginine methyltransferase 4	FBgn0037770	CG5358
Art6	Arginine methyltransferase 6	FBgn0038189	CG9927
Art8	Arginine methyltransferase 8	FBgn0032329	CG16840
Art9	Arginine methyltransferase 9	FBgn0038188	CG9929
Ast	Allatostatin	FBgn0015591	CG13633
Atf3	Activating transcription factor 3	FBgn0028550	CG11405
Atg1	Autophagy-specific gene 1	FBgn0260945	CG10967
Atg5	Autophagy-specific gene 5	FBgn0029943	CG1643
Atg7	Autophagy-specific gene 7	FBgn0034366	CG5489
Atg8b	Autophagy-specific gene 8b	FBgn0038539	CG12334
Atg9	Autophagy-specific gene 9	FBgn0034110	CG3615
Atpalpha	Na pump alpha subunit	FBgn0002921	CG5670
Aut1	Aut1	FBgn0036813	CG6877
Awh	Arrowhead	FBgn0013751	CG1072
B-H2	BarH2	FBgn0004854	CG5488
B52	B52	FBgn0004587	CG10851
BEAF-32	Boundary element-associated factor of 32kD	FBgn0015602	CG10159
BG642312	BG642312	FBgn0047334	CG33943
BM-40-SPARC	BM-40-SPARC	FBgn0026562	CG6378
BicC	Bicaudal C	FBgn0000182	CG4824
Bj1	Bj1 protein	FBgn0002638	CG10480
Blimp-1	Blimp-1	FBgn0035625	CG5249
Blm	Bloom syndrome helicase ortholog	FBgn0002906	CG6920
Bmcp	Bmcp	FBgn0036199	CG7314
BobA	Brother of Bearded A	FBgn0040487	CG12487
Br140		FBgn0033155	CG1845
Brca2	Breast cancer 2, early onset homolog	FBgn0050169	CG30169
Brd	Bearded	FBgn0000216	CG3096
Bro	Brother	FBgn0013755	CG7960
Bruce	Bruce	FBgn0037808	CG6303
BtbVII	BTB-protein-VII	FBgn0263108	CG43365
Bub1	Bub1 homologue	FBgn0031696	CG14030
Bx	Beadex	FBgn0000242	CG6500
Bzd	Buzidau	FBgn0011566	CG13761
C15	C15	FBgn0004863	CG7937
C1GalTA	Core 1 Galactosyltransferase A	FBgn0032078	CG9520
CAHbeta	Carbonic anhydrase beta	FBgn0037646	CG11967
CAP	CAP	FBgn0033504	CG18408
CASK	CASK ortholog	FBgn0013759	CG6703
CCKLR-17D3	CCK-like receptor at 17D3	FBgn0030954	CG32540
CG10006		FBgn0036461	CG10006
CG10011		FBgn0039590	CG10011
CG10013		FBgn0038012	CG10013
CG10051		FBgn0034437	CG10051
CG10053		FBgn0037490	CG10053
CG10073		FBgn0034440	CG10073
CG10081		FBgn0034441	CG10081
CG10082		FBgn0034644	CG10082
CG10116		FBgn0036367	CG10116
CG10144		FBgn0035704	CG10144
CG10157		FBgn0039099	CG10157
CG10163		FBgn0035697	CG10163
CG10170		FBgn0039085	CG10170
CG10175		FBgn0039084	CG10175
CG10178		FBgn0032684	CG10178
CG10185		FBgn0038397	CG10185
CG10200		FBgn0033968	CG10200
CG1021		FBgn0037443	CG1021
CG10211		FBgn0032685	CG10211
CG10222		FBgn0036356	CG10222
CG10232		FBgn0039108	CG10232
CG1024		FBgn0027514	CG1024
CG10249		FBgn0027596	CG10249
CG10257		FBgn0033985	CG10257
CG10262		FBgn0032813	CG10262
CG10283		FBgn0032681	CG10283
CG10286		FBgn0037439	CG10286
CG10300		FBgn0039107	CG10300
CG10301		FBgn0039106	CG10301
CG10317		FBgn0038423	CG10317
CG10326		FBgn0038453	CG10326
CG10344		FBgn0034729	CG10344
CG10345		FBgn0027562	CG10345
CG10418		FBgn0036277	CG10418
CG10426		FBgn0036273	CG10426
CG10433		FBgn0034638	CG10433
CG10444		FBgn0034494	CG10444
CG10445		FBgn0037531	CG10445
CG10465		FBgn0033017	CG10465
CG10466		FBgn0032822	CG10466
CG10479		FBgn0035656	CG10479
CG10587		FBgn0037039	CG10587
CG10591		FBgn0035621	CG10591
CG10597		FBgn0030832	CG10597
CG10625		FBgn0035612	CG10625
CG10651		FBgn0032853	CG10651
CG10654		FBgn0036294	CG10654
CG10672		FBgn0035588	CG10672
CG10694		FBgn0039147	CG10694
CG10710		FBgn0036377	CG10710
CG10730		FBgn0032843	CG10730
CG10734		FBgn0034082	CG10734
CG10737		FBgn0034420	CG10737
CG1077		FBgn0037405	CG1077
CG10809		FBgn0036052	CG10809
CG10824		FBgn0038865	CG10824
CG10862		FBgn0035455	CG10862
CG10869		FBgn0031347	CG10869
CG10898		FBgn0037911	CG10898
CG1090		FBgn0037238	CG1090
CG10916		FBgn0034312	CG10916
CG1092		FBgn0037228	CG1092
CG10947		FBgn0032857	CG10947
CG10953		FBgn0034204	CG10953
CG10960		FBgn0036316	CG10960
CG10969		FBgn0036310	CG10969
CG10979		FBgn0037379	CG10979
CG11029		FBgn0031735	CG11029
CG1103		FBgn0037235	CG1103
CG11041		FBgn0034481	CG11041
CG11044		FBgn0034484	CG11044
CG11060		FBgn0033149	CG11060
CG11107		FBgn0033160	CG11107
CG11131		FBgn0037204	CG11131
CG11162		FBgn0030509	CG11162
CG11211		FBgn0033067	CG11211
CG11226		FBgn0037195	CG11226
CG1124		FBgn0037290	CG1124
CG11241		FBgn0037186	CG11241
CG11247		FBgn0037120	CG11247
CG11253		FBgn0036338	CG11253
CG11267		FBgn0036334	CG11267
CG11279		FBgn0036342	CG11279
CG11284		FBgn0030056	CG11284
CG11298		FBgn0034721	CG11298
CG11307		FBgn0037106	CG11307
CG11333		FBgn0039850	CG11333
CG11340		FBgn0039840	CG11340
CG11342		FBgn0035537	CG11342
CG11350		FBgn0035552	CG11350
CG11357		FBgn0035558	CG11357
CG1136		FBgn0035490	CG1136
CG11362		FBgn0034737	CG11362
CG11369		FBgn0029951	CG11369
CG1137		FBgn0037454	CG1137
CG11374		FBgn0031214	CG11374
CG11378		FBgn0040364	CG11378
CG11381		FBgn0029568	CG11381
CG11398		FBgn0040366	CG11398
CG11403		FBgn0026876	CG11403
CG11406		FBgn0034990	CG11406
CG11412		FBgn0024362	CG11412
CG11425		FBgn0037167	CG11425
CG11437		FBgn0037165	CG11437
CG11448		FBgn0024985	CG11448
CG11449		FBgn0037162	CG11449
CG11453		FBgn0038734	CG11453
CG1146		FBgn0035346	CG1146
CG11474		FBgn0034688	CG11474
CG11475		FBgn0034687	CG11475
CG11486		FBgn0035397	CG11486
CG11498		FBgn0039749	CG11498
CG11526		FBgn0035437	CG11526
CG11529		FBgn0036264	CG11529
CG11537		FBgn0035400	CG11537
CG11550		FBgn0039864	CG11550
CG11581		FBgn0030540	CG11581
CG11592		FBgn0025686	CG11592
CG11601		FBgn0031244	CG11601
CG11619		FBgn0036836	CG11619
CG11630		FBgn0032964	CG11630
CG11655		FBgn0030638	CG11655
CG11660		FBgn0036187	CG11660
CG11663		FBgn0029539	CG11663
CG11668		FBgn0038113	CG11668
CG11671		FBgn0037562	CG11671
CG11686		FBgn0040551	CG11686
CG11726		FBgn0036156	CG11726
CG11777		FBgn0033527	CG11777
CG11791		FBgn0039266	CG11791
CG11811		FBgn0036099	CG11811
CG11828		FBgn0039616	CG11828
CG11842		FBgn0039629	CG11842
CG11873		FBgn0039633	CG11873
CG11876		FBgn0039635	CG11876
CG11877		FBgn0039636	CG11877
CG11883		FBgn0033538	CG11883
CG11913		FBgn0039331	CG11913
CG11961		FBgn0034436	CG11961
CG11964		FBgn0037644	CG11964
CG11980		FBgn0037652	CG11980
CG11983		FBgn0037654	CG11983
CG12001		FBgn0037265	CG12001
CG12007		FBgn0037293	CG12007
CG12011		FBgn0035257	CG12011
CG12014		FBgn0035445	CG12014
CG12016		FBgn0035436	CG12016
CG12038		FBgn0035179	CG12038
CG12069		FBgn0039796	CG12069
CG12105		FBgn0035241	CG12105
CG12147		FBgn0037325	CG12147
CG12159		FBgn0033232	CG12159
CG12163		FBgn0260462	CG12163
CG12164		FBgn0033158	CG12164
CG12194		FBgn0031636	CG12194
CG12206		FBgn0029662	CG12206
CG12207		FBgn0038220	CG12207
CG12214		FBgn0033495	CG12214
CG12224		FBgn0037974	CG12224
CG12236		FBgn0029822	CG12236
CG12262		FBgn0035811	CG12262
CG12272		FBgn0036571	CG12272
CG12279		FBgn0038080	CG12279
CG12290		FBgn0039419	CG12290
CG1233		FBgn0035137	CG1233
CG12355		FBgn0040805	CG12355
CG1239		FBgn0037368	CG1239
CG12420		FBgn0037797	CG12420
CG12428		FBgn0039543	CG12428
CG1246		FBgn0035360	CG1246
CG12480		FBgn0030537	CG12480
CG12483		FBgn0040688	CG12483
CG12511		FBgn0031729	CG12511
CG12535		FBgn0029657	CG12535
CG12540		FBgn0030570	CG12540
CG12560		FBgn0031974	CG12560
CG12607		FBgn0035545	CG12607
CG12643		FBgn0040942	CG12643
CG12659		FBgn0040929	CG12659
CG12672		FBgn0030886	CG12672
CG12693		FBgn0029705	CG12693
CG12713		FBgn0036536	CG12713
CG1273		FBgn0035522	CG1273
CG12768		FBgn0037206	CG12768
CG12814		FBgn0037796	CG12814
CG12826		FBgn0033207	CG12826
CG12851		FBgn0035086	CG12851
CG12857		FBgn0033963	CG12857
CG12883		FBgn0039538	CG12883
CG12910		FBgn0033502	CG12910
CG12912		FBgn0033497	CG12912
CG12917		FBgn0033490	CG12917
CG12920		FBgn0033481	CG12920
CG12942		FBgn0033569	CG12942
CG12945		FBgn0037755	CG12945
CG12964		FBgn0034022	CG12964
CG12984		FBgn0037042	CG12984
CG1299		FBgn0035501	CG1299
CG12990		FBgn0030859	CG12990
CG12992		FBgn0030846	CG12992
CG13002		FBgn0030804	CG13002
CG13003		FBgn0030798	CG13003
CG13004		FBgn0030797	CG13004
CG13008		FBgn0030780	CG13008
CG13010		FBgn0030770	CG13010
CG13018		FBgn0040751	CG13018
CG13021		FBgn0029669	CG13021
CG13028		FBgn0036676	CG13028
CG13032		FBgn0036652	CG13032
CG13038		FBgn0040795	CG13038
CG13044		FBgn0036599	CG13044
CG13046		FBgn0036595	CG13046
CG13047		FBgn0036594	CG13047
CG13048		FBgn0036593	CG13048
CG13049		FBgn0036592	CG13049
CG13060		FBgn0036606	CG13060
CG13064		FBgn0040796	CG13064
CG13096		FBgn0032050	CG13096
CG13101		FBgn0032084	CG13101
CG13108		FBgn0032100	CG13108
CG1311		FBgn0035523	CG1311
CG13114		FBgn0032127	CG13114
CG13116		FBgn0032139	CG13116
CG13126		FBgn0032168	CG13126
CG13154		FBgn0033736	CG13154
CG13159		FBgn0033721	CG13159
CG13163		FBgn0033712	CG13163
CG13183		FBgn0033667	CG13183
CG13188		FBgn0033668	CG13188
CG1319		FBgn0035529	CG1319
CG13192		FBgn0033653	CG13192
CG13193		FBgn0033650	CG13193
CG13198		FBgn0033640	CG13198
CG13229		FBgn0033579	CG13229
CG1324		FBgn0031129	CG1324
CG13248		FBgn0036984	CG13248
CG13250		FBgn0037013	CG13250
CG13251		FBgn0037014	CG13251
CG13252		FBgn0037016	CG13252
CG13255		FBgn0040636	CG13255
CG13278		FBgn0032602	CG13278
CG13282		FBgn0032612	CG13282
CG13283		FBgn0032613	CG13283
CG13284		FBgn0032614	CG13284
CG13287		FBgn0035643	CG13287
CG13300		FBgn0035699	CG13300
CG13315		FBgn0040827	CG13315
CG13334		FBgn0033856	CG13334
CG13366		FBgn0025633	CG13366
CG1340		FBgn0039797	CG1340
CG13405		FBgn0035097	CG13405
CG13423		FBgn0034513	CG13423
CG13428		FBgn0034515	CG13428
CG13457		FBgn0036482	CG13457
CG1347		FBgn0037363	CG1347
CG13471		FBgn0036443	CG13471
CG13473		FBgn0036442	CG13473
CG13474		FBgn0036439	CG13474
CG13476		FBgn0036441	CG13476
CG13482		FBgn0036419	CG13482
CG13492		FBgn0034662	CG13492
CG13506		FBgn0034723	CG13506
CG13526		FBgn0034774	CG13526
CG13539		FBgn0034833	CG13539
CG13541		FBgn0034841	CG13541
CG13559		FBgn0034870	CG13559
CG13560		FBgn0034899	CG13560
CG13578		FBgn0035000	CG13578
CG13579		FBgn0035010	CG13579
CG13587		FBgn0035031	CG13587
CG13606		FBgn0039161	CG13606
CG13618		FBgn0039203	CG13618
CG13624		FBgn0039209	CG13624
CG13627		FBgn0039217	CG13627
CG13631		FBgn0040600	CG13631
CG13636		FBgn0039232	CG13636
CG13646		FBgn0039255	CG13646
CG13658		FBgn0039315	CG13658
CG13671		FBgn0035867	CG13671
CG13675		FBgn0035845	CG13675
CG13676		FBgn0035844	CG13676
CG13689		FBgn0031270	CG13689
CG13704		FBgn0035583	CG13704
CG13705		FBgn0035582	CG13705
CG13720		FBgn0035555	CG13720
CG13721		FBgn0035554	CG13721
CG13728		FBgn0036716	CG13728
CG13731		FBgn0036717	CG13731
CG13737		FBgn0036382	CG13737
CG13747		FBgn0033364	CG13747
CG13748		FBgn0033355	CG13748
CG13766		FBgn0031834	CG13766
CG13800		FBgn0035338	CG13800
CG13829		FBgn0039059	CG13829
CG13837		FBgn0039042	CG13837
CG13838		FBgn0039041	CG13838
CG13896		FBgn0035159	CG13896
CG13897		FBgn0035160	CG13897
CG13898		FBgn0035161	CG13898
CG13905		FBgn0035176	CG13905
CG13917		FBgn0035237	CG13917
CG13921		FBgn0035267	CG13921
CG13926		FBgn0035243	CG13926
CG13931		FBgn0035258	CG13931
CG13937		FBgn0035287	CG13937
CG1394		FBgn0030277	CG1394
CG13955		FBgn0033412	CG13955
CG13978		FBgn0039518	CG13978
CG14022		FBgn0031700	CG14022
CG14024		FBgn0031697	CG14024
CG14052		FBgn0029606	CG14052
CG14070		FBgn0032313	CG14070
CG14072		FBgn0032318	CG14072
CG14095		FBgn0036870	CG14095
CG14096		FBgn0036871	CG14096
CG14115		FBgn0036343	CG14115
CG14132		FBgn0040817	CG14132
CG14147		FBgn0036112	CG14147
CG14182		FBgn0036922	CG14182
CG14183		FBgn0036931	CG14183
CG14194		FBgn0030996	CG14194
CG14196		FBgn0031002	CG14196
CG14200		FBgn0031023	CG14200
CG14231		FBgn0031060	CG14231
CG14252		FBgn0039462	CG14252
CG14257		FBgn0039479	CG14257
CG14260		FBgn0039504	CG14260
CG14282		FBgn0038685	CG14282
CG14299		FBgn0038651	CG14299
CG14301		FBgn0038632	CG14301
CG14302		FBgn0038647	CG14302
CG14305		FBgn0038630	CG14305
CG14313		FBgn0038579	CG14313
CG14317		FBgn0038566	CG14317
CG14330		FBgn0038512	CG14330
CG14340		FBgn0031302	CG14340
CG14353		FBgn0036771	CG14353
CG14362		FBgn0038186	CG14362
CG14372		FBgn0038156	CG14372
CG14377		FBgn0038148	CG14377
CG14384		FBgn0038097	CG14384
CG14395		FBgn0038073	CG14395
CG14401		FBgn0032900	CG14401
CG14427		FBgn0029931	CG14427
CG1443		FBgn0039620	CG1443
CG14438		FBgn0029899	CG14438
CG14441		FBgn0029895	CG14441
CG14445		FBgn0029851	CG14445
CG14448		FBgn0037191	CG14448
CG14459		FBgn0037171	CG14459
CG14463		FBgn0037535	CG14463
CG14464		FBgn0033000	CG14464
CG14491		FBgn0034284	CG14491
CG14500		FBgn0034318	CG14500
CG14506		FBgn0039659	CG14506
CG14509		FBgn0039647	CG14509
CG14515		FBgn0039648	CG14515
CG14527		FBgn0039613	CG14527
CG14529		FBgn0039609	CG14529
CG14540		FBgn0039398	CG14540
CG14551		FBgn0039408	CG14551
CG14556		FBgn0039413	CG14556
CG14565		FBgn0037129	CG14565
CG14589		FBgn0033063	CG14589
CG14598		FBgn0037503	CG14598
CG14607		FBgn0037488	CG14607
CG14609		FBgn0037483	CG14609
CG14619		FBgn0031187	CG14619
CG14626		FBgn0040360	CG14626
CG14629		FBgn0040398	CG14629
CG14635		FBgn0029535	CG14635
CG14650		FBgn0037252	CG14650
CG14662		FBgn0037291	CG14662
CG14687		FBgn0037835	CG14687
CG14688		FBgn0037819	CG14688
CG14691		FBgn0037829	CG14691
CG14695		FBgn0037850	CG14695
CG14701		FBgn0037883	CG14701
CG14720		FBgn0037940	CG14720
CG14722		FBgn0037943	CG14722
CG14731		FBgn0037964	CG14731
CG14736		FBgn0037986	CG14736
CG14741		FBgn0037989	CG14741
CG14795		FBgn0025393	CG14795
CG14810		FBgn0029589	CG14810
CG14811		FBgn0029590	CG14811
CG14812		FBgn0026090	CG14812
CG14830		FBgn0035755	CG14830
CG14837		FBgn0035797	CG14837
CG14838		FBgn0035799	CG14838
CG14855		FBgn0038260	CG14855
CG14856		FBgn0038261	CG14856
CG14857		FBgn0038262	CG14857
CG14866		FBgn0038315	CG14866
CG14869		FBgn0038341	CG14869
CG14870		FBgn0038342	CG14870
CG14877		FBgn0038380	CG14877
CG14879		FBgn0038419	CG14879
CG14880		FBgn0038422	CG14880
CG14905		FBgn0038452	CG14905
CG14926		FBgn0032360	CG14926
CG1494		FBgn0031169	CG1494
CG14947		FBgn0032406	CG14947
CG14960		FBgn0035428	CG14960
CG14967		FBgn0035420	CG14967
CG14971		FBgn0035449	CG14971
CG14990		FBgn0035496	CG14990
CG14995		FBgn0035497	CG14995
CG15014		FBgn0035532	CG15014
CG15020		FBgn0035543	CG15020
CG15023		FBgn0035548	CG15023
CG15024		FBgn0040699	CG15024
CG15042		FBgn0030937	CG15042
CG15047		FBgn0030938	CG15047
CG15056		FBgn0030918	CG15056
CG15059		FBgn0030905	CG15059
CG15071		FBgn0034377	CG15071
CG15080		FBgn0034391	CG15080
CG15083		FBgn0034399	CG15083
CG15086		FBgn0034374	CG15086
CG15093		FBgn0034390	CG15093
CG15097		FBgn0034396	CG15097
CG15099		FBgn0034400	CG15099
CG15111		FBgn0034419	CG15111
CG15116		FBgn0034415	CG15116
CG15139		FBgn0040987	CG15139
CG15147		FBgn0032654	CG15147
CG15152		FBgn0032665	CG15152
CG15167		FBgn0032709	CG15167
CG15186		FBgn0037448	CG15186
CG15199		FBgn0030270	CG15199
CG15211		FBgn0030234	CG15211
CG15212		FBgn0040842	CG15212
CG1523		FBgn0039601	CG1523
CG15233		FBgn0033076	CG15233
CG15249		FBgn0030161	CG15249
CG15252		FBgn0030167	CG15252
CG15255		FBgn0028950	CG15255
CG15283		FBgn0028844	CG15283
CG15296		FBgn0030215	CG15296
CG15358		FBgn0031373	CG15358
CG15368		FBgn0030104	CG15368
CG15369		FBgn0030105	CG15369
CG15373		FBgn0030889	CG15373
CG15382		FBgn0031393	CG15382
CG15400		FBgn0031463	CG15400
CG15403		FBgn0031504	CG15403
CG15429		FBgn0031596	CG15429
CG15479		FBgn0032493	CG15479
CG15480		FBgn0032489	CG15480
CG15485		FBgn0032442	CG15485
CG15498		FBgn0038892	CG15498
CG15515		FBgn0039719	CG15515
CG15517		FBgn0039718	CG15517
CG15523		FBgn0039727	CG15523
CG15531		FBgn0039755	CG15531
CG15544		FBgn0039804	CG15544
CG15550		FBgn0039811	CG15550
CG15555		FBgn0039839	CG15555
CG15564		FBgn0039833	CG15564
CG15599		FBgn0030667	CG15599
CG15614		FBgn0034168	CG15614
CG15650		FBgn0034565	CG15650
CG15673		FBgn0034639	CG15673
CG15771		FBgn0029801	CG15771
CG15800		FBgn0034904	CG15800
CG15822		FBgn0035308	CG15822
CG15829		FBgn0035743	CG15829
CG15861		FBgn0035084	CG15861
CG15878		FBgn0035316	CG15878
CG15890		FBgn0030576	CG15890
CG15914		FBgn0030700	CG15914
CG15927		FBgn0030389	CG15927
CG1600		FBgn0033188	CG1600
CG1607		FBgn0039844	CG1607
CG1628		FBgn0030218	CG1628
CG1631		FBgn0031101	CG1631
CG1632		FBgn0030027	CG1632
CG1637		FBgn0030245	CG1637
CG1640		FBgn0030478	CG1640
CG1665		FBgn0033451	CG1665
CG16704		FBgn0031558	CG16704
CG16713		FBgn0031560	CG16713
CG16719		FBgn0036029	CG16719
CG16727		FBgn0038719	CG16727
CG1673		FBgn0030482	CG1673
CG16753		FBgn0035393	CG16753
CG16762		FBgn0035343	CG16762
CG1677		FBgn0029941	CG1677
CG16779		FBgn0037698	CG16779
CG1678		FBgn0031176	CG1678
CG16786		FBgn0034974	CG16786
CG16791		FBgn0038881	CG16791
CG16813		FBgn0032490	CG16813
CG16824		FBgn0040973	CG16824
CG16884		FBgn0028544	CG16884
CG16885		FBgn0032538	CG16885
CG16894		FBgn0034483	CG16894
CG16898		FBgn0034480	CG16898
CG16912		FBgn0035064	CG16912
CG16959		FBgn0036481	CG16959
CG16965		FBgn0032387	CG16965
CG16978		FBgn0040972	CG16978
CG1698		FBgn0033443	CG1698
CG16986		FBgn0035356	CG16986
CG17030		FBgn0035584	CG17030
CG17047		FBgn0033827	CG17047
CG17059		FBgn0040754	CG17059
CG17111		FBgn0039048	CG17111
CG17121		FBgn0039043	CG17121
CG17124		FBgn0032297	CG17124
CG17127		FBgn0032299	CG17127
CG17154		FBgn0036246	CG17154
CG17173		FBgn0036447	CG17173
CG17181		FBgn0035144	CG17181
CG17211		FBgn0032414	CG17211
CG1722		FBgn0031168	CG1722
CG17230		FBgn0046225	CG17230
CG17233		FBgn0036958	CG17233
CG17265		FBgn0031488	CG17265
CG17279		FBgn0038850	CG17279
CG17282		FBgn0038857	CG17282
CG17287		FBgn0034202	CG17287
CG17292		FBgn0032029	CG17292
CG17352		FBgn0035880	CG17352
CG17385		FBgn0033934	CG17385
CG17450		FBgn0040028	CG17450
CG17472		FBgn0032868	CG17472
CG1749		FBgn0030305	CG1749
CG17508		FBgn0039970	CG17508
CG17549		FBgn0032774	CG17549
CG17564		FBgn0032768	CG17564
CG17565		FBgn0038424	CG17565
CG17574		FBgn0033777	CG17574
CG17600		FBgn0031195	CG17600
CG17646		FBgn0264494	CG17646
CG17662		FBgn0034884	CG17662
CG17666		FBgn0036311	CG17666
CG17672		FBgn0083978	CG17672
CG17683		FBgn0262115	CG17683
CG17712		FBgn0027597	CG17712
CG17717		FBgn0029877	CG17717
CG17738		FBgn0038009	CG17738
CG17776		FBgn0040899	CG17776
CG17786		FBgn0039167	CG17786
CG17801		FBgn0038550	CG17801
CG17834		FBgn0028394	CG17834
CG17839		FBgn0036454	CG17839
CG17928		FBgn0032603	CG17928
CG17930		FBgn0038416	CG17930
CG17944		FBgn0037500	CG17944
CG18065		FBgn0034519	CG18065
CG1809		FBgn0033423	CG1809
CG18094		FBgn0032791	CG18094
CG18109		FBgn0028901	CG18109
CG1812		FBgn0031119	CG1812
CG18128		FBgn0034898	CG18128
CG18135		FBgn0036837	CG18135
CG18136		FBgn0036839	CG18136
CG1815		FBgn0039863	CG1815
CG18171		FBgn0035262	CG18171
CG18258		FBgn0030827	CG18258
CG18265		FBgn0036725	CG18265
CG18266		FBgn0031724	CG18266
CG18278		FBgn0033836	CG18278
CG18317		FBgn0031359	CG18317
CG18347		FBgn0260743	CG18347
CG18371		FBgn0033893	CG18371
CG18404		FBgn0039761	CG18404
CG18417		FBgn0035780	CG18417
CG18420		FBgn0028866	CG18420
CG18437		FBgn0039536	CG18437
CG18449		FBgn0033285	CG18449
CG18542		FBgn0037731	CG18542
CG18563		FBgn0032639	CG18563
CG18673		FBgn0040629	CG18673
CG18769		FBgn0042185	CG18769
CG18810		FBgn0042133	CG18810
CG18812		FBgn0042135	CG18812
CG1882		FBgn0033226	CG1882
CG18869		FBgn0042179	CG18869
CG1887		FBgn0035290	CG1887
CG1888		FBgn0033421	CG1888
CG1889		FBgn0030164	CG1889
CG1890		FBgn0039869	CG1890
CG1896		FBgn0039870	CG1896
CG1902		FBgn0033434	CG1902
CG1907		FBgn0039674	CG1907
CG1946		FBgn0033216	CG1946
CG1986		FBgn0030162	CG1986
CG2014		FBgn0039669	CG2014
CG2016		FBgn0250839	CG2016
CG2022		FBgn0037292	CG2022
CG2053		FBgn0039887	CG2053
CG2082		FBgn0027608	CG2082
CG2091		FBgn0037372	CG2091
CG2104		FBgn0037365	CG2104
CG2120		FBgn0030005	CG2120
CG2124		FBgn0030217	CG2124
CG2129		FBgn0030008	CG2129
CG2162		FBgn0035388	CG2162
CG2217		FBgn0027544	CG2217
CG2224		FBgn0039773	CG2224
CG2233		FBgn0029990	CG2233
CG2246		FBgn0039790	CG2246
CG2258		FBgn0029997	CG2258
CG2336		FBgn0037455	CG2336
CG2371		FBgn0030323	CG2371
CG2453		FBgn0030460	CG2453
CG2493		FBgn0032864	CG2493
CG2519		FBgn0037336	CG2519
CG2528		FBgn0032969	CG2528
CG2533		FBgn0030319	CG2533
CG2614		FBgn0032873	CG2614
CG2663		FBgn0037323	CG2663
CG2694		FBgn0024991	CG2694
CG2736		FBgn0035090	CG2736
CG2772		FBgn0031533	CG2772
CG2781		FBgn0037534	CG2781
CG2789		FBgn0031263	CG2789
CG2812		FBgn0034931	CG2812
CG2893		FBgn0040030	CG2893
CG2930		FBgn0028491	CG2930
CG2962		FBgn0030186	CG2962
CG30002		FBgn0260474	CG30002
CG30010		FBgn0050010	CG30010
CG30015		FBgn0050015	CG30015
CG30020		FBgn0050020	CG30020
CG30046		FBgn0050046	CG30046
CG30059		FBgn0260475	CG30059
CG30062		FBgn0050062	CG30062
CG30089		FBgn0050089	CG30089
CG3009		FBgn0029720	CG3009
CG30114		FBgn0050114	CG30114
CG30118		FBgn0050118	CG30118
CG30152		FBgn0034543	CG30152
CG30177		FBgn0050177	CG30177
CG30178		FBgn0050178	CG30178
CG30187		FBgn0050187	CG30187
CG30194		FBgn0050194	CG30194
CG30263		FBgn0050263	CG30263
CG30268		FBgn0050268	CG30268
CG30283		FBgn0260477	CG30283
CG3032		FBgn0029928	CG3032
CG30323		FBgn0050323	CG30323
CG30334		FBgn0050334	CG30334
CG30343		FBgn0050343	CG30343
CG3036		FBgn0031645	CG3036
CG30371		FBgn0050371	CG30371
CG30377		FBgn0050377	CG30377
CG30384		FBgn0050384	CG30384
CG3040		FBgn0029925	CG3040
CG30403		FBgn0050403	CG30403
CG30429		FBgn0050429	CG30429
CG30440		FBgn0050440	CG30440
CG30457		FBgn0050457	CG30457
CG30460		FBgn0050460	CG30460
CG30463		FBgn0050463	CG30463
CG30491		FBgn0050491	CG30491
CG30497		FBgn0050497	CG30497
CG3092		FBgn0034835	CG3092
CG31019		FBgn0051019	CG31019
CG31028		FBgn0051028	CG31028
CG31031		FBgn0051031	CG31031
CG31038		FBgn0051038	CG31038
CG31053		FBgn0051053	CG31053
CG31065		FBgn0051065	CG31065
CG31076		FBgn0051076	CG31076
CG31098		FBgn0051098	CG31098
CG31100		FBgn0051100	CG31100
CG31103		FBgn0051103	CG31103
CG31108		FBgn0051108	CG31108
CG31121		FBgn0051121	CG31121
CG31125		FBgn0051125	CG31125
CG31140		FBgn0051140	CG31140
CG31145		FBgn0051145	CG31145
CG31176		FBgn0051176	CG31176
CG31183		FBgn0051183	CG31183
CG31198		FBgn0051198	CG31198
CG31221		FBgn0051221	CG31221
CG31226		FBgn0051226	CG31226
CG3123		FBgn0031465	CG3123
CG31233		FBgn0051233	CG31233
CG31249		FBgn0051249	CG31249
CG31262		FBgn0051262	CG31262
CG31275		FBgn0063261	CG31275
CG31321		FBgn0051321	CG31321
CG31323		FBgn0051323	CG31323
CG31337		FBgn0051337	CG31337
CG31345		FBgn0051345	CG31345
CG31358		FBgn0051358	CG31358
CG31360		FBgn0051360	CG31360
CG31370		FBgn0051370	CG31370
CG31381		FBgn0043799	CG31381
CG31391		FBgn0051391	CG31391
CG31407		FBgn0051407	CG31407
CG31437		FBgn0051437	CG31437
CG31457		FBgn0051457	CG31457
CG31462		FBgn0051462	CG31462
CG31477		FBgn0051477	CG31477
CG31496		FBgn0051496	CG31496
CG31516		FBgn0051516	CG31516
CG31522		FBgn0051522	CG31522
CG31523		FBgn0051523	CG31523
CG31526		FBgn0051526	CG31526
CG31528		FBgn0051528	CG31528
CG31538		FBgn0051538	CG31538
CG31547		FBgn0051547	CG31547
CG31550		FBgn0051550	CG31550
CG31559		FBgn0051559	CG31559
CG31612		FBgn0051612	CG31612
CG31633		FBgn0051633	CG31633
CG31637		FBgn0051637	CG31637
CG31644		FBgn0051644	CG31644
CG31646		FBgn0051646	CG31646
CG31663		FBgn0051663	CG31663
CG31676		FBgn0051676	CG31676
CG31678		FBgn0051678	CG31678
CG3168		FBgn0029896	CG3168
CG31683		FBgn0051683	CG31683
CG31689		FBgn0031449	CG31689
CG31693		FBgn0051693	CG31693
CG31728		FBgn0051728	CG31728
CG31729		FBgn0051729	CG31729
CG31743		FBgn0032618	CG31743
CG31752		FBgn0051752	CG31752
CG31773		FBgn0051773	CG31773
CG31784		FBgn0051784	CG31784
CG31787		FBgn0051787	CG31787
CG31815		FBgn0051815	CG31815
CG31821		FBgn0051821	CG31821
CG31870		FBgn0051870	CG31870
CG31871		FBgn0051871	CG31871
CG31915		FBgn0051915	CG31915
CG31957		FBgn0051957	CG31957
CG31998		FBgn0051998	CG31998
CG31999		FBgn0051999	CG31999
CG32040		FBgn0052040	CG32040
CG32043		FBgn0052043	CG32043
CG32082		FBgn0052082	CG32082
CG32103		FBgn0052103	CG32103
CG32109		FBgn0052109	CG32109
CG32115		FBgn0052115	CG32115
CG32121		FBgn0052121	CG32121
CG32137		FBgn0052137	CG32137
CG32141		FBgn0052141	CG32141
CG32164		FBgn0042177	CG32164
CG32165		FBgn0042178	CG32165
CG32170		FBgn0052170	CG32170
CG32176		FBgn0052176	CG32176
CG32182		FBgn0052182	CG32182
CG32187		FBgn0052187	CG32187
CG32191		FBgn0052191	CG32191
CG32201		FBgn0052201	CG32201
CG32232		FBgn0052232	CG32232
CG32237		FBgn0052237	CG32237
CG32238		FBgn0052238	CG32238
CG32246		FBgn0052246	CG32246
CG32249		FBgn0052249	CG32249
CG32259		FBgn0052259	CG32259
CG32262		FBgn0052262	CG32262
CG32264		FBgn0052264	CG32264
CG32269		FBgn0052269	CG32269
CG32295		FBgn0260480	CG32295
CG32299		FBgn0052299	CG32299
CG32319		FBgn0052319	CG32319
CG32333		FBgn0052333	CG32333
CG32365		FBgn0052365	CG32365
CG32369		FBgn0052369	CG32369
CG32371		FBgn0052371	CG32371
CG32373		FBgn0052373	CG32373
CG32374		FBgn0052374	CG32374
CG32376		FBgn0052376	CG32376
CG32388		FBgn0250849	CG32388
CG32406		FBgn0052406	CG32406
CG32409		FBgn0052409	CG32409
CG32447		FBgn0052447	CG32447
CG32473		FBgn0052473	CG32473
CG32483		FBgn0052483	CG32483
CG32507		FBgn0052507	CG32507
CG32521		FBgn0052521	CG32521
CG32523		FBgn0052523	CG32523
CG32549		FBgn0052549	CG32549
CG32551		FBgn0052551	CG32551
CG32579		FBgn0052579	CG32579
CG3259		FBgn0038221	CG3259
CG32591		FBgn0052591	CG32591
CG32595		FBgn0052595	CG32595
CG32633		FBgn0052633	CG32633
CG3267		FBgn0042083	CG3267
CG32687		FBgn0052687	CG32687
CG32694		FBgn0052694	CG32694
CG32702		FBgn0052702	CG32702
CG32712		FBgn0052712	CG32712
CG32719		FBgn0052719	CG32719
CG32773		FBgn0052773	CG32773
CG32786		FBgn0052786	CG32786
CG32791		FBgn0052791	CG32791
CG32792		FBgn0052792	CG32792
CG32795		FBgn0040384	CG32795
CG32801		FBgn0052801	CG32801
CG32811		FBgn0052811	CG32811
CG32812		FBgn0025642	CG32812
CG32813		FBgn0052813	CG32813
CG32819		FBgn0052819	CG32819
CG32820		FBgn0052820	CG32820
CG32850		FBgn0052850	CG32850
CG32855		FBgn0052855	CG32855
CG3288		FBgn0037030	CG3288
CG32939		FBgn0052939	CG32939
CG3294		FBgn0031628	CG3294
CG32945		FBgn0052945	CG32945
CG33080		FBgn0053080	CG33080
CG33110		FBgn0053110	CG33110
CG33116		FBgn0053116	CG33116
CG33125		FBgn0053125	CG33125
CG33129		FBgn0053129	CG33129
CG33138		FBgn0053138	CG33138
CG33144		FBgn0053144	CG33144
CG33145		FBgn0053145	CG33145
CG33158		FBgn0053158	CG33158
CG33189		FBgn0053189	CG33189
CG33203		FBgn0053203	CG33203
CG33234		FBgn0053234	CG33234
CG33252		FBgn0053252	CG33252
CG33258		FBgn0053258	CG33258
CG33262		FBgn0053262	CG33262
CG33275		FBgn0035802	CG33275
CG3328		FBgn0034985	CG3328
CG33285		FBgn0053285	CG33285
CG33286		FBgn0053286	CG33286
CG33288		FBgn0053288	CG33288
CG33298		FBgn0032120	CG33298
CG33299		FBgn0053299	CG33299
CG3330		FBgn0039511	CG3330
CG3332		FBgn0031514	CG3332
CG33322		FBgn0053322	CG33322
CG33325		FBgn0053325	CG33325
CG3339		FBgn0039510	CG3339
CG33463		FBgn0053463	CG33463
CG33474		FBgn0053474	CG33474
CG33506		FBgn0053506	CG33506
CG33523		FBgn0053523	CG33523
CG3358		FBgn0033117	CG3358
CG33631		FBgn0053631	CG33631
CG33654		FBgn0053654	CG33654
CG33696		FBgn0053696	CG33696
CG33704		FBgn0053704	CG33704
CG33721		FBgn0053721	CG33721
CG33764		FBgn0053764	CG33764
CG33766		FBgn0053766	CG33766
CG33772		FBgn0053772	CG33772
CG33774		FBgn0053774	CG33774
CG33777		FBgn0053777	CG33777
CG33791		FBgn0035240	CG33791
CG33796		FBgn0053796	CG33796
CG3386		FBgn0035152	CG3386
CG33912		FBgn0053912	CG33912
CG33927		FBgn0053927	CG33927
CG33958		FBgn0053958	CG33958
CG33970		FBgn0053970	CG33970
CG3402		FBgn0035148	CG3402
CG34029		FBgn0054029	CG34029
CG34038		FBgn0054038	CG34038
CG34043		FBgn0054043	CG34043
CG34045		FBgn0054045	CG34045
CG34050		FBgn0054050	CG34050
CG34057		FBgn0054057	CG34057
CG3407		FBgn0031573	CG3407
CG34104		FBgn0083940	CG34104
CG34109		FBgn0083945	CG34109
CG34113		FBgn0083949	CG34113
CG34114		FBgn0083950	CG34114
CG34127		FBgn0083963	CG34127
CG34141		FBgn0083977	CG34141
CG34161		FBgn0085190	CG34161
CG34191		FBgn0085220	CG34191
CG34195		FBgn0085224	CG34195
CG34201		FBgn0085230	CG34201
CG34206		FBgn0085235	CG34206
CG34212		FBgn0085241	CG34212
CG34217		FBgn0085246	CG34217
CG34253		FBgn0085282	CG34253
CG34260		FBgn0085289	CG34260
CG34267		FBgn0085296	CG34267
CG34268		FBgn0085297	CG34268
CG34269		FBgn0085298	CG34269
CG34276		FBgn0085305	CG34276
CG34278		FBgn0085307	CG34278
CG34286		FBgn0085315	CG34286
CG34289		FBgn0085318	CG34289
CG34294		FBgn0085323	CG34294
CG34303		FBgn0085332	CG34303
CG34304		FBgn0085333	CG34304
CG34309		FBgn0259831	CG34309
CG34328		FBgn0085357	CG34328
CG34342		FBgn0085371	CG34342
CG34347		FBgn0085376	CG34347
CG34362		FBgn0085391	CG34362
CG34371		FBgn0085400	CG34371
CG34380		FBgn0085409	CG34380
CG34382		FBgn0085411	CG34382
CG34383		FBgn0085412	CG34383
CG34384		FBgn0085413	CG34384
CG34386		FBgn0085415	CG34386
CG34388		FBgn0085417	CG34388
CG34394		FBgn0085423	CG34394
CG34398		FBgn0085427	CG34398
CG34409		FBgn0085438	CG34409
CG34417		FBgn0085446	CG34417
CG34442		FBgn0085471	CG34442
CG34451		FBgn0085480	CG34451
CG34454		FBgn0085483	CG34454
CG34460		FBgn0085489	CG34460
CG34462		FBgn0085491	CG34462
CG3473		FBgn0028913	CG3473
CG3476		FBgn0031881	CG3476
CG3492		FBgn0035007	CG3492
CG3505		FBgn0038250	CG3505
CG3558		FBgn0025681	CG3558
CG3565		FBgn0035034	CG3565
CG3588		FBgn0025643	CG3588
CG3603		FBgn0029648	CG3603
CG3608		FBgn0035039	CG3608
CG3609		FBgn0031418	CG3609
CG3610		FBgn0038266	CG3610
CG3621		FBgn0025839	CG3621
CG3630		FBgn0023540	CG3630
CG3631		FBgn0038268	CG3631
CG3638		FBgn0261444	CG3638
CG3649		FBgn0034785	CG3649
CG3650		FBgn0035070	CG3650
CG3655		FBgn0040397	CG3655
CG3679		FBgn0027521	CG3679
CG3689		FBgn0035987	CG3689
CG3711		FBgn0040344	CG3711
CG3714		FBgn0031589	CG3714
CG3764		FBgn0036684	CG3764
CG3776		FBgn0035088	CG3776
CG3781		FBgn0029853	CG3781
CG3823		FBgn0029863	CG3823
CG3829		FBgn0035091	CG3829
CG3837		FBgn0038279	CG3837
CG3842		FBgn0029866	CG3842
CG3860		FBgn0034951	CG3860
CG3921		FBgn0031571	CG3921
CG3927		FBgn0034739	CG3927
CG3942		FBgn0038008	CG3942
CG3964		FBgn0031574	CG3964
CG3984		FBgn0038291	CG3984
CG3987		FBgn0038292	CG3987
CG3999		FBgn0037801	CG3999
CG4000		FBgn0038820	CG4000
CG4004		FBgn0030418	CG4004
CG40178		FBgn0058178	CG40178
CG4019		FBgn0034885	CG4019
CG4021		FBgn0034659	CG4021
CG4022		FBgn0035986	CG4022
CG40228		FBgn0063670	CG40228
CG4030		FBgn0034585	CG4030
CG40378		FBgn0058378	CG40378
CG4078		FBgn0029798	CG4078
CG4089		FBgn0037838	CG4089
CG4096		FBgn0029791	CG4096
CG4115		FBgn0038017	CG4115
CG4116		FBgn0029649	CG4116
CG41343		FBgn0085625	CG41343
CG41434		FBgn0084001	CG41434
CG4161		FBgn0028892	CG4161
CG4169		FBgn0250814	CG4169
CG4213		FBgn0031251	CG4213
CG4218		FBgn0250844	CG4218
CG4221		FBgn0038385	CG4221
CG42232		FBgn0250754	CG42232
CG42237		FBgn0250862	CG42237
CG42238		FBgn0250867	CG42238
CG42240		FBgn0250869	CG42240
CG42241		FBgn0250870	CG42241
CG42263		FBgn0259148	CG42263
CG42268		FBgn0259163	CG42268
CG42272		FBgn0259167	CG42272
CG42313		FBgn0259213	CG42313
CG42319		FBgn0259219	CG42319
CG42323		FBgn0259223	CG42323
CG42327		FBgn0259227	CG42327
CG42329		FBgn0259229	CG42329
CG42339		FBgn0259241	CG42339
CG42342		FBgn0259244	CG42342
CG42346		FBgn0259677	CG42346
CG42354		FBgn0259700	CG42354
CG42355		FBgn0259701	CG42355
CG42389		FBgn0259735	CG42389
CG42445		FBgn0259916	CG42445
CG42458		FBgn0259935	CG42458
CG42507		FBgn0260233	CG42507
CG42514		FBgn0260388	CG42514
CG42524		FBgn0260429	CG42524
CG42538		FBgn0260646	CG42538
CG42540		FBgn0260657	CG42540
CG42552		FBgn0260754	CG42552
CG42562		FBgn0260764	CG42562
CG42568		FBgn0260770	CG42568
CG42571		FBgn0260777	CG42571
CG42577		FBgn0260867	CG42577
CG42588		FBgn0260965	CG42588
CG4259		FBgn0031389	CG4259
CG42591		FBgn0260968	CG42591
CG42594		FBgn0260971	CG42594
CG42638		FBgn0261361	CG42638
CG42650		FBgn0261502	CG42650
CG42656		FBgn0261508	CG42656
CG42663		FBgn0261545	CG42663
CG42666		FBgn0261548	CG42666
CG42669		FBgn0261551	CG42669
CG42673		FBgn0261555	CG42673
CG42674		FBgn0261556	CG42674
CG42675		FBgn0261561	CG42675
CG42678		FBgn0261564	CG42678
CG42680		FBgn0261566	CG42680
CG42684		FBgn0261570	CG42684
CG42686		FBgn0261572	CG42686
CG4269		FBgn0034741	CG4269
CG42693		FBgn0261583	CG42693
CG42700		FBgn0261611	CG42700
CG42708		FBgn0261625	CG42708
CG42710		FBgn0261627	CG42710
CG42712		FBgn0261629	CG42712
CG42719		FBgn0261636	CG42719
CG42724		FBgn0261641	CG42724
CG42732		FBgn0261698	CG42732
CG42736		FBgn0261700	CG42736
CG42741		FBgn0261705	CG42741
CG42747		FBgn0261801	CG42747
CG42755		FBgn0261813	CG42755
CG42763		FBgn0261831	CG42763
CG42765		FBgn0261833	CG42765
CG42778		FBgn0261846	CG42778
CG42788		FBgn0261859	CG42788
CG42795		FBgn0261928	CG42795
CG42796		FBgn0261929	CG42796
CG42797		FBgn0261931	CG42797
CG42807		FBgn0261989	CG42807
CG42815		FBgn0261997	CG42815
CG42818		FBgn0262000	CG42818
CG42822		FBgn0262004	CG42822
CG42830		FBgn0262017	CG42830
CG42831		FBgn0262020	CG42831
CG42847		FBgn0262036	CG42847
CG42852		FBgn0262099	CG42852
CG4294		FBgn0034742	CG4294
CG4300		FBgn0036272	CG4300
CG4302		FBgn0027073	CG4302
CG43059		FBgn0262361	CG43059
CG4306		FBgn0036787	CG4306
CG43066		FBgn0262476	CG43066
CG43072		FBgn0262482	CG43072
CG43074		FBgn0262484	CG43074
CG43077		FBgn0262487	CG43077
CG43078		FBgn0262508	CG43078
CG43082		FBgn0262528	CG43082
CG43089		FBgn0262535	CG43089
CG43091		FBgn0262537	CG43091
CG43098		FBgn0262544	CG43098
CG43102		FBgn0262562	CG43102
CG43115		FBgn0262575	CG43115
CG43121		FBgn0262581	CG43121
CG4313		FBgn0025632	CG4313
CG43131		FBgn0262605	CG43131
CG43149		FBgn0262679	CG43149
CG43151		FBgn0262681	CG43151
CG43154		FBgn0262684	CG43154
CG43155		FBgn0262685	CG43155
CG43163		FBgn0262719	CG43163
CG43168		FBgn0262787	CG43168
CG43173		FBgn0262792	CG43173
CG43187		FBgn0262816	CG43187
CG43188		FBgn0262817	CG43188
CG43189		FBgn0262818	CG43189
CG43196		FBgn0262825	CG43196
CG43203		FBgn0262839	CG43203
CG43204		FBgn0262840	CG43204
CG43206		FBgn0262842	CG43206
CG43218		FBgn0262854	CG43218
CG43234		FBgn0262879	CG43234
CG43237		FBgn0262882	CG43237
CG43243		FBgn0262888	CG43243
CG43245		FBgn0262890	CG43245
CG43252		FBgn0262897	CG43252
CG43289		FBgn0262981	CG43289
CG43293		FBgn0262985	CG43293
CG43294		FBgn0262986	CG43294
CG43296		FBgn0262988	CG43296
CG43308		FBgn0263000	CG43308
CG43330		FBgn0263035	CG43330
CG43332		FBgn0263037	CG43332
CG43333		FBgn0263038	CG43333
CG43335		FBgn0263040	CG43335
CG43336		FBgn0263041	CG43336
CG43337		FBgn0263042	CG43337
CG43341		FBgn0263046	CG43341
CG43366		FBgn0263109	CG43366
CG43373		FBgn0263131	CG43373
CG43389		FBgn0263246	CG43389
CG43402		FBgn0263321	CG43402
CG43403		FBgn0263322	CG43403
CG43427		FBgn0263346	CG43427
CG43444		FBgn0263392	CG43444
CG43446		FBgn0263400	CG43446
CG43447		FBgn0263401	CG43447
CG43462		FBgn0263416	CG43462
CG43618		FBgn0263596	CG43618
CG43638		FBgn0263647	CG43638
CG4364		FBgn0032138	CG4364
CG43646		FBgn0263655	CG43646
CG43658		FBgn0263706	CG43658
CG43674		FBgn0263749	CG43674
CG43678		FBgn0263761	CG43678
CG43693		FBgn0263776	CG43693
CG43694		FBgn0263777	CG43694
CG43736		FBgn0263993	CG43736
CG4374		FBgn0039078	CG4374
CG43742		FBgn0263999	CG43742
CG43759		FBgn0264090	CG43759
CG43777		FBgn0264299	CG43777
CG43783		FBgn0264305	CG43783
CG43815		FBgn0264363	CG43815
CG43886		FBgn0264478	CG43886
CG43915		FBgn0264516	CG43915
CG43921		FBgn0264542	CG43921
CG43938		FBgn0264566	CG43938
CG43950		FBgn0264601	CG43950
CG43955		FBgn0264606	CG43955
CG43961		FBgn0264676	CG43961
CG43980		FBgn0264711	CG43980
CG4433		FBgn0038763	CG4433
CG4500		FBgn0028519	CG4500
CG4538		FBgn0038745	CG4538
CG4562		FBgn0038740	CG4562
CG4573		FBgn0036629	CG4573
CG4576		FBgn0038366	CG4576
CG4610		FBgn0034735	CG4610
CG4615		FBgn0029935	CG4615
CG4622		FBgn0035021	CG4622
CG4623		FBgn0035587	CG4623
CG4629		FBgn0031299	CG4629
CG4650		FBgn0032549	CG4650
CG4676		FBgn0033815	CG4676
CG4702		FBgn0037992	CG4702
CG4712		FBgn0033818	CG4712
CG4725		FBgn0039022	CG4725
CG4729		FBgn0036623	CG4729
CG4730		FBgn0039355	CG4730
CG4733		FBgn0038744	CG4733
CG4734		FBgn0033826	CG4734
CG4766		FBgn0027546	CG4766
CG4770		FBgn0038751	CG4770
CG4788		FBgn0032354	CG4788
CG4797		FBgn0034909	CG4797
CG4822		FBgn0031220	CG4822
CG4829		FBgn0030796	CG4829
CG4839		FBgn0032187	CG4839
CG4860		FBgn0037999	CG4860
CG4884		FBgn0039565	CG4884
CG4908		FBgn0032195	CG4908
CG4927		FBgn0034139	CG4927
CG4928		FBgn0027556	CG4928
CG4933		FBgn0036615	CG4933
CG4935		FBgn0028897	CG4935
CG4957		FBgn0032205	CG4957
CG4982		FBgn0036598	CG4982
CG4984		FBgn0034267	CG4984
CG4995		FBgn0032219	CG4995
CG4998		FBgn0036612	CG4998
CG5001		FBgn0031322	CG5001
CG5002		FBgn0034275	CG5002
CG5009		FBgn0027572	CG5009
CG5038		FBgn0038324	CG5038
CG5043		FBgn0032636	CG5043
CG5048		FBgn0036437	CG5048
CG5065		FBgn0034145	CG5065
CG5084		FBgn0034288	CG5084
CG5089		FBgn0034144	CG5089
CG5103		FBgn0036784	CG5103
CG5142		FBgn0032470	CG5142
CG5210		FBgn0013763	CG5210
CG5214		FBgn0037891	CG5214
CG5225		FBgn0038468	CG5225
CG5245		FBgn0038047	CG5245
CG5267		FBgn0034154	CG5267
CG5278		FBgn0038986	CG5278
CG5315		FBgn0038984	CG5315
CG5321		FBgn0030575	CG5321
CG5326		FBgn0038983	CG5326
CG5346		FBgn0038981	CG5346
CG5359		FBgn0037773	CG5359
CG5361		FBgn0037786	CG5361
CG5386		FBgn0038945	CG5386
CG5388		FBgn0038944	CG5388
CG5399		FBgn0038353	CG5399
CG5455		FBgn0039430	CG5455
CG5463		FBgn0039153	CG5463
CG5515		FBgn0039163	CG5515
CG5527		FBgn0039564	CG5527
CG5532		FBgn0034902	CG5532
CG5538		FBgn0038052	CG5538
CG5550		FBgn0034160	CG5550
CG5567		FBgn0036760	CG5567
CG5568		FBgn0035641	CG5568
CG5577		FBgn0036759	CG5577
CG5604		FBgn0032208	CG5604
CG5630		FBgn0038842	CG5630
CG5639		FBgn0039527	CG5639
CG5641		FBgn0038046	CG5641
CG5646		FBgn0039525	CG5646
CG5656		FBgn0037083	CG5656
CG5706		FBgn0039175	CG5706
CG5707		FBgn0026593	CG5707
CG5773		FBgn0034290	CG5773
CG5789		FBgn0039207	CG5789
CG5804		FBgn0035926	CG5804
CG5805		FBgn0039223	CG5805
CG5835		FBgn0038682	CG5835
CG5854		FBgn0039130	CG5854
CG5857		FBgn0039125	CG5857
CG5863		FBgn0038507	CG5863
CG5873		FBgn0038511	CG5873
CG5880		FBgn0039489	CG5880
CG5883		FBgn0036225	CG5883
CG5895		FBgn0036560	CG5895
CG5910		FBgn0036993	CG5910
CG5921		FBgn0029835	CG5921
CG5966		FBgn0029831	CG5966
CG5973		FBgn0031914	CG5973
CG5984		FBgn0039500	CG5984
CG5987		FBgn0039501	CG5987
CG5999		FBgn0038083	CG5999
CG6000		FBgn0039145	CG6000
CG6006		FBgn0063649	CG6006
CG6023		FBgn0030912	CG6023
CG6026		FBgn0038676	CG6026
CG6036		FBgn0039421	CG6036
CG6040		FBgn0038679	CG6040
CG6053		FBgn0036195	CG6053
CG6071		FBgn0036186	CG6071
CG6074		FBgn0039486	CG6074
CG6084		FBgn0086254	CG6084
CG6118		FBgn0038339	CG6118
CG6163		FBgn0036155	CG6163
CG6175		FBgn0036152	CG6175
CG6182		FBgn0039158	CG6182
CG6188		FBgn0038074	CG6188
CG6197		FBgn0033859	CG6197
CG6204		FBgn0039165	CG6204
CG6208		FBgn0037789	CG6208
CG6216		FBgn0036139	CG6216
CG6225		FBgn0038072	CG6225
CG6231		FBgn0038720	CG6231
CG6234		FBgn0038071	CG6234
CG6236		FBgn0038318	CG6236
CG6244		FBgn0036531	CG6244
CG6254		FBgn0037794	CG6254
CG6255		FBgn0038708	CG6255
CG6280		FBgn0033866	CG6280
CG6340		FBgn0030648	CG6340
CG6353		FBgn0038893	CG6353
CG6356		FBgn0039178	CG6356
CG6361		FBgn0030925	CG6361
CG6362		FBgn0028740	CG6362
CG6385		FBgn0034276	CG6385
CG6424		FBgn0028494	CG6424
CG6426		FBgn0034162	CG6426
CG6465		FBgn0037818	CG6465
CG6472		FBgn0034166	CG6472
CG6475		FBgn0038886	CG6475
CG6568		FBgn0034210	CG6568
CG6576		FBgn0035924	CG6576
CG6638		FBgn0035911	CG6638
CG6639		FBgn0032638	CG6639
CG6652		FBgn0036687	CG6652
CG6654		FBgn0038301	CG6654
CG6660		FBgn0039030	CG6660
CG6675		FBgn0032973	CG6675
CG6683		FBgn0035902	CG6683
CG6688		FBgn0039038	CG6688
CG6700		FBgn0032305	CG6700
CG6726		FBgn0039049	CG6726
CG6739		FBgn0031926	CG6739
CG6746		FBgn0032394	CG6746
CG6753		FBgn0038070	CG6753
CG6785		FBgn0032399	CG6785
CG6791		FBgn0037918	CG6791
CG6812		FBgn0036843	CG6812
CG6813		FBgn0037923	CG6813
CG6847		FBgn0030884	CG6847
CG6867		FBgn0030887	CG6867
CG6873		FBgn0030951	CG6873
CG6888		FBgn0036490	CG6888
CG6891		FBgn0030955	CG6891
CG6912		FBgn0038290	CG6912
CG6914		FBgn0037172	CG6914
CG6928		FBgn0036240	CG6928
CG6931		FBgn0036236	CG6931
CG6937		FBgn0038989	CG6937
CG6950		FBgn0037955	CG6950
CG6959		FBgn0037956	CG6959
CG6966		FBgn0038286	CG6966
CG6967		FBgn0034187	CG6967
CG6972		FBgn0039008	CG6972
CG6974		FBgn0038285	CG6974
CG6980		FBgn0039228	CG6980
CG6983		FBgn0035896	CG6983
CG6996		FBgn0036950	CG6996
CG7006		FBgn0039233	CG7006
CG7011		FBgn0036489	CG7011
CG7016		FBgn0039238	CG7016
CG7048		FBgn0038976	CG7048
CG7049		FBgn0035102	CG7049
CG7056		FBgn0038852	CG7056
CG7094		FBgn0032650	CG7094
CG7115		FBgn0027515	CG7115
CG7135		FBgn0030895	CG7135
CG7142		FBgn0038595	CG7142
CG7218		FBgn0038569	CG7218
CG7220		FBgn0033544	CG7220
CG7229		FBgn0034423	CG7229
CG7236		FBgn0031730	CG7236
CG7246		FBgn0030081	CG7246
CG7251		FBgn0031723	CG7251
CG7255		FBgn0036493	CG7255
CG7267		FBgn0030079	CG7267
CG7272		FBgn0036501	CG7272
CG7280		FBgn0030966	CG7280
CG7304		FBgn0036527	CG7304
CG7324		FBgn0037074	CG7324
CG7328		FBgn0036942	CG7328
CG7330		FBgn0036780	CG7330
CG7337		FBgn0031374	CG7337
CG7338		FBgn0037073	CG7338
CG7339		FBgn0036188	CG7339
CG7341		FBgn0036777	CG7341
CG7342		FBgn0038716	CG7342
CG7378		FBgn0030976	CG7378
CG7402		FBgn0036768	CG7402
CG7406		FBgn0030980	CG7406
CG7409		FBgn0035817	CG7409
CG7423		FBgn0030982	CG7423
CG7443		FBgn0037577	CG7443
CG7457		FBgn0035812	CG7457
CG7460		FBgn0036749	CG7460
CG7470		FBgn0037146	CG7470
CG7484		FBgn0036745	CG7484
CG7518		FBgn0038108	CG7518
CG7560		FBgn0036157	CG7560
CG7565		FBgn0035833	CG7565
CG7573		FBgn0036153	CG7573
CG7607		FBgn0036145	CG7607
CG7609		FBgn0027518	CG7609
CG7638		FBgn0036133	CG7638
CG7675		FBgn0038610	CG7675
CG7685		FBgn0038619	CG7685
CG7695		FBgn0038631	CG7695
CG7720		FBgn0038652	CG7720
CG7737		FBgn0033584	CG7737
CG7766		FBgn0030087	CG7766
CG7800		FBgn0037552	CG7800
CG7845		FBgn0033059	CG7845
CG7852		FBgn0035229	CG7852
CG7856		FBgn0033056	CG7856
CG7878		FBgn0037549	CG7878
CG7884		FBgn0031001	CG7884
CG7886		FBgn0038248	CG7886
CG7888		FBgn0036116	CG7888
CG7896		FBgn0039728	CG7896
CG7924		FBgn0036416	CG7924
CG7968		FBgn0028532	CG7968
CG7991		FBgn0035260	CG7991
CG8003		FBgn0036096	CG8003
CG8008		FBgn0033387	CG8008
CG8026		FBgn0033391	CG8026
CG8028		FBgn0031010	CG8028
CG8065		FBgn0036075	CG8065
CG8072		FBgn0036070	CG8072
CG8086		FBgn0032010	CG8086
CG8112		FBgn0037612	CG8112
CG8117		FBgn0030663	CG8117
CG8129		FBgn0037684	CG8129
CG8147		FBgn0043791	CG8147
CG8160		FBgn0034011	CG8160
CG8170		FBgn0033365	CG8170
CG8177		FBgn0036043	CG8177
CG8180		FBgn0034021	CG8180
CG8184		FBgn0030674	CG8184
CG8188		FBgn0030863	CG8188
CG8192		FBgn0034030	CG8192
CG8209		FBgn0035830	CG8209
CG8213		FBgn0033359	CG8213
CG8216		FBgn0033358	CG8216
CG8219		FBgn0035693	CG8219
CG8230		FBgn0027607	CG8230
CG8249		FBgn0034045	CG8249
CG8257		FBgn0033900	CG8257
CG8312		FBgn0037720	CG8312
CG8331		FBgn0033906	CG8331
CG8334		FBgn0036913	CG8334
CG8359		FBgn0037634	CG8359
CG8366		FBgn0034054	CG8366
CG8370		FBgn0034060	CG8370
CG8398		FBgn0035708	CG8398
CG8405		FBgn0034071	CG8405
CG8408		FBgn0030850	CG8408
CG8412		FBgn0037743	CG8412
CG8441		FBgn0034086	CG8441
CG8449		FBgn0038129	CG8449
CG8451		FBgn0031998	CG8451
CG8476		FBgn0038127	CG8476
CG8483		FBgn0038126	CG8483
CG8485		FBgn0033915	CG8485
CG8492		FBgn0035813	CG8492
CG8500		FBgn0037754	CG8500
CG8509		FBgn0030696	CG8509
CG8531		FBgn0033918	CG8531
CG8560		FBgn0035781	CG8560
CG8605		FBgn0035762	CG8605
CG8620		FBgn0040837	CG8620
CG8630		FBgn0038130	CG8630
CG8635		FBgn0033317	CG8635
CG8636		FBgn0029629	CG8636
CG8642		FBgn0033312	CG8642
CG8646		FBgn0033763	CG8646
CG8664		FBgn0030836	CG8664
CG8678		FBgn0032935	CG8678
CG8701		FBgn0033287	CG8701
CG8735		FBgn0033309	CG8735
CG8738		FBgn0033321	CG8738
CG8740		FBgn0027585	CG8740
CG8745		FBgn0036381	CG8745
CG8771		FBgn0033766	CG8771
CG8783		FBgn0036397	CG8783
CG8785		FBgn0033760	CG8785
CG8791		FBgn0033234	CG8791
CG8795		FBgn0038139	CG8795
CG8800		FBgn0033408	CG8800
CG8813		FBgn0031476	CG8813
CG8814		FBgn0031478	CG8814
CG8838		FBgn0031526	CG8838
CG8839		FBgn0033717	CG8839
CG8888		FBgn0033679	CG8888
CG8891		FBgn0031663	CG8891
CG8908		FBgn0034493	CG8908
CG8910		FBgn0025833	CG8910
CG8920		FBgn0027529	CG8920
CG8925		FBgn0038404	CG8925
CG8927		FBgn0038405	CG8927
CG8952		FBgn0030688	CG8952
CG8964		FBgn0033674	CG8964
CG8965		FBgn0031745	CG8965
CG9007		FBgn0036398	CG9007
CG9083		FBgn0035077	CG9083
CG9086		FBgn0030809	CG9086
CG9090		FBgn0034497	CG9090
CG9095		FBgn0030617	CG9095
CG9104		FBgn0030800	CG9104
CG9134		FBgn0035199	CG9134
CG9140		FBgn0031771	CG9140
CG9153		FBgn0035207	CG9153
CG9173		FBgn0035218	CG9173
CG9175		FBgn0031779	CG9175
CG9205		FBgn0035181	CG9205
CG9220		FBgn0030662	CG9220
CG9235		FBgn0034560	CG9235
CG9238		FBgn0036428	CG9238
CG9267		FBgn0032524	CG9267
CG9300		FBgn0036886	CG9300
CG9312		FBgn0038179	CG9312
CG9350		FBgn0034576	CG9350
CG9372		FBgn0036891	CG9372
CG9380		FBgn0035094	CG9380
CG9389		FBgn0037064	CG9389
CG9393		FBgn0037710	CG9393
CG9399		FBgn0037715	CG9399
CG9406		FBgn0034592	CG9406
CG9413		FBgn0030574	CG9413
CG9430		FBgn0033097	CG9430
CG9451		FBgn0036876	CG9451
CG9471		FBgn0037749	CG9471
CG9483		FBgn0032072	CG9483
CG9486		FBgn0031791	CG9486
CG9497		FBgn0031800	CG9497
CG9509		FBgn0030594	CG9509
CG9510		FBgn0032076	CG9510
CG9517		FBgn0030591	CG9517
CG9518		FBgn0030590	CG9518
CG9527		FBgn0031813	CG9527
CG9541		FBgn0032083	CG9541
CG9555		FBgn0032085	CG9555
CG9572		FBgn0031089	CG9572
CG9592		FBgn0036426	CG9592
CG9603		FBgn0040529	CG9603
CG9634		FBgn0027528	CG9634
CG9650		FBgn0029939	CG9650
CG9664		FBgn0031515	CG9664
CG9691		FBgn0030160	CG9691
CG9692		FBgn0036654	CG9692
CG9701		FBgn0036659	CG9701
CG9715		FBgn0036668	CG9715
CG9717		FBgn0039789	CG9717
CG9737		FBgn0039758	CG9737
CG9743		FBgn0039756	CG9743
CG9747		FBgn0039754	CG9747
CG9759		FBgn0038160	CG9759
CG9775		FBgn0037261	CG9775
CG9780		FBgn0037230	CG9780
CG9795		FBgn0037234	CG9795
CG9799		FBgn0038146	CG9799
CG9801		FBgn0037623	CG9801
CG9815		FBgn0034861	CG9815
CG9826		FBgn0034784	CG9826
CG9850		FBgn0034903	CG9850
CG9899		FBgn0034829	CG9899
CG9914		FBgn0030737	CG9914
CG9917		FBgn0030740	CG9917
CG9926		FBgn0038190	CG9926
CG9932		FBgn0262160	CG9932
CG9934		FBgn0032467	CG9934
CG9947		FBgn0030752	CG9947
CG9967		FBgn0031413	CG9967
CG9975		FBgn0034435	CG9975
CG9977		FBgn0035371	CG9977
CG9981		FBgn0030746	CG9981
CG9986		FBgn0039589	CG9986
CG9990		FBgn0039594	CG9990
CG9996		FBgn0039273	CG9996
CHMP2B	Charged multivesicular body protein 2b	FBgn0035589	CG4618
CHORD	CHORD	FBgn0029503	CG6198
CLIP-190	Cytoplasmic linker protein 190	FBgn0020503	CG5020
CNT1	Concentrative Nucleoside Transporter 1	FBgn0033371	CG11778
COQ7	COQ7	FBgn0029502	CG14437
CORL	CORL	FBgn0039932	CG11093
CR31912		FBgn0051912	CR31912
CR32218		FBgn0052218	CR32218
CR32821		FBgn0052821	CR32821
CR33294		FBgn0053294	CR33294
CR40743		FBgn0085772	CR40743
CR41605		FBgn0085815	CR41605
CR42651		FBgn0261503	CR42651
CR42746		FBgn0261709	CR42746
CR42756		FBgn0261814	CR42756
CR42860		FBgn0262107	CR42860
CR42861		FBgn0262108	CR42861
CR43142		FBgn0262616	CR43142
CR43160		FBgn0262690	CR43160
CR43238		FBgn0262883	CR43238
CR43257		FBgn0262902	CR43257
CR43281		FBgn0262970	CR43281
CR43297		FBgn0262989	CR43297
CR43306		FBgn0262998	CR43306
CR43314		FBgn0263019	CR43314
CR43372		FBgn0263130	CR43372
CR43410		FBgn0263329	CR43410
CR43411		FBgn0263330	CR43411
CR43414		FBgn0263333	CR43414
CR43418		FBgn0263337	CR43418
CR43431		FBgn0263379	CR43431
CR43435		FBgn0263383	CR43435
CR43451		FBgn0263405	CR43451
CR43453		FBgn0263407	CR43453
CR43459		FBgn0263413	CR43459
CR43460		FBgn0263414	CR43460
CR43470		FBgn0263447	CR43470
CR43471		FBgn0263448	CR43471
CR43472		FBgn0263449	CR43472
CR43476		FBgn0263453	CR43476
CR43478		FBgn0263455	CR43478
CR43484		FBgn0263495	CR43484
CR43485		FBgn0263496	CR43485
CR43490		FBgn0263501	CR43490
CR43605		FBgn0263802	CR43605
CR43611		FBgn0263586	CR43611
CR43612		FBgn0263587	CR43612
CR43613		FBgn0263588	CR43613
CR43617		FBgn0263595	CR43617
CR43621		FBgn0263612	CR43621
CR43622		FBgn0263613	CR43622
CR43626		FBgn0263617	CR43626
CR43629		FBgn0263620	CR43629
CR43635		FBgn0263626	CR43635
CR43639		FBgn0263648	CR43639
CR43640		FBgn0263649	CR43640
CR43641		FBgn0263650	CR43641
CR43649		FBgn0263658	CR43649
CR43650		FBgn0263659	CR43650
CR43652		FBgn0263661	CR43652
CR43653		FBgn0263662	CR43653
CR43654		FBgn0263663	CR43654
CR43670		FBgn0263745	CR43670
CR43696		FBgn0263834	CR43696
CR43701		FBgn0263839	CR43701
CR43705		FBgn0263844	CR43705
CR43724		FBgn0263970	CR43724
CR43751		FBgn0265017	CR43751
CR43762		FBgn0264262	CR43762
CR43771		FBgn0264271	CR43771
CR43811		FBgn0264359	CR43811
CR43823		FBgn0264371	CR43823
CR43827		FBgn0264375	CR43827
CR43837		FBgn0264385	CR43837
CR43838		FBgn0264390	CR43838
CR43844		FBgn0264426	CR43844
CR43845		FBgn0264427	CR43845
CR43874		FBgn0264466	CR43874
CR43878		FBgn0264470	CR43878
CR43879		FBgn0264471	CR43879
CR43883		FBgn0264475	CR43883
CR43884		FBgn0264476	CR43884
CR43889		FBgn0264481	CR43889
CR43900		FBgn0264501	CR43900
CR43905		FBgn0264506	CR43905
CR43918		FBgn0264539	CR43918
CR43928		FBgn0264549	CR43928
CR43944		FBgn0264572	CR43944
CR43948		FBgn0264599	CR43948
CR43951		FBgn0264602	CR43951
CR43962		FBgn0264677	CR43962
CR43963		FBgn0264678	CR43963
CR43969		FBgn0264700	CR43969
CR43970		FBgn0264701	CR43970
CR43973		FBgn0264704	CR43973
CR43974		FBgn0264705	CR43974
CR43977		FBgn0264708	CR43977
CR43979		FBgn0264710	CR43979
CR43989		FBgn0264721	CR43989
CRMP	Collapsin Response Mediator Protein	FBgn0023023	CG1411
CSN6	COP9 complex homolog subunit 6	FBgn0028837	CG6932
CTCF	CTCF	FBgn0035769	CG8591
Ca-P60A	Calcium ATPase at 60A	FBgn0263006	CG3725
Ca-alpha1T	Ca[2+]-channel protein alpha[[1]] subunit T	FBgn0264386	CG15899
Cad86C	Cadherin 86C	FBgn0261053	CG42601
Cad87A	Cadherin 87A	FBgn0037963	CG6977
Cad89D	Cadherin 89D	FBgn0038439	CG14900
Cad96Ca	Cadherin 96Ca	FBgn0022800	CG10244
Cad96Cb	Cadherin 96Cb	FBgn0039294	CG13664
Cad99C	Cadherin 99C	FBgn0039709	CG31009
CadN	Cadherin-N	FBgn0015609	CG7100
Cals	Calsyntenin-1	FBgn0039928	CG11059
Calx	Na/Ca-exchange protein	FBgn0013995	CG5685
CanA-14F	Calcineurin A at 14F	FBgn0030758	CG9819
CanA1	Calcineurin A1	FBgn0010015	CG1455
Cap	Chromosome-associated protein	FBgn0015615	CG9802
Cas	CAS/CSE1 segregation protein	FBgn0022213	CG13281
Cbl	Cbl	FBgn0020224	CG7037
Ccdc56	Coiled-coil domain containing 56	FBgn0261353	CG42630
Ccn	Ccn	FBgn0052183	CG32183
Ccp84Af	Ccp84Af	FBgn0004778	CG1331
Cct2	CTP:phosphocholine cytidylyltransferase 2	FBgn0035231	CG18330
CdGAPr	CdGAPr	FBgn0032821	CG10538
Cda4	Chitin deacetylase-like 4	FBgn0052499	CG32499
Cda5	Chitin deacetylase-like 5	FBgn0051973	CG31973
Cda9	Chitin deacetylase-like 9	FBgn0034197	CG15918
Cdc42	Cdc42	FBgn0010341	CG12530
Cdc6	Cdc6	FBgn0035918	CG5971
Cdk8	Cyclin-dependent kinase 8	FBgn0015618	CG10572
CdsA	CDP diglyceride synthetase	FBgn0010350	CG7962
Cf2	Chorion factor 2	FBgn0000286	CG11924
ChLD3	ChLD3	FBgn0032598	CG17905
Chd64	Chd64	FBgn0035499	CG14996
CheA46a	Chemosensory protein A 46a	FBgn0262594	CG33800
CheA56a	Chemosensory protein A 56a	FBgn0262595	CG33724
CheA84a	Chemosensory protein A 84a	FBgn0261290	CG33779
CheB42b	Chemosensory protein B 42b	FBgn0066293	CG33351
CheB93b	Chemosensory protein B 93b	FBgn0051438	CG31438
Cht11	Cht11	FBgn0029913	CG3044
Cht5	Cht5	FBgn0038180	CG9307
Cht6	Cht6	FBgn0263132	CG43374
Cht7	Cht7	FBgn0035398	CG1869
Ciao1	Ciao1	FBgn0033972	CG12797
Cip4	Cip4	FBgn0035533	CG15015
CkIIbeta2	Casein kinase II beta2 subunit	FBgn0026136	CG8914
ClC-c	Chloride channel-c	FBgn0036566	CG5284
Cnx99A	Calnexin 99A	FBgn0015622	CG11958
CoIV	Cytochrome c oxidase subunit IV	FBgn0032833	CG10664
CoVa	Cytochrome c oxidase subunit Va	FBgn0019624	CG14724
Cpr	Cytochrome P450 reductase	FBgn0015623	CG11567
Cpr35B	Cuticular protein 35B	FBgn0028871	CG3474
Cpr51A	Cuticular protein 51A	FBgn0033942	CG10112
Cpr62Ba	Cuticular protein 62Ba	FBgn0035279	CG13934
Cpr65Av	Cuticular protein 65Av	FBgn0052405	CG32405
Cpr65Ea	Cuticular protein 65Ea	FBgn0035735	CG8640
Cpr66D	Cuticular protein 66D	FBgn0052029	CG32029
Cpr67Fa2	Cuticular protein 67Fa2	FBgn0036109	CG18349
Cpr76Ba	Cuticular protein 76Ba	FBgn0036878	CG9283
Cpr76Bc	Cuticular protein 76Bc	FBgn0036880	CG9295
Cpr76Bd	Cuticular protein 76Bd	FBgn0036881	CG9299
Cpr78Cb	Cuticular protein 78Cb	FBgn0037068	CG7663
Cpr92A	Cuticular protein 92A	FBgn0038714	CG6240
Cpr92F	Cuticular protein 92F	FBgn0038819	CG5494
Cpr97Ea	Cuticular protein 97Ea	FBgn0039480	CG6131
Cpr97Eb	Cuticular protein 97Eb	FBgn0039481	CG15884
Cralbp	Cellular retinaldehyde binding protein	FBgn0035636	CG10546
CrebA	Cyclic-AMP response element binding protein A	FBgn0004396	CG7450
Csp	Cysteine string protein	FBgn0004179	CG6395
CstF-50	CstF-50	FBgn0039867	CG2261
CtBP	C-terminal Binding Protein	FBgn0020496	CG7583
Cul-5	Cullin-5	FBgn0039632	CG1401
CycE	Cyclin E	FBgn0010382	CG3938
CycY	Cyclin Y	FBgn0032378	CG14939
Cyp12a5	Cyp12a5	FBgn0038680	CG11821
Cyp12e1	Cyp12e1	FBgn0037817	CG14680
Cyp18a1	Cytochrome P450-18a1	FBgn0010383	CG6816
Cyp28a5	Cyp28a5	FBgn0028940	CG8864
Cyp28d1	Cyp28d1	FBgn0031689	CG10833
Cyp301a1	Cyp301a1	FBgn0033753	CG8587
Cyp313a2	Cyp313a2	FBgn0038006	CG10094
Cyp4g1	Cytochrome P450-4g1	FBgn0010019	CG3972
Cyp4p1	Cytochrome P450-4p1	FBgn0015037	CG10842
Cyp4p3	Cyp4p3	FBgn0033397	CG10843
Cyp4s3	Cyp4s3	FBgn0030615	CG9081
Cyp6a2	Cytochrome P450-6a2	FBgn0000473	CG9438
Cyp6d2	Cyp6d2	FBgn0034756	CG4373
Cyp6d5	Cyp6d5	FBgn0038194	CG3050
Cyp9b2	Cytochrome P450-9b2	FBgn0015039	CG4486
Cyp9c1	Cytochrome P450-9c1	FBgn0015040	CG3616
Cys	Cystatin-like	FBgn0004629	CG8050
Cyt-c-d	Cytochrome c distal	FBgn0086907	CG13263
Cyt-c-p	Cytochrome c proximal	FBgn0000409	CG17903
D	Dichaete	FBgn0000411	CG5893
DAAM	Dishevelled Associated Activator of Morphogenesis	FBgn0025641	CG14622
DNApol-delta	DNA-polymerase-delta	FBgn0263600	CG5949
Dad	Daughters against dpp	FBgn0020493	CG5201
Dak1	Dak1	FBgn0028833	CG6092
Dat	Dopamine N acetyltransferase	FBgn0019643	CG3318
Dbx	Dbx	FBgn0261723	CG42234
Def	Defensin	FBgn0010385	CG1385
Der-2	Derlin-2	FBgn0038438	CG14899
Desi	Desiccate	FBgn0037832	CG14686
Dh31-R1	Diuretic hormone 31 receptor 1	FBgn0052843	CG32843
Dh44	Diuretic hormone 44	FBgn0012344	CG8348
Dh44-R2	Diuretic hormone 44 receptor 2	FBgn0033744	CG12370
Dhc64C	Dynein heavy chain 64C	FBgn0261797	CG7507
DhpD	Dihydropterin deaminase	FBgn0261436	CG18143
Dic1	Dicarboxylate carrier 1	FBgn0027610	CG8790
Dic61B	Dynein intermediate chain at 61B	FBgn0263988	CG7051
Dl	Delta	FBgn0000463	CG3619
Dnz1	DNZDHHC/NEW1 zinc finger protein 11	FBgn0027453	CG6627
Doa	Darkener of apricot	FBgn0259220	CG42320
Doc1	Dorsocross1	FBgn0028789	CG5133
Doc2	Dorsocross2	FBgn0035956	CG5187
Doc3	Dorsocross3	FBgn0035954	CG5093
DopEcR	Dopamine/Ecdysteroid receptor	FBgn0035538	CG18314
DopR	Dopamine receptor	FBgn0011582	CG9652
DopR2	Dopamine receptor 2	FBgn0015129	CG18741
Dot	Dorothy	FBgn0015663	CG2788
Dp	DP transcription factor	FBgn0011763	CG4654
Dr	Drop	FBgn0000492	CG1897
Dredd	Death related ced-3/Nedd2-like protein	FBgn0020381	CG7486
Drep-2	DNA fragmentation factor-related protein 2	FBgn0028408	CG1975
Drip	Drip	FBgn0015872	CG9023
Drsl1	Drosomycin-like 1	FBgn0052274	CG32274
Dscam	Down syndrome cell adhesion molecule	FBgn0033159	CG17800
Dscam4	Down syndrome cell adhesion molecule 4	FBgn0263219	CG42330
Dys	Dystrophin	FBgn0260003	CG34157
E(spl)m4-BFM	Enhancer of split m4, Bearded family member	FBgn0002629	CG6099
E(spl)m8-HLH	Enhancer of split m8, helix-loop-helix	FBgn0000591	CG8365
E(spl)malpha-BFM	Enhancer of split malpha, Bearded family member	FBgn0002732	CG8337
E(spl)mbeta-HLH	Enhancer of split mbeta, helix-loop-helix	FBgn0002733	CG14548
E(spl)mgamma-HLH	Enhancer of split mgamma, helix-loop-helix	FBgn0002735	CG8333
E2f	E2F transcription factor	FBgn0011766	CG6376
ECSIT	ECSIT	FBgn0028436	CG10610
EDTP	Egg-derived tyrosine phosphatase	FBgn0027506	CG6542
ETHR	ETHR	FBgn0038874	CG5911
Eaat1	Excitatory amino acid transporter 1	FBgn0026439	CG3747
Eaf6	Eaf6	FBgn0035624	CG12756
Eap	Exu-associated protein	FBgn0035063	CG3594
EcR	Ecdysone receptor	FBgn0000546	CG1765
Edg78E	Ecdysone-dependent gene 78E	FBgn0000551	CG7673
Efr	ER GDP-fucose transporter	FBgn0029849	CG3774
Eh	Eclosion hormone	FBgn0000564	CG5400
Eip63E	Ecdysone-induced protein 63E	FBgn0005640	CG10579
Eip63F-2	Ecdysone-induced protein 63F 2	FBgn0004911	CR32265
Eip74EF	Ecdysone-induced protein 74EF	FBgn0000567	CG32180
Eip75B	Ecdysone-induced protein 75B	FBgn0000568	CG8127
Eip78C	Ecdysone-induced protein 78C	FBgn0004865	CG18023
Eip93F	Ecdysone-induced protein 93F	FBgn0264490	CG18389
Ent1	Equilibrative nucleoside transporter 1	FBgn0031250	CG11907
Eo	Ecdysone oxidase	FBgn0030597	CG9504
Esp	Epidermal stripes and patches	FBgn0013953	CG7005
Est-6	Esterase 6	FBgn0000592	CG6917
Etf-QO	Electron transfer flavoprotein-ubiquinone oxidoreductase	FBgn0033465	CG12140
Ets65A	Ets at 65A	FBgn0005658	CG7018
Ets97D	Ets at 97D	FBgn0004510	CG6338
Ets98B	Ets at 98B	FBgn0005659	CG5583
Exn	Ephexin	FBgn0261547	CG42665
FR	Fmrf Receptor	FBgn0035385	CG2114
Fas1	Fasciclin 1	FBgn0262742	CG6588
Fas2	Fasciclin 2	FBgn0000635	CG3665
Fbw5		FBgn0031773	CG9144
Fer3HCH	Ferritin 3 heavy chain homologue	FBgn0030449	CG4349
Fhos		FBgn0261259	CG42610
Fibp	Fibp	FBgn0036911	CG8660
Fili	Fish-lips	FBgn0085397	CG34368
Fit1	Fermitin 1	FBgn0035498	CG14991
Fmr1	Fmr1	FBgn0028734	CG6203
Fpps	Farnesyl pyrophosphate synthase	FBgn0025373	CG12389
Fps85D	Fps oncogene analog	FBgn0000723	CG8874
Fst	Frost	FBgn0037724	CG9434
FucTA	FucTA	FBgn0036485	CG6869
FucTD	FucTD	FBgn0035217	CG9169
Fur1	Furin 1	FBgn0004509	CG10772
G-oalpha47A	G protein oalpha 47A	FBgn0001122	CG2204
GEFmeso	Guanine nucleotide exchange factor in mesoderm	FBgn0050115	CG30115
GNBP3	Gram-negative bacteria binding protein 3	FBgn0040321	CG5008
GV1	GV1	FBgn0027790	CG12023
Gadd45	Gadd45	FBgn0033153	CG11086
GalNAc-T1	GalNAc-T1	FBgn0034025	CG8182
GalNAc-T2	UDP-N-acetyl-alpha-D-galactosamine:polypeptide N-acetylgalactosaminyltransferase 2	FBgn0030930	CG6394
Galk	Galactokinase	FBgn0263199	CG5288
Galpha49B	G protein alpha49B	FBgn0004435	CG17759
Gasp	Gasp	FBgn0026077	CG10287
Gbeta76C	G protein beta-subunit 76C	FBgn0004623	CG8770
Gbs-76A	Glycogen binding subunit 76A	FBgn0036862	CG9619
Gclc	Glutamate-cysteine ligase catalytic subunit	FBgn0040319	CG2259
Gclm	Glutamate-cysteine ligase modifier subunit	FBgn0046114	CG4919
Gdh	Glutamate dehydrogenase	FBgn0001098	CG5320
Gef26	Gef26	FBgn0021873	CG9491
Gef64C	Guanine nucleotide exchange factor GEF64C	FBgn0035574	CG32239
Gga	Golgi-localized, gamma-adaptin ear containing, ARF binding protein	FBgn0030141	CG3002
Gip	GIP-like	FBgn0011770	CG2227
Gk		FBgn0035266	CG7995
Gld	Glucose dehydrogenase	FBgn0001112	CG1152
Glt	Glutactin	FBgn0001114	CG9280
Glu-RIB	Glutamate receptor IB	FBgn0264000	CG43743
GluRIIA	Glutamate receptor IIA	FBgn0004620	CG6992
GluRIIC	Glutamate receptor IIC	FBgn0046113	CG4226
Glut1	Glucose transporter 1	FBgn0264574	CG43946
Glut3	Glucose transporter type 3	FBgn0015230	CG3853
Glut4EF	Glucose transporter 4 enhancer factor	FBgn0263097	CG34360
GlyP	Glycogen phosphorylase	FBgn0004507	CG7254
Glycogenin	Glycogenin	FBgn0034603	CG9480
Gnf1	Germ line transcription factor 1	FBgn0004913	CG1119
Gp150	Gp150	FBgn0013272	CG5820
Gprk2	G protein-coupled receptor kinase 2	FBgn0261988	CG17998
Gr43a	Gustatory receptor 43a	FBgn0041243	CG1712
Gr59e	Gustatory receptor 59e	FBgn0041233	CG33151
Gr85a	Gustatory receptor 85a	FBgn0045473	CG31405
Gr94a	Gustatory receptor 94a	FBgn0041225	CG31280
Grip	Glutamate receptor binding protein	FBgn0029830	CG14447
Grx-1	Grx-1	FBgn0034658	CG7975
Gs1	Glutamine synthetase 1	FBgn0001142	CG2718
GstD11	Glutathione S transferase D11	FBgn0038029	CG17639
GstD2	Glutathione S transferase D2	FBgn0010038	CG4181
GstD4	Glutathione S transferase D4	FBgn0010040	CG11512
GstE11	Glutathione S transferase E11	FBgn0034354	CG5224
GstE3	Glutathione S transferase E3	FBgn0063497	CG17524
GstE6	Glutathione S transferase E6	FBgn0063494	CG17530
GstE8	Glutathione S transferase E8	FBgn0063492	CG17533
GstT3	Glutathione S transferase T3	FBgn0031117	CG1702
GstZ1	Glutathione S transferase Z1	FBgn0037696	CG9362
GstZ2	Glutathione S transferase Z2	FBgn0037697	CG9363
Gug	Grunge	FBgn0010825	CG6964
Gyc76C	Guanylyl cyclase at 76C	FBgn0261688	CG42636
Gyk	Glycerol kinase	FBgn0025592	CG18374
H15	H15	FBgn0016660	CG6604
H2.0	Homeodomain protein 2.0	FBgn0001170	CG11607
HGTX	HGTX	FBgn0040318	CG13475
HLH54F	HLH54F	FBgn0022740	CG5005
HP5	Heterochromatin protein 5	FBgn0030301	CG1745
HP6	Heterochromatin protein 6	FBgn0031613	CG15636
HSPC300		FBgn0061198	CG30173
Hem	HEM-protein	FBgn0011771	CG5837
Hen1		FBgn0033686	CG12367
Hers	Histone gene-specific Epigenetic Repressor in late S phase	FBgn0052529	CG32529
Hex-A	Hexokinase A	FBgn0001186	CG3001
Him	Holes in muscle	FBgn0030900	CG15064
Hip1	Huntingtin interacting protein 1	FBgn0036309	CG10971
HmgZ	HMG protein Z	FBgn0010228	CG17921
Hmgs	HMG Coenzyme A synthase	FBgn0010611	CG4311
Hn	Henna	FBgn0001208	CG7399
Hnf4	Hepatocyte nuclear factor 4	FBgn0004914	CG9310
Ho	Heme oxygenase	FBgn0037933	CG14716
Hr38	Hormone receptor-like in 38	FBgn0014859	CG1864
Hr4	Hr4	FBgn0264562	CG43934
Hr96	Hormone receptor-like in 96	FBgn0015240	CG11783
Hrb27C	Heterogeneous nuclear ribonucleoprotein at 27C	FBgn0004838	CG10377
Hrb87F	Heterogeneous nuclear ribonucleoprotein at 87F	FBgn0004237	CG12749
Hrs	Hepatocyte growth factor regulated tyrosine kinase substrate	FBgn0031450	CG2903
Hs2st	Heparan sulfate 2-O-sulfotransferase	FBgn0024230	CG10234
Hs3st-B	Heparan sulfate 3-O sulfotransferase-B	FBgn0031005	CG7890
Hs6st	Heparan sulfate 6-O-sulfotransferase	FBgn0038755	CG4451
Hsc70-5	Heat shock protein cognate 5	FBgn0001220	CG8542
Hsc70Cb	Hsc70Cb	FBgn0026418	CG6603
Hsp60	Heat shock protein 60	FBgn0015245	CG12101
Hus1-like	Hus1-like	FBgn0026417	CG2525
IM10	Immune induced molecule 10	FBgn0033835	CG18279
IP3K1	Inositol 1,4,5-triphosphate kinase 1	FBgn0032147	CG4026
Idgf1	Imaginal disc growth factor 1	FBgn0020416	CG4472
Idgf3	Imaginal disc growth factor 3	FBgn0020414	CG4559
Idh	Isocitrate dehydrogenase	FBgn0001248	CG7176
Ih	I[[h]] channel	FBgn0263397	CG8585
Ilp4	Insulin-like peptide 4	FBgn0044049	CG6736
Ilp5	Insulin-like peptide 5	FBgn0044048	CG33273
Ilp7	Insulin-like peptide 7	FBgn0044046	CG13317
Ilp8	Insulin-like peptide 8	FBgn0036690	CG14059
ImpL2	Ecdysone-inducible gene L2	FBgn0001257	CG15009
InR	Insulin-like receptor	FBgn0013984	CG18402
Ino80	Ino80	FBgn0086613	CG31212
IntS2	Integrator 2	FBgn0030858	CG8211
IntS4	Integrator 4	FBgn0026679	CG12113
IntS6	Integrator 6	FBgn0261383	CG3125
IntS8	Integrator 8	FBgn0025830	CG5859
[truncated: 1,253 more rows]

## Sheet: S2C
# Core (3251 genes)
GO:BP Term	p-value
post-embryonic organ development	2.9068e-48	236 (474)
post-embryonic development	3.61e-47	286 (641)
post-embryonic organ morphogenesis	7.8903e-47	226 (453)
imaginal disc morphogenesis	7.8903e-47	226 (453)
instar larval or pupal development	6.8334e-46	276 (618)
metamorphosis	6.8334e-46	255 (550)
biological regulation	6.8334e-46	891 (3104)
regulation of biological process	6.8334e-46	836 (2857)
post-embryonic morphogenesis	1.2511e-45	250 (536)
instar larval or pupal morphogenesis	1.4561e-45	247 (527)
imaginal disc development	2.119e-45	277 (626)
regulation of cellular process	3.377e-45	789 (2660)
generation of neurons	8.5226e-44	287 (670)
tissue development	2.1513e-42	279 (652)
appendage development	1.2408e-41	201 (404)
appendage morphogenesis	1.2408e-41	200 (401)
imaginal disc-derived appendage development	2.9869e-41	200 (403)
imaginal disc-derived appendage morphogenesis	2.9869e-41	199 (400)
post-embryonic appendage morphogenesis	3.6197e-40	194 (390)
organ development	4.7503e-40	489 (1458)
neuron differentiation	3.3927e-38	248 (575)
cell morphogenesis involved in differentiation	7.508e-38	209 (449)
cell communication	2.6132e-37	475 (1432)
signaling	3.2083e-37	465 (1393)
cell morphogenesis	3.2317e-37	235 (538)
cell fate commitment	7.9758e-37	213 (468)
neuron development	1.2728e-36	223 (502)
regulation of multicellular organismal process	1.3506e-36	211 (463)
anatomical structure morphogenesis	2.9372e-36	559 (1791)
wing disc morphogenesis	5.5524e-35	177 (364)
neuron projection development	7.9016e-35	192 (412)
cell morphogenesis involved in neuron differentiation	1.0755e-34	193 (416)
imaginal disc-derived wing morphogenesis	1.3833e-34	175 (360)
neuron projection morphogenesis	1.815e-34	191 (411)
axonogenesis	2.1662e-33	151 (293)
regulation of developmental process	2.6238e-33	204 (460)
cellular component morphogenesis	1.0906e-32	259 (653)
locomotion	2.0346e-32	231 (557)
wing disc development	3.8048e-32	203 (464)
cell projection organization	5.2107e-32	217 (512)
cell differentiation	1.1236e-31	583 (1956)
cellular developmental process	1.3436e-31	595 (2009)
organ morphogenesis	2.2011e-31	310 (851)
cell part morphogenesis	3.4457e-31	196 (447)
taxis	4.2969e-31	145 (286)
system development	5.8181e-31	678 (2383)
chemotaxis	5.9709e-31	127 (234)
signal transduction	7.0938e-31	343 (982)
cell projection morphogenesis	7.3276e-31	195 (446)
nervous system development	1.0057e-30	446 (1394)
axon guidance	3.5465e-30	122 (223)
response to stimulus	1.744e-29	696 (2488)
neurogenesis	1.8522e-28	392 (1202)
response to external stimulus	9.7035e-28	191 (453)
cell development	2.5239e-27	365 (1107)
regulation of transcription from RNA polymerase II promoter	1.0935e-26	158 (350)
mesoderm development	3.8767e-26	75 (112)
regulation of multicellular organismal development	4.4684e-26	151 (331)
circulatory system development	1.4004e-25	65 (90)
cardiovascular system development	1.4004e-25	65 (90)
heart development	1.4004e-25	65 (90)
cell surface receptor signaling pathway	1.6011e-25	214 (550)
positive regulation of biological process	5.1881e-25	240 (649)
cell fate determination	5.4879e-25	87 (146)
tissue morphogenesis	1.0221e-24	163 (379)
regulation of transcription, DNA-dependent	5.8913e-24	278 (803)
regulation of RNA biosynthetic process	5.8913e-24	278 (803)
regulation of RNA metabolic process	5.981e-24	296 (873)
regulation of macromolecule biosynthetic process	3.1645e-23	297 (885)
regulation of cellular macromolecule biosynthetic process	3.1645e-23	297 (885)
regulation of cellular biosynthetic process	3.4992e-23	307 (925)
regulation of biosynthetic process	4.221e-23	307 (926)
multicellular organismal development	5.081e-23	782 (3003)
central nervous system development	5.2447e-23	118 (244)
positive regulation of cellular process	5.5657e-23	223 (605)
muscle structure development	1.6703e-22	127 (275)
regulation of nucleobase-containing compound metabolic process	3.4938e-22	307 (937)
regulation of nitrogen compound metabolic process	4.1571e-22	308 (942)
cell fate specification	4.1571e-22	54 (73)
regulation of cell differentiation	4.5215e-22	129 (284)
cellular response to stimulus	1.5036e-21	400 (1327)
developmental process	1.5036e-21	881 (3503)
regulation of biological quality	1.816e-21	265 (780)
anatomical structure development	2.231e-21	807 (3156)
regulation of metabolic process	6.1091e-21	404 (1353)
response to chemical stimulus	6.5032e-21	285 (865)
regulation of cellular metabolic process	7.8681e-21	363 (1183)
gland development	1.1985e-20	96 (189)
regulation of gene expression	1.226e-20	332 (1058)
epithelium development	3.2894e-20	151 (370)
morphogenesis of an epithelium	3.4743e-20	146 (353)
pattern specification process	5.0333e-20	202 (555)
urogenital system development	5.3842e-20	57 (85)
renal system development	5.3842e-20	57 (85)
regulation of macromolecule metabolic process	5.8683e-20	364 (1200)
regulation of primary metabolic process	1.6198e-19	350 (1148)
positive regulation of cellular metabolic process	1.6441e-19	139 (334)
digestive tract development	1.7062e-19	64 (104)
digestive system development	1.7062e-19	64 (104)
positive regulation of transcription, DNA-dependent	2.0422e-19	105 (223)
positive regulation of metabolic process	2.3066e-19	141 (342)
positive regulation of RNA metabolic process	2.32e-19	109 (236)
regionalization	4.0339e-19	191 (523)
positive regulation of biosynthetic process	9.3434e-19	122 (282)
positive regulation of macromolecule metabolic process	1.0217e-18	127 (299)
embryonic morphogenesis	1.2895e-18	119 (273)
positive regulation of gene expression	1.5376e-18	105 (228)
leg disc development	1.9815e-18	54 (82)
positive regulation of transcription from RNA polymerase II promoter	2.0652e-18	84 (164)
positive regulation of nitrogen compound metabolic process	2.3476e-18	109 (242)
positive regulation of nucleobase-containing compound metabolic process	2.3476e-18	109 (242)
positive regulation of macromolecule biosynthetic process	2.5469e-18	108 (239)
positive regulation of cellular biosynthetic process	4.4996e-18	120 (280)
negative regulation of biological process	5.0329e-18	282 (890)
renal tubule development	1.3686e-17	51 (77)
Malpighian tubule development	1.3686e-17	51 (77)
negative regulation of developmental process	2.2003e-17	79 (154)
negative regulation of cellular process	3.4176e-17	253 (784)
tube development	9.0391e-17	98 (216)
neuroblast differentiation	1.0155e-16	35 (43)
morphogenesis of a polarized epithelium	2.7806e-16	58 (99)
localization	3.1755e-16	509 (1896)
exocrine system development	3.8898e-16	79 (160)
salivary gland development	3.8898e-16	79 (160)
muscle cell differentiation	1.0478e-15	74 (147)
muscle organ development	1.264e-15	94 (210)
regulation of cellular component organization	1.5079e-15	161 (446)
leg disc morphogenesis	2.3459e-15	44 (66)
embryo development	2.4354e-15	215 (656)
regulation of anatomical structure morphogenesis	3.0916e-15	96 (219)
establishment of planar polarity	7.6586e-15	52 (88)
establishment of tissue polarity	7.6586e-15	52 (88)
post-embryonic limb morphogenesis	7.7823e-15	43 (65)
imaginal disc-derived leg morphogenesis	7.7823e-15	43 (65)
regulation of response to stimulus	1.3695e-14	189 (563)
anatomical structure formation involved in morphogenesis	1.4408e-14	183 (540)
limb morphogenesis	1.749e-14	43 (66)
imaginal disc-derived limb morphogenesis	1.749e-14	43 (66)
limb development	1.749e-14	43 (66)
negative regulation of transcription from RNA polymerase II promoter	2.6896e-14	64 (124)
sensory organ development	3.8543e-14	194 (588)
negative regulation of cell differentiation	4.1611e-14	62 (119)
regulation of signaling	4.55e-14	174 (511)
immune system process	8.4773e-14	106 (263)
regulation of cell fate specification	9.8229e-14	26 (30)
ventral cord development	1.152e-13	29 (36)
neuroblast fate commitment	1.1742e-13	28 (34)
cell-cell signaling	1.2051e-13	173 (512)
hindgut morphogenesis	1.2371e-13	42 (66)
cell migration	1.2818e-13	111 (282)
gastrulation	1.4227e-13	51 (90)
cell adhesion	1.628e-13	81 (181)
sex differentiation	1.646e-13	59 (113)
regulation of nervous system development	1.646e-13	76 (165)
cell motility	1.8444e-13	114 (294)
genital disc development	2.0469e-13	36 (52)
imaginal disc pattern formation	2.482e-13	57 (108)
regulation of growth	3.1603e-13	85 (196)
regulation of cell fate commitment	4.5209e-13	26 (31)
cellular process	4.9944e-13	1509 (6920)
organ formation	7.1373e-13	35 (51)
localization of cell	1.0248e-12	115 (304)
cellular component movement	1.2683e-12	151 (439)
ectoderm development	1.3853e-12	23 (26)
eye-antennal disc development	1.3853e-12	43 (72)
digestive tract morphogenesis	1.3853e-12	43 (72)
regulation of cell development	1.6375e-12	88 (211)
striated muscle cell development	1.6821e-12	54 (103)
regulation of cell proliferation	1.7928e-12	56 (109)
establishment or maintenance of cell polarity	2.1409e-12	80 (185)
muscle cell development	2.7917e-12	54 (104)
open tracheal system development	3.2462e-12	114 (305)
gliogenesis	3.2462e-12	41 (68)
salivary gland morphogenesis	3.607e-12	65 (138)
gland morphogenesis	3.607e-12	65 (138)
developmental growth	3.9756e-12	63 (132)
epidermis development	6.3536e-12	41 (69)
cardiac cell differentiation	7.0992e-12	23 (27)
neuroblast fate determination	7.3357e-12	25 (31)
regulation of cell communication	7.6278e-12	122 (338)
striated muscle cell differentiation	9.6624e-12	62 (131)
regulation of developmental growth	1.0097e-11	49 (92)
eye-antennal disc morphogenesis	1.1349e-11	32 (47)
biological adhesion	1.3731e-11	81 (194)
formation of primary germ layer	1.4379e-11	28 (38)
development of primary sexual characteristics	1.4821e-11	47 (87)
regulation of cell morphogenesis	1.6687e-11	70 (158)
mesoderm morphogenesis	1.7952e-11	27 (36)
growth	1.9447e-11	72 (165)
motor axon guidance	2.6671e-11	32 (48)
respiratory system development	4.0787e-11	116 (323)
response to endogenous stimulus	4.6781e-11	49 (95)
tube morphogenesis	5.4434e-11	75 (178)
regulation of anatomical structure size	9.6794e-11	63 (140)
peripheral nervous system development	1.2216e-10	52 (106)
skeletal muscle organ development	1.2276e-10	60 (131)
regulation of signal transduction	1.5205e-10	150 (460)
regulation of muscle organ development	1.9049e-10	39 (69)
photoreceptor cell differentiation	1.9049e-10	70 (165)
renal tubule morphogenesis	1.9049e-10	33 (53)
Malpighian tubule morphogenesis	1.9049e-10	33 (53)
cellular component organization or biogenesis	2.012e-10	552 (2235)
establishment of ommatidial planar polarity	2.0708e-10	36 (61)
mesoderm formation	2.4766e-10	25 (34)
establishment of localization	3.6702e-10	397 (1528)
embryonic hindgut morphogenesis	3.8874e-10	33 (54)
negative regulation of cell fate specification	4.6693e-10	19 (22)
negative regulation of cell fate commitment	4.6693e-10	19 (22)
response to organic substance	6.0292e-10	87 (228)
regulation of neurogenesis	6.3504e-10	53 (113)
cellular component organization	6.923e-10	535 (2171)
regulation of tube architecture, open tracheal system	7.0194e-10	41 (77)
imaginal disc-derived wing vein specification	8.9749e-10	31 (50)
segmentation	1.0744e-09	107 (304)
compound eye photoreceptor cell differentiation	1.1132e-09	60 (137)
epithelial tube morphogenesis	1.6096e-09	63 (148)
immune response	1.7781e-09	78 (200)
regulation of tube size	1.8194e-09	31 (51)
regulation of hemocyte differentiation	1.9705e-09	20 (25)
formation of anatomical boundary	2.0393e-09	29 (46)
trunk segmentation	2.053e-09	19 (23)
anterior/posterior pattern specification, imaginal disc	2.053e-09	19 (23)
transport	2.1977e-09	379 (1466)
actin filament-based process	3.102e-09	76 (195)
response to hormone stimulus	3.1063e-09	40 (77)
muscle tissue development	3.5128e-09	51 (111)
negative regulation of signaling	4.1764e-09	72 (182)
multicellular organismal process	4.1816e-09	958 (4245)
posterior head segmentation	4.6636e-09	15 (16)
cardioblast differentiation	4.6636e-09	15 (16)
eye photoreceptor cell differentiation	4.6915e-09	62 (148)
eye development	5.2634e-09	148 (473)
brain development	5.3504e-09	58 (135)
developmental growth involved in morphogenesis	5.7789e-09	34 (61)
midgut development	5.8843e-09	24 (35)
immune system development	6.3757e-09	35 (64)
hemopoietic or lymphoid organ development	6.3757e-09	35 (64)
regulation of cell shape	6.7445e-09	52 (116)
neuron fate commitment	6.8916e-09	36 (67)
developmental process involved in reproduction	6.897e-09	204 (707)
negative regulation of cell communication	7.026e-09	72 (184)
cell fate commitment involved in formation of primary germ layer	8.0419e-09	18 (22)
larval development	1.0426e-08	46 (98)
cell-cell adhesion	1.0913e-08	35 (65)
genitalia development	1.1033e-08	22 (31)
chaeta morphogenesis	1.2167e-08	31 (54)
muscle fiber development	1.2412e-08	38 (74)
cuticle development	1.2412e-08	53 (121)
actin cytoskeleton organization	1.3522e-08	73 (190)
glial cell migration	1.3522e-08	24 (36)
enzyme linked receptor protein signaling pathway	1.4192e-08	67 (169)
appendage segmentation	1.898e-08	20 (27)
imaginal disc-derived leg segmentation	1.898e-08	20 (27)
cellular response to endogenous stimulus	1.9969e-08	39 (78)
compound eye development	2.6868e-08	138 (443)
head segmentation	2.856e-08	18 (23)
establishment or maintenance of monopolar cell polarity	2.8913e-08	15 (17)
establishment of monopolar cell polarity	2.8913e-08	15 (17)
cellular component organization at cellular level	2.9199e-08	469 (1912)
neuron recognition	3.1174e-08	36 (70)
leg disc pattern formation	3.1532e-08	17 (21)
morphogenesis of embryonic epithelium	3.5476e-08	58 (141)
striated muscle tissue development	4.0496e-08	48 (108)
system process	4.1033e-08	222 (799)
genital disc pattern formation	4.2037e-08	12 (12)
genital disc anterior/posterior pattern formation	4.2037e-08	12 (12)
imaginal disc-derived wing hair organization	4.4575e-08	28 (48)
regulation of tube size, open tracheal system	4.4575e-08	28 (48)
imaginal disc-derived wing vein morphogenesis	4.4575e-08	28 (48)
hemopoiesis	4.4575e-08	28 (48)
G-protein coupled receptor signaling pathway	4.73e-08	73 (195)
cell recognition	4.9166e-08	36 (71)
regulation of immune system process	6.3464e-08	42 (90)
rhythmic process	7.9397e-08	36 (72)
non-sensory hair organization	8.2855e-08	28 (49)
hair cell differentiation	8.2855e-08	28 (49)
tube fusion	8.5623e-08	18 (24)
branch fusion, open tracheal system	8.5623e-08	18 (24)
proximal/distal pattern formation, imaginal disc	8.5623e-08	18 (24)
dorsal/ventral pattern formation	8.5901e-08	60 (151)
establishment of apical/basal cell polarity	8.8726e-08	13 (14)
cellular component organization or biogenesis at cellular level	9.2664e-08	476 (1961)
memory	1.0524e-07	40 (85)
skeletal muscle tissue development	1.0611e-07	45 (101)
regulation of synapse structure and activity	1.1026e-07	39 (82)
photoreceptor cell fate commitment	1.1731e-07	32 (61)
mesodermal cell fate commitment	1.1956e-07	16 (20)
mesodermal cell differentiation	1.1956e-07	16 (20)
dendrite morphogenesis	1.2094e-07	65 (170)
dendrite development	1.2094e-07	65 (170)
gonad development	1.2108e-07	34 (67)
circadian rhythm	1.2108e-07	35 (70)
proximal/distal pattern formation	1.231e-07	20 (29)
formation of organ boundary	1.2504e-07	24 (39)
negative regulation of signal transduction	1.5577e-07	65 (171)
reproductive structure development	1.9416e-07	34 (68)
head development	2.3468e-07	18 (25)
dorsal closure	2.4229e-07	47 (110)
epidermal cell differentiation	2.5564e-07	28 (51)
embryonic pattern specification	2.5957e-07	87 (255)
embryonic development via the syncytial blastoderm	2.7189e-07	83 (240)
blastoderm segmentation	2.7189e-07	83 (240)
chaeta development	2.992e-07	45 (104)
regulation of striated muscle tissue development	3.0166e-07	31 (60)
asymmetric cell division	3.873e-07	38 (82)
cardiac cell fate commitment	3.873e-07	12 (13)
establishment of epithelial cell apical/basal polarity	3.873e-07	12 (13)
polarized epithelial cell differentiation	3.873e-07	12 (13)
transmembrane receptor protein tyrosine kinase signaling pathway	4.0655e-07	48 (115)
embryo development ending in birth or egg hatching	4.361e-07	85 (250)
leg disc proximal/distal pattern formation	4.5784e-07	15 (19)
cell growth	4.6604e-07	34 (70)
regulation of cell projection organization	4.6604e-07	34 (70)
compound eye photoreceptor fate commitment	4.732e-07	30 (58)
eye photoreceptor cell fate commitment	4.732e-07	30 (58)
cellular response to hormone stimulus	4.8037e-07	31 (61)
establishment of cell polarity	5.7945e-07	22 (36)
antennal development	5.8202e-07	18 (26)
death	7.3503e-07	66 (181)
stem cell differentiation	7.4048e-07	33 (68)
multicellular organismal signaling	7.6369e-07	94 (288)
transmission of nerve impulse	7.6369e-07	94 (288)
embryonic hemopoiesis	8.047e-07	17 (24)
regulation of programmed cell death	8.5504e-07	57 (149)
programmed cell death	9.2372e-07	63 (171)
glial cell differentiation	9.3691e-07	19 (29)
wing disc pattern formation	1.0112e-06	35 (75)
innate immune response	1.0744e-06	39 (88)
response to steroid hormone stimulus	1.1462e-06	27 (51)
regulation of organ growth	1.1462e-06	27 (51)
multi-organism process	1.1794e-06	118 (387)
regulation of organ morphogenesis	1.1933e-06	31 (63)
cell death	1.2509e-06	64 (176)
homophilic cell adhesion	1.3246e-06	20 (32)
axon extension	1.3544e-06	18 (27)
cell proliferation	1.527e-06	67 (188)
gastrulation involving germ band extension	1.53e-06	24 (43)
gastrulation with mouth forming first	1.53e-06	24 (43)
negative regulation of response to stimulus	1.6772e-06	65 (181)
cell junction assembly	1.6802e-06	25 (46)
epithelial cell differentiation	1.6802e-06	25 (46)
cell-cell signaling involved in cell fate commitment	1.7171e-06	74 (215)
lateral inhibition	1.7171e-06	74 (215)
regulation of cell death	1.8317e-06	60 (163)
regulation of neurological system process	1.8581e-06	27 (52)
synapse organization	1.8865e-06	40 (93)
chitin-based cuticle development	1.8865e-06	40 (93)
regulation of tube length, open tracheal system	1.9084e-06	17 (25)
establishment of epithelial cell polarity	1.921e-06	13 (16)
regulation of imaginal disc growth	1.9417e-06	19 (30)
ovarian follicle cell development	1.9417e-06	87 (266)
nephrocyte differentiation	1.9417e-06	12 (14)
renal filtration cell differentiation	1.9417e-06	12 (14)
homeostatic process	2.0553e-06	74 (216)
regulation of neuron differentiation	2.299e-06	38 (87)
establishment or maintenance of bipolar cell polarity	2.3334e-06	23 (41)
establishment or maintenance of apical/basal cell polarity	2.3334e-06	23 (41)
photoreceptor cell development	2.5295e-06	37 (84)
developmental cell growth	2.5843e-06	24 (44)
synaptic transmission	2.821e-06	90 (280)
Notch signaling pathway	2.8896e-06	26 (50)
eye morphogenesis	3.1029e-06	118 (394)
negative regulation of biosynthetic process	3.8199e-06	103 (334)
negative regulation of cellular biosynthetic process	3.8199e-06	103 (334)
ommatidial rotation	3.9344e-06	19 (31)
negative regulation of RNA metabolic process	3.9755e-06	92 (290)
embryonic organ development	4.2637e-06	17 (26)
imaginal disc-derived genitalia development	4.2637e-06	17 (26)
cellular response to organic substance	4.3213e-06	41 (99)
cell-cell junction assembly	4.382e-06	24 (45)
dorsal/ventral pattern formation, imaginal disc	4.4561e-06	29 (60)
negative regulation of cell proliferation	4.5645e-06	25 (48)
regulation of transmission of nerve impulse	4.638e-06	26 (51)
regulation of synaptic transmission	4.638e-06	26 (51)
compound eye morphogenesis	5.2928e-06	111 (369)
neurological system process	5.5872e-06	203 (764)
male sex differentiation	5.9353e-06	18 (29)
hormone-mediated signaling pathway	6.1786e-06	16 (24)
sensory organ boundary specification	6.1786e-06	16 (24)
positive regulation of cell proliferation	6.3999e-06	22 (40)
negative regulation of macromolecule biosynthetic process	6.9938e-06	101 (330)
negative regulation of cellular macromolecule biosynthetic process	6.9938e-06	101 (330)
cell junction organization	7.0197e-06	28 (58)
wing and notum subfield formation	7.2525e-06	12 (15)
anterior Malpighian tubule development	7.2525e-06	12 (15)
muscle cell fate commitment	7.2525e-06	12 (15)
neuroblast development	7.2525e-06	12 (15)
mesodermal cell fate specification	7.2525e-06	12 (15)
negative regulation of transcription, DNA-dependent	7.38e-06	89 (282)
lymph gland development	7.38e-06	19 (32)
establishment or maintenance of epithelial cell apical/basal polarity	7.38e-06	19 (32)
negative regulation of metabolic process	7.38e-06	135 (472)
negative regulation of gene expression	8.0069e-06	110 (368)
negative regulation of macromolecule metabolic process	8.2668e-06	131 (456)
anterior/posterior pattern specification	8.3411e-06	70 (208)
actin filament bundle assembly	8.6626e-06	15 (22)
calcium-dependent cell-cell adhesion	8.6626e-06	15 (22)
multicellular organismal homeostasis	8.6843e-06	17 (27)
development of primary male sexual characteristics	8.6843e-06	17 (27)
stem cell division	1.0326e-05	33 (75)
sensory organ precursor cell fate determination	1.2268e-05	14 (20)
R3/R4 cell fate commitment	1.2268e-05	14 (20)
initiation of dorsal closure	1.2268e-05	14 (20)
skeletal muscle fiber development	1.3557e-05	30 (66)
positive regulation of programmed cell death	1.5656e-05	28 (60)
stem cell maintenance	1.5656e-05	28 (60)
stem cell development	1.5656e-05	28 (60)
negative regulation of nucleobase-containing compound metabolic process	1.5829e-05	92 (299)
regulation of neuron projection development	1.6482e-05	27 (57)
cell-cell junction organization	1.6482e-05	27 (57)
rhythmic behavior	1.6482e-05	27 (57)
compound eye photoreceptor development	1.7805e-05	31 (70)
negative regulation of nitrogen compound metabolic process	1.8315e-05	92 (300)
regulation of tube diameter	2.2169e-05	12 (16)
hemocyte migration	2.2169e-05	12 (16)
larval lymph gland hemopoiesis	2.2169e-05	12 (16)
post-embryonic hemopoiesis	2.2169e-05	12 (16)
positive regulation of cell death	2.2912e-05	28 (61)
regulation of synapse organization	2.2912e-05	28 (61)
eye photoreceptor cell development	2.5254e-05	31 (71)
regulation of synapse assembly	2.6145e-05	26 (55)
establishment of imaginal disc-derived wing hair orientation	2.6789e-05	16 (26)
hemocyte differentiation	2.6789e-05	16 (26)
regulation of synaptic growth at neuromuscular junction	2.7199e-05	25 (52)
regulation of skeletal muscle tissue development	2.7199e-05	25 (52)
regulation of skeletal muscle fiber development	2.7199e-05	25 (52)
morphogenesis of follicular epithelium	2.8032e-05	21 (40)
response to alcohol	2.8032e-05	24 (49)
response to ethanol	2.8032e-05	24 (49)
steroid hormone mediated signaling pathway	2.8212e-05	14 (21)
R3/R4 cell differentiation	2.8212e-05	14 (21)
regulation of cardioblast differentiation	2.8907e-05	9 (10)
crystal cell differentiation	2.8907e-05	9 (10)
muscle cell fate specification	2.8907e-05	9 (10)
mushroom body development	3.1027e-05	32 (75)
negative regulation of cellular metabolic process	3.1937e-05	112 (387)
long-term memory	3.5542e-05	27 (59)
cellular response to chemical stimulus	3.7832e-05	57 (166)
regulation of cell morphogenesis involved in differentiation	4.0491e-05	25 (53)
regulation of striated muscle cell differentiation	4.0491e-05	25 (53)
regulation of muscle cell differentiation	4.0491e-05	25 (53)
spiracle morphogenesis, open tracheal system	4.0491e-05	13 (19)
male genitalia development	4.0491e-05	13 (19)
apical junction assembly	4.5159e-05	21 (41)
instar larval development	4.6946e-05	28 (63)
positive regulation of developmental process	4.6946e-05	28 (63)
regulation of system process	4.8072e-05	31 (73)
tracheal outgrowth, open tracheal system	5.0836e-05	16 (27)
regulation of apoptotic process	5.2592e-05	44 (119)
antennal morphogenesis	5.7383e-05	12 (17)
cell division	5.808e-05	70 (219)
regulation of transmembrane receptor protein serine/threonine kinase signaling pathway	5.961e-05	17 (30)
neuromuscular junction development	6.699e-05	28 (64)
ovarian follicle cell migration	6.8773e-05	39 (102)
phosphate-containing compound metabolic process	7.7612e-05	141 (519)
phosphorus metabolic process	7.7612e-05	141 (519)
behavior	7.7932e-05	171 (651)
heart morphogenesis	7.8351e-05	11 (15)
segment specification	8.0938e-05	26 (58)
establishment of body hair or bristle planar orientation	8.7282e-05	7 (7)
circadian behavior	8.8187e-05	25 (55)
imaginal disc lineage restriction	0.00010228	10 (13)
regulation of embryonic cell shape	0.00010547	17 (31)
periodic partitioning	0.00011274	21 (43)
behavioral response to ethanol	0.00011523	20 (40)
pericardial nephrocyte differentiation	0.00012168	9 (11)
protein localization to chromosome	0.00012168	9 (11)
morphogenesis of larval imaginal disc epithelium	0.00012168	9 (11)
tissue homeostasis	0.00012229	14 (23)
imaginal disc-derived male genitalia development	0.00012229	14 (23)
regulation of cardioblast cell fate specification	0.00012299	8 (9)
regulation of crystal cell differentiation	0.00012299	8 (9)
regulation of cardiac cell fate specification	0.00012299	8 (9)
organic substance transport	0.00013878	36 (94)
endocytosis	0.00014029	87 (294)
morphogenesis of a branching structure	0.00014492	39 (105)
JNK cascade	0.00016672	16 (29)
negative regulation of cell development	0.00018377	18 (35)
actin filament organization	0.00018548	39 (106)
border follicle cell migration	0.00018735	34 (88)
germ-band shortening	0.0001885	13 (21)
haltere disc development	0.00019604	11 (16)
morphogenesis of a branching epithelium	0.00021602	38 (103)
branching involved in open tracheal system development	0.00021602	38 (103)
branching morphogenesis of a tube	0.00021602	38 (103)
dorsal/ventral axis specification	0.00021602	33 (85)
cognition	0.00021749	51 (152)
learning or memory	0.00021749	51 (152)
axis specification	0.00023302	73 (240)
imaginal disc-derived wing margin morphogenesis	0.00024402	28 (68)
response to stress	0.0002601	204 (814)
pole cell migration	0.0002633	15 (27)
regulation of development, heterochronic	0.00027593	10 (14)
specification of segmental identity, head	0.00027593	10 (14)
stress-activated MAPK cascade	0.00028056	16 (30)
myofibril assembly	0.00028056	16 (30)
regulation of behavior	0.00028056	19 (39)
germ-line stem cell division	0.00028056	19 (39)
intracellular protein kinase cascade	0.00028056	24 (55)
Wnt receptor signaling pathway	0.0002846	29 (72)
negative regulation of neurogenesis	0.00028749	17 (33)
response to other organism	0.00028906	62 (197)
antimicrobial humoral response	0.00032966	30 (76)
vesicle-mediated transport	0.00034402	122 (451)
female gamete generation	0.00036521	171 (669)
induction of programmed cell death by ecdysone	0.00036733	9 (12)
epithelial cell type specification, open tracheal system	0.00036733	9 (12)
germarium-derived female germ-line cyst encapsulation	0.00036733	9 (12)
wing disc anterior/posterior pattern formation	0.00036733	9 (12)
heterophilic cell-cell adhesion	0.00036733	9 (12)
visceral muscle development	0.00036733	9 (12)
mesoderm migration involved in gastrulation	0.00036733	9 (12)
response to biotic stimulus	0.00039524	62 (199)
somatic stem cell division	0.00039701	20 (43)
labial disc development	0.00039728	6 (6)
lymph gland crystal cell differentiation	0.00039728	6 (6)
embryonic heart tube anterior/posterior pattern specification	0.00039728	6 (6)
specification of organ identity	0.00039728	6 (6)
mesodermal cell fate determination	0.00039728	6 (6)
induction of programmed cell death	0.00041932	19 (40)
genitalia morphogenesis	0.00042301	11 (17)
cellular response to steroid hormone stimulus	0.00043903	18 (37)
transmembrane transport	0.00044926	114 (419)
muscle attachment	0.00045022	17 (34)
germarium-derived egg chamber formation	0.00045156	33 (88)
membrane invagination	0.00045156	61 (196)
phagocytosis, engulfment	0.00045156	61 (196)
anterior head segmentation	0.00045156	8 (10)
Malpighian tubule tip cell differentiation	0.00045156	8 (10)
anterior head development	0.00045156	8 (10)
negative regulation of hemocyte differentiation	0.00045156	8 (10)
gonadal mesoderm development	0.00045156	8 (10)
ganglion mother cell fate determination	0.00045156	8 (10)
carboxylic acid transport	0.00046952	22 (50)
organic acid transport	0.00046952	22 (50)
cytoskeleton organization	0.00047957	153 (592)
negative regulation of cardioblast cell fate specification	0.00049442	7 (8)
protein localization to kinetochore	0.00049442	7 (8)
negative regulation of cardiac cell fate specification	0.00049442	7 (8)
regulation of response to stress	0.00052524	35 (96)
tissue death	0.0005679	33 (89)
histolysis	0.0005679	33 (89)
wing disc dorsal/ventral pattern formation	0.00066464	22 (51)
humoral immune response	0.00066464	35 (97)
actomyosin structure organization	0.0007214	24 (58)
anatomical structure homeostasis	0.00074207	26 (65)
oogenesis	0.0007893	167 (661)
small molecule metabolic process	0.00078939	145 (562)
germ cell migration	0.00081762	23 (55)
regulation of localization	0.00081762	62 (204)
germ-line stem cell maintenance	0.00081762	20 (45)
defense response	0.00088365	73 (250)
synapse assembly	0.00089857	19 (42)
induction of programmed cell death by hormones	0.00090164	9 (13)
regulation of tube diameter, open tracheal system	0.00090164	9 (13)
larval lymph gland hemocyte differentiation	0.00090164	9 (13)
female germ-line cyst encapsulation	0.00090164	9 (13)
germ-line cyst encapsulation	0.00090164	9 (13)
zonula adherens assembly	0.00090164	9 (13)
determination of imaginal disc primordium	0.00090164	9 (13)
phagocytosis	0.00090693	64 (213)
cellular ketone metabolic process	0.00091107	81 (284)
regulation of cellular component biogenesis	0.0009388	44 (133)
MAPK cascade	0.00096116	18 (39)
cellular chemical homeostasis	0.00096599	26 (66)
glial cell development	0.00098676	12 (21)
locomotion involved in locomotory behavior	0.00098676	12 (21)
axon cargo transport	0.00098676	12 (21)
regulation of transport	0.0010803	42 (126)
tube formation	0.0010804	13 (24)
stress-activated protein kinase signaling cascade	0.0010804	16 (33)
transforming growth factor beta receptor signaling pathway	0.0011191	14 (27)
chemical homeostasis	0.0011967	34 (96)
ecdysone-mediated induction of salivary gland cell autophagic cell death	0.0012619	8 (11)
fibroblast growth factor receptor signaling pathway	0.0012619	8 (11)
cellular response to fibroblast growth factor stimulus	0.0012619	8 (11)
response to fibroblast growth factor stimulus	0.0012619	8 (11)
endoderm development	0.0012619	8 (11)
retinal ganglion cell axon guidance	0.0012619	8 (11)
male genitalia morphogenesis	0.0012786	10 (16)
membrane organization	0.0013221	80 (283)
cellular membrane organization	0.0013221	80 (283)
positive regulation of response to stimulus	0.001356	46 (143)
amino acid transport	0.0013822	18 (40)
establishment of nucleus localization	0.0015117	17 (37)
neuromuscular process	0.0015501	11 (19)
ovarian follicle cell stalk formation	0.0015501	11 (19)
genital disc morphogenesis	0.0015501	11 (19)
development of primary female sexual characteristics	0.0015501	11 (19)
response to ecdysone	0.0016179	16 (34)
protein phosphorylation	0.0016179	77 (272)
regulation of cellular component size	0.0016318	32 (90)
specification of segmental identity, trunk	0.0016593	7 (9)
determination of bilateral symmetry	0.0016593	7 (9)
specification of symmetry	0.0016593	7 (9)
epithelial tube formation	0.0016593	7 (9)
regulation of neuronal synaptic plasticity	0.0016593	7 (9)
glutamine metabolic process	0.0016593	7 (9)
dorsal/ventral lineage restriction, imaginal disc	0.0016593	7 (9)
specification of segmental identity, abdomen	0.0016593	7 (9)
regulation of dendrite development	0.0016875	15 (31)
regulation of cell growth	0.0017409	19 (44)
regulation of axonogenesis	0.0017409	14 (28)
negative regulation of developmental growth	0.0017409	14 (28)
negative regulation of terminal cell fate specification, open tracheal system	0.0017495	5 (5)
apoptotic process	0.0017696	30 (83)
multicellular organism reproduction	0.0017848	279 (1194)
regulation of multi-organism process	0.001858	25 (65)
G1/S transition of mitotic cell cycle	0.0018937	9 (14)
somatic stem cell maintenance	0.0018937	9 (14)
cell wall organization or biogenesis	0.0018937	9 (14)
cell wall macromolecule catabolic process	0.0018937	9 (14)
cell wall macromolecule metabolic process	0.0018937	9 (14)
response to growth factor stimulus	0.0018937	9 (14)
neutral lipid metabolic process	0.0018937	9 (14)
acylglycerol metabolic process	0.0018937	9 (14)
haltere development	0.0018937	9 (14)
R7 cell differentiation	0.0019025	18 (41)
genital disc sexually dimorphic development	0.0019025	6 (7)
ring gland development	0.0019025	6 (7)
endocrine system development	0.0019025	6 (7)
leading edge cell differentiation	0.0019025	6 (7)
heart formation	0.0019025	6 (7)
endoderm formation	0.0019025	6 (7)
cardioblast cell fate commitment	0.0019025	6 (7)
negative regulation of transforming growth factor beta receptor signaling pathway	0.0019025	6 (7)
negative regulation of neural precursor cell proliferation	0.0019025	6 (7)
central nervous system morphogenesis	0.0019025	6 (7)
dorsal closure, leading edge cell differentiation	0.0019025	6 (7)
analia development	0.0019025	6 (7)
ventral midline development	0.0019025	6 (7)
negative regulation of neuroblast proliferation	0.0019025	6 (7)
locomotor rhythm	0.0020722	17 (38)
phosphorylation	0.0022538	105 (397)
Bolwig's organ morphogenesis	0.0023362	10 (17)
Bolwig's organ development	0.0023362	10 (17)
melanin metabolic process	0.0023362	19 (45)
lipid metabolic process	0.0024139	87 (319)
regulation of cell size	0.0024139	23 (59)
alcohol metabolic process	0.0024139	23 (59)
negative regulation of growth	0.0024139	23 (59)
cellular ion homeostasis	0.0024139	23 (59)
cuticle pattern formation	0.0025843	14 (29)
autophagy	0.0025843	14 (29)
embryonic heart tube development	0.0025843	11 (20)
brain morphogenesis	0.0025843	11 (20)
R8 cell differentiation	0.0025843	11 (20)
regulation of embryonic development	0.0027531	27 (74)
regulation of immune effector process	0.002768	20 (49)
determination of genital disc primordium	0.002768	8 (12)
epithelial cell proliferation involved in Malpighian tubule morphogenesis	0.002768	8 (12)
limb joint morphogenesis	0.002768	8 (12)
epithelial cell proliferation	0.002768	8 (12)
establishment or maintenance of polarity of embryonic epithelium	0.002768	8 (12)
imaginal disc-derived leg joint morphogenesis	0.002768	8 (12)
foregut morphogenesis	0.002768	8 (12)
cellular homeostasis	0.0028764	43 (136)
salivary gland cell autophagic cell death	0.0029103	28 (78)
autophagic cell death	0.0029103	28 (78)
protein modification process	0.0029106	170 (694)
cellular protein modification process	0.0029106	170 (694)
multicellular organismal reproductive process	0.0031384	244 (1040)
pigment metabolic process	0.0031384	35 (105)
Toll signaling pathway	0.0032109	16 (36)
negative regulation of cellular component organization	0.0033843	31 (90)
regulation of circadian rhythm	0.003577	18 (43)
regulation of response to biotic stimulus	0.0035888	22 (57)
post-embryonic genitalia morphogenesis	0.0035888	9 (15)
negative regulation of transmembrane receptor protein serine/threonine kinase signaling pathway	0.0035888	9 (15)
cell-type specific apoptotic process	0.0035888	9 (15)
imaginal disc-derived genitalia morphogenesis	0.0035888	9 (15)
imaginal disc-derived male genitalia morphogenesis	0.0035888	9 (15)
R8 cell fate commitment	0.0035888	9 (15)
extracellular structure organization	0.0036435	20 (50)
small molecule catabolic process	0.0036435	20 (50)
salivary gland histolysis	0.0037876	29 (83)
septate junction assembly	0.0038009	14 (30)
tissue migration	0.0039531	30 (87)
glutamine family amino acid metabolic process	0.0040125	13 (27)
regulation of dendrite morphogenesis	0.0040125	13 (27)
morphogenesis of an epithelial fold	0.0040125	7 (10)
mitochondrion distribution	0.0040125	7 (10)
positive regulation of muscle organ development	0.0040125	7 (10)
triglyceride metabolic process	0.0040125	7 (10)
germ-band extension	0.0040125	7 (10)
unidimensional cell growth	0.0040125	10 (18)
startle response	0.0040125	10 (18)
R7 cell development	0.0040125	10 (18)
regulation of production of molecular mediator of immune response	0.0041382	19 (47)
regulation of antimicrobial peptide production	0.0041382	19 (47)
metal ion homeostasis	0.0041618	12 (24)
cellular response to peptide hormone stimulus	0.0041772	11 (21)
cellular response to insulin stimulus	0.0041772	11 (21)
response to wounding	0.0046224	25 (69)
nucleus localization	0.0047548	18 (44)
oxoacid metabolic process	0.0047551	72 (261)
carboxylic acid metabolic process	0.0047551	72 (261)
organic acid metabolic process	0.0047551	72 (261)
locomotory behavior	0.0048873	55 (189)
encapsulation of foreign target	0.0049453	15 (34)
cellular cation homeostasis	0.0049453	15 (34)
aggressive behavior	0.0049965	23 (62)
behavioral interaction between organisms	0.0053383	51 (173)
ion homeostasis	0.0054038	24 (66)
melanization defense response	0.0054038	17 (41)
melanotic encapsulation of foreign target	0.0054463	14 (31)
regulation of Rho protein signal transduction	0.0054463	14 (31)
nuclear migration	0.0054463	14 (31)
neural precursor cell proliferation	0.0054463	19 (48)
immune effector process	0.0054463	19 (48)
neuroblast proliferation	0.0054463	19 (48)
maintenance of epithelial integrity, open tracheal system	0.0054577	8 (13)
cellular response to growth factor stimulus	0.0054577	8 (13)
optic lobe placode development	0.0054577	8 (13)
neuron fate specification	0.0054577	8 (13)
nurse cell apoptotic process	0.0054577	8 (13)
dorsal closure, elongation of leading edge cells	0.0054577	8 (13)
non-canonical Wnt receptor signaling pathway	0.0055696	6 (8)
embryonic epithelial tube formation	0.0055696	6 (8)
lamellipodium assembly	0.0055696	6 (8)
organ growth	0.0058613	13 (28)
negative regulation of protein complex disassembly	0.0058613	13 (28)
oocyte differentiation	0.0059778	51 (174)
protein localization	0.0060739	107 (418)
regulation of antimicrobial humoral response	0.0060739	20 (52)
regulation of humoral immune response	0.0060739	20 (52)
response to peptide hormone stimulus	0.0065321	11 (22)
response to insulin stimulus	0.0065321	11 (22)
sarcomere organization	0.0065321	11 (22)
female sex differentiation	0.0065321	11 (22)
regulation of retinal cell programmed cell death	0.0065321	11 (22)
insulin receptor signaling pathway	0.0065578	10 (19)
compound eye cone cell differentiation	0.0065578	10 (19)
primary branching, open tracheal system	0.0065578	10 (19)
positive regulation of growth	0.006678	21 (56)
positive regulation of apoptotic process	0.0071345	17 (42)
regulation of synaptic activity	0.0071408	5 (6)
regulation of eye pigmentation	0.0071408	5 (6)
regulation of compound eye pigmentation	0.0071408	5 (6)
regulation of meiosis	0.0071408	5 (6)
equator specification	0.0071408	5 (6)
regulation of R8 cell spacing in compound eye	0.0071408	5 (6)
larval visceral muscle development	0.0071408	5 (6)
periodic partitioning by pair rule gene	0.0071408	5 (6)
tachykinin receptor signaling pathway	0.0071408	5 (6)
inter-male aggressive behavior	0.0071894	22 (60)
regulation of Malpighian tubule size	0.0072041	4 (4)
posterior Malpighian tubule development	0.0072041	4 (4)
fusion cell fate specification	0.0072041	4 (4)
oenocyte delamination	0.0072041	4 (4)
regulation of stem cell proliferation	0.0072041	4 (4)
ectoderm and mesoderm interaction	0.0072041	4 (4)
specification of segmental identity, thorax	0.0072041	4 (4)
nuclear envelope reassembly	0.0072041	4 (4)
feeding behavior	0.007468	14 (32)
anterior/posterior axis specification	0.00753	51 (176)
gamete generation	0.0076147	218 (935)
regulation of immune response	0.0076147	23 (64)
olfactory learning	0.0076652	28 (83)
germ cell development	0.0078326	89 (341)
regulation of antimicrobial peptide biosynthetic process	0.007994	18 (46)
positive regulation of cellular component organization	0.0080491	24 (68)
male gonad development	0.0082397	7 (11)
positive regulation of immune system process	0.0082397	7 (11)
branched duct epithelial cell fate determination, open tracheal system	0.0082397	7 (11)
organelle localization	0.0082819	35 (111)
regulation of developmental pigmentation	0.0090539	12 (26)
establishment or maintenance of polarity of follicular epithelium	0.0090539	12 (26)
imaginal disc growth	0.0090539	12 (26)
inorganic anion transport	0.0090539	12 (26)
regulation of vesicle-mediated transport	0.009106	15 (36)
regulation of cellular response to stress	0.0092314	17 (43)
cellular amino acid metabolic process	0.0096136	51 (178)
head involution	0.0097436	20 (54)
cellular metal ion homeostasis	0.0097436	11 (23)
macromolecule localization	0.010266	137 (562)
regulation of Toll signaling pathway	0.010323	9 (17)
regulation of circadian sleep/wake cycle, sleep	0.010323	9 (17)
cellular localization	0.010323	156 (650)
intracellular signal transduction	0.011128	75 (283)
establishment of organelle localization	0.011412	30 (93)
regulation of small GTPase mediated signal transduction	0.011451	34 (109)
sexual reproduction	0.011502	222 (962)
cellular amino acid catabolic process	0.011686	13 (30)
negative regulation of cytoskeleton organization	0.011686	13 (30)
regulation of MAPK cascade	0.012098	17 (44)
organic acid catabolic process	0.012098	17 (44)
carboxylic acid catabolic process	0.012098	17 (44)
zygotic determination of anterior/posterior axis, embryo	0.012301	15 (37)
pupal development	0.01258	6 (9)
dendrite self-avoidance	0.01258	6 (9)
regulation of organ formation	0.01258	6 (9)
cell migration involved in gastrulation	0.01258	6 (9)
regulation of salivary gland boundary specification	0.01258	6 (9)
negative regulation of salivary gland boundary specification	0.01258	6 (9)
determination of muscle attachment site	0.01258	6 (9)
progression of morphogenetic furrow involved in compound eye morphogenesis	0.01258	6 (9)
oenocyte development	0.01258	6 (9)
regulation of cell adhesion	0.012931	12 (27)
axon choice point recognition	0.012931	12 (27)
ameboidal cell migration	0.013146	28 (86)
catabolic process	0.013347	120 (488)
positive regulation of cell communication	0.014313	39 (131)
synaptic growth at neuromuscular junction	0.014313	11 (24)
dephosphorylation	0.015058	36 (119)
macromolecule modification	0.015361	174 (741)
regulation of cytoskeleton organization	0.015366	26 (79)
cytoplasmic transport	0.015519	10 (21)
regulation of compound eye retinal cell programmed cell death	0.015519	10 (21)
regulation of intracellular protein kinase cascade	0.01567	28 (87)
syncytium formation by plasma membrane fusion	0.015869	13 (31)
regulation of protein complex disassembly	0.015869	13 (31)
skeletal muscle cell differentiation	0.015869	13 (31)
regulation of defense response to bacterium	0.015869	13 (31)
amino acid transmembrane transport	0.015869	13 (31)
oocyte fate determination	0.015869	13 (31)
myotube differentiation	0.015869	13 (31)
syncytium formation	0.015869	13 (31)
myoblast fusion	0.015869	13 (31)
segment polarity determination	0.015869	13 (31)
positive regulation of protein metabolic process	0.015919	21 (60)
polysaccharide metabolic process	0.015919	21 (60)
positive regulation of cellular protein metabolic process	0.015919	21 (60)
ERBB signaling pathway	0.015982	15 (38)
epidermal growth factor receptor signaling pathway	0.015982	15 (38)
regulation of BMP signaling pathway	0.01607	9 (18)
cytoskeletal anchoring at plasma membrane	0.01607	9 (18)
axonal fasciculation	0.01607	9 (18)
regulation of cell projection assembly	0.016167	8 (15)
epithelial structure maintenance	0.016167	8 (15)
maintenance of cell polarity	0.016167	8 (15)
regulation of synaptic plasticity	0.016167	8 (15)
salivary gland boundary specification	0.016167	8 (15)
anterior/posterior axis specification, embryo	0.016292	48 (170)
tripartite regional subdivision	0.016292	48 (170)
positive regulation of molecular function	0.016372	22 (64)
carbohydrate metabolic process	0.017378	72 (275)
regulation of Wnt receptor signaling pathway	0.017655	19 (53)
cation homeostasis	0.017731	16 (42)
embryonic axis specification	0.017731	49 (175)
regulation of antibacterial peptide biosynthetic process	0.017731	12 (28)
regulation of antibacterial peptide production	0.017731	12 (28)
regulation of Ras protein signal transduction	0.018003	30 (96)
associative learning	0.018037	29 (92)
response to symbiont	0.018219	5 (7)
regulation of decapentaplegic signaling pathway	0.018219	5 (7)
renal system process	0.018219	5 (7)
regulation of lamellipodium assembly	0.018219	5 (7)
female genitalia development	0.018219	5 (7)
axon extension involved in development	0.018219	5 (7)
negative regulation of imaginal disc growth	0.018219	5 (7)
establishment or maintenance of polarity of larval imaginal disc epithelium	0.018219	5 (7)
hemocyte development	0.018219	5 (7)
imaginal disc-derived female genitalia development	0.018219	5 (7)
wing disc proximal/distal pattern formation	0.018219	5 (7)
determination of left/right symmetry	0.018219	5 (7)
mesodermal cell migration	0.018219	5 (7)
regulation of cell cycle	0.019667	73 (281)
response to nutrient levels	0.019731	22 (65)
positive regulation of protein phosphorylation	0.019732	11 (25)
positive regulation of multicellular organismal process	0.020444	15 (39)
positive regulation of protein modification process	0.020444	15 (39)
germarium-derived oocyte differentiation	0.020901	13 (32)
asymmetric neuroblast division	0.020901	13 (32)
positive regulation of signaling	0.020967	38 (130)
transmembrane receptor protein serine/threonine kinase signaling pathway	0.021626	19 (54)
circadian sleep/wake cycle process	0.021933	10 (22)
axon midline choice point recognition	0.021933	10 (22)
somatic muscle development	0.022556	20 (58)
regulation of ERBB signaling pathway	0.023553	14 (36)
regulation of epidermal growth factor receptor signaling pathway	0.023553	14 (36)
neuromuscular synaptic transmission	0.023553	14 (36)
regulation of cellular localization	0.023553	31 (102)
positive regulation of transferase activity	0.023553	9 (19)
negative regulation of synapse assembly	0.023553	9 (19)
negative regulation of nervous system development	0.023553	9 (19)
positive regulation of kinase activity	0.023553	9 (19)
negative regulation of immune system process	0.023553	9 (19)
positive regulation of cell growth	0.023553	9 (19)
positive regulation of protein kinase activity	0.023553	9 (19)
cytoplasmic transport, nurse cell to oocyte	0.023553	9 (19)
oocyte localization involved in germarium-derived egg chamber formation	0.023553	9 (19)
glutamine family amino acid catabolic process	0.023553	6 (10)
oenocyte differentiation	0.023553	6 (10)
regulation of transforming growth factor beta receptor signaling pathway	0.023553	6 (10)
response to salt stress	0.023553	6 (10)
organelle transport along microtubule	0.023553	6 (10)
regulation of neural precursor cell proliferation	0.023553	6 (10)
regulation of compound eye photoreceptor development	0.023553	6 (10)
regulation of oviposition	0.023553	6 (10)
rhabdomere development	0.023581	12 (29)
positive regulation of signal transduction	0.023991	37 (127)
mitochondrion localization	0.024415	8 (16)
divalent inorganic cation homeostasis	0.024415	8 (16)
ventral furrow formation	0.024415	8 (16)
oocyte dorsal/ventral axis specification	0.024415	18 (51)
oocyte development	0.024415	44 (157)
prepupal development	0.024415	7 (13)
cellular calcium ion homeostasis	0.024415	7 (13)
calcium ion homeostasis	0.024415	7 (13)
spermathecum morphogenesis	0.024415	4 (5)
very long-chain fatty acid metabolic process	0.024415	4 (5)
gonad morphogenesis	0.024415	4 (5)
notum cell fate specification	0.024415	4 (5)
Malpighian tubule bud morphogenesis	0.024415	4 (5)
embryonic crystal cell differentiation	0.024415	4 (5)
embryonic hemocyte differentiation	0.024415	4 (5)
leading edge cell fate determination	0.024415	4 (5)
dorsal closure, leading edge cell fate commitment	0.024415	4 (5)
leading edge cell fate commitment	0.024415	4 (5)
pronuclear migration	0.024415	4 (5)
kidney morphogenesis	0.024415	4 (5)
morphogenesis of an epithelial bud	0.024415	4 (5)
Wnt receptor signaling pathway, planar cell polarity pathway	0.024415	4 (5)
kidney development	0.024415	4 (5)
regulation of epithelial cell proliferation	0.024415	4 (5)
nephron epithelium morphogenesis	0.024415	4 (5)
nephron tubule development	0.024415	4 (5)
kidney epithelium development	0.024415	4 (5)
nephron tubule formation	0.024415	4 (5)
nephron tubule morphogenesis	0.024415	4 (5)
epithelial cell fate commitment	0.024415	4 (5)
nephron morphogenesis	0.024415	4 (5)
nephron development	0.024415	4 (5)
nephron epithelium development	0.024415	4 (5)
positive regulation of circadian rhythm	0.024415	4 (5)
negative regulation of crystal cell differentiation	0.024415	4 (5)
central nervous system neuron development	0.024415	4 (5)
central nervous system neuron differentiation	0.024415	4 (5)
antennal joint development	0.024415	4 (5)
epidermis morphogenesis	0.024415	4 (5)
regulation of establishment of planar polarity	0.024415	4 (5)
positive regulation of behavior	0.024415	4 (5)
regulation of post-embryonic development	0.024415	4 (5)
positive regulation of circadian sleep/wake cycle, sleep	0.024415	4 (5)
regulation of nurse cell apoptotic process	0.024415	4 (5)
regulation of mitotic centrosome separation	0.024415	4 (5)
dorsal closure, leading edge cell fate determination	0.024415	4 (5)
anterior midgut invagination	0.024415	4 (5)
regulation of microtubule-based process	0.02468	15 (40)
regulation of endocytosis	0.025716	11 (26)
negative regulation of Wnt receptor signaling pathway	0.025716	11 (26)
positive regulation of antibacterial peptide biosynthetic process	0.025716	11 (26)
negative regulation of microtubule depolymerization	0.025716	11 (26)
negative regulation of microtubule polymerization or depolymerization	0.025716	11 (26)
microtubule-based transport	0.025936	13 (33)
neuroblast division	0.025936	13 (33)
synaptic vesicle exocytosis	0.026331	21 (63)
response to extracellular stimulus	0.026758	22 (67)
detection of external stimulus	0.026758	22 (67)
protein dephosphorylation	0.026758	28 (91)
regulation of organelle organization	0.026758	44 (158)
ion transport	0.027636	83 (331)
response to radiation	0.027639	43 (154)
response to abiotic stimulus	0.027841	77 (304)
response to starvation	0.028014	17 (48)
regulation of defense response	0.028014	17 (48)
regulation of multicellular organism growth	0.028014	14 (37)
regulation of Malpighian tubule diameter	0.028014	3 (3)
garland nephrocyte differentiation	0.028014	3 (3)
dorsal vessel heart proper cell fate commitment	0.028014	3 (3)
dorsal vessel aortic cell fate commitment	0.028014	3 (3)
filtration diaphragm assembly	0.028014	3 (3)
nephrocyte diaphragm assembly	0.028014	3 (3)
ectoderm formation	0.028014	3 (3)
ectodermal cell fate specification	0.028014	3 (3)
ectodermal cell fate commitment	0.028014	3 (3)
regulation of multicellular organismal metabolic process	0.028014	3 (3)
activation of immune response	0.028014	3 (3)
negative regulation of DNA endoreduplication	0.028014	3 (3)
vesicle uncoating	0.028014	3 (3)
ectodermal cell differentiation	0.028014	3 (3)
basement membrane disassembly	0.028014	3 (3)
adherens junction assembly	0.028014	3 (3)
energy homeostasis	0.028014	3 (3)
establishment of thoracic bristle planar orientation	0.028014	3 (3)
stabilization of membrane potential	0.028014	3 (3)
negative regulation of muscle organ development	0.028014	3 (3)
ornithine metabolic process	0.028014	3 (3)
substrate-dependent cell migration, cell extension	0.028014	3 (3)
substrate-dependent cell migration	0.028014	3 (3)
positive regulation of centrosome cycle	0.028014	3 (3)
positive regulation of mitotic centrosome separation	0.028014	3 (3)
anterior midgut development	0.028014	3 (3)
synaptic vesicle uncoating	0.028014	3 (3)
haltere disc morphogenesis	0.028014	3 (3)
specification of segmental identity, labial segment	0.028014	3 (3)
specification of segmental identity, antennal segment	0.028014	3 (3)
extracellular matrix disassembly	0.028014	3 (3)
adenylate cyclase-activating G-protein coupled receptor signaling pathway	0.028014	3 (3)
sphingoid biosynthetic process	0.028014	3 (3)
ceramide biosynthetic process	0.028014	3 (3)
negative regulation of ERBB signaling pathway	0.028014	10 (23)
circadian sleep/wake cycle	0.028014	10 (23)
negative regulation of epidermal growth factor receptor signaling pathway	0.028014	10 (23)
positive regulation of catalytic activity	0.028263	18 (52)
induction of apoptosis	0.028931	12 (30)
germarium-derived oocyte fate determination	0.028931	12 (30)
regulation of microtubule polymerization or depolymerization	0.028931	12 (30)
wound healing	0.029172	19 (56)
metabolic process	0.029657	998 (4850)
molting cycle process	0.030049	15 (41)
olfactory behavior	0.031051	45 (164)
chitin-based embryonic cuticle biosynthetic process	0.031392	9 (20)
regulation of circadian sleep/wake cycle	0.031392	9 (20)
positive regulation of developmental growth	0.031392	9 (20)
adult behavior	0.032091	44 (160)
polysaccharide catabolic process	0.032467	13 (34)
torso signaling pathway	0.032467	13 (34)
cytoskeleton-dependent intracellular transport	0.032467	13 (34)
clypeo-labral disc development	0.034268	5 (8)
establishment of mitochondrion localization	0.034268	5 (8)
canonical Wnt receptor signaling pathway	0.034268	5 (8)
positive chemotaxis	0.034268	5 (8)
basement membrane organization	0.034268	5 (8)
establishment of mitochondrion localization, microtubule-mediated	0.034268	5 (8)
mitochondrion transport along microtubule	0.034268	5 (8)
proboscis development	0.034268	5 (8)
imaginal disc eversion	0.034268	5 (8)
epithelial cell fate determination, open tracheal system	0.034268	5 (8)
establishment of blood-brain barrier	0.034319	8 (17)
thermotaxis	0.034319	8 (17)
ecdysteroid metabolic process	0.034319	8 (17)
regulation of microtubule cytoskeleton organization	0.035045	14 (38)
regulation of stress-activated protein kinase signaling cascade	0.035045	14 (38)
regulation of stress-activated MAPK cascade	0.035045	14 (38)
regulation of JNK cascade	0.035045	14 (38)
detection of abiotic stimulus	0.035553	20 (61)
establishment of glial blood-brain barrier	0.036627	7 (14)
regulation of neurotransmitter transport	0.036627	7 (14)
cellular divalent inorganic cation homeostasis	0.036627	7 (14)
larval somatic muscle development	0.036627	7 (14)
regulation of neurotransmitter secretion	0.036627	7 (14)
pupariation	0.0369	6 (11)
photoreceptor cell fate specification	0.0369	6 (11)
sulfate transport	0.0369	6 (11)
ecdysone metabolic process	0.0369	6 (11)
delamination	0.0369	6 (11)
regulation of eye photoreceptor cell development	0.0369	6 (11)
negative regulation of cell-cell adhesion	0.0369	6 (11)
positive regulation of synaptic growth at neuromuscular junction	0.0369	6 (11)
second mitotic wave involved in compound eye morphogenesis	0.0369	6 (11)
sperm storage	0.0369	6 (11)
synaptic target recognition	0.0369	6 (11)
asymmetric protein localization	0.0369	15 (42)
extracellular matrix organization	0.037226	12 (31)
response to alkaloid	0.037789	10 (24)
response to light stimulus	0.03822	38 (136)
negative regulation of organelle organization	0.040112	17 (50)
establishment of localization in cell	0.040154	124 (527)
secondary metabolic process	0.040368	26 (86)
regulation of secretion	0.040869	13 (35)
apposition of dorsal and ventral imaginal disc-derived wing surfaces	0.040869	13 (35)
pigmentation	0.041818	23 (74)
maintenance of location	0.041979	20 (62)
secretion by cell	0.042993	44 (163)
positive regulation of phosphorus metabolic process	0.043555	11 (28)
positive regulation of phosphorylation	0.043555	11 (28)
positive regulation of phosphate metabolic process	0.043555	11 (28)
regulation of microtubule depolymerization	0.043555	11 (28)
small molecule biosynthetic process	0.043555	29 (99)
learning	0.043555	29 (99)
cellular carbohydrate metabolic process	0.044598	28 (95)
developmental maturation	0.044919	48 (181)
multicellular organismal aging	0.045587	36 (129)
aging	0.045587	36 (129)
oocyte axis specification	0.046061	39 (142)
exocytosis	0.048806	23 (75)
positive regulation of cell cycle process	0.049021	8 (18)
negative regulation of synaptic growth at neuromuscular junction	0.049021	8 (18)
fusome organization	0.049021	8 (18)
cell-substrate adhesion	0.049021	8 (18)

## Sheet: S2D
# Intergenic (1818 intervals)
chr2L	91716	91944
chr2L	469246	469624
chr2L	483433	483639
chr2L	487402	487608
chr2L	488598	489633
chr2L	489693	490243
chr2L	518573	519007
chr2L	519354	519663
chr2L	604088	604380
chr2L	608834	608939
chr2L	718660	718985
chr2L	903462	903682
chr2L	906820	907194
chr2L	907920	908184
chr2L	1218776	1219386
chr2L	1227586	1228066
chr2L	1421236	1421572
chr2L	1433766	1434156
chr2L	1435582	1436081
chr2L	1436582	1437024
chr2L	1441306	1442018
chr2L	1445426	1445921
chr2L	1628210	1628864
chr2L	1631280	1631841
chr2L	1632656	1633090
chr2L	1634196	1634590
chr2L	1637271	1637548
chr2L	1882302	1882510
chr2L	1957933	1958364
chr2L	2125738	2126114
chr2L	2181433	2181873
chr2L	2183084	2183690
chr2L	2292544	2292768
chr2L	2620172	2620346
chr2L	3000284	3000674
chr2L	3004356	3004638
chr2L	3005562	3006278
chr2L	3007870	3008102
chr2L	3477130	3477252
chr2L	3549676	3549903
chr2L	3577887	3578000
chr2L	3584170	3584280
chr2L	3587634	3588008
chr2L	3589383	3589490
chr2L	3600942	3601210
chr2L	3601375	3601597
chr2L	3602264	3602702
chr2L	3603140	3603696
chr2L	3612870	3613379
chr2L	3613417	3613761
chr2L	3614300	3614627
chr2L	3614967	3615406
chr2L	3695540	3695594
chr2L	3818457	3818900
chr2L	3820168	3820778
chr2L	3821479	3822145
chr2L	3822322	3822868
chr2L	3841392	3841841
chr2L	3847390	3847452
chr2L	3848823	3848990
chr2L	3853232	3853611
chr2L	3853661	3853876
chr2L	3854594	3855039
chr2L	4221614	4222170
chr2L	4347838	4348004
chr2L	4597651	4597751
chr2L	4597974	4598246
chr2L	4609906	4609976
chr2L	5283828	5283936
chr2L	5391420	5392190
chr2L	5395860	5396358
chr2L	5398883	5399386
chr2L	5400318	5400874
chr2L	5456689	5456748
chr2L	5461481	5461762
chr2L	5496454	5496735
chr2L	5589844	5590130
chr2L	5593258	5593317
chr2L	5593592	5593911
chr2L	5595181	5595690
chr2L	5673068	5673393
chr2L	5684664	5684878
chr2L	5815786	5816128
chr2L	5881134	5881511
chr2L	6171248	6171628
chr2L	6238354	6238686
chr2L	6241934	6242317
chr2L	6255737	6255792
chr2L	6423213	6423539
chr2L	6709861	6710256
chr2L	6821236	6821566
chr2L	6847523	6847712
chr2L	7156581	7156850
chr2L	7295776	7296114
chr2L	7296220	7296776
chr2L	7298581	7298865
chr2L	7301168	7301501
chr2L	7304521	7304972
chr2L	7330380	7330550
chr2L	7435438	7435880
chr2L	7617256	7617633
chr2L	7618626	7619891
chr2L	7624744	7625120
chr2L	7640738	7641522
chr2L	8782102	8782315
chr2L	8810486	8810590
chr2L	8811468	8812015
chr2L	8878571	8878790
chr2L	8974006	8974215
chr2L	8985717	8985990
chr2L	8991545	8991866
chr2L	9080692	9080870
chr2L	9332829	9333587
chr2L	9498434	9498758
chr2L	9583885	9584226
chr2L	9584836	9585429
chr2L	9605732	9605796
chr2L	9670952	9671356
chr2L	9674434	9674702
chr2L	9676467	9676837
chr2L	9971483	9971700
chr2L	9981434	9981602
chr2L	10321660	10322156
chr2L	10660470	10660734
chr2L	10756225	10756542
chr2L	10757874	10758250
chr2L	10901866	10902082
chr2L	10902736	10903227
chr2L	10925680	10926231
chr2L	10941124	10941185
chr2L	11186544	11187040
chr2L	11329748	11330702
chr2L	11338735	11339271
chr2L	11345273	11345380
chr2L	11346478	11346753
chr2L	11359073	11359288
chr2L	11363258	11363474
chr2L	11373968	11374858
chr2L	11376843	11377220
chr2L	11402460	11402588
chr2L	11411918	11412153
chr2L	11450708	11450926
chr2L	11452744	11452912
chr2L	11455483	11455598
chr2L	11455813	11456138
chr2L	11612517	11612744
chr2L	11721364	11721853
chr2L	11821851	11822113
chr2L	11975126	11975406
chr2L	11980791	11981348
chr2L	12007081	12007626
chr2L	12079852	12080172
chr2L	12087057	12087597
chr2L	12121098	12121824
chr2L	12344231	12344450
chr2L	12632926	12633708
chr2L	12636348	12636898
chr2L	12929930	12929993
chr2L	13068969	13069070
chr2L	13225281	13225602
chr2L	13225881	13225938
chr2L	13226937	13227691
chr2L	13234356	13235077
chr2L	13254096	13254314
chr2L	14180619	14180950
chr2L	14183099	14183154
chr2L	14242511	14242668
chr2L	14261908	14262183
chr2L	14429180	14429387
chr2L	14429501	14430444
chr2L	14435608	14436773
chr2L	14451937	14452556
chr2L	14458162	14458212
chr2L	14459482	14460038
chr2L	14461630	14462070
chr2L	14486046	14486590
chr2L	14487153	14487470
chr2L	14501598	14501838
chr2L	14504146	14504410
chr2L	14513329	14513643
chr2L	14540450	14540823
chr2L	14558318	14558369
chr2L	14562769	14563199
chr2L	14566719	14567064
chr2L	14576904	14577454
chr2L	14577570	14578060
chr2L	14790532	14790734
chr2L	15002266	15002654
chr2L	15003435	15003927
chr2L	15322929	15323860
chr2L	15325122	15325342
chr2L	15333697	15333757
chr2L	15339702	15340023
chr2L	15426825	15427037
chr2L	15428077	15428352
chr2L	15431270	15431710
chr2L	15480614	15481484
chr2L	15483529	15483742
chr2L	15609090	15609311
chr2L	15610466	15610633
chr2L	15782060	15782450
chr2L	15782788	15782939
chr2L	16455147	16455594
chr2L	16591050	16591108
chr2L	16594574	16595234
chr2L	16600304	16600688
chr2L	16751442	16751772
chr2L	16833874	16833934
chr2L	17126530	17126702
chr2L	17263370	17263876
chr2L	17428986	17429318
chr2L	17564834	17564889
chr2L	17607853	17608126
chr2L	17619056	17619500
chr2L	17625220	17625662
chr2L	17625940	17626764
chr2L	17639955	17640065
chr2L	17741052	17741272
chr2L	17774606	17774934
chr2L	17779436	17779660
chr2L	17935700	17936192
chr2L	17936790	17937079
chr2L	18112638	18112741
chr2L	18112798	18113069
chr2L	18280993	18281274
chr2L	18283308	18283568
chr2L	18461174	18461602
chr2L	18466783	18467043
chr2L	18500876	18501266
chr2L	18502251	18502580
chr2L	18504292	18504624
chr2L	18507370	18507644
chr2L	18517157	18517591
chr2L	18597122	18597454
chr2L	18598332	18598678
chr2L	18744094	18744144
chr2L	18794795	18794916
chr2L	18886055	18886488
chr2L	19219733	19220340
chr2L	19227867	19228082
chr2L	19234187	19234462
chr2L	19274626	19274952
chr2L	19293642	19294257
chr2L	19327418	19327800
chr2L	19337205	19337492
chr2L	19459797	19459967
chr2L	19807613	19807943
chr2L	19819993	19820988
chr2L	20130262	20130536
chr2L	20298770	20299205
chr2L	20400582	20400791
chr2L	20401900	20401945
chr2L	20465196	20465423
chr2L	20483472	20483621
chr2L	20628997	20629222
chr2L	20648846	20649072
chr2L	20714460	20714784
chr2L	20768476	20768577
chr2L	20785577	20786030
chr2L	20995572	20995950
chr2L	21023956	21024444
chr2L	21558709	21558770
chr2L	21800116	21800384
chr2L	21809736	21810945
chr2L	21819968	21820186
chr2L	21828106	21828210
chr2L	21839649	21839809
chr2L	21840479	21840799
chr2L	21840864	21841239
chr2L	21843611	21843989
chr2L	21844712	21845044
chr2L	21846309	21847019
chr2L	21847622	21847894
chr2L	21848283	21848829
chr2L	21851369	21851694
chr2L	21853729	21854222
chr2L	21859499	21860122
chr2L	21861214	21861809
chr2L	21864679	21865236
chr2L	21865448	21865727
chr2L	21877220	21877495
chr2L	21879854	21880306
chr2L	21880842	21881290
chr2L	21895208	21895695
chr2L	21975164	21975402
chr2L	22244898	22245058
chr2LHet	155955	156290
chr2R	670982	671082
chr2R	830531	830640
chr2R	1231926	1232246
chr2R	1353353	1353690
chr2R	1493448	1494378
chr2R	1579138	1579462
chr2R	1619022	1619352
chr2R	1621978	1622688
chr2R	1623733	1623958
chr2R	1629470	1629908
chr2R	1630173	1630238
chr2R	1632372	1632698
chr2R	1633028	1633428
chr2R	1769541	1769871
chr2R	1804854	1805192
chr2R	1936098	1936487
chr2R	1956822	1957327
chr2R	1960186	1960448
chr2R	2745734	2746130
chr2R	2893864	2893972
chr2R	2958762	2959200
chr2R	3022558	3022666
chr2R	3129758	3130358
chr2R	3134033	3134368
chr2R	3135031	3136244
chr2R	3157091	3158068
chr2R	3171818	3172213
chr2R	3173596	3173694
chr2R	3175558	3175958
chr2R	3181348	3181956
chr2R	3195750	3196186
chr2R	3198438	3198773
chr2R	3304490	3304975
chr2R	3558359	3558919
chr2R	3601876	3602424
chr2R	3911968	3912455
chr2R	4078554	4078835
chr2R	4079217	4079824
chr2R	4131028	4131572
chr2R	4170132	4170854
chr2R	4223913	4224753
chr2R	4269306	4269454
chr2R	4305540	4305934
chr2R	4501345	4501510
chr2R	4524724	4525153
chr2R	4528670	4529014
chr2R	4529510	4529828
chr2R	4530993	4531322
chr2R	4622516	4623005
chr2R	4829356	4829796
chr2R	4855876	4855976
chr2R	4874796	4874846
chr2R	4875670	4876216
chr2R	4877652	4877982
chr2R	4923911	4924071
chr2R	5087436	5087748
chr2R	5307148	5307867
chr2R	5432100	5432326
chr2R	5437380	5437445
chr2R	5451852	5451908
chr2R	5583857	5584074
chr2R	5586377	5586820
chr2R	5637968	5638532
chr2R	5865011	5865666
chr2R	5871558	5871606
chr2R	6152656	6152881
chr2R	6858745	6859190
chr2R	7163348	7163562
chr2R	7215040	7215375
chr2R	7288080	7288256
chr2R	7321312	7321855
chr2R	7399412	7399613
chr2R	7410672	7410836
chr2R	7410999	7411062
chr2R	7425024	7425579
chr2R	7427513	7428009
chr2R	7429704	7430304
chr2R	7436470	7437022
chr2R	7439279	7439608
chr2R	7462656	7463194
chr2R	7590801	7591030
chr2R	7647229	7647724
chr2R	7705479	7706021
chr2R	7801128	7801348
chr2R	7807240	7807616
chr2R	7820384	7820858
chr2R	7821974	7822178
chr2R	8535601	8535917
chr2R	8615674	8615948
chr2R	8667708	8667815
chr2R	8667872	8668137
chr2R	8705494	8705816
chr2R	8868023	8869113
chr2R	9058366	9058584
chr2R	9153916	9154123
chr2R	9189648	9190209
chr2R	9192620	9193112
chr2R	9226173	9226720
chr2R	9293109	9293274
chr2R	9422260	9423173
chr2R	9451183	9452058
chr2R	9453884	9454096
chr2R	9638456	9638898
chr2R	9676350	9676408
chr2R	10403056	10403333
chr2R	10699505	10699740
chr2R	10937010	10937446
chr2R	10986942	10987833
chr2R	11133242	11133518
chr2R	11134287	11134512
chr2R	11378442	11378547
chr2R	11386026	11386900
chr2R	11387127	11387350
chr2R	11395587	11396209
chr2R	11501640	11502246
chr2R	11611422	11611684
chr2R	11729226	11729501
chr2R	12042790	12043006
chr2R	12265207	12265752
chr2R	12459298	12459468
chr2R	12527495	12527653
chr2R	12555818	12556202
chr2R	12620775	12620990
chr2R	12695914	12696342
chr2R	12698482	12698656
chr2R	12700912	12701516
chr2R	12705196	12705525
chr2R	12721922	12722141
chr2R	12722576	12722858
chr2R	12736271	12736490
chr2R	12970582	12970966
chr2R	13018590	13018654
chr2R	13034099	13034379
chr2R	13049329	13049720
chr2R	13054340	13055278
chr2R	13093276	13093329
chr2R	13277138	13277697
chr2R	13281660	13281935
chr2R	13644272	13644765
chr2R	13884736	13884780
chr2R	13900958	13901111
chr2R	13931155	13931588
chr2R	13947376	13947759
chr2R	14081732	14082006
chr2R	14092688	14093340
chr2R	14111485	14111655
chr2R	14155597	14155657
chr2R	14156697	14157092
chr2R	14208287	14208668
chr2R	14210263	14210484
chr2R	14228530	14228920
chr2R	14266314	14266418
chr2R	14390289	14390670
chr2R	14460417	14460627
chr2R	14462177	14462508
chr2R	14476534	14476858
chr2R	14668263	14668806
chr2R	14702473	14702583
chr2R	14716813	14717153
chr2R	14933363	14933742
chr2R	15145378	15146199
chr2R	15152858	15153304
chr2R	15154627	15155392
chr2R	15158090	15158308
chr2R	15199178	15199287
chr2R	15219645	15220070
chr2R	15226457	15226828
chr2R	15697527	15698308
chr2R	15698402	15698966
chr2R	15701482	15702046
chr2R	15722828	15723373
chr2R	15728216	15728713
chr2R	15730192	15730536
chr2R	15739278	15739763
chr2R	15782878	15783212
chr2R	15893384	15893714
chr2R	15894419	15894814
chr2R	15902074	15902296
chr2R	15919829	15920218
chr2R	15937377	15937717
chr2R	15939470	15939915
chr2R	15940189	15940678
chr2R	15941403	15942215
chr2R	15943865	15944480
chr2R	15964550	15964768
chr2R	15986111	15986665
chr2R	15993922	15994415
chr2R	16006570	16006897
chr2R	16007125	16007228
chr2R	16025000	16025214
chr2R	16104696	16105252
chr2R	16109372	16109424
chr2R	16110753	16110964
chr2R	16119052	16119328
chr2R	16423854	16424244
chr2R	16430559	16430679
chr2R	16559656	16560811
chr2R	16723605	16724050
chr2R	16794516	16795166
chr2R	16836019	16836249
chr2R	16849659	16849934
chr2R	16865894	16866049
chr2R	16921222	16921506
chr2R	17257154	17257382
chr2R	17267835	17268058
chr2R	17489760	17490038
chr2R	17494543	17494886
chr2R	17495204	17495542
chr2R	17497628	17498056
chr2R	17498892	17498988
chr2R	17595242	17596067
chr2R	17638048	17638591
chr2R	17641068	17641445
chr2R	17658934	17659436
chr2R	17679228	17679518
chr2R	17706514	17706899
chr2R	17740620	17741161
chr2R	18481081	18481364
chr2R	18525138	18525362
chr2R	18579146	18579852
chr2R	18625239	18625463
chr2R	18627978	18628366
chr2R	18727688	18727764
chr2R	18911736	18911994
chr2R	18919652	18919804
chr2R	18937242	18937796
chr2R	19091581	19091632
chr2R	19093672	19094221
chr2R	19094596	19094767
chr2R	19096034	19096255
chr2R	19103398	19104064
chr2R	19104176	19104396
chr2R	19104946	19106489
chr2R	19109130	19109564
chr2R	19115881	19116056
chr2R	19180142	19180402
chr2R	19314776	19314999
chr2R	19315261	19315592
chr2R	19391930	19392208
chr2R	19429882	19430160
chr2R	19504032	19504681
chr2R	19506498	19507208
chr2R	19515572	19516013
chr2R	19636022	19636187
chr2R	19688048	19688504
chr2R	19756254	19756534
chr2R	19969093	19969373
chr2R	20048741	20049460
chr2R	20096321	20096648
chr2R	20162586	20162641
chr2R	20188106	20188330
chr2R	20201872	20202078
chr2R	20202849	20203179
chr2R	20204730	20204936
chr2R	20204998	20205046
chr2R	20205980	20206536
chr2R	20208688	20208905
chr2R	20264342	20264789
chr2R	20581634	20581964
chr2R	20582244	20582518
chr2R	20667990	20668925
chr2R	20728205	20728490
chr2R	20728535	20728760
chr2R	20741252	20741910
chr2R	20843282	20844645
chr2R	20863230	20863514
chr2R	20872800	20873024
chr2R	20944138	20944520
chr2R	20946558	20947051
chr2R	20952780	20953760
chr2R	21051734	21051890
chr2R	21079724	21080050
chr2R	21110681	21110736
chr2R	21111848	21112338
chr2RHet	464288	464346
chr2RHet	1743756	1743926
chr2RHet	2069455	2069578
chr3L	54653	54818
chr3L	63068	63286
chr3L	66140	66463
chr3L	82156	82437
chr3L	93303	93646
chr3L	97380	97436
chr3L	121030	121142
chr3L	123890	124383
chr3L	125383	125710
chr3L	232408	232510
chr3L	271524	271670
chr3L	361220	361595
chr3L	389112	389272
chr3L	393780	394055
chr3L	396310	397025
chr3L	590188	590948
chr3L	614210	614826
chr3L	617950	618614
chr3L	621250	621692
chr3L	622908	623464
chr3L	660410	660690
chr3L	715414	715972
chr3L	757446	757876
chr3L	759916	759968
chr3L	771676	772294
chr3L	777396	777616
chr3L	783948	784061
chr3L	799781	799842
chr3L	808968	809626
chr3L	810572	811336
chr3L	822391	822447
chr3L	822501	822606
chr3L	824366	824758
chr3L	899671	900824
chr3L	908531	909011
chr3L	912861	913361
chr3L	1112905	1113077
chr3L	1212021	1212288
chr3L	1216144	1216297
chr3L	1228133	1228458
chr3L	1228573	1228838
chr3L	1229075	1229168
chr3L	1255896	1256123
chr3L	1300838	1300894
chr3L	1441585	1441739
chr3L	1444989	1445545
chr3L	1446420	1446469
chr3L	1461448	1461706
chr3L	1581560	1581664
chr3L	1587668	1588208
chr3L	1675334	1676042
chr3L	1678954	1679846
chr3L	1679944	1680452
chr3L	1690945	1691000
chr3L	1704760	1704864
chr3L	1708160	1708445
chr3L	1746278	1746330
chr3L	1828126	1828407
chr3L	1829160	1829390
chr3L	1911170	1911786
chr3L	1915468	1915795
chr3L	1916780	1916835
chr3L	1923166	1923540
chr3L	2151803	2151852
chr3L	2152244	2152680
chr3L	2215380	2215990
chr3L	2382733	2383137
chr3L	2646638	2647015
chr3L	2664016	2664119
chr3L	2882357	2882643
chr3L	3001448	3001492
chr3L	3108630	3108852
chr3L	3246904	3247406
chr3L	3248342	3248390
chr3L	3250866	3250918
chr3L	3255315	3255552
chr3L	3319240	3319614
chr3L	3335787	3336126
chr3L	3387374	3387596
chr3L	3391489	3392489
chr3L	3488297	3488519
chr3L	3493239	3493574
chr3L	3660224	3660612
chr3L	3672551	3673046
chr3L	3690250	3690479
chr3L	3697412	3697842
chr3L	3810217	3810432
chr3L	3842668	3843588
chr3L	3934025	3934286
chr3L	3975166	3975379
chr3L	3976639	3977189
chr3L	4015854	4016356
chr3L	4017124	4017510
chr3L	4018665	4018724
chr3L	4044894	4045339
chr3L	4148292	4148567
chr3L	4382756	4383468
chr3L	4422039	4422362
chr3L	4442214	4442872
chr3L	4443822	4444536
chr3L	4444967	4445186
chr3L	4449754	4450080
chr3L	4461523	4461858
chr3L	4462622	4463229
chr3L	4463727	4464214
chr3L	4482197	4482376
chr3L	4496284	4496672
chr3L	4500406	4500636
chr3L	4525275	4525436
chr3L	4528229	4528449
chr3L	4686092	4686308
chr3L	4852678	4852732
chr3L	4854446	4854496
chr3L	4896196	4896414
chr3L	4898503	4898784
chr3L	4908944	4909012
chr3L	4991934	4991994
chr3L	4993148	4993369
chr3L	5056786	5057006
chr3L	5124271	5124439
chr3L	5379960	5380242
chr3L	5388704	5389097
chr3L	5571855	5572138
chr3L	5601840	5602065
chr3L	5604152	5604430
chr3L	5646051	5646222
chr3L	5849447	5849727
chr3L	5851096	5851262
chr3L	5859122	5859177
chr3L	5878870	5879087
chr3L	5886297	5886348
chr3L	5895422	5895704
chr3L	5973860	5974411
chr3L	5980680	5980899
chr3L	5980962	5982155
chr3L	5986723	5986942
chr3L	5987765	5988219
chr3L	6132909	6133309
chr3L	6262223	6262550
chr3L	6271472	6271784
chr3L	6292914	6293625
chr3L	6307708	6308094
chr3L	6309360	6309524
chr3L	6329553	6330320
chr3L	6342577	6342862
chr3L	6343069	6343513
chr3L	6345218	6345718
chr3L	6347353	6347573
chr3L	6349616	6350563
chr3L	6366994	6367278
chr3L	6376292	6376347
chr3L	6388176	6388384
chr3L	6446250	6446703
chr3L	6458474	6458627
chr3L	6460230	6460667
chr3L	6463586	6463862
chr3L	6466378	6467040
chr3L	6645245	6645524
chr3L	6654268	6654753
chr3L	6718826	6719334
chr3L	6805896	6805956
chr3L	6809371	6809812
chr3L	6810022	6810076
chr3L	6812819	6813269
chr3L	6813496	6813650
chr3L	6814200	6814804
chr3L	6818932	6819312
chr3L	6825204	6825529
chr3L	6840046	6840271
chr3L	6846938	6847436
chr3L	6908262	6908630
chr3L	6912376	6912821
chr3L	6978050	6978436
chr3L	6978602	6978930
chr3L	6997635	6998120
chr3L	7004991	7005445
chr3L	7078646	7078752
chr3L	7078927	7078974
chr3L	7282907	7283017
chr3L	7294125	7294400
chr3L	7300125	7300356
chr3L	7407479	7407882
chr3L	7417124	7417502
chr3L	7419760	7419977
chr3L	7421289	7421678
chr3L	7423769	7423940
chr3L	7424929	7425140
chr3L	7538818	7539048
chr3L	7543168	7543455
chr3L	7571323	7571562
chr3L	7574623	7575084
chr3L	7798257	7798712
chr3L	7799364	7799906
chr3L	7800633	7801016
chr3L	7803811	7803866
chr3L	7947482	7947532
chr3L	7947640	7947870
chr3L	7956126	7956553
chr3L	8066564	8066770
chr3L	8102098	8102314
chr3L	8145862	8146198
chr3L	8159668	8160283
chr3L	8310211	8310638
chr3L	8320430	8320760
chr3L	8323900	8324336
chr3L	8354816	8355572
chr3L	8356237	8356411
chr3L	8356458	8357175
chr3L	8633376	8633716
chr3L	8645583	8646408
chr3L	8658949	8659894
chr3L	8662584	8662689
chr3L	8679482	8679651
chr3L	8679701	8680198
chr3L	8700384	8700593
chr3L	8818348	8818782
chr3L	8996595	8996655
chr3L	9022390	9022785
chr3L	9032083	9032840
chr3L	9088624	9088892
chr3L	9203082	9203348
chr3L	9342282	9342668
chr3L	9753410	9754055
chr3L	9756044	9756265
chr3L	9865762	9866056
chr3L	10195766	10196042
chr3L	10198189	10198468
chr3L	10203744	10204190
chr3L	10229822	10230195
chr3L	10246413	10246688
chr3L	10323413	10324088
chr3L	10329310	10330138
chr3L	10427325	10427752
chr3L	10701338	10701652
chr3L	10738134	10738892
chr3L	10743734	10744016
chr3L	10762388	10762536
chr3L	10807154	10807201
chr3L	10808137	10808575
chr3L	10925171	10925556
chr3L	10944806	10944861
chr3L	10945026	10945812
chr3L	10947831	10948164
chr3L	10948278	10948384
chr3L	10951037	10951310
chr3L	10956256	10956861
chr3L	10958010	10958626
chr3L	11044751	11044850
chr3L	11266012	11266614
chr3L	11290105	11290650
chr3L	11336688	11337290
chr3L	11337359	11337455
chr3L	11337833	11338126
chr3L	11344603	11344767
chr3L	11344890	11345444
chr3L	11357981	11358253
chr3L	11358738	11359016
chr3L	11363525	11364293
chr3L	11370784	11371570
chr3L	11396741	11397136
chr3L	11399564	11400271
chr3L	11401096	11401206
chr3L	11406272	11406978
chr3L	11408030	11408076
chr3L	11413348	11413628
chr3L	12059332	12059672
chr3L	12076164	12076652
chr3L	12078582	12078918
chr3L	12094640	12094695
chr3L	12102010	12102506
chr3L	12105202	12105696
chr3L	12331302	12331692
chr3L	12385923	12386364
chr3L	12426727	12427452
chr3L	12452155	12452740
chr3L	12590464	12590696
chr3L	12599660	12599765
chr3L	12642218	12642390
chr3L	12644320	12644635
chr3L	12656578	12656643
chr3L	12658057	12658332
chr3L	12660270	12660655
chr3L	12718623	12718734
chr3L	12719340	12719600
chr3L	12903922	12904193
chr3L	13021837	13022174
chr3L	13046920	13047403
chr3L	13048343	13048898
chr3L	13052738	13053130
chr3L	13069294	13069567
chr3L	13069688	13069970
chr3L	13070512	13071062
chr3L	13075138	13075288
chr3L	13097338	13097394
chr3L	13099328	13099432
chr3L	13113343	13114244
chr3L	13136737	13136956
chr3L	13138768	13139044
chr3L	13143762	13143992
chr3L	13144162	13144372
chr3L	13148888	13149597
chr3L	13149936	13150430
chr3L	13181496	13181728
chr3L	13386650	13386866
chr3L	13388136	13388356
chr3L	13399846	13400174
chr3L	13413097	13413317
chr3L	13414097	13414475
chr3L	13414970	13415637
chr3L	13415747	13415807
chr3L	13514194	13514581
chr3L	13666988	13667532
chr3L	13667642	13668150
chr3L	13673483	13673534
chr3L	13678308	13678639
chr3L	13678806	13679129
chr3L	13679422	13680283
chr3L	13765370	13765437
chr3L	13770874	13771034
chr3L	13865420	13866075
chr3L	14124864	14125082
chr3L	14128927	14128980
chr3L	14132992	14133212
chr3L	14143282	14143500
chr3L	14144448	14145372
chr3L	14146252	14147132
chr3L	14147738	14148562
chr3L	14161867	14162647
chr3L	14173808	14174417
chr3L	14176892	14177435
chr3L	14447878	14448484
chr3L	14451169	14451450
chr3L	14488736	14488841
chr3L	14509254	14509468
chr3L	14573768	14573981
chr3L	14574147	14574261
chr3L	14575038	14575477
chr3L	14680404	14680741
chr3L	14689102	14689318
chr3L	14939195	14939234
chr3L	14943316	14943754
chr3L	14946504	14947100
chr3L	14949756	14950132
chr3L	14951348	14952286
chr3L	14953488	14954152
chr3L	14960698	14961465
chr3L	14965362	14965799
chr3L	14985271	14985718
chr3L	15032025	15032252
chr3L	15037246	15037366
chr3L	15038129	15038904
chr3L	15040338	15040827
chr3L	15171286	15171734
chr3L	15194225	15194552
chr3L	15214674	15214845
chr3L	15216884	15217212
chr3L	15222722	15222936
chr3L	15255052	15256041
chr3L	15297192	15297731
chr3L	15307633	15307965
chr3L	15345093	15345415
chr3L	15376272	15376441
chr3L	15389686	15390141
chr3L	15627288	15627910
chr3L	15656282	15656552
chr3L	15657105	15657485
chr3L	15664190	15664531
chr3L	15688280	15688835
chr3L	15694622	15694836
chr3L	15696695	15697039
chr3L	15698082	15698683
chr3L	15706990	15707094
chr3L	15779702	15779975
chr3L	15787678	15788270
chr3L	15794882	15795365
chr3L	15798125	15798500
chr3L	15800000	15800992
chr3L	16010478	16011243
chr3L	16027688	16028032
chr3L	16160530	16160851
chr3L	16273223	16273600
chr3L	16275143	16275517
chr3L	16280430	16280640
chr3L	16291262	16291696
chr3L	16296374	16296588
chr3L	16575497	16575714
chr3L	16663707	16664154
chr3L	16736490	16736528
chr3L	16738360	16739074
chr3L	16838392	16838607
chr3L	16963356	16963573
chr3L	16997013	16997336
chr3L	16999328	16999718
chr3L	17004101	17004384
chr3L	17024351	17024406
chr3L	17024904	17025056
chr3L	17253586	17254190
chr3L	17301052	17301330
chr3L	17382952	17383452
chr3L	17386027	17386584
chr3L	17651072	17651572
chr3L	17881302	17881464
chr3L	17923480	17923760
chr3L	17943288	17943682
chr3L	18140190	18140311
chr3L	18210874	18211316
chr3L	18211408	18211464
chr3L	18217728	18217964
chr3L	18268452	18268720
chr3L	18273777	18274112
chr3L	18283090	18283574
chr3L	18289452	18289902
chr3L	18316245	18316470
chr3L	18318552	18318822
chr3L	18324492	18324720
chr3L	18335542	18335880
chr3L	18347984	18348042
chr3L	18348206	18348696
chr3L	18354634	18355016
chr3L	18355408	18355840
chr3L	18357216	18357558
chr3L	18364037	18364262
chr3L	18458691	18458965
chr3L	18462593	18462923
chr3L	18465459	18465728
chr3L	19038444	19038504
chr3L	19183552	19183807
chr3L	19284632	19284897
chr3L	19459574	19459635
chr3L	19511454	19511775
chr3L	19513925	19514356
chr3L	19522236	19522500
chr3L	19549231	19550170
chr3L	19551216	19551930
chr3L	19639218	19639765
chr3L	19688387	19688827
chr3L	19864386	19865096
chr3L	20082074	20082518
chr3L	20138609	20138659
chr3L	20202361	20202642
chr3L	20434687	20434952
chr3L	20537080	20537475
chr3L	20544618	20545063
chr3L	20559310	20559593
chr3L	20568504	20568726
chr3L	20615083	20615303
chr3L	20624216	20624427
chr3L	20635869	20636251
chr3L	20637021	20637734
chr3L	20662321	20662438
chr3L	20673208	20674050
chr3L	20674423	20674743
chr3L	20678118	20678338
chr3L	20680243	20680298
chr3L	20680958	20681193
chr3L	20690598	20690748
chr3L	20716669	20716939
chr3L	20747467	20748022
chr3L	20787937	20788490
chr3L	20830564	20831221
chr3L	20945625	20945675
chr3L	20945902	20946016
chr3L	20947161	20947666
chr3L	20968730	20969220
chr3L	20983241	20983405
chr3L	21216494	21216996
chr3L	21217984	21218314
chr3L	21219200	21219579
chr3L	21273482	21273653
chr3L	21327161	21327547
chr3L	21327885	21328320
chr3L	21448392	21448767
chr3L	21636432	21636766
chr3L	21637630	21637685
chr3L	21661238	21661348
chr3L	21701051	21701656
chr3L	21704194	21704472
chr3L	21706282	21706437
chr3L	21710688	21710787
chr3L	21712390	21712832
chr3L	21737297	21737632
chr3L	21774477	21775025
chr3L	21964878	21965098
chr3L	21998385	21998554
chr3L	22028241	22028416
chr3L	22081544	22081826
chr3L	22082040	22082252
chr3L	22090404	22091214
chr3L	22108374	22108597
chr3L	22110414	22111075
chr3L	22112059	22112444
chr3L	22128344	22128952
chr3L	22414297	22414683
chr3L	22416058	22416108
chr3L	22416596	22417253
chr3L	22418188	22418353
chr3L	22422773	22423322
chr3L	22432163	22432710
chr3L	22433374	22433884
chr3L	22439763	22439983
chr3L	22461266	22461316
chr3L	22470068	22470278
chr3L	22520933	22521218
chr3L	22569456	22569496
chr3L	22570278	22570333
chr3L	22636100	22636546
chr3L	22646668	22646842
chr3L	22646951	22647050
chr3L	22827732	22827790
chr3L	22830855	22831806
chr3L	22889388	22889758
chr3L	22924979	22925233
chr3L	22929376	22929539
chr3L	22936528	22936678
chr3L	23377448	23377845
chr3L	24438073	24438342
chr3LHet	701660	701990
chr3LHet	708650	709040
chr3LHet	937067	937392
chr3LHet	2195034	2195466
chr3R	169826	170090
chr3R	178502	178667
chr3R	246429	246715
chr3R	396860	398453
chr3R	414237	414683
chr3R	630173	630331
chr3R	671360	672360
chr3R	672635	673452
chr3R	676542	676817
chr3R	698802	698965
chr3R	705692	706395
chr3R	722510	723120
chr3R	727689	727850
chr3R	789564	789832
chr3R	802424	803190
chr3R	803356	803535
chr3R	806280	806500
chr3R	836472	837017
chr3R	838062	839338
chr3R	843842	844120
chr3R	849452	849575
chr3R	851322	851702
chr3R	853906	854522
chr3R	857262	857700
chr3R	864254	864804
chr3R	885160	885914
chr3R	886922	886958
chr3R	887244	887293
chr3R	892144	892466
chr3R	902363	902597
chr3R	904452	904944
chr3R	930532	930680
chr3R	935534	935858
chr3R	936518	936858
chr3R	943620	944388
chr3R	946534	946798
chr3R	946913	946968
chr3R	950973	951200
chr3R	1096457	1096963
chr3R	1229622	1230264
chr3R	1405238	1405512
chr3R	1528480	1528653
chr3R	1550324	1550593
chr3R	1553623	1553993
chr3R	1554729	1554821
chr3R	1635898	1636354
chr3R	1774768	1774938
chr3R	1908088	1908271
chr3R	1929378	1929589
chr3R	1942634	1943460
chr3R	1947524	1948364
chr3R	1992908	1993558
chr3R	2054720	2055060
chr3R	2058240	2058901
chr3R	2062750	2063580
chr3R	2065398	2066061
chr3R	2066100	2066381
chr3R	2069018	2069788
chr3R	2084690	2084810
chr3R	2124455	2125120
chr3R	2291118	2292217
chr3R	2300250	2300586
chr3R	2451651	2451826
chr3R	2514191	2514571
chr3R	2610724	2610942
chr3R	2637830	2638824
chr3R	2640096	2640532
chr3R	2683257	2683652
chr3R	2686288	2686778
chr3R	2688494	2688714
chr3R	2689812	2690032
chr3R	2708230	2708352
chr3R	2710983	2711598
chr3R	2715116	2715276
chr3R	2824661	2825266
chr3R	2828467	2828681
chr3R	2831494	2831923
chr3R	2834850	2835176
chr3R	2859319	2859705
chr3R	2861404	2861894
chr3R	2863104	2863324
chr3R	2869386	2869979
chr3R	3136578	3136625
chr3R	3158748	3158854
chr3R	3164844	3165112
chr3R	3165620	3166376
chr3R	3169462	3169684
chr3R	3222596	3222862
chr3R	3261371	3261581
chr3R	3265002	3265054
chr3R	3289852	3290350
chr3R	3290525	3291236
chr3R	3306514	3306638
chr3R	3805598	3806086
chr3R	3822485	3822527
chr3R	3823795	3824126
chr3R	3824235	3824460
chr3R	3874847	3875498
chr3R	3964536	3964646
chr3R	3964702	3964758
chr3R	4013166	4013208
chr3R	4030500	4030718
chr3R	4077448	4077684
chr3R	4102473	4102866
chr3R	4106378	4106488
chr3R	4107044	4107386
chr3R	4107818	4108143
chr3R	4109801	4110455
chr3R	4162588	4162820
chr3R	4164366	4164843
chr3R	4373083	4373359
chr3R	4373469	4373684
chr3R	4373964	4374184
chr3R	4406845	4407120
chr3R	4442155	4442497
chr3R	4506352	4506617
chr3R	4507733	4508112
chr3R	4524783	4524877
chr3R	4634051	4634387
chr3R	4798952	4799006
chr3R	4828210	4828707
chr3R	4828871	4830074
chr3R	5221793	5222003
chr3R	5222330	5222564
chr3R	5301602	5301983
chr3R	5570599	5572524
chr3R	5817062	5817328
chr3R	5906107	5906427
chr3R	5908569	5908676
chr3R	5911434	5911821
chr3R	5917433	5917864
chr3R	5919239	5920071
chr3R	5923982	5924206
chr3R	5944988	5945707
chr3R	6013786	6014062
chr3R	6015060	6015719
chr3R	6016218	6016372
chr3R	6053281	6054051
chr3R	6203915	6204372
chr3R	6207554	6208149
chr3R	6211356	6211738
chr3R	6258825	6258868
chr3R	6294348	6295117
chr3R	6296977	6297202
chr3R	6297367	6297697
chr3R	6298195	6298534
chr3R	6320142	6320968
chr3R	6493773	6494215
chr3R	6508680	6509020
chr3R	6603160	6603503
chr3R	6644353	6644978
chr3R	6652934	6653160
chr3R	6654814	6655134
chr3R	6655420	6655810
chr3R	6782850	6783559
chr3R	7025839	7026333
chr3R	7170824	7171706
chr3R	7178631	7178681
chr3R	7180392	7180727
chr3R	7195300	7195619
chr3R	7195744	7196344
chr3R	7294074	7294409
chr3R	7298151	7298469
chr3R	7383013	7383130
chr3R	7392920	7393070
chr3R	7485037	7485142
chr3R	7489774	7489942
chr3R	7537995	7538225
chr3R	7749146	7749420
chr3R	7771756	7771916
chr3R	7851330	7851667
chr3R	7915740	7916242
chr3R	8074318	8074536
chr3R	8077822	8078042
chr3R	8083987	8084372
chr3R	8084430	8084492
chr3R	8144709	8145199
chr3R	8156484	8156976
chr3R	8158455	8158572
chr3R	8162739	8162969
chr3R	8196240	8196576
chr3R	8208504	8208884
chr3R	8407604	8408000
chr3R	8410023	8410363
chr3R	8468764	8469100
chr3R	8470138	8470970
chr3R	8473158	8473448
chr3R	8479712	8480873
chr3R	8488248	8488744
chr3R	8488782	8488956
chr3R	8570633	8570898
chr3R	8648834	8649338
chr3R	8711969	8712313
chr3R	9047816	9048254
chr3R	9100162	9100560
chr3R	9145877	9146150
chr3R	9159733	9160118
chr3R	9198064	9198572
chr3R	9268038	9268410
chr3R	9272034	9272438
chr3R	9279195	9279410
chr3R	9353944	9354153
chr3R	9356142	9356417
chr3R	9366526	9366798
chr3R	9435951	9436060
chr3R	9615906	9615948
chr3R	9634488	9635038
chr3R	9641303	9641413
chr3R	9685266	9685538
chr3R	9711212	9711387
chr3R	9719307	9719577
chr3R	9719638	9719964
chr3R	9735208	9736364
chr3R	9736683	9736852
chr3R	9739430	9739664
chr3R	9741352	9741792
chr3R	9758414	9758952
chr3R	9769842	9770445
chr3R	9778268	9778814
chr3R	10113993	10114371
chr3R	10211162	10211215
chr3R	10369465	10369786
chr3R	10627401	10627520
chr3R	10680602	10680812
chr3R	10732228	10732581
chr3R	10748193	10748633
chr3R	10748738	10749223
chr3R	10995798	10996190
chr3R	11261504	11262219
chr3R	11303404	11303516
chr3R	11332565	11332616
chr3R	11395865	11396415
chr3R	11396646	11396694
chr3R	11456750	11457031
chr3R	11465883	11466102
chr3R	11469452	11470223
chr3R	11480468	11480950
chr3R	11481452	11481774
chr3R	11482170	11482432
chr3R	11520723	11521097
chr3R	11695946	11696066
chr3R	11702660	11702878
chr3R	11719437	11719542
chr3R	11938547	11938604
chr3R	11938838	11939152
chr3R	11942351	11942458
chr3R	11950325	11950432
chr3R	11951590	11951810
chr3R	12042780	12042885
chr3R	12140781	12141068
chr3R	12142378	12142650
chr3R	12147990	12148216
chr3R	12156295	12156578
chr3R	12157406	12157462
chr3R	12198657	12199520
chr3R	12322340	12322625
chr3R	12342360	12342745
chr3R	12347038	12347538
chr3R	12348200	12348515
chr3R	12349622	12349898
chr3R	12380586	12380976
chr3R	12414352	12414682
chr3R	12431030	12431200
chr3R	12434877	12435207
chr3R	12450277	12450442
chr3R	12566332	12567151
chr3R	12567965	12568298
chr3R	12570888	12571330
chr3R	12575448	12576230
chr3R	12577326	12577879
chr3R	12580568	12581342
chr3R	12589475	12590358
chr3R	12590964	12591516
chr3R	12596243	12596730
chr3R	12602020	12602395
chr3R	12606202	12607080
chr3R	12612185	12612588
chr3R	12617630	12617859
chr3R	12618132	12618731
chr3R	12628520	12628866
chr3R	12630725	12631453
chr3R	12655637	12656296
chr3R	12657781	12658236
chr3R	12661753	12662354
chr3R	12663230	12663443
chr3R	12667254	12668023
chr3R	12668743	12668951
chr3R	12670009	12670286
chr3R	12670999	12671821
chr3R	12672848	12673404
chr3R	12673461	12673959
chr3R	12683742	12683922
chr3R	12685186	12686000
chr3R	12686500	12686943
chr3R	12690243	12691168
chr3R	12692120	12692488
chr3R	12695296	12695516
chr3R	12701961	12702393
chr3R	12704756	12705413
chr3R	12720384	12720701
chr3R	12727261	12728028
chr3R	12739673	12740183
chr3R	12741173	12741658
chr3R	12742702	12743193
chr3R	12749473	12749693
chr3R	12799300	12799572
chr3R	12800122	12800848
chr3R	12951203	12951484
chr3R	12969046	12969251
chr3R	13024634	13025080
chr3R	13048774	13049010
chr3R	13116370	13116425
chr3R	13133652	13133873
chr3R	13249864	13250360
chr3R	13276048	13276266
chr3R	13284727	13284792
chr3R	13428221	13428614
chr3R	13602300	13602691
chr3R	13610612	13610935
chr3R	13869064	13869272
chr3R	13879402	13879788
chr3R	13897540	13897974
chr3R	14003850	14004024
chr3R	14017710	14017775
chr3R	14056272	14056650
chr3R	14416645	14416847
chr3R	14429284	14429613
chr3R	14429840	14430060
chr3R	14462181	14462447
chr3R	14621840	14622220
chr3R	14676512	14676562
chr3R	14864268	14864384
chr3R	14944959	14945456
chr3R	14997824	14998094
chr3R	14998150	14998542
chr3R	15110683	15110728
chr3R	15126783	15126850
chr3R	15167656	15168167
chr3R	15173863	15174258
chr3R	15174978	15175193
chr3R	15183712	15184160
chr3R	15185586	15186086
chr3R	15425214	15425269
chr3R	15546997	15547217
chr3R	15611953	15612286
chr3R	15613272	15613929
chr3R	15615304	15615802
chr3R	15713858	15714143
chr3R	16221296	16221518
chr3R	16488589	16489364
chr3R	16490352	16491242
chr3R	16494703	16495253
chr3R	16499770	16499982
chr3R	16802647	16802914
chr3R	17218500	17218770
chr3R	17220748	17220980
chr3R	17283448	17283836
chr3R	17291750	17292420
chr3R	17319755	17319860
chr3R	17361548	17362103
chr3R	17392143	17392357
chr3R	17650572	17650747
chr3R	17686547	17686933
chr3R	17687210	17687475
chr3R	17865420	17865468
chr3R	17865683	17866129
chr3R	18166975	18167026
chr3R	18312726	18312832
chr3R	18366457	18366507
chr3R	18366562	18366684
chr3R	18374592	18374977
chr3R	18383175	18383618
chr3R	18393744	18394007
chr3R	18474536	18474976
chr3R	18698105	18698390
chr3R	18705030	18705099
chr3R	18720925	18721214
chr3R	18845952	18846289
chr3R	18853651	18854091
chr3R	18868550	18869042
chr3R	18869546	18869871
chr3R	18967878	18968102
chr3R	18971564	18971682
chr3R	18988186	18988612
chr3R	19242763	19243433
chr3R	19243537	19244358
chr3R	19245912	19246124
chr3R	19247453	19247718
chr3R	19267528	19267963
chr3R	19270213	19270452
chr3R	19271814	19272139
chr3R	19274119	19274235
chr3R	19281276	19281608
chr3R	19281716	19281931
chr3R	19293149	19293384
chr3R	19327027	19328292
chr3R	19337483	19337532
chr3R	19357668	19358009
chr3R	19997707	19997933
chr3R	20108312	20108690
chr3R	20489338	20489393
chr3R	20591143	20591528
chr3R	20593513	20593908
chr3R	20657767	20657980
chr3R	20658090	20658305
chr3R	20667545	20668204
chr3R	20784092	20784204
chr3R	20788708	20788927
chr3R	20806695	20806918
chr3R	20814788	20815444
chr3R	20818412	20818740
chr3R	20827758	20827988
chr3R	20828262	20828800
chr3R	20828913	20829574
chr3R	20831225	20831454
chr3R	20832219	20832551
chr3R	20832601	20832766
chr3R	20914233	20914445
chr3R	21056346	21056509
chr3R	21064980	21065135
chr3R	21113112	21113220
chr3R	21458396	21458886
chr3R	21591439	21591712
chr3R	21783278	21783723
chr3R	21826568	21827163
chr3R	21828261	21828823
chr3R	21832562	21833056
chr3R	21835518	21836079
chr3R	21838950	21839273
chr3R	21841083	21841843
chr3R	21850423	21850708
chr3R	21851142	21851538
chr3R	21852146	21852688
chr3R	21865288	21865502
chr3R	21889147	21889542
chr3R	22189678	22189738
chr3R	22440134	22440466
chr3R	22458680	22458789
chr3R	22481896	22482106
chr3R	22816453	22817000
chr3R	22817178	22817273
chr3R	22901708	22901808
chr3R	22932403	22932724
chr3R	23021162	23021381
chr3R	23150583	23150632
chr3R	23153488	23154033
chr3R	23156418	23156964
chr3R	23190408	23191278
chr3R	23267996	23268338
chr3R	23268391	23268666
chr3R	23272072	23272682
chr3R	23279392	23279822
chr3R	23280702	23280977
chr3R	23486299	23488104
chr3R	23504944	23505164
chr3R	23676490	23676702
chr3R	24141064	24141450
chr3R	24156088	24156420
chr3R	24366185	24366410
chr3R	24560118	24560624
chr3R	24561551	24561831
chr3R	24569471	24570292
chr3R	24809918	24810038
chr3R	24818338	24818630
chr3R	24888858	24889078
chr3R	25082117	25082402
chr3R	25088288	25088564
chr3R	25099786	25099992
chr3R	25112037	25112482
chr3R	25115227	25115452
chr3R	25120242	25121122
chr3R	25123532	25124254
chr3R	25131452	25131567
chr3R	25132008	25132391
chr3R	25132620	25133157
chr3R	25134817	25134874
chr3R	25137887	25138162
chr3R	25177321	25177666
chr3R	25342155	25342430
chr3R	25342490	25343265
chr3R	25343535	25343763
chr3R	25349534	25349866
chr3R	25366098	25367069
chr3R	25370877	25371029
chr3R	25371094	25372469
chr3R	25373834	25373954
chr3R	25400134	25400582
chr3R	25523614	25523988
chr3R	25524048	25524258
chr3R	25732049	25732379
chr3R	25807794	25807952
chr3R	25984570	25985054
chr3R	25996825	25997100
chr3R	26000288	26000628
chr3R	26085159	26085269
chr3R	26085709	26085809
chr3R	26241790	26242015
chr3R	26353388	26353728
chr3R	26355822	26356306
chr3R	26414392	26414831
chr3R	26417252	26417846
chr3R	26417911	26418676
chr3R	26491832	26492276
chr3R	26519222	26519872
chr3R	26557220	26557385
chr3R	26574607	26574882
chr3R	26580987	26581256
chr3R	26586650	26587472
chr3R	26715242	26715727
chr3R	26766222	26766506
chr3R	26890091	26890361
chr3R	27089729	27089912
chr3R	27094031	27094574
chr3R	27118493	27118712
chr3R	27120308	27120926
chr3R	27291255	27291644
chr3R	27304621	27304672
chr3R	27314196	27314464
chr3R	27348288	27348672
chr3R	27367428	27367920
chr3R	27479738	27479970
chr3R	27509050	27509600
chr3R	27530562	27531268
chr3R	27531442	27531542
chr3R	27538595	27538642
chr3R	27847919	27848077
chr3R	27866825	27867058
chr4	522927	523293
chr4	1001852	1001972
chrU	2945067	2945617
chrU	3536364	3536697
chrU	3939238	3939514
chrU	4278924	4279079
chrU	4322592	4322807
chrU	5781855	5782340
chrU	7837693	7837980
chrU	10006072	10006458
chrX	292250	292519
chrX	293679	293944
chrX	307101	307484
chrX	346314	346922
chrX	348080	348461
chrX	360665	360783
chrX	492716	493276
chrX	574453	574503
chrX	574673	574994
chrX	662724	663393
chrX	815952	816397
chrX	955550	956150
chrX	1063792	1063837
chrX	1077208	1077364
chrX	1106632	1106799
chrX	1134462	1134632
chrX	1170107	1170878
chrX	1171037	1171365
chrX	1172197	1173023
chrX	1173955	1174332
chrX	1174898	1175057
chrX	1176587	1176652
chrX	1178688	1179184
chrX	1234403	1234612
chrX	1294510	1294727
chrX	1297753	1297822
chrX	1405388	1405452
chrX	1406002	1406270
chrX	1452031	1452576
chrX	1453243	1453354
chrX	1453634	1454068
chrX	1470122	1470397
chrX	1723837	1724287
chrX	1748099	1748714
chrX	1816955	1817010
chrX	1847052	1847370
chrX	1847436	1847803
chrX	1861616	1861732
chrX	1864261	1864914
chrX	1883342	1883797
chrX	1884492	1885042
chrX	1904568	1904952
chrX	2017268	2017708
chrX	2031023	2031358
chrX	2056653	2056763
chrX	2057363	2058178
chrX	2059833	2060390
chrX	2078715	2079802
chrX	2117098	2117318
chrX	2255972	2256250
chrX	2286707	2287163
chrX	2287703	2287762
chrX	2327145	2327352
chrX	2333907	2334347
chrX	2334518	2334794
chrX	2502581	2502866
chrX	2638994	2639272
chrX	2869048	2869432
chrX	2912185	2912448
chrX	2967612	2967947
chrX	3291736	3292112
chrX	3454693	3455192
chrX	3461132	3461354
chrX	3462007	3462284
chrX	3571190	3571459
chrX	3614690	3615019
chrX	3617930	3618266
chrX	3764560	3765288
chrX	4100555	4100946
chrX	4289818	4290592
chrX	4401966	4402280
chrX	4785414	4785807
chrX	4866986	4867360
chrX	4868972	4869468
chrX	5232341	5232731
chrX	5335031	5335096
chrX	5895805	5895864
chrX	5924192	5924460
chrX	5928805	5929145
chrX	5946135	5946295
chrX	6062134	6062343
chrX	6096946	6097286
chrX	6127587	6127749
chrX	6201177	6201387
chrX	6224168	6224548
chrX	6225148	6225260
chrX	6228728	6229110
chrX	6593207	6593272
chrX	6593324	6593538
chrX	6757003	6757386
chrX	7058237	7058802
chrX	7084854	7085071
chrX	7186946	7187204
chrX	7299972	7300074
chrX	7300243	7300514
chrX	7443784	7444001
chrX	7445824	7446478
chrX	7465180	7465469
chrX	7799370	7799701
chrX	8618912	8618968
chrX	9490615	9490674
chrX	9492540	9493303
chrX	9506620	9507339
chrX	9657764	9658472
chrX	9779093	9779150
chrX	9789708	9789759
chrX	9792556	9792788
chrX	9874671	9874788
chrX	9914328	9914601
chrX	9918958	9919170
chrX	10110462	10110899
chrX	10160401	10160566
chrX	10434582	10434634
chrX	10463240	10463680
chrX	11216396	11216459
chrX	11311393	11311713
chrX	11311820	11312863
chrX	11357926	11358241
chrX	11960664	11961044
chrX	11961276	11961809
chrX	12783806	12784060
chrX	12887739	12887852
chrX	12999062	12999396
chrX	13286711	13286933
chrX	14009791	14010021
chrX	14070682	14070902
chrX	14389191	14389406
chrX	14983844	14983960
chrX	15017172	15017286
chrX	15135044	15135313
chrX	15493433	15493697
chrX	15526928	15527467
chrX	15538908	15538961
chrX	15541098	15541223
chrX	15578348	15578682
chrX	16028688	16029125
chrX	16354558	16355229
chrX	16570444	16570753
chrX	16704356	16704588
chrX	16764588	16764903
chrX	16797746	16797968
chrX	17124120	17124236
chrX	17221642	17222124
chrX	17223505	17223778
chrX	17235605	17235775
chrX	17245888	17246157
chrX	17403740	17404170
chrX	17513575	17513960
chrX	17646344	17646398
chrX	17680063	17680225
chrX	17936362	17936478
chrX	18103173	18103404
chrX	18147338	18148008
chrX	18148936	18149159
chrX	18155041	18155366
chrX	18169662	18169937
chrX	18182550	18182606
chrX	18205093	18205198
chrX	18215106	18215873
chrX	18307727	18308042
chrX	18313110	18313934
chrX	18316732	18316962
chrX	18419647	18419862
chrX	18425522	18425750
chrX	18513307	18513587
chrX	18517158	18517206
chrX	18568644	18568862
chrX	18574088	18574310
chrX	18631508	18631948
chrX	18632935	18633535
chrX	18637665	18637776
chrX	18654545	18654996
chrX	18822634	18822856
chrX	18968265	18968480
chrX	18980920	18981306
chrX	19081628	19081945
chrX	19132946	19133162
chrX	19532676	19533016
chrX	19761028	19761318
chrX	19881875	19882140
chrX	20108856	20109144
chrX	20131126	20131619
chrX	20203236	20203689
chrX	20516071	20516194
chrX	20549190	20549621
chrX	20596168	20596710
chrX	20604415	20604730
chrX	20609642	20610016
chrX	20610679	20611166
chrX	20630254	20630305
chrX	20764903	20765222
chrX	21152716	21153142
chrX	21282283	21282499
chrX	21655835	21656060
chrX	21681475	21682028
chrX	21913575	21914076
chrXHet	1786	1848

## Sheet: S2E
# Intronic (1413 intervals)
chr2L	42326	42828
chr2L	123900	124216
chr2L	165853	166084
chr2L	356054	356648
chr2L	667401	668060
chr2L	670536	670823
chr2L	683745	683965
chr2L	914124	914899
chr2L	1116635	1117185
chr2L	1119060	1120055
chr2L	1124400	1124902
chr2L	1125004	1125116
chr2L	1405012	1405608
chr2L	1718445	1718780
chr2L	1722683	1722910
chr2L	1911564	1911888
chr2L	1920240	1920470
chr2L	2814981	2815651
chr2L	2995286	2995448
chr2L	3091532	3091702
chr2L	3095814	3096372
chr2L	3116504	3116938
chr2L	3279413	3279570
chr2L	3365755	3366080
chr2L	3685247	3685472
chr2L	3686682	3686959
chr2L	4211766	4212373
chr2L	4363888	4364234
chr2L	4471640	4471860
chr2L	4489454	4489512
chr2L	4569592	4569918
chr2L	4573348	4573713
chr2L	5020875	5021305
chr2L	5026270	5026436
chr2L	5197414	5197804
chr2L	5221287	5221562
chr2L	5307697	5308192
chr2L	5643309	5643693
chr2L	5649458	5649693
chr2L	5711960	5712275
chr2L	5745887	5745948
chr2L	6015220	6016207
chr2L	6062413	6062736
chr2L	6204574	6204800
chr2L	6204904	6205184
chr2L	6318162	6318487
chr2L	6345552	6345877
chr2L	6458083	6458178
chr2L	6504558	6504946
chr2L	6522162	6522378
chr2L	6734346	6734831
chr2L	7081995	7082495
chr2L	7118404	7118802
chr2L	7134520	7135194
chr2L	7136110	7136880
chr2L	7147996	7148272
chr2L	7309808	7310031
chr2L	7310301	7311186
chr2L	7513146	7513365
chr2L	7517161	7517218
chr2L	7544984	7545274
chr2L	7561664	7562094
chr2L	7649710	7649818
chr2L	7678518	7678810
chr2L	7925084	7925479
chr2L	7944234	7944284
chr2L	8144708	8144990
chr2L	8369326	8369436
chr2L	8536141	8536482
chr2L	8613590	8614016
chr2L	8663410	8663749
chr2L	8714119	8714356
chr2L	8715996	8716554
chr2L	8733926	8734193
chr2L	9160330	9160550
chr2L	9229968	9230515
chr2L	9721512	9721558
chr2L	9722500	9722771
chr2L	9785516	9785848
chr2L	10105014	10105342
chr2L	10467409	10467638
chr2L	10590010	10590336
chr2L	10590950	10591054
chr2L	10663770	10664038
chr2L	10778605	10779039
chr2L	10986511	10987006
chr2L	11008774	11009004
chr2L	12028100	12028204
chr2L	12052671	12052836
chr2L	12373062	12373104
chr2L	12418646	12418870
chr2L	12473259	12473752
chr2L	12535637	12536080
chr2L	12611091	12612202
chr2L	12612242	12612310
chr2L	12666031	12666093
chr2L	12670555	12670716
chr2L	12678191	12678304
chr2L	12678351	12678582
chr2L	13019640	13019846
chr2L	13088771	13089098
chr2L	13089210	13089310
chr2L	13097240	13097565
chr2L	13143938	13144155
chr2L	13207564	13207844
chr2L	13295672	13295894
chr2L	13445386	13445496
chr2L	13633698	13633992
chr2L	13850674	13851444
chr2L	13852172	13852382
chr2L	13869709	13870430
chr2L	13877790	13878074
chr2L	13936149	13936642
chr2L	13943359	13943528
chr2L	13948796	13949306
chr2L	14077007	14077396
chr2L	14167649	14167927
chr2L	14168028	14168147
chr2L	14168574	14168973
chr2L	14173314	14173646
chr2L	14177986	14178376
chr2L	14264998	14265163
chr2L	14288980	14289086
chr2L	14297606	14297946
chr2L	14318016	14318516
chr2L	14449037	14449256
chr2L	14606112	14606484
chr2L	14609290	14609526
chr2L	14655780	14655834
chr2L	14656600	14657035
chr2L	14660338	14660620
chr2L	14665843	14666173
chr2L	14670456	14670747
chr2L	14670896	14670962
chr2L	14682901	14683554
chr2L	14980060	14980218
chr2L	15005902	15005962
chr2L	15260329	15260439
chr2L	15733393	15734039
chr2L	15740316	15740424
chr2L	16033863	16034291
chr2L	16238951	16239331
chr2L	16271404	16271499
chr2L	16319641	16319690
chr2L	16642047	16642270
chr2L	16710300	16710851
chr2L	16741268	16741378
chr2L	16758699	16758759
chr2L	16791525	16792304
chr2L	16843894	16844120
chr2L	17223570	17223668
chr2L	17240672	17241386
chr2L	17246168	17246556
chr2L	17386632	17387075
chr2L	17495744	17496198
chr2L	17808754	17809029
chr2L	18136507	18136830
chr2L	18360186	18360743
chr2L	18518322	18518544
chr2L	18524098	18524371
chr2L	18538776	18538881
chr2L	18930104	18930598
chr2L	19195742	19196247
chr2L	19200422	19200926
chr2L	19343866	19344185
chr2L	19715833	19716110
chr2L	19928018	19928230
chr2L	19928408	19928470
chr2L	19942378	19942708
chr2L	19946988	19947534
chr2L	20083555	20084324
chr2L	20312906	20313340
chr2L	20313736	20314116
chr2L	20328860	20329182
chr2L	20664480	20664581
chr2L	20674479	20674651
chr2L	20710173	20710559
chr2L	20772212	20772440
chr2L	20842680	20843439
chr2L	20874680	20874846
chr2L	21061624	21061846
chr2L	21219973	21220406
chr2L	21305436	21305830
chr2L	21747134	21747533
chr2L	22033964	22034137
chr2R	438172	438485
chr2R	719495	719701
chr2R	1568190	1568476
chr2R	1571598	1572159
chr2R	1603168	1603276
chr2R	1603838	1604058
chr2R	1606356	1606915
chr2R	1878733	1878834
chr2R	1889064	1889502
chr2R	1892037	1892412
chr2R	1993944	1994278
chr2R	1995271	1995597
chr2R	2009406	2009846
chr2R	2073028	2073248
chr2R	2402765	2402823
chr2R	2402980	2403250
chr2R	2412380	2412664
chr2R	2418883	2419329
chr2R	2464693	2464912
chr2R	2488734	2489158
chr2R	2622491	2622992
chr2R	2625846	2626340
chr2R	2764170	2765099
chr2R	2807169	2807227
chr2R	2829889	2830276
chr2R	2883801	2884076
chr2R	2903480	2903757
chr2R	2903816	2904587
chr2R	2918056	2918836
chr2R	2918934	2919315
chr2R	2934672	2934881
chr2R	3043022	3043128
chr2R	3059240	3059627
chr2R	3183154	3183211
chr2R	3278965	3279070
chr2R	3456012	3456392
chr2R	3542529	3542634
chr2R	3615073	3615306
chr2R	3634657	3635099
chr2R	3646042	3646592
chr2R	3648948	3649014
chr2R	3791358	3791568
chr2R	3798560	3799212
chr2R	3815597	3816092
chr2R	3871257	3871757
chr2R	4026033	4026206
chr2R	4365225	4365652
chr2R	4486667	4486870
chr2R	4688291	4688671
chr2R	4691430	4691641
chr2R	4864452	4864514
chr2R	4870224	4870616
chr2R	4885682	4886452
chr2R	4908071	4908506
chr2R	5077142	5077974
chr2R	5129171	5129556
chr2R	5144241	5144301
chr2R	5151552	5152106
chr2R	5156388	5156622
chr2R	5292729	5293284
chr2R	5293395	5293898
chr2R	5532310	5532430
chr2R	5569066	5569386
chr2R	5601842	5602222
chr2R	5631315	5631586
chr2R	5945595	5945930
chr2R	6022811	6022922
chr2R	6040794	6041124
chr2R	6114054	6114324
chr2R	6118407	6118616
chr2R	6156618	6156896
chr2R	6222517	6223001
chr2R	6620000	6620332
chr2R	6637437	6637820
chr2R	6883672	6883992
chr2R	6928870	6929206
chr2R	6951755	6952032
chr2R	6953474	6953690
chr2R	6972267	6972872
chr2R	6977659	6977933
chr2R	6985639	6986129
chr2R	7062969	7063248
chr2R	7115045	7115106
chr2R	7194245	7194692
chr2R	7310196	7310244
chr2R	7310460	7310854
chr2R	7311904	7312454
chr2R	7371893	7372443
chr2R	7383738	7383848
chr2R	7540970	7541361
chr2R	7543171	7543624
chr2R	7603396	7603721
chr2R	7682039	7682263
chr2R	7683579	7683864
chr2R	7687610	7687882
chr2R	7691612	7691731
chr2R	7838138	7838306
chr2R	7845128	7845342
chr2R	7901270	7901600
chr2R	7995824	7996309
chr2R	8148614	8149112
chr2R	8150535	8151251
chr2R	8157306	8157579
chr2R	8318237	8318392
chr2R	8454750	8454974
chr2R	8492090	8493028
chr2R	8493356	8493790
chr2R	8494342	8494402
chr2R	8498308	8498417
chr2R	8747295	8747572
chr2R	8857842	8858390
chr2R	8859049	8859374
chr2R	8859436	8859660
chr2R	9036261	9036581
chr2R	9137198	9137778
chr2R	9158795	9159580
chr2R	9187569	9187837
chr2R	9321435	9321869
chr2R	9369062	9369402
chr2R	9376330	9376600
chr2R	9612211	9612769
chr2R	9913349	9913454
chr2R	9957553	9958106
chr2R	10059315	10059534
chr2R	10142854	10143409
chr2R	10222556	10222826
chr2R	10253900	10253960
chr2R	10593752	10593850
chr2R	10670420	10670580
chr2R	10675979	10676194
chr2R	10680093	10680255
chr2R	10684166	10684715
chr2R	10686415	10686745
chr2R	10686810	10686865
chr2R	10798725	10799170
chr2R	10799995	10800438
chr2R	10838006	10838277
chr2R	10862422	10862696
chr2R	11159810	11160084
chr2R	11400498	11400600
chr2R	11435410	11435476
chr2R	11553558	11553874
chr2R	11627143	11627587
chr2R	11629887	11629948
chr2R	11642660	11643431
chr2R	11644197	11644633
chr2R	11667248	11667622
chr2R	11673062	11673177
chr2R	11673231	11674007
chr2R	11688797	11689238
chr2R	11885915	11886194
chr2R	12016054	12016273
chr2R	12069951	12070061
chr2R	12070171	12070711
chr2R	12158673	12158996
chr2R	12399017	12399402
chr2R	12472054	12472430
chr2R	12544982	12545588
chr2R	12548553	12548779
chr2R	12588488	12588703
chr2R	12591782	12592168
chr2R	12757172	12757556
chr2R	12769928	12770150
chr2R	12777474	12777911
chr2R	12962050	12962317
chr2R	13175122	13175448
chr2R	13330326	13330828
chr2R	13501167	13501266
chr2R	13512652	13512710
chr2R	13523544	13523771
chr2R	13573050	13573436
chr2R	13659720	13660105
chr2R	13787936	13788031
chr2R	14042956	14043571
chr2R	14076238	14076566
chr2R	14586645	14586802
chr2R	15076958	15077063
chr2R	15211713	15212707
chr2R	15245598	15245919
chr2R	15370558	15371053
chr2R	15463662	15463938
chr2R	15703084	15703204
chr2R	16178005	16178225
chr2R	16459056	16459450
chr2R	16465980	16466267
chr2R	16602605	16603222
chr2R	16632908	16632961
chr2R	16780911	16781146
chr2R	16913244	16913306
chr2R	17023902	17024119
chr2R	17024240	17024294
chr2R	17031609	17031764
chr2R	17067745	17067960
chr2R	17094475	17094695
chr2R	17313320	17313480
chr2R	17313645	17313760
chr2R	17347082	17347428
chr2R	17348634	17348910
chr2R	17355446	17355556
chr2R	17433270	17433760
chr2R	17818556	17818656
chr2R	18052024	18052246
chr2R	18137388	18137881
chr2R	18143151	18143206
chr2R	18400228	18400497
chr2R	18403474	18403858
chr2R	18458362	18458749
chr2R	18475846	18475917
chr2R	18477892	18478170
chr2R	18486791	18487131
chr2R	18623192	18623580
chr2R	18637501	18638934
chr2R	18792864	18793202
chr2R	18793310	18793748
chr2R	18794419	18795078
chr2R	18926406	18926466
chr2R	19059247	19059621
chr2R	19066386	19066656
chr2R	19409360	19409690
chr2R	19526528	19526893
chr2R	19553810	19553965
chr2R	19564692	19565072
chr2R	19612922	19613032
chr2R	19613852	19614187
chr2R	19615897	19616230
chr2R	19631122	19631790
chr2R	19657587	19658146
chr2R	19658964	19659241
chr2R	19663864	19664512
chr2R	19665068	19665340
chr2R	19669305	19670282
chr2R	19676282	19676940
chr2R	19736452	19736731
chr2R	19759562	19759891
chr2R	19759944	19760107
chr2R	19811636	19812073
chr2R	19874878	19874988
chr2R	19916074	19916188
chr2R	20043465	20044015
chr2R	20194327	20194759
chr2R	20195374	20195694
chr2R	20196194	20196468
chr2R	20197080	20197849
chr2R	20236845	20237168
chr2R	20256699	20257081
chr2R	20294144	20294594
chr2R	20480704	20480877
chr2R	20481101	20481152
chr2R	20509694	20510349
chr2R	20560244	20560680
chr2R	20564304	20564744
chr2R	20567397	20568044
chr2R	20645444	20645829
chr2R	20646038	20646700
chr2R	20669585	20669915
chr2R	20678320	20678440
chr2R	20679640	20679700
chr2R	20857953	20858280
chr2R	20895416	20895460
chr2R	20896350	20896788
chr2R	20916250	20916590
chr2R	20920604	20920658
chr2R	20920762	20920828
chr2R	20928465	20929020
chr2R	20929340	20930220
chr2R	20930935	20931055
chr2R	20932490	20933640
chr2R	20935070	20935395
chr2R	20938036	20938975
chr2R	20949752	20950085
chr2RHet	41123	41988
chr2RHet	3163524	3163576
chr3L	154966	155192
chr3L	155850	155963
chr3L	170315	170593
chr3L	170803	171360
chr3L	298455	298785
chr3L	299396	299671
chr3L	382501	382835
chr3L	440034	440198
chr3L	459773	460171
chr3L	460656	461096
chr3L	462313	462924
chr3L	466436	466933
chr3L	469344	469458
chr3L	471049	471114
chr3L	480354	480782
chr3L	484032	484148
chr3L	498270	498666
chr3L	552676	553401
chr3L	564720	564783
chr3L	999996	1000310
chr3L	1013349	1013574
chr3L	1080842	1081108
chr3L	1096070	1096616
chr3L	1259043	1259656
chr3L	1260637	1261133
chr3L	1261352	1261626
chr3L	1261839	1262452
chr3L	1267670	1268556
chr3L	1269154	1269819
chr3L	1269868	1270254
chr3L	1272908	1273511
chr3L	1360296	1360346
chr3L	1385484	1385583
chr3L	1391418	1391578
chr3L	1396587	1396859
chr3L	1413963	1414195
chr3L	1419594	1419701
chr3L	1421513	1421778
chr3L	1479195	1479264
chr3L	1479479	1479800
chr3L	1484868	1484924
chr3L	1485362	1485740
chr3L	1617475	1617794
chr3L	1634793	1635129
chr3L	1813771	1814530
chr3L	1832910	1833246
chr3L	1880263	1880875
chr3L	1928220	1928496
chr3L	2036795	2036898
chr3L	2117802	2117923
chr3L	2142614	2142673
chr3L	2145852	2146134
chr3L	2154709	2155037
chr3L	2191020	2191179
chr3L	2391329	2391704
chr3L	2393522	2394018
chr3L	2399625	2400730
chr3L	2401600	2401660
chr3L	2494662	2495157
chr3L	2530188	2530536
chr3L	2575200	2575907
chr3L	2579365	2579473
chr3L	2600934	2601028
chr3L	2727703	2727983
chr3L	2770271	2770771
chr3L	2888250	2889118
chr3L	3059472	3059910
chr3L	3060397	3060778
chr3L	3100273	3100715
chr3L	3102860	3103300
chr3L	3129802	3130025
chr3L	3140367	3140594
chr3L	3217812	3218022
chr3L	3272158	3272374
chr3L	3352664	3353008
chr3L	3431151	3431481
chr3L	3446393	3447000
chr3L	3451613	3451838
chr3L	3596156	3596376
chr3L	3635644	3635804
chr3L	3640422	3640602
chr3L	3648136	3648344
chr3L	3718908	3719126
chr3L	3732063	3732274
chr3L	3854430	3854544
chr3L	4056940	4057214
chr3L	4096819	4097362
chr3L	4099346	4099620
chr3L	4119808	4120074
chr3L	4128114	4128284
chr3L	4132124	4132674
chr3L	4149074	4149447
chr3L	4229802	4231572
chr3L	4279247	4279472
chr3L	4296530	4297012
chr3L	4298018	4298442
chr3L	4327602	4327877
chr3L	4339482	4339922
chr3L	4343267	4343548
chr3L	4354276	4354388
chr3L	4392876	4393169
chr3L	4395148	4395476
chr3L	4396451	4396571
chr3L	4396681	4396846
chr3L	4517622	4517844
chr3L	4646220	4646827
chr3L	4787560	4787678
chr3L	5499054	5499253
chr3L	5540848	5541063
chr3L	5564830	5565100
chr3L	5798738	5799113
chr3L	5801928	5802586
chr3L	5818864	5819096
chr3L	5819204	5819628
chr3L	5825470	5826020
chr3L	5917378	5917600
chr3L	6097766	6098101
chr3L	6098761	6099316
chr3L	7105162	7105428
chr3L	7352774	7353264
chr3L	7514738	7514794
chr3L	7516213	7516280
chr3L	7589476	7589986
chr3L	7593776	7594106
chr3L	7611264	7611483
chr3L	7619674	7619834
chr3L	7619892	7620013
chr3L	7794518	7794852
chr3L	7815750	7816252
chr3L	7843648	7843862
chr3L	7852006	7852224
chr3L	7858110	7858486
chr3L	7867391	7867679
chr3L	7884662	7884778
chr3L	7920961	7921018
chr3L	8085908	8086140
chr3L	8088934	8089263
chr3L	8150314	8150544
chr3L	8254429	8254756
chr3L	8254925	8255042
chr3L	8278195	8278461
chr3L	8441985	8442486
chr3L	8565516	8566451
chr3L	8573331	8573542
chr3L	8617756	8618212
chr3L	8619581	8619962
chr3L	8747843	8747904
chr3L	8773312	8774025
chr3L	8856572	8856732
chr3L	8856802	8856950
chr3L	8920750	8921034
chr3L	8999186	8999241
chr3L	9010295	9010840
chr3L	9551392	9552214
chr3L	9561726	9562228
chr3L	9565969	9566124
chr3L	9575580	9576470
chr3L	9657375	9657648
chr3L	9666118	9666338
chr3L	9683439	9683730
chr3L	9834530	9834850
chr3L	10290758	10291137
chr3L	10292297	10292572
chr3L	10293387	10293612
chr3L	10299450	10299940
chr3L	10514054	10514227
chr3L	10515160	10515492
chr3L	10526922	10527367
chr3L	10571856	10572190
chr3L	10854402	10855445
chr3L	10884977	10885128
chr3L	11041616	11042221
chr3L	11103866	11103976
chr3L	11114496	11114598
chr3L	11151273	11151390
chr3L	11534590	11534796
chr3L	11616578	11616638
chr3L	11632256	11632418
chr3L	11641222	11641438
chr3L	11707222	11707502
chr3L	11714762	11715142
chr3L	11926225	11926296
chr3L	12038162	12038761
chr3L	12049495	12049702
chr3L	12269600	12270152
chr3L	12399846	12399954
chr3L	12404187	12404302
chr3L	12420193	12420300
chr3L	12536746	12536959
chr3L	12548119	12548394
chr3L	12552400	12552630
chr3L	12690679	12690889
chr3L	12697172	12697554
chr3L	12791652	12792265
chr3L	12794240	12794964
chr3L	13009136	13009627
chr3L	13024801	13024858
chr3L	13026347	13026667
chr3L	13450007	13450112
chr3L	13472452	13472672
chr3L	13506659	13507149
chr3L	13590582	13590871
chr3L	13592454	13592841
chr3L	13620125	13620336
chr3L	13623428	13623855
chr3L	13653778	13654011
chr3L	13655713	13655918
chr3L	13856504	13857180
chr3L	13885161	13885386
chr3L	13908041	13908494
chr3L	13939341	13939781
chr3L	13948031	13948412
chr3L	14030970	14031299
chr3L	14115232	14115282
chr3L	14220722	14220842
chr3L	14270560	14270724
chr3L	14270832	14271100
chr3L	14304112	14304489
chr3L	14315042	14315712
chr3L	14580804	14581038
chr3L	14646432	14646491
chr3L	14657533	14657976
chr3L	14660900	14660938
chr3L	14771267	14771552
chr3L	14775617	14776120
chr3L	14865484	14865758
chr3L	14967790	14967956
chr3L	15000231	15000467
chr3L	15002106	15002436
chr3L	15003658	15004034
chr3L	15073290	15073604
chr3L	15093686	15093748
chr3L	15118479	15119100
chr3L	15494406	15494851
chr3L	15532311	15532535
chr3L	15533022	15533083
chr3L	15537380	15538144
chr3L	15587038	15587478
chr3L	15588297	15588907
chr3L	15718154	15718424
chr3L	15822817	15823202
chr3L	15934302	15934583
chr3L	16073558	16074066
chr3L	16086052	16086106
chr3L	16276628	16276840
chr3L	16376882	16377163
chr3L	16403719	16404279
chr3L	16423919	16424304
chr3L	16441244	16441739
chr3L	16453012	16453121
chr3L	16474728	16475012
chr3L	16484022	16484852
chr3L	16558564	16558767
chr3L	16577427	16577687
chr3L	16590740	16590896
chr3L	16598377	16598550
chr3L	16625880	16626420
chr3L	16629499	16629832
chr3L	16634670	16634837
chr3L	16645337	16645403
chr3L	16645452	16645574
chr3L	16675764	16675862
chr3L	16676048	16676308
chr3L	16694744	16695129
chr3L	16699350	16699853
chr3L	16873707	16873920
chr3L	16883981	16884321
chr3L	16890485	16891206
chr3L	17044923	17045187
chr3L	17103058	17103278
chr3L	17103602	17104320
chr3L	17106620	17106842
chr3L	17228122	17228229
chr3L	17336907	17337412
chr3L	17379367	17379982
chr3L	17380032	17380095
chr3L	17397522	17397847
chr3L	17398354	17399557
chr3L	17966764	17966876
chr3L	17967052	17967599
chr3L	17969569	17970180
chr3L	17975854	17976345
chr3L	17977269	17977554
chr3L	17988724	17988944
chr3L	17998296	17998510
chr3L	18167254	18168070
chr3L	18750968	18751125
chr3L	18755701	18755798
chr3L	18756138	18756456
chr3L	18986968	18987240
chr3L	19005280	19005662
chr3L	19006391	19006553
chr3L	19007263	19008096
chr3L	19025463	19025693
chr3L	19036404	19036472
chr3L	19066384	19066659
chr3L	19075014	19075354
chr3L	19076184	19076555
chr3L	19302180	19302612
chr3L	19516892	19517052
chr3L	19603408	19603951
chr3L	19682282	19682772
chr3L	19740529	19741569
chr3L	19951065	19951282
chr3L	19994393	19994687
chr3L	20170132	20170344
chr3L	20180963	20181351
chr3L	20301133	20301199
chr3L	20523235	20523616
chr3L	20703018	20703472
chr3L	21000683	21001228
chr3L	21060198	21060474
chr3L	21076796	21076972
chr3L	21269410	21269846
chr3L	21271221	21271612
chr3L	21332938	21333051
chr3L	21647110	21647544
chr3L	21648027	21648092
chr3L	21648476	21648649
chr3L	22181922	22181979
chr3L	22212728	22213101
chr3L	22213426	22213544
chr3L	22220924	22221188
chr3L	22221292	22221402
chr3L	22261892	22262162
chr3L	22358809	22358848
chr3L	22367434	22367660
chr3L	22368916	22369187
chr3L	22369692	22369852
chr3L	22381127	22381617
chr3L	22385634	22386138
chr3L	22386577	22386900
chr3L	22393281	22393888
chr3L	22579624	22580122
chr3L	22591229	22591494
chr3L	22775468	22775863
chr3L	22941138	22941298
chr3L	22941636	22942072
chr3L	24076125	24076392
chr3L	24082382	24082722
chr3LHet	1220770	1220972
chr3R	52164	52236
chr3R	268870	269483
chr3R	283110	284928
chr3R	349728	350157
chr3R	450600	450818
chr3R	451468	451593
chr3R	457306	457644
chr3R	553509	553934
chr3R	570927	571048
chr3R	684131	684564
chr3R	689745	690402
chr3R	692700	692982
chr3R	693145	693530
chr3R	785700	786030
chr3R	791486	791538
chr3R	1058402	1058557
chr3R	1071867	1072264
chr3R	1074570	1074617
chr3R	1086844	1087047
chr3R	1110542	1110983
chr3R	1112291	1112678
chr3R	1114889	1115224
chr3R	1128521	1128904
chr3R	1152009	1152226
chr3R	1319492	1319873
chr3R	1326243	1326520
chr3R	1602297	1602962
chr3R	1728523	1728793
chr3R	1746059	1746108
chr3R	1751999	1752510
chr3R	1921246	1921796
chr3R	1923773	1924156
chr3R	1924598	1924718
chr3R	2016118	2016820
chr3R	2085910	2086670
chr3R	2131333	2131395
chr3R	2150048	2150535
chr3R	2171435	2171485
chr3R	2310803	2311362
chr3R	2315650	2315972
chr3R	2366674	2366954
chr3R	2370524	2370699
chr3R	2390064	2390106
chr3R	2494781	2495102
chr3R	2501598	2501932
chr3R	2542686	2543012
chr3R	2561498	2561813
chr3R	2652950	2653400
chr3R	2654935	2655050
chr3R	2937630	2937961
chr3R	3013865	3014253
chr3R	3061720	3062105
chr3R	3313953	3313996
chr3R	3491878	3491918
chr3R	3501506	3501612
chr3R	3657986	3658403
chr3R	3715440	3715998
chr3R	3934121	3934363
chr3R	3940674	3940941
chr3R	3944134	3944192
chr3R	3976481	3976911
chr3R	3988698	3989014
chr3R	3989508	3989674
chr3R	4080544	4081368
chr3R	4151171	4151445
chr3R	4151551	4151716
chr3R	4208696	4208854
chr3R	4268798	4269029
chr3R	4505798	4506131
chr3R	4675252	4675477
chr3R	4693292	4693456
chr3R	4693900	4694119
chr3R	4710229	4710847
chr3R	4711333	4711508
chr3R	4753234	4753634
chr3R	4863292	4863510
chr3R	4947831	4948380
chr3R	4948442	4948880
chr3R	4953771	4954002
chr3R	4956251	4956416
chr3R	4962356	4962788
chr3R	4967845	4968175
chr3R	5014981	5015598
chr3R	5020432	5020822
chr3R	5056617	5056850
chr3R	5202823	5203361
chr3R	5218040	5218383
chr3R	5266342	5266443
chr3R	5269812	5270025
chr3R	5299286	5300394
chr3R	5388822	5388937
chr3R	5473140	5473631
chr3R	5513279	5513842
chr3R	5515708	5516042
chr3R	5521089	5521814
chr3R	5523516	5523902
chr3R	5616086	5616306
chr3R	5708584	5708864
chr3R	5710352	5710792
chr3R	5712987	5713105
chr3R	5725100	5725472
chr3R	5737194	5737408
chr3R	5744176	5744453
chr3R	5752147	5752710
chr3R	5754402	5755188
chr3R	5760789	5761232
chr3R	5771174	5771239
chr3R	5771399	5771844
chr3R	5778604	5779208
chr3R	5780744	5780978
chr3R	5783497	5783717
chr3R	5783790	5784010
chr3R	5792682	5793192
chr3R	5797418	5797863
chr3R	5802431	5803024
chr3R	5889766	5889982
chr3R	5976555	5976826
chr3R	6006687	6006800
chr3R	6012241	6012466
chr3R	6012518	6012795
chr3R	6013231	6013672
chr3R	6039802	6040036
chr3R	6042051	6042170
chr3R	6077486	6077694
chr3R	6179164	6179390
chr3R	6215519	6216966
chr3R	6218619	6219209
chr3R	6220369	6220864
chr3R	6220917	6221184
chr3R	6221244	6221794
chr3R	6261188	6261300
chr3R	6340327	6340602
chr3R	6340937	6341260
chr3R	6346928	6347151
chr3R	6356058	6356336
chr3R	6357164	6357473
chr3R	6357528	6357652
chr3R	6367268	6367488
chr3R	6379309	6380040
chr3R	6382240	6382506
chr3R	6420016	6420734
chr3R	6423712	6424094
chr3R	6425360	6425524
chr3R	6432457	6432674
chr3R	6505984	6506478
chr3R	6575400	6575616
chr3R	7057738	7058074
chr3R	7203929	7203994
chr3R	7204649	7204973
chr3R	7425578	7425804
chr3R	7426953	7427354
chr3R	7627430	7627540
chr3R	7627768	7628530
chr3R	7817292	7817400
chr3R	8063089	8063302
chr3R	8124906	8125678
chr3R	8186454	8186884
chr3R	8475043	8475486
chr3R	8482955	8483938
chr3R	8494238	8495230
chr3R	8511236	8511603
chr3R	8526123	8526243
chr3R	8527398	8527846
chr3R	8527888	8528334
chr3R	8820497	8820711
chr3R	8868832	8868900
chr3R	8939950	8940231
chr3R	9037463	9037792
chr3R	9057058	9057490
chr3R	9217144	9217536
chr3R	9895739	9896345
chr3R	10121578	10121960
chr3R	10125540	10125642
chr3R	10158644	10158913
chr3R	10222658	10222992
chr3R	10230035	10230250
chr3R	10244166	10244220
chr3R	10248725	10249176
chr3R	10409609	10410107
chr3R	10411423	10412019
chr3R	10552562	10553054
chr3R	10628016	10628395
chr3R	10911751	10912368
chr3R	10914950	10915062
chr3R	10918908	10919130
chr3R	11004106	11004481
chr3R	11039031	11039306
chr3R	11120980	11121915
chr3R	11139021	11139076
chr3R	11253977	11254414
chr3R	11255793	11255947
chr3R	11258584	11258804
chr3R	11307914	11308354
chr3R	11666076	11666422
chr3R	11691558	11691984
chr3R	11917933	11918422
chr3R	11994480	11995037
chr3R	11998281	11998612
chr3R	12056854	12057180
chr3R	12057964	12058225
chr3R	12058390	12058778
chr3R	12173406	12173906
chr3R	12214927	12215982
chr3R	12224280	12224495
chr3R	12258870	12259030
chr3R	12320098	12320204
chr3R	12376526	12377060
chr3R	12377675	12378284
chr3R	12382514	12383338
chr3R	12384982	12385322
chr3R	12426072	12426348
chr3R	12427618	12427777
chr3R	12455657	12456262
chr3R	12457912	12458692
chr3R	12486470	12486732
chr3R	12500209	12500761
chr3R	12503624	12503839
chr3R	12508300	12508798
chr3R	12512914	12513136
chr3R	12513523	12513686
chr3R	12516380	12517045
chr3R	12517874	12518808
chr3R	12519188	12519304
chr3R	12521888	12522166
chr3R	12523928	12524410
chr3R	12529642	12530015
chr3R	12532440	12532838
chr3R	12533541	12533816
chr3R	12535581	12535752
chr3R	12541741	12542186
chr3R	12543720	12543946
chr3R	12545758	12545975
chr3R	12546744	12547022
chr3R	12548785	12549385
chr3R	12557130	12557903
chr3R	12635570	12636116
chr3R	12636770	12636998
chr3R	12637655	12637938
chr3R	12642106	12642435
chr3R	12647170	12648155
chr3R	12650478	12651072
chr3R	12925797	12925924
chr3R	12936853	12937520
chr3R	12937630	12937673
chr3R	12967663	12968314
chr3R	13164717	13164937
chr3R	13170007	13170117
chr3R	13207574	13207961
chr3R	13208227	13208827
chr3R	13251892	13252223
chr3R	13253382	13254370
chr3R	13510950	13511222
chr3R	13532776	13533288
chr3R	13538396	13538549
chr3R	13539990	13540314
chr3R	13607634	13608032
chr3R	13710549	13710758
chr3R	13710811	13710986
chr3R	13925272	13925478
chr3R	14102414	14102697
chr3R	14106594	14106980
chr3R	14197285	14197563
chr3R	14565127	14565622
chr3R	14819888	14819939
chr3R	14820492	14820763
chr3R	14824393	14824676
chr3R	14824778	14825060
chr3R	14905588	14906126
chr3R	15046934	15047264
chr3R	15266720	15267218
chr3R	15353890	15354163
chr3R	15388643	15388764
chr3R	15624210	15625591
chr3R	15635652	15635980
chr3R	15636148	15636527
chr3R	15644952	15645496
chr3R	15697363	15697753
chr3R	15713706	15713743
chr3R	15734548	15734711
chr3R	15734936	15735525
chr3R	15823920	15823980
chr3R	15825682	15825956
chr3R	16456046	16456090
chr3R	16601058	16602066
chr3R	16732124	16732299
chr3R	16917655	16918097
chr3R	16951700	16952188
chr3R	16952364	16952677
chr3R	16980738	16980906
chr3R	17156522	17156726
chr3R	17239830	17240215
chr3R	17252318	17252982
chr3R	17514064	17514236
chr3R	17714485	17714542
chr3R	17717125	17717346
chr3R	17717412	17717670
chr3R	17809425	17809745
chr3R	17869583	17869854
chr3R	17952756	17953020
chr3R	18105805	18106200
chr3R	18113572	18113948
chr3R	18283305	18283408
chr3R	18350842	18351172
chr3R	18398473	18398953
chr3R	18404196	18405120
chr3R	18409800	18410130
chr3R	18461820	18462325
chr3R	18870430	18870856
chr3R	18876204	18876859
chr3R	18901220	18901764
chr3R	18956162	18956552
chr3R	18960024	18960288
chr3R	19127110	19127270
chr3R	19135079	19135513
chr3R	19146356	19146588
chr3R	19504687	19504852
chr3R	19556487	19556542
chr3R	19659010	19659118
chr3R	19659337	19659400
chr3R	19687670	19687769
chr3R	19694647	19694922
chr3R	19739927	19740304
chr3R	19743265	19743655
chr3R	19793318	19793595
chr3R	19794428	19794650
chr3R	19826650	19827361
chr3R	19830396	19830559
chr3R	19843481	19843531
chr3R	19848716	19848766
chr3R	19853881	19854041
chr3R	19904102	19904428
chr3R	19972572	19973068
chr3R	20000960	20001392
chr3R	20008981	20009480
chr3R	20027349	20027680
chr3R	20060850	20060952
chr3R	20062710	20063051
chr3R	20083990	20084382
chr3R	20085769	20086085
chr3R	20111172	20111447
chr3R	20435018	20435734
chr3R	20440503	20440789
chr3R	20530926	20531160
chr3R	20853611	20853996
chr3R	20865726	20866038
chr3R	20877434	20877654
chr3R	20998600	20999085
chr3R	21034296	21034731
chr3R	21211396	21211436
chr3R	21375072	21375730
chr3R	21497278	21497329
chr3R	21561728	21562013
chr3R	21581602	21581822
chr3R	21919628	21919841
chr3R	22174210	22174269
chr3R	22397071	22397248
chr3R	22415070	22415227
chr3R	22672736	22673008
chr3R	22718059	22718439
chr3R	22733566	22734385
chr3R	22734605	22735004
chr3R	22861946	22862423
chr3R	23217668	23217783
chr3R	23227418	23227848
chr3R	23237688	23237872
chr3R	23239507	23239896
chr3R	23240226	23240833
chr3R	23242316	23242763
chr3R	23467157	23467378
chr3R	23483985	23484264
chr3R	23529580	23529629
chr3R	23567141	23567641
chr3R	23567971	23568310
chr3R	23570396	23570668
chr3R	23748713	23748824
chr3R	23748863	23749203
chr3R	23867948	23868538
chr3R	24359976	24360086
chr3R	24501371	24502148
chr3R	24513154	24513860
chr3R	24514312	24514646
chr3R	24515136	24515352
chr3R	24555056	24555114
chr3R	24640204	24640364
chr3R	24697836	24698494
chr3R	24731111	24731609
chr3R	24867947	24868008
chr3R	24914320	24914651
chr3R	24916523	24916854
chr3R	24960302	24960470
chr3R	25024037	25024264
chr3R	25257030	25257353
chr3R	25258123	25258574
chr3R	25259118	25259613
chr3R	25282984	25283315
chr3R	25292719	25293094
chr3R	25293318	25293374
chr3R	25293759	25293820
chr3R	25593290	25593628
chr3R	25594550	25595054
chr3R	25599500	25599738
chr3R	25616390	25617275
chr3R	25671390	25671715
chr3R	25673320	25673766
chr3R	25718642	25718850
chr3R	25719129	25720126
chr3R	25725190	25725449
chr3R	25778366	25778643
chr3R	25891550	25891831
chr3R	25920217	25920820
chr3R	25924783	25925222
chr3R	25930547	25930786
chr3R	25932809	25932868
chr3R	25934504	25935274
chr3R	25935444	25935614
chr3R	26013772	26014098
chr3R	26160170	26160736
chr3R	26162384	26162654
chr3R	26325406	26325684
chr3R	26348662	26349220
chr3R	26349986	26350204
chr3R	26350416	26350651
chr3R	26351306	26351686
chr3R	26363633	26363962
chr3R	26365559	26366111
chr3R	26368123	26368530
chr3R	26608758	26609030
chr3R	26621903	26621959
chr3R	26638787	26639180
chr3R	26647482	26647652
chr3R	26663546	26663757
chr3R	26742740	26742906
chr3R	26746643	26746922
chr3R	27059928	27060258
chr3R	27064108	27064442
chr3R	27070198	27070384
chr3R	27070753	27071304
chr3R	27091718	27091831
chr3R	27168103	27168611
chr3R	27169488	27169650
chr3R	27262753	27263099
chr3R	27263963	27264536
chr3R	27269640	27269740
chr3R	27504552	27504655
chr3R	27554100	27554934
chr3R	27691210	27691328
chr3RHet	206456	206506
chr3RHet	1936040	1936193
chr4	243305	243472
chrU	125044	125273
chrU	8956392	8956898
chrX	428970	429525
chrX	477274	477536
chrX	480396	480839
chrX	582813	583023
chrX	583312	583520
chrX	614156	614284
chrX	619222	619500
chrX	667294	667618
chrX	667944	668499
chrX	733185	733348
chrX	1080509	1080733
chrX	1127416	1127694
chrX	1321845	1321905
chrX	1322568	1322897
chrX	1581555	1581948
chrX	1582705	1582929
chrX	1714054	1714270
chrX	1719884	1720321
chrX	1726759	1727312
chrX	1731264	1731489
chrX	1817840	1818014
chrX	1922295	1922840
chrX	1923170	1923270
chrX	1981684	1981907
chrX	1982408	1982616
chrX	1994276	1995156
chrX	2000716	2001366
chrX	2001875	2002086
chrX	2063638	2063954
chrX	2112529	2112968
chrX	2113243	2113948
chrX	2265694	2265749
chrX	2406395	2406935
chrX	2410798	2411013
chrX	2422290	2422500
chrX	2422957	2423335
chrX	2436807	2437476
chrX	2635956	2636186
chrX	2850743	2850954
chrX	3035330	3035370
chrX	3414324	3414539
chrX	3539551	3540112
chrX	3659186	3659456
chrX	3717311	3717374
chrX	4087024	4087136
chrX	4334367	4334480
chrX	4362144	4362849
chrX	4366311	4366542
chrX	4563102	4563377
chrX	4619213	4619436
chrX	4619473	4619541
chrX	5515493	5515708
chrX	5598540	5598640
chrX	5609640	5609932
chrX	5617135	5617345
chrX	5860727	5861051
chrX	5866116	5866620
chrX	5874859	5875509
chrX	5905713	5905996
chrX	6466116	6466342
chrX	6888510	6888784
chrX	6889056	6889342
chrX	6891637	6892300
chrX	6928057	6928389
chrX	6993882	6994112
chrX	6994212	6994278
chrX	7112132	7112638
chrX	7118898	7119069
chrX	7214434	7214816
chrX	7804377	7804870
chrX	7839740	7840061
chrX	8155650	8155763
chrX	8409593	8409853
chrX	8431982	8432198
chrX	8432306	8433351
chrX	8488569	8488789
chrX	8971248	8971312
chrX	9026304	9026464
chrX	9625586	9626026
chrX	9859776	9859876
chrX	9889962	9890357
chrX	10217052	10217223
chrX	10256116	10256432
chrX	10278701	10279158
chrX	10504263	10504373
chrX	10636162	10636483
chrX	10668984	10669430
chrX	10671799	10671968
chrX	10777286	10777780
chrX	10873970	10874030
chrX	11027874	11028247
chrX	11028462	11028853
chrX	11537116	11537391
chrX	11554106	11554810
chrX	11611953	11612121
chrX	12469086	12469412
chrX	13010184	13010392
chrX	13014419	13014622
chrX	13218958	13219714
chrX	13220109	13220659
chrX	13271379	13271601
chrX	13403048	13403653
chrX	13532732	13532947
chrX	13571667	13571782
chrX	13642511	13642726
chrX	14482735	14483070
chrX	14489510	14489996
chrX	14522666	14523048
chrX	14525913	14526204
chrX	14538516	14538893
chrX	14544296	14544788
chrX	14616828	14616878
chrX	14639940	14640155
chrX	14693883	14694053
chrX	14830395	14830617
chrX	15003969	15004478
chrX	15020524	15020802
chrX	15028516	15028680
chrX	15501788	15502052
chrX	15701649	15701766
chrX	16217928	16218050
chrX	16507509	16507570
chrX	16655463	16655743
chrX	16659589	16659799
chrX	16822875	16823380
chrX	16860947	16861343
chrX	16872322	16872658
chrX	16961814	16962044
chrX	17067586	17067905
chrX	17077372	17077488
chrX	17519395	17519570
chrX	17587379	17587497
chrX	17692498	17693210
chrX	17700233	17700468
chrX	17907205	17907429
chrX	18001038	18001870
chrX	18002417	18003012
chrX	18288470	18288909
chrX	18300234	18300569
chrX	18332682	18333132
chrX	18531894	18532109
chrX	18584747	18584922
chrX	18671040	18671497
chrX	18795958	18796166
chrX	19037856	19038178
chrX	19049056	19049110
chrX	19057855	19058032
chrX	19117149	19117270
chrX	19118140	19118360
chrX	19177108	19177378
chrX	19574860	19575132
chrX	19767199	19767480
chrX	19858050	19858504
chrX	20043563	20043860
chrX	20650169	20650550
chrX	20661332	20661547
chrX	21081804	21082358
chrX	21247852	21248015
chrX	21257806	21258078
chrX	21485072	21485408
chrX	22008779	22009046
chrX	22009384	22009980
chrX	22303860	22304071
chrXHet	2178	2338

## Sheet: S2F
# Exonic (973 intervals)
chr2L	70211	70431
chr2L	75826	76053
chr2L	76486	76703
chr2L	83630	84121
chr2L	124711	124942
chr2L	132906	133081
chr2L	282892	283002
chr2L	342633	342858
chr2L	404605	404775
chr2L	916709	916769
chr2L	1103775	1103990
chr2L	1191558	1191880
chr2L	1191995	1192160
chr2L	1219928	1220104
chr2L	1694367	1694912
chr2L	1726420	1726475
chr2L	1751225	1751835
chr2L	1850946	1851549
chr2L	1991690	1992246
chr2L	2130833	2131288
chr2L	2233198	2233533
chr2L	2250972	2251063
chr2L	2652076	2652126
chr2L	2737652	2738042
chr2L	2825276	2825380
chr2L	2871476	2871576
chr2L	3124903	3124963
chr2L	3125193	3125233
chr2L	3166943	3167538
chr2L	3172219	3172269
chr2L	3296563	3297118
chr2L	3446278	3447094
chr2L	3794372	3794550
chr2L	3811318	3811428
chr2L	3826216	3826428
chr2L	3873084	3873238
chr2L	4203961	4204226
chr2L	4208472	4208911
chr2L	4209296	4209626
chr2L	4362478	4362683
chr2L	4489848	4489953
chr2L	4495023	4495283
chr2L	4504263	4504315
chr2L	4519373	4519774
chr2L	4522626	4522953
chr2L	4797512	4797681
chr2L	4840647	4840962
chr2L	4870722	4870900
chr2L	4893834	4894098
chr2L	4978682	4979012
chr2L	5129506	5129770
chr2L	5198806	5200009
chr2L	5210571	5211128
chr2L	5211277	5211772
chr2L	5211942	5212102
chr2L	5319473	5319968
chr2L	5323758	5324473
chr2L	5893620	5893888
chr2L	5968900	5969235
chr2L	6000415	6000915
chr2L	6065378	6065438
chr2L	6336197	6336420
chr2L	6342792	6343077
chr2L	6353030	6353417
chr2L	6446918	6447138
chr2L	6565712	6565872
chr2L	6790546	6791380
chr2L	6974244	6974529
chr2L	7027930	7028264
chr2L	7275274	7275768
chr2L	7443680	7443909
chr2L	7699533	7699590
chr2L	7709924	7710374
chr2L	7826976	7827296
chr2L	7888196	7888522
chr2L	8009956	8010014
chr2L	8241396	8241445
chr2L	8448302	8448634
chr2L	8510016	8510131
chr2L	8540646	8541091
chr2L	8673473	8673798
chr2L	8675118	8675359
chr2L	8711936	8712155
chr2L	8867125	8867400
chr2L	9164300	9164625
chr2L	9384512	9385006
chr2L	9429067	9429233
chr2L	9648130	9648303
chr2L	9709347	9709462
chr2L	9761933	9762148
chr2L	9763738	9764008
chr2L	9952558	9952991
chr2L	9953496	9953928
chr2L	10103754	10104074
chr2L	10201206	10201321
chr2L	10223206	10223646
chr2L	10267928	10268044
chr2L	10285580	10285916
chr2L	10290201	10290261
chr2L	10856198	10856308
chr2L	10856864	10857040
chr2L	10974402	10974737
chr2L	11989151	11989256
chr2L	12001961	12002131
chr2L	12008962	12009396
chr2L	12037381	12037721
chr2L	12048601	12048780
chr2L	12299081	12299356
chr2L	12446370	12446470
chr2L	13290572	13291049
chr2L	13393074	13393359
chr2L	13891164	13891826
chr2L	13971523	13971731
chr2L	13978020	13978393
chr2L	14028766	14028876
chr2L	14288755	14288925
chr2L	14603744	14603954
chr2L	14774580	14774842
chr2L	15035659	15035714
chr2L	15610848	15611283
chr2L	15905641	15905930
chr2L	16046288	16046329
chr2L	16239442	16239552
chr2L	16701885	16702268
chr2L	16740559	16740923
chr2L	16748972	16749238
chr2L	16758805	16758926
chr2L	16836569	16836905
chr2L	16915730	16915832
chr2L	17719156	17719596
chr2L	18841986	18842380
chr2L	19122427	19122712
chr2L	19128702	19128752
chr2L	19384731	19385116
chr2L	19491484	19491655
chr2L	19532404	19532795
chr2L	19583274	19583334
chr2L	20676462	20676626
chr2L	20921480	20921700
chr2L	21833769	21834044
chr2L	22016909	22017079
chr2L	22109102	22109380
chr2R	1595518	1595970
chr2R	1604715	1605096
chr2R	1683367	1683760
chr2R	1685397	1685736
chr2R	1896712	1896924
chr2R	2587902	2588491
chr2R	2635022	2635297
chr2R	2750694	2751014
chr2R	2751904	2752509
chr2R	2893202	2893472
chr2R	2920150	2920203
chr2R	2942085	2942698
chr2R	3019305	3019704
chr2R	3130962	3131628
chr2R	3136578	3137278
chr2R	3353760	3353880
chr2R	3355090	3355526
chr2R	3463380	3463612
chr2R	3628379	3628879
chr2R	3670622	3670734
chr2R	4111452	4111727
chr2R	4156212	4156432
chr2R	4351352	4351792
chr2R	4584230	4584340
chr2R	4888871	4889096
chr2R	4971211	4971311
chr2R	5195051	5195276
chr2R	5280641	5281088
chr2R	5433266	5433585
chr2R	5467630	5467855
chr2R	5727450	5727900
chr2R	5800051	5800274
chr2R	5956422	5957038
chr2R	5973531	5974019
chr2R	6020550	6020656
chr2R	6309852	6310076
chr2R	6360678	6360724
chr2R	6782575	6783068
chr2R	7849306	7849910
chr2R	7869600	7869765
chr2R	8033224	8033324
chr2R	8202289	8202339
chr2R	8260864	8261477
chr2R	8314542	8315092
chr2R	8400008	8400189
chr2R	8456397	8456782
chr2R	8857508	8857778
chr2R	9038353	9038736
chr2R	9040489	9040762
chr2R	9048241	9048736
chr2R	9058760	9059351
chr2R	9108803	9108903
chr2R	9113523	9113813
chr2R	9125128	9125248
chr2R	9138184	9138493
chr2R	9185422	9186076
chr2R	9296290	9296739
chr2R	9300974	9301469
chr2R	9332539	9332716
chr2R	9373574	9373739
chr2R	9481264	9481482
chr2R	9703952	9704337
chr2R	10043532	10043742
chr2R	10048372	10048417
chr2R	10115299	10115519
chr2R	10144070	10144334
chr2R	10156774	10157318
chr2R	10161944	10162044
chr2R	10298718	10299061
chr2R	10299448	10299503
chr2R	10646771	10646932
chr2R	10657386	10657596
chr2R	10742360	10742405
chr2R	10744450	10744660
chr2R	11215132	11215197
chr2R	11256055	11256276
chr2R	11360717	11360772
chr2R	11935420	11936028
chr2R	12030900	12031175
chr2R	12045910	12045978
chr2R	12111641	12112132
chr2R	12183626	12184351
chr2R	12424142	12424307
chr2R	12703940	12704642
chr2R	12713770	12713880
chr2R	12833078	12833572
chr2R	12837367	12837584
chr2R	12952650	12952922
chr2R	13044980	13045157
chr2R	13367559	13367729
chr2R	13433236	13433565
chr2R	13614902	13615505
chr2R	13621172	13621440
chr2R	13638220	13638385
chr2R	13642995	13643550
chr2R	13650870	13651035
chr2R	13750916	13751300
chr2R	14042576	14042846
chr2R	14061384	14061721
chr2R	14288308	14288433
chr2R	14293766	14293979
chr2R	14295408	14295578
chr2R	14407894	14408044
chr2R	14657634	14658300
chr2R	14724848	14725018
chr2R	14730346	14730678
chr2R	14943142	14943482
chr2R	15248059	15248289
chr2R	15265439	15266282
chr2R	15267214	15267419
chr2R	15269294	15269632
chr2R	15271712	15272167
chr2R	15395846	15396393
chr2R	15703242	15703694
chr2R	15717442	15717937
chr2R	16156012	16156275
chr2R	16157218	16157495
chr2R	16169760	16169980
chr2R	16209845	16210193
chr2R	16556301	16556627
chr2R	16945859	16946083
chr2R	16946189	16946349
chr2R	17025999	17026320
chr2R	17078186	17078405
chr2R	17101624	17101742
chr2R	17497181	17497519
chr2R	17565881	17565981
chr2R	17713004	17713324
chr2R	17957591	17957856
chr2R	17959561	17959676
chr2R	17959784	17959951
chr2R	18050322	18050531
chr2R	18278892	18279126
chr2R	18312833	18313054
chr2R	18381302	18381477
chr2R	18492301	18492576
chr2R	18541026	18541141
chr2R	18541254	18541471
chr2R	18606696	18606811
chr2R	18607144	18607526
chr2R	18735237	18735734
chr2R	18946761	18946811
chr2R	19059954	19060496
chr2R	19078601	19078866
chr2R	19098181	19098286
chr2R	19618472	19618967
chr2R	19688992	19689587
chr2R	19736117	19736237
chr2R	19762517	19763017
chr2R	19800092	19800750
chr2R	19801132	19801182
chr2R	19853263	19853774
chr2R	19884408	19884448
chr2R	19934947	19935163
chr2R	19964033	19964428
chr2R	19972683	19973556
chr2R	20015855	20015965
chr2R	20220015	20220125
chr2R	20220665	20220945
chr2R	20290899	20291239
chr2R	20414993	20415050
chr2R	20563374	20563706
chr2R	20670355	20670675
chr2R	20793603	20793655
chr2R	20831450	20831880
chr2R	20865100	20865160
chr2R	20865870	20866100
chr2R	20866200	20866426
chr2R	20951290	20951340
chr2R	21134330	21134662
chr3L	67508	68836
chr3L	150945	151505
chr3L	214756	214965
chr3L	584733	584962
chr3L	682974	683411
chr3L	689626	690014
chr3L	831250	831407
chr3L	897681	898076
chr3L	1024686	1025456
chr3L	1100520	1100630
chr3L	1207558	1207994
chr3L	1210756	1210793
chr3L	1210918	1211189
chr3L	1230153	1230378
chr3L	1244516	1244788
chr3L	1299519	1300008
chr3L	1314531	1314760
chr3L	1316019	1316121
chr3L	1317111	1317891
chr3L	1476830	1477052
chr3L	1539199	1539584
chr3L	1539804	1539859
chr3L	1647989	1648319
chr3L	2059842	2060118
chr3L	2071500	2071820
chr3L	2084635	2085745
chr3L	2100753	2101365
chr3L	2129586	2129864
chr3L	2264923	2265373
chr3L	2373445	2374278
chr3L	2601138	2601253
chr3L	2664295	2665056
chr3L	2720048	2720104
chr3L	2720433	2721808
chr3L	2780176	2780396
chr3L	2962948	2963043
chr3L	3025357	3025802
chr3L	3043562	3044005
chr3L	3118313	3118532
chr3L	3119204	3119521
chr3L	3130248	3130517
chr3L	3131017	3131248
chr3L	3216317	3216926
chr3L	3217034	3217147
chr3L	3904101	3904266
chr3L	4097804	4098459
chr3L	4104565	4104954
chr3L	4138007	4138117
chr3L	4287456	4287727
chr3L	4295922	4295967
chr3L	4470324	4470818
chr3L	4824033	4824143
chr3L	4890478	4890584
chr3L	5133239	5133449
chr3L	5134384	5134449
chr3L	5135264	5135598
chr3L	5352088	5352238
chr3L	5569655	5570324
chr3L	5591930	5592040
chr3L	5598878	5599255
chr3L	5600955	5601015
chr3L	5892022	5892288
chr3L	5894322	5894774
chr3L	5925297	5925402
chr3L	6048873	6048978
chr3L	6131108	6131214
chr3L	6198256	6198528
chr3L	6203976	6204136
chr3L	6210846	6210966
chr3L	6225861	6226032
chr3L	6243308	6244192
chr3L	6251216	6251669
chr3L	6488168	6488212
chr3L	6737636	6738094
chr3L	7079296	7079526
chr3L	7122249	7122314
chr3L	7155798	7155923
chr3L	7316897	7317018
chr3L	7348907	7349470
chr3L	7350732	7351619
chr3L	7351987	7352427
chr3L	7354806	7355507
chr3L	7355630	7356837
chr3L	7373928	7374318
chr3L	7393572	7393854
chr3L	7395452	7395715
chr3L	7427069	7427169
chr3L	7517429	7518043
chr3L	7533834	7533938
chr3L	7550004	7550368
chr3L	7610111	7610551
chr3L	7631174	7631939
chr3L	7754751	7755086
chr3L	7809536	7809868
chr3L	7964306	7964359
chr3L	7969801	7969976
chr3L	8096198	8096298
chr3L	8113193	8113628
chr3L	8135953	8136958
chr3L	8137058	8137218
chr3L	8153776	8154008
chr3L	8172935	8173684
chr3L	8273676	8273897
chr3L	8280831	8281216
chr3L	8294638	8294918
chr3L	8298276	8298318
chr3L	8349365	8350353
chr3L	8350460	8351180
chr3L	8418390	8418875
chr3L	8461398	8461500
chr3L	8713028	8713353
chr3L	8752778	8753053
chr3L	8753493	8753823
chr3L	8779624	8779893
chr3L	8948250	8948480
chr3L	8948645	8948970
chr3L	8977186	8977345
chr3L	9067001	9067054
chr3L	9068164	9069260
chr3L	9244217	9244446
chr3L	9345028	9345251
chr3L	9402499	9403219
chr3L	9682397	9682682
chr3L	9715613	9715893
chr3L	9716768	9716878
chr3L	9852063	9852668
chr3L	10183826	10184386
chr3L	10654690	10655340
chr3L	11305664	11305890
chr3L	11580113	11580725
chr3L	11618070	11618124
chr3L	11636935	11636984
chr3L	11640896	11640945
chr3L	11641985	11642050
chr3L	11702539	11702764
chr3L	11780532	11780762
chr3L	11937668	11937720
chr3L	11953945	11954055
chr3L	11981170	11981940
chr3L	12000696	12000810
chr3L	12182261	12182481
chr3L	12182581	12182696
chr3L	12191002	12191106
chr3L	12271682	12271907
chr3L	12397962	12398245
chr3L	12501806	12502079
chr3L	12526383	12526614
chr3L	12740460	12740567
chr3L	12762069	12762402
chr3L	12772732	12773067
chr3L	12776593	12776747
chr3L	13018864	13019077
chr3L	13167972	13168076
chr3L	13412217	13412564
chr3L	13934276	13934569
chr3L	13958382	13958592
chr3L	13994224	13994292
chr3L	14001379	14001763
chr3L	14060622	14060947
chr3L	14698993	14699112
chr3L	14761047	14761384
chr3L	14983084	14983631
chr3L	15036424	15036531
chr3L	15036651	15037201
chr3L	15059752	15059806
chr3L	15123924	15123982
chr3L	15478136	15478411
chr3L	15521758	15522246
chr3L	15678726	15678880
chr3L	15979137	15979173
chr3L	16028963	16029123
chr3L	16075884	16076142
chr3L	16116013	16116471
chr3L	16228990	16229205
chr3L	16278058	16278432
chr3L	16333708	16333938
chr3L	16345253	16345488
chr3L	16368087	16368472
chr3L	16410989	16411034
chr3L	16511086	16511632
chr3L	16591001	16591437
chr3L	16598705	16599037
chr3L	16732068	16732178
chr3L	16974681	16975226
chr3L	17014061	17014176
chr3L	17373987	17374257
chr3L	17374477	17374862
chr3L	17746832	17747052
chr3L	17786146	17786370
chr3L	17799017	17799131
chr3L	17799898	17800073
chr3L	17801218	17801338
chr3L	17801393	17801653
chr3L	17833003	17833458
chr3L	17894615	17895061
chr3L	17901760	17901815
chr3L	17903036	17903130
chr3L	18063680	18064283
chr3L	18138037	18138212
chr3L	18148542	18148662
chr3L	18166427	18166763
chr3L	18612582	18613137
chr3L	18743209	18743486
chr3L	18748479	18748594
chr3L	18979658	18979933
chr3L	19037191	19037734
chr3L	19044447	19044726
chr3L	19290452	19291112
chr3L	19457494	19457832
chr3L	19493685	19493740
chr3L	19612475	19612640
chr3L	19681900	19682068
chr3L	19709124	19709451
chr3L	19709564	19709836
chr3L	19810201	19810590
chr3L	19825500	19825555
chr3L	19972565	19972676
chr3L	20012654	20013203
chr3L	20146540	20146799
chr3L	20146964	20147359
chr3L	20201811	20202200
chr3L	20255436	20255606
chr3L	20343274	20343599
chr3L	20402284	20402669
chr3L	20439137	20439406
chr3L	20955475	20955695
chr3L	21071800	21071967
chr3L	21265721	21266381
chr3L	21288670	21288886
chr3L	21328706	21329146
chr3L	21413356	21413521
chr3L	21436329	21436774
chr3L	21670264	21671078
chr3L	22497223	22497773
chr3L	22732415	22732526
chr3L	22776623	22777568
chr3L	22830525	22830690
chr3R	53320	53663
chr3R	73463	73518
chr3R	74949	75328
chr3R	83574	83686
chr3R	149582	149919
chr3R	162178	162607
chr3R	179442	180432
chr3R	230365	230752
chr3R	293395	293780
chr3R	482552	482827
chr3R	527707	527817
chr3R	809075	809516
chr3R	1187149	1187209
chr3R	1324438	1324698
chr3R	1338613	1338833
chr3R	1368936	1369358
chr3R	1501968	1502078
chr3R	1579683	1580078
chr3R	1621383	1621548
chr3R	1685018	1685284
chr3R	1926420	1926511
chr3R	1935763	1936148
chr3R	1948474	1948578
chr3R	1982174	1982623
chr3R	2043285	2043615
chr3R	2075615	2075670
chr3R	2161745	2162306
chr3R	2184020	2184075
chr3R	2194865	2195085
chr3R	2205421	2205652
chr3R	2294407	2294682
chr3R	2579927	2580191
chr3R	2946270	2946491
chr3R	3026952	3027077
chr3R	3063865	3063975
chr3R	3068540	3068595
chr3R	3073710	3073820
chr3R	3138721	3138931
chr3R	3187446	3187606
chr3R	3312626	3312743
chr3R	3517174	3517823
chr3R	3715230	3715329
chr3R	3742775	3742836
chr3R	4043678	4043954
chr3R	4127446	4127847
chr3R	4497607	4497762
chr3R	4497872	4497992
chr3R	4554750	4554970
chr3R	4622346	4622738
chr3R	4768701	4768860
chr3R	4809065	4809225
chr3R	4834363	4834755
chr3R	5077470	5077744
chr3R	5224206	5224473
chr3R	5239778	5239938
chr3R	5271894	5272059
chr3R	5321560	5322055
chr3R	5341130	5341464
chr3R	5351635	5352362
chr3R	5357190	5357420
chr3R	5357465	5357808
chr3R	5398997	5399222
chr3R	5409667	5409997
chr3R	5460814	5461089
chr3R	5515429	5515539
chr3R	5520723	5521044
chr3R	5532810	5533410
chr3R	5581704	5581922
chr3R	5612230	5612444
chr3R	5821616	5822163
chr3R	5830863	5831233
chr3R	5931452	5931721
chr3R	5949001	5949214
chr3R	5985796	5986010
chr3R	6048496	6048656
chr3R	6151116	6151168
chr3R	6261347	6261563
chr3R	6483978	6484313
chr3R	6526875	6527325
chr3R	6530015	6530186
chr3R	6582596	6582927
chr3R	6592935	6593270
chr3R	6605978	6606141
chr3R	6621986	6622092
chr3R	6703649	6703699
chr3R	6708214	6708764
chr3R	6845440	6845720
chr3R	6953358	6953460
chr3R	6953514	6953563
chr3R	7002463	7002530
chr3R	7072208	7072253
chr3R	7234174	7234349
chr3R	7451926	7452151
chr3R	7505720	7506320
chr3R	7565230	7565770
chr3R	7566106	7566604
chr3R	7570730	7570785
chr3R	7646628	7646903
chr3R	7704809	7704869
chr3R	7807619	7807726
chr3R	7860460	7860685
chr3R	8046637	8047142
chr3R	8239806	8240129
chr3R	8250587	8250637
chr3R	8254817	8254922
chr3R	8255380	8255427
chr3R	8272092	8272417
chr3R	8281432	8281607
chr3R	8485093	8485423
chr3R	8504523	8504788
chr3R	8535588	8535913
chr3R	8820266	8820376
chr3R	8825783	8826046
chr3R	8862514	8862679
chr3R	8864099	8864594
chr3R	9045391	9045560
chr3R	9117270	9117440
chr3R	9188386	9188657
chr3R	9485929	9486212
chr3R	9591329	9592078
chr3R	9593734	9593948
chr3R	9768470	9768589
chr3R	10005856	10006452
chr3R	10049627	10049737
chr3R	10050796	10051112
chr3R	10136257	10136532
chr3R	10156383	10156438
chr3R	10338055	10338430
chr3R	10394924	10395194
chr3R	10396520	10396904
chr3R	10471254	10471711
chr3R	10551613	10551946
chr3R	10614101	10614370
chr3R	10615411	10615861
chr3R	10622782	10623331
chr3R	10624661	10625036
chr3R	10937712	10937877
chr3R	10961540	10961586
chr3R	10963342	10963452
chr3R	10966542	10966980
chr3R	11001852	11002007
chr3R	11027856	11028186
chr3R	11043976	11044038
chr3R	11044194	11044301
chr3R	11059381	11060096
chr3R	11142424	11143037
chr3R	11151342	11151727
chr3R	11161677	11162069
chr3R	11177297	11177687
chr3R	11668276	11668386
chr3R	11695231	11695336
chr3R	11887617	11888018
chr3R	11981010	11981500
chr3R	11994150	11994376
chr3R	12005205	12005315
chr3R	12005601	12005820
chr3R	12216478	12216690
chr3R	12294402	12294735
chr3R	12294955	12295175
chr3R	12467875	12467930
chr3R	12919752	12919977
chr3R	13237647	13237980
chr3R	13239632	13239852
chr3R	13522220	13522330
chr3R	13605935	13606536
chr3R	13631788	13632168
chr3R	13922078	13922233
chr3R	13988124	13988682
chr3R	14082891	14083171
chr3R	14204170	14204668
chr3R	14214345	14214725
chr3R	14229855	14229905
chr3R	14442757	14443142
chr3R	14455299	14455694
chr3R	14576352	14576512
chr3R	14950798	14951018
chr3R	15228480	15228535
chr3R	15388378	15388535
chr3R	15429785	15430398
chr3R	15610739	15610950
chr3R	15718534	15718979
chr3R	15719574	15720179
chr3R	15721839	15722114
chr3R	15729205	15729920
chr3R	15744822	15744934
chr3R	15849982	15850424
chr3R	16575277	16575377
chr3R	16845757	16845936
chr3R	16876397	16876684
chr3R	16914237	16914562
chr3R	16934147	16934757
chr3R	16948014	16948177
chr3R	17117459	17117510
chr3R	17223672	17223935
chr3R	17328215	17328558
chr3R	17573954	17574132
chr3R	17578634	17578910
chr3R	17604428	17604489
chr3R	17604649	17604814
chr3R	17862172	17862441
chr3R	18157176	18157242
chr3R	18167076	18167254
chr3R	18252711	18252881
chr3R	18464020	18464962
chr3R	18519528	18519583
chr3R	18569129	18569294
chr3R	18791951	18792492
chr3R	18838196	18838576
chr3R	19359102	19359434
chr3R	19513202	19513373
chr3R	19536417	19536538
chr3R	19536742	19537017
chr3R	19545762	19546261
chr3R	19750480	19750764
chr3R	19780003	19780553
chr3R	19781658	19782038
chr3R	19798264	19798493
chr3R	19932912	19932972
chr3R	19987907	19988182
chr3R	20013877	20014142
chr3R	20053860	20053911
chr3R	20364340	20364887
chr3R	20388308	20388377
chr3R	20416970	20417245
chr3R	20442108	20442588
chr3R	20478514	20478838
chr3R	20611770	20612045
chr3R	20632626	20632895
chr3R	20689210	20689550
chr3R	20710770	20710890
chr3R	20869124	20869514
chr3R	20870122	20870381
chr3R	20899156	20899212
chr3R	21044910	21045285
chr3R	21053590	21053983
chr3R	21118162	21118432
chr3R	21127297	21127617
chr3R	21486163	21486546
chr3R	21501903	21502003
chr3R	21504162	21504201
chr3R	21504384	21504698
chr3R	21880136	21880622
chr3R	22450869	22451525
chr3R	22458119	22458349
chr3R	22459396	22459834
chr3R	22735660	22735705
chr3R	22767333	22767946
chr3R	22915667	22915732
chr3R	22942778	22943108
chr3R	22981176	22981454
chr3R	22989436	22989759
chr3R	23072693	23072743
chr3R	23075123	23075438
chr3R	23093808	23094153
chr3R	23189618	23190348
chr3R	23290052	23290560
chr3R	23391638	23391860
chr3R	23416053	23416168
chr3R	23485477	23485859
chr3R	23569571	23569726
chr3R	23755954	23756351
chr3R	23782093	23782803
chr3R	23783144	23783524
chr3R	24645034	24645194
chr3R	24746626	24747169
chr3R	24878628	24878846
chr3R	24936658	24936926
chr3R	24939071	24939226
chr3R	24941041	24941278
chr3R	25328685	25328900
chr3R	25554508	25554908
chr3R	25569578	25569808
chr3R	25771822	25772639
chr3R	25845134	25845194
chr3R	25893534	25893975
chr3R	25929898	25930103
chr3R	26023174	26023500
chr3R	26024214	26024264
chr3R	26068496	26068938
chr3R	26284365	26284535
chr3R	26419226	26419672
chr3R	26556617	26556727
chr3R	27059583	27059759
chr3R	27212764	27213428
chr3R	27285150	27285530
chr3R	27398659	27398834
chr3R	27567907	27568007
chr3R	27570382	27570492
chr4	221569	221789
chr4	244734	244788
chr4	552081	552280
chr4	621802	622200
chrM	4333	4372
chrX	396522	396695
chrX	399508	399995
chrX	524024	524242
chrX	969401	970286
chrX	1053554	1053716
chrX	1095579	1095967
chrX	1363917	1364247
chrX	1798921	1799131
chrX	1919863	1919908
chrX	1946693	1946813
chrX	2107083	2108014
chrX	2265818	2265924
chrX	2368337	2368657
chrX	2418165	2418265
chrX	2502256	2502306
chrX	2610780	2610996
chrX	2686065	2687050
chrX	2815546	2815598
chrX	3366024	3366414
chrX	3563267	3563478
chrX	3564032	3564252
chrX	3757906	3758396
chrX	3833368	3833428
chrX	4618988	4619143
chrX	5600845	5600905
chrX	5642976	5643421
chrX	5654645	5654976
chrX	5801610	5801936
chrX	5880033	5880312
chrX	5885793	5886028
chrX	5955984	5956359
chrX	6116190	6116355
chrX	6152986	6153216
chrX	6266238	6266461
chrX	6266671	6266791
chrX	6491086	6491184
chrX	6616370	6616415
chrX	6647718	6647992
chrX	6648427	6648767
chrX	6663218	6663338
chrX	6743201	6743476
chrX	6906877	6906992
chrX	7403425	7403797
chrX	7813772	7813996
chrX	7930311	7930714
chrX	7997906	7998406
chrX	8039928	8040039
chrX	8318230	8318342
chrX	8439999	8440224
chrX	8583601	8584102
chrX	8662087	8662317
chrX	8973559	8973934
chrX	8974049	8974110
chrX	9109030	9109453
chrX	9110003	9110118
chrX	9112164	9112541
chrX	9140861	9141191
chrX	9464766	9465092
chrX	9481212	9481647
chrX	9502108	9502267
chrX	9553972	9554131
chrX	9804712	9804929
chrX	9859996	9860321
chrX	10171561	10171891
chrX	10224308	10224532
chrX	10253676	10254016
chrX	10379848	10380128
chrX	10491218	10491558
chrX	11247249	11247534
chrX	11349878	11350223
chrX	11378214	11378324
chrX	11499203	11499653
chrX	11563568	11563718
chrX	11577753	11577923
chrX	12638755	12638972
chrX	13001705	13001870
chrX	13026947	13027107
chrX	13094589	13094929
chrX	13456170	13456435
chrX	13561212	13561497
chrX	13725396	13725886
chrX	14064138	14064788
chrX	14573982	14574265
chrX	14652419	14652628
chrX	14687235	14687345
chrX	14826064	14826110
chrX	15044782	15045007
chrX	15348163	15348333
chrX	15373350	15373468
chrX	15373636	15373966
chrX	15538683	15538748
chrX	15579931	15580368
chrX	15609694	15610024
chrX	15749227	15749332
chrX	15821892	15822166
chrX	15895584	15896294
chrX	15896566	15896850
chrX	16198754	16198971
chrX	16216668	16217122
chrX	16284156	16284438
chrX	16297194	16297300
chrX	16333541	16333773
chrX	16536338	16537263
chrX	16551559	16551954
chrX	16622182	16622584
chrX	16777403	16777449
chrX	16777663	16778053
chrX	16784213	16784432
chrX	17107184	17107389
chrX	17176030	17176315
chrX	17517800	17518358
chrX	17548985	17549105
chrX	17555256	17555321
chrX	17814864	17815242
chrX	17986576	17986686
chrX	18376238	18376513
chrX	18580517	18580622
chrX	19401386	19401726
chrX	19797558	19797988
chrX	20198838	20199008
chrX	20385005	20385170
chrX	20663308	20663704
chrX	21166892	21167062
chrX	21206879	21207209
chrX	21247084	21247636
chrX	21253631	21254066
chrX	21254831	21254896
chrX	22034188	22034577
chrYHet	36223	36618

## Sheet: S2G
# Intergenic (1085 genes)
Symbol	Name	FBgn	CG
18w	18 wheeler	FBgn0004364	CG8896
ACXE	ACXE	FBgn0040506	CG17178
AR-2	Allatostatin Receptor 2	FBgn0039595	CG10001
AcCoAS	Acetyl Coenzyme A synthase	FBgn0012034	CG9390
Ady43A	Ady43A	FBgn0026602	CG1851
Akt1	Akt1	FBgn0010379	CG4006
Alk	Alk	FBgn0040505	CG8250
Antp	Antennapedia	FBgn0260642	CG1028
Arr2	Arrestin 2	FBgn0000121	CG5962
Art6	Arginine methyltransferase 6	FBgn0038189	CG9927
Art9	Arginine methyltransferase 9	FBgn0038188	CG9929
Ast	Allatostatin	FBgn0015591	CG13633
Atf3	Activating transcription factor 3	FBgn0028550	CG11405
Awh	Arrowhead	FBgn0013751	CG1072
B-H2	BarH2	FBgn0004854	CG5488
BobA	Brother of Bearded A	FBgn0040487	CG12487
Br140		FBgn0033155	CG1845
Brd	Bearded	FBgn0000216	CG3096
Bub1	Bub1 homologue	FBgn0031696	CG14030
Bzd	Buzidau	FBgn0011566	CG13761
C15	C15	FBgn0004863	CG7937
CAHbeta	Carbonic anhydrase beta	FBgn0037646	CG11967
CASK	CASK ortholog	FBgn0013759	CG6703
CCKLR-17D3	CCK-like receptor at 17D3	FBgn0030954	CG32540
CG10006		FBgn0036461	CG10006
CG10013		FBgn0038012	CG10013
CG10175		FBgn0039084	CG10175
CG10178		FBgn0032684	CG10178
CG10200		FBgn0033968	CG10200
CG10211		FBgn0032685	CG10211
CG10222		FBgn0036356	CG10222
CG10283		FBgn0032681	CG10283
CG10317		FBgn0038423	CG10317
CG10345		FBgn0027562	CG10345
CG10418		FBgn0036277	CG10418
CG10433		FBgn0034638	CG10433
CG10465		FBgn0033017	CG10465
CG10479		FBgn0035656	CG10479
CG10597		FBgn0030832	CG10597
CG10651		FBgn0032853	CG10651
CG10710		FBgn0036377	CG10710
CG10734		FBgn0034082	CG10734
CG1077		FBgn0037405	CG1077
CG10898		FBgn0037911	CG10898
CG10947		FBgn0032857	CG10947
CG10953		FBgn0034204	CG10953
CG11041		FBgn0034481	CG11041
CG11044		FBgn0034484	CG11044
CG11131		FBgn0037204	CG11131
CG11226		FBgn0037195	CG11226
CG1124		FBgn0037290	CG1124
CG11247		FBgn0037120	CG11247
CG11279		FBgn0036342	CG11279
CG11333		FBgn0039850	CG11333
CG11340		FBgn0039840	CG11340
CG11350		FBgn0035552	CG11350
CG1136		FBgn0035490	CG1136
CG11369		FBgn0029951	CG11369
CG11378		FBgn0040364	CG11378
CG11398		FBgn0040366	CG11398
CG11403		FBgn0026876	CG11403
CG11406		FBgn0034990	CG11406
CG11412		FBgn0024362	CG11412
CG11425		FBgn0037167	CG11425
CG11437		FBgn0037165	CG11437
CG11448		FBgn0024985	CG11448
CG11449		FBgn0037162	CG11449
CG11453		FBgn0038734	CG11453
CG11498		FBgn0039749	CG11498
CG11550		FBgn0039864	CG11550
CG11581		FBgn0030540	CG11581
CG11671		FBgn0037562	CG11671
CG11726		FBgn0036156	CG11726
CG11980		FBgn0037652	CG11980
CG12007		FBgn0037293	CG12007
CG12011		FBgn0035257	CG12011
CG12014		FBgn0035445	CG12014
CG12016		FBgn0035436	CG12016
CG12069		FBgn0039796	CG12069
CG12164		FBgn0033158	CG12164
CG12207		FBgn0038220	CG12207
CG1233		FBgn0035137	CG1233
CG1239		FBgn0037368	CG1239
CG1246		FBgn0035360	CG1246
CG12483		FBgn0040688	CG12483
CG12511		FBgn0031729	CG12511
CG12535		FBgn0029657	CG12535
CG12540		FBgn0030570	CG12540
CG12607		FBgn0035545	CG12607
CG12643		FBgn0040942	CG12643
CG12768		FBgn0037206	CG12768
CG12814		FBgn0037796	CG12814
CG12826		FBgn0033207	CG12826
CG12851		FBgn0035086	CG12851
CG12883		FBgn0039538	CG12883
CG12910		FBgn0033502	CG12910
CG12964		FBgn0034022	CG12964
CG12984		FBgn0037042	CG12984
CG1299		FBgn0035501	CG1299
CG13003		FBgn0030798	CG13003
CG13010		FBgn0030770	CG13010
CG13044		FBgn0036599	CG13044
CG13046		FBgn0036595	CG13046
CG13049		FBgn0036592	CG13049
CG13064		FBgn0040796	CG13064
CG13101		FBgn0032084	CG13101
CG13183		FBgn0033667	CG13183
CG13188		FBgn0033668	CG13188
CG13192		FBgn0033653	CG13192
CG13193		FBgn0033650	CG13193
CG1324		FBgn0031129	CG1324
CG13251		FBgn0037014	CG13251
CG13255		FBgn0040636	CG13255
CG13282		FBgn0032612	CG13282
CG13287		FBgn0035643	CG13287
CG13300		FBgn0035699	CG13300
CG13315		FBgn0040827	CG13315
CG13334		FBgn0033856	CG13334
CG1340		FBgn0039797	CG1340
CG13405		FBgn0035097	CG13405
CG13423		FBgn0034513	CG13423
CG13428		FBgn0034515	CG13428
CG13474		FBgn0036439	CG13474
CG13492		FBgn0034662	CG13492
CG13541		FBgn0034841	CG13541
CG13559		FBgn0034870	CG13559
CG13560		FBgn0034899	CG13560
CG13578		FBgn0035000	CG13578
CG13606		FBgn0039161	CG13606
CG13631		FBgn0040600	CG13631
CG13636		FBgn0039232	CG13636
CG13646		FBgn0039255	CG13646
CG13658		FBgn0039315	CG13658
CG13675		FBgn0035845	CG13675
CG13676		FBgn0035844	CG13676
CG13689		FBgn0031270	CG13689
CG13704		FBgn0035583	CG13704
CG13705		FBgn0035582	CG13705
CG13720		FBgn0035555	CG13720
CG13721		FBgn0035554	CG13721
CG13731		FBgn0036717	CG13731
CG13737		FBgn0036382	CG13737
CG13748		FBgn0033355	CG13748
CG13800		FBgn0035338	CG13800
CG13829		FBgn0039059	CG13829
CG13837		FBgn0039042	CG13837
CG13838		FBgn0039041	CG13838
CG13896		FBgn0035159	CG13896
CG13897		FBgn0035160	CG13897
CG13898		FBgn0035161	CG13898
CG13905		FBgn0035176	CG13905
CG13917		FBgn0035237	CG13917
CG13921		FBgn0035267	CG13921
CG13931		FBgn0035258	CG13931
CG13955		FBgn0033412	CG13955
CG13978		FBgn0039518	CG13978
CG14052		FBgn0029606	CG14052
CG14070		FBgn0032313	CG14070
CG14072		FBgn0032318	CG14072
CG14096		FBgn0036871	CG14096
CG14115		FBgn0036343	CG14115
CG14147		FBgn0036112	CG14147
CG14196		FBgn0031002	CG14196
CG14257		FBgn0039479	CG14257
CG14282		FBgn0038685	CG14282
CG14301		FBgn0038632	CG14301
CG14305		FBgn0038630	CG14305
CG14313		FBgn0038579	CG14313
CG14317		FBgn0038566	CG14317
CG14330		FBgn0038512	CG14330
CG14362		FBgn0038186	CG14362
CG14372		FBgn0038156	CG14372
CG14395		FBgn0038073	CG14395
CG1443		FBgn0039620	CG1443
CG14441		FBgn0029895	CG14441
CG14445		FBgn0029851	CG14445
CG14459		FBgn0037171	CG14459
CG14463		FBgn0037535	CG14463
CG14506		FBgn0039659	CG14506
CG14540		FBgn0039398	CG14540
CG14551		FBgn0039408	CG14551
CG14565		FBgn0037129	CG14565
CG14598		FBgn0037503	CG14598
CG14626		FBgn0040360	CG14626
CG14629		FBgn0040398	CG14629
CG14688		FBgn0037819	CG14688
CG14720		FBgn0037940	CG14720
CG14731		FBgn0037964	CG14731
CG14741		FBgn0037989	CG14741
CG14795		FBgn0025393	CG14795
CG14811		FBgn0029590	CG14811
CG14812		FBgn0026090	CG14812
CG14838		FBgn0035799	CG14838
CG14857		FBgn0038262	CG14857
CG14869		FBgn0038341	CG14869
CG14877		FBgn0038380	CG14877
CG14905		FBgn0038452	CG14905
CG14926		FBgn0032360	CG14926
CG14947		FBgn0032406	CG14947
CG15020		FBgn0035543	CG15020
CG15023		FBgn0035548	CG15023
CG15024		FBgn0040699	CG15024
CG15042		FBgn0030937	CG15042
CG15047		FBgn0030938	CG15047
CG15056		FBgn0030918	CG15056
CG15059		FBgn0030905	CG15059
CG15080		FBgn0034391	CG15080
CG15097		FBgn0034396	CG15097
CG15116		FBgn0034415	CG15116
CG15147		FBgn0032654	CG15147
CG15152		FBgn0032665	CG15152
CG15167		FBgn0032709	CG15167
CG15186		FBgn0037448	CG15186
CG15212		FBgn0040842	CG15212
CG15249		FBgn0030161	CG15249
CG15252		FBgn0030167	CG15252
CG15255		FBgn0028950	CG15255
CG15283		FBgn0028844	CG15283
CG15296		FBgn0030215	CG15296
CG15358		FBgn0031373	CG15358
CG15373		FBgn0030889	CG15373
CG15429		FBgn0031596	CG15429
CG15479		FBgn0032493	CG15479
CG15480		FBgn0032489	CG15480
CG15498		FBgn0038892	CG15498
CG15515		FBgn0039719	CG15515
CG15550		FBgn0039811	CG15550
CG15555		FBgn0039839	CG15555
CG15599		FBgn0030667	CG15599
CG15650		FBgn0034565	CG15650
CG15673		FBgn0034639	CG15673
CG15878		FBgn0035316	CG15878
CG1631		FBgn0031101	CG1631
CG16713		FBgn0031560	CG16713
CG1673		FBgn0030482	CG1673
CG1677		FBgn0029941	CG1677
CG16779		FBgn0037698	CG16779
CG1678		FBgn0031176	CG1678
CG16786		FBgn0034974	CG16786
CG16813		FBgn0032490	CG16813
CG16894		FBgn0034483	CG16894
CG16898		FBgn0034480	CG16898
CG16965		FBgn0032387	CG16965
CG17047		FBgn0033827	CG17047
CG17124		FBgn0032297	CG17124
CG17154		FBgn0036246	CG17154
CG17181		FBgn0035144	CG17181
CG17211		FBgn0032414	CG17211
CG17230		FBgn0046225	CG17230
CG17265		FBgn0031488	CG17265
CG17472		FBgn0032868	CG17472
CG17508		FBgn0039970	CG17508
CG17564		FBgn0032768	CG17564
CG17672		FBgn0083978	CG17672
CG17776		FBgn0040899	CG17776
CG17930		FBgn0038416	CG17930
CG1809		FBgn0033423	CG1809
CG18109		FBgn0028901	CG18109
CG18266		FBgn0031724	CG18266
CG18404		FBgn0039761	CG18404
CG18420		FBgn0028866	CG18420
CG18437		FBgn0039536	CG18437
CG18673		FBgn0040629	CG18673
CG18810		FBgn0042133	CG18810
CG1887		FBgn0035290	CG1887
CG1888		FBgn0033421	CG1888
CG1946		FBgn0033216	CG1946
CG2014		FBgn0039669	CG2014
CG2022		FBgn0037292	CG2022
CG2053		FBgn0039887	CG2053
CG2104		FBgn0037365	CG2104
CG2217		FBgn0027544	CG2217
CG2493		FBgn0032864	CG2493
CG2528		FBgn0032969	CG2528
CG2663		FBgn0037323	CG2663
CG2736		FBgn0035090	CG2736
CG2781		FBgn0037534	CG2781
CG2893		FBgn0040030	CG2893
CG2930		FBgn0028491	CG2930
CG2962		FBgn0030186	CG2962
CG30002		FBgn0260474	CG30002
CG30089		FBgn0050089	CG30089
CG30114		FBgn0050114	CG30114
CG30152		FBgn0034543	CG30152
CG30177		FBgn0050177	CG30177
CG30403		FBgn0050403	CG30403
CG30440		FBgn0050440	CG30440
CG30457		FBgn0050457	CG30457
CG30460		FBgn0050460	CG30460
CG30463		FBgn0050463	CG30463
CG3092		FBgn0034835	CG3092
CG31019		FBgn0051019	CG31019
CG31028		FBgn0051028	CG31028
CG31076		FBgn0051076	CG31076
CG31183		FBgn0051183	CG31183
CG31226		FBgn0051226	CG31226
CG31262		FBgn0051262	CG31262
CG31275		FBgn0063261	CG31275
CG31337		FBgn0051337	CG31337
CG31345		FBgn0051345	CG31345
CG31358		FBgn0051358	CG31358
CG31496		FBgn0051496	CG31496
CG31528		FBgn0051528	CG31528
CG31612		FBgn0051612	CG31612
CG31644		FBgn0051644	CG31644
CG31728		FBgn0051728	CG31728
CG31784		FBgn0051784	CG31784
CG31787		FBgn0051787	CG31787
CG31815		FBgn0051815	CG31815
CG31871		FBgn0051871	CG31871
CG32115		FBgn0052115	CG32115
CG32121		FBgn0052121	CG32121
CG32232		FBgn0052232	CG32232
CG32237		FBgn0052237	CG32237
CG32262		FBgn0052262	CG32262
CG32369		FBgn0052369	CG32369
CG32376		FBgn0052376	CG32376
CG32388		FBgn0250849	CG32388
CG32406		FBgn0052406	CG32406
CG32447		FBgn0052447	CG32447
CG32473		FBgn0052473	CG32473
CG32521		FBgn0052521	CG32521
CG32773		FBgn0052773	CG32773
CG32791		FBgn0052791	CG32791
CG32792		FBgn0052792	CG32792
CG32812		FBgn0025642	CG32812
CG32945		FBgn0052945	CG32945
CG33110		FBgn0053110	CG33110
CG33138		FBgn0053138	CG33138
CG33234		FBgn0053234	CG33234
CG33252		FBgn0053252	CG33252
CG33262		FBgn0053262	CG33262
CG3328		FBgn0034985	CG3328
CG33286		FBgn0053286	CG33286
CG33298		FBgn0032120	CG33298
CG3330		FBgn0039511	CG3330
CG33325		FBgn0053325	CG33325
CG3339		FBgn0039510	CG3339
CG33704		FBgn0053704	CG33704
CG33766		FBgn0053766	CG33766
CG33772		FBgn0053772	CG33772
CG33796		FBgn0053796	CG33796
CG33912		FBgn0053912	CG33912
CG33958		FBgn0053958	CG33958
CG33970		FBgn0053970	CG33970
CG34038		FBgn0054038	CG34038
CG34045		FBgn0054045	CG34045
CG34050		FBgn0054050	CG34050
CG3407		FBgn0031573	CG3407
CG34113		FBgn0083949	CG34113
CG34212		FBgn0085241	CG34212
CG34286		FBgn0085315	CG34286
CG34289		FBgn0085318	CG34289
CG34309		FBgn0259831	CG34309
CG34371		FBgn0085400	CG34371
CG34380		FBgn0085409	CG34380
CG34382		FBgn0085411	CG34382
CG34386		FBgn0085415	CG34386
CG34409		FBgn0085438	CG34409
CG34451		FBgn0085480	CG34451
CG34454		FBgn0085483	CG34454
CG34462		FBgn0085491	CG34462
CG3473		FBgn0028913	CG3473
CG3630		FBgn0023540	CG3630
CG3650		FBgn0035070	CG3650
CG3711		FBgn0040344	CG3711
CG3764		FBgn0036684	CG3764
CG3823		FBgn0029863	CG3823
CG3829		FBgn0035091	CG3829
CG3837		FBgn0038279	CG3837
CG3842		FBgn0029866	CG3842
CG3927		FBgn0034739	CG3927
CG3942		FBgn0038008	CG3942
CG3964		FBgn0031574	CG3964
CG4000		FBgn0038820	CG4000
CG4019		FBgn0034885	CG4019
CG4021		FBgn0034659	CG4021
CG40228		FBgn0063670	CG40228
CG4089		FBgn0037838	CG4089
CG4116		FBgn0029649	CG4116
CG41343		FBgn0085625	CG41343
CG4161		FBgn0028892	CG4161
CG4218		FBgn0250844	CG4218
CG42238		FBgn0250867	CG42238
CG42240		FBgn0250869	CG42240
CG42268		FBgn0259163	CG42268
CG42319		FBgn0259219	CG42319
CG42323		FBgn0259223	CG42323
CG42327		FBgn0259227	CG42327
CG42329		FBgn0259229	CG42329
CG42342		FBgn0259244	CG42342
CG42389		FBgn0259735	CG42389
CG42458		FBgn0259935	CG42458
CG42524		FBgn0260429	CG42524
CG42538		FBgn0260646	CG42538
CG42552		FBgn0260754	CG42552
CG42571		FBgn0260777	CG42571
CG42577		FBgn0260867	CG42577
CG4259		FBgn0031389	CG4259
CG42591		FBgn0260968	CG42591
CG42594		FBgn0260971	CG42594
CG42650		FBgn0261502	CG42650
CG42663		FBgn0261545	CG42663
CG42675		FBgn0261561	CG42675
CG42680		FBgn0261566	CG42680
CG42684		FBgn0261570	CG42684
CG42686		FBgn0261572	CG42686
CG42693		FBgn0261583	CG42693
CG42710		FBgn0261627	CG42710
CG42712		FBgn0261629	CG42712
CG42719		FBgn0261636	CG42719
CG42736		FBgn0261700	CG42736
CG42741		FBgn0261705	CG42741
CG42747		FBgn0261801	CG42747
CG42755		FBgn0261813	CG42755
CG42778		FBgn0261846	CG42778
CG42795		FBgn0261928	CG42795
CG42796		FBgn0261929	CG42796
CG42797		FBgn0261931	CG42797
CG42807		FBgn0261989	CG42807
CG42831		FBgn0262020	CG42831
CG42852		FBgn0262099	CG42852
CG43059		FBgn0262361	CG43059
CG4306		FBgn0036787	CG4306
CG43074		FBgn0262484	CG43074
CG43082		FBgn0262528	CG43082
CG43098		FBgn0262544	CG43098
CG43102		FBgn0262562	CG43102
CG43131		FBgn0262605	CG43131
CG43149		FBgn0262679	CG43149
CG43155		FBgn0262685	CG43155
CG43168		FBgn0262787	CG43168
CG43173		FBgn0262792	CG43173
CG43187		FBgn0262816	CG43187
CG43203		FBgn0262839	CG43203
CG43234		FBgn0262879	CG43234
CG43237		FBgn0262882	CG43237
CG43243		FBgn0262888	CG43243
CG43245		FBgn0262890	CG43245
CG43289		FBgn0262981	CG43289
CG43296		FBgn0262988	CG43296
CG43333		FBgn0263038	CG43333
CG43335		FBgn0263040	CG43335
CG43336		FBgn0263041	CG43336
CG43337		FBgn0263042	CG43337
CG43366		FBgn0263109	CG43366
CG43389		FBgn0263246	CG43389
CG43402		FBgn0263321	CG43402
CG43403		FBgn0263322	CG43403
CG43444		FBgn0263392	CG43444
CG43447		FBgn0263401	CG43447
CG43618		FBgn0263596	CG43618
CG43658		FBgn0263706	CG43658
CG43678		FBgn0263761	CG43678
CG43693		FBgn0263776	CG43693
CG43694		FBgn0263777	CG43694
CG43736		FBgn0263993	CG43736
CG4374		FBgn0039078	CG4374
CG43759		FBgn0264090	CG43759
CG43815		FBgn0264363	CG43815
CG43915		FBgn0264516	CG43915
CG43950		FBgn0264601	CG43950
CG43961		FBgn0264676	CG43961
CG43980		FBgn0264711	CG43980
CG4766		FBgn0027546	CG4766
CG4788		FBgn0032354	CG4788
CG4829		FBgn0030796	CG4829
CG4927		FBgn0034139	CG4927
CG4982		FBgn0036598	CG4982
CG4995		FBgn0032219	CG4995
CG5043		FBgn0032636	CG5043
CG5048		FBgn0036437	CG5048
CG5084		FBgn0034288	CG5084
CG5103		FBgn0036784	CG5103
CG5278		FBgn0038986	CG5278
CG5315		FBgn0038984	CG5315
CG5326		FBgn0038983	CG5326
CG5361		FBgn0037786	CG5361
CG5386		FBgn0038945	CG5386
CG5399		FBgn0038353	CG5399
CG5550		FBgn0034160	CG5550
CG5568		FBgn0035641	CG5568
CG5773		FBgn0034290	CG5773
CG5873		FBgn0038511	CG5873
CG5910		FBgn0036993	CG5910
CG5921		FBgn0029835	CG5921
CG5973		FBgn0031914	CG5973
CG5999		FBgn0038083	CG5999
CG6023		FBgn0030912	CG6023
CG6026		FBgn0038676	CG6026
CG6040		FBgn0038679	CG6040
CG6074		FBgn0039486	CG6074
CG6118		FBgn0038339	CG6118
CG6163		FBgn0036155	CG6163
CG6175		FBgn0036152	CG6175
CG6208		FBgn0037789	CG6208
CG6225		FBgn0038072	CG6225
CG6234		FBgn0038071	CG6234
CG6244		FBgn0036531	CG6244
CG6280		FBgn0033866	CG6280
CG6356		FBgn0039178	CG6356
CG6465		FBgn0037818	CG6465
CG6475		FBgn0038886	CG6475
CG6739		FBgn0031926	CG6739
CG6753		FBgn0038070	CG6753
CG6873		FBgn0030951	CG6873
CG6888		FBgn0036490	CG6888
CG6996		FBgn0036950	CG6996
CG7048		FBgn0038976	CG7048
CG7094		FBgn0032650	CG7094
CG7229		FBgn0034423	CG7229
CG7251		FBgn0031723	CG7251
CG7255		FBgn0036493	CG7255
CG7304		FBgn0036527	CG7304
CG7328		FBgn0036942	CG7328
CG7330		FBgn0036780	CG7330
CG7338		FBgn0037073	CG7338
CG7402		FBgn0036768	CG7402
CG7406		FBgn0030980	CG7406
CG7423		FBgn0030982	CG7423
CG7470		FBgn0037146	CG7470
CG7484		FBgn0036745	CG7484
CG7560		FBgn0036157	CG7560
CG7720		FBgn0038652	CG7720
CG7845		FBgn0033059	CG7845
CG7896		FBgn0039728	CG7896
CG7991		FBgn0035260	CG7991
CG8065		FBgn0036075	CG8065
CG8117		FBgn0030663	CG8117
CG8170		FBgn0033365	CG8170
CG8177		FBgn0036043	CG8177
CG8213		FBgn0033359	CG8213
CG8216		FBgn0033358	CG8216
CG8249		FBgn0034045	CG8249
CG8334		FBgn0036913	CG8334
CG8359		FBgn0037634	CG8359
CG8408		FBgn0030850	CG8408
CG8449		FBgn0038129	CG8449
CG8476		FBgn0038127	CG8476
CG8635		FBgn0033317	CG8635
CG8642		FBgn0033312	CG8642
CG8701		FBgn0033287	CG8701
CG8740		FBgn0027585	CG8740
CG8785		FBgn0033760	CG8785
CG8795		FBgn0038139	CG8795
CG8965		FBgn0031745	CG8965
CG9134		FBgn0035199	CG9134
CG9220		FBgn0030662	CG9220
CG9235		FBgn0034560	CG9235
CG9300		FBgn0036886	CG9300
CG9350		FBgn0034576	CG9350
CG9380		FBgn0035094	CG9380
CG9486		FBgn0031791	CG9486
CG9541		FBgn0032083	CG9541
CG9555		FBgn0032085	CG9555
CG9592		FBgn0036426	CG9592
CG9603		FBgn0040529	CG9603
CG9650		FBgn0029939	CG9650
CG9691		FBgn0030160	CG9691
CG9701		FBgn0036659	CG9701
CG9715		FBgn0036668	CG9715
CG9717		FBgn0039789	CG9717
CG9759		FBgn0038160	CG9759
CG9815		FBgn0034861	CG9815
CG9826		FBgn0034784	CG9826
CG9926		FBgn0038190	CG9926
CG9932		FBgn0262160	CG9932
CG9975		FBgn0034435	CG9975
CORL	CORL	FBgn0039932	CG11093
CR40743		FBgn0085772	CR40743
CR41605		FBgn0085815	CR41605
CR42651		FBgn0261503	CR42651
CR42756		FBgn0261814	CR42756
CR43238		FBgn0262883	CR43238
CR43281		FBgn0262970	CR43281
CR43297		FBgn0262989	CR43297
CR43306		FBgn0262998	CR43306
CR43314		FBgn0263019	CR43314
CR43372		FBgn0263130	CR43372
CR43414		FBgn0263333	CR43414
CR43418		FBgn0263337	CR43418
CR43431		FBgn0263379	CR43431
CR43435		FBgn0263383	CR43435
CR43451		FBgn0263405	CR43451
CR43453		FBgn0263407	CR43453
CR43459		FBgn0263413	CR43459
CR43476		FBgn0263453	CR43476
CR43478		FBgn0263455	CR43478
CR43484		FBgn0263495	CR43484
CR43485		FBgn0263496	CR43485
CR43490		FBgn0263501	CR43490
CR43613		FBgn0263588	CR43613
CR43617		FBgn0263595	CR43617
CR43621		FBgn0263612	CR43621
CR43622		FBgn0263613	CR43622
CR43626		FBgn0263617	CR43626
CR43635		FBgn0263626	CR43635
CR43641		FBgn0263650	CR43641
CR43649		FBgn0263658	CR43649
CR43650		FBgn0263659	CR43650
CR43652		FBgn0263661	CR43652
CR43705		FBgn0263844	CR43705
CR43724		FBgn0263970	CR43724
CR43751		FBgn0265017	CR43751
CR43762		FBgn0264262	CR43762
CR43771		FBgn0264271	CR43771
CR43811		FBgn0264359	CR43811
CR43823		FBgn0264371	CR43823
CR43838		FBgn0264390	CR43838
CR43874		FBgn0264466	CR43874
CR43883		FBgn0264475	CR43883
CR43884		FBgn0264476	CR43884
CR43928		FBgn0264549	CR43928
CR43948		FBgn0264599	CR43948
CR43962		FBgn0264677	CR43962
CR43969		FBgn0264700	CR43969
CR43977		FBgn0264708	CR43977
CRMP	Collapsin Response Mediator Protein	FBgn0023023	CG1411
Ca-alpha1T	Ca[2+]-channel protein alpha[[1]] subunit T	FBgn0264386	CG15899
Cad86C	Cadherin 86C	FBgn0261053	CG42601
Cad87A	Cadherin 87A	FBgn0037963	CG6977
Cad89D	Cadherin 89D	FBgn0038439	CG14900
Cad96Cb	Cadherin 96Cb	FBgn0039294	CG13664
CadN	Cadherin-N	FBgn0015609	CG7100
Calx	Na/Ca-exchange protein	FBgn0013995	CG5685
Ccp84Af	Ccp84Af	FBgn0004778	CG1331
Cda9	Chitin deacetylase-like 9	FBgn0034197	CG15918
CheA46a	Chemosensory protein A 46a	FBgn0262594	CG33800
CheA84a	Chemosensory protein A 84a	FBgn0261290	CG33779
Cht6	Cht6	FBgn0263132	CG43374
Cht7	Cht7	FBgn0035398	CG1869
Cnx99A	Calnexin 99A	FBgn0015622	CG11958
Cpr35B	Cuticular protein 35B	FBgn0028871	CG3474
Cpr51A	Cuticular protein 51A	FBgn0033942	CG10112
Cpr62Ba	Cuticular protein 62Ba	FBgn0035279	CG13934
Cpr65Av	Cuticular protein 65Av	FBgn0052405	CG32405
Cpr65Ea	Cuticular protein 65Ea	FBgn0035735	CG8640
Cpr66D	Cuticular protein 66D	FBgn0052029	CG32029
Cpr76Ba	Cuticular protein 76Ba	FBgn0036878	CG9283
Cpr76Bc	Cuticular protein 76Bc	FBgn0036880	CG9295
Cpr76Bd	Cuticular protein 76Bd	FBgn0036881	CG9299
Cpr92A	Cuticular protein 92A	FBgn0038714	CG6240
Cpr92F	Cuticular protein 92F	FBgn0038819	CG5494
Cul-5	Cullin-5	FBgn0039632	CG1401
Cyp12e1	Cyp12e1	FBgn0037817	CG14680
Cyp4g1	Cytochrome P450-4g1	FBgn0010019	CG3972
Cyp9b2	Cytochrome P450-9b2	FBgn0015039	CG4486
D	Dichaete	FBgn0000411	CG5893
Dbx	Dbx	FBgn0261723	CG42234
Dl	Delta	FBgn0000463	CG3619
Doc1	Dorsocross1	FBgn0028789	CG5133
Doc3	Dorsocross3	FBgn0035954	CG5093
Dot	Dorothy	FBgn0015663	CG2788
Dr	Drop	FBgn0000492	CG1897
Drsl1	Drosomycin-like 1	FBgn0052274	CG32274
E(spl)m4-BFM	Enhancer of split m4, Bearded family member	FBgn0002629	CG6099
E(spl)m8-HLH	Enhancer of split m8, helix-loop-helix	FBgn0000591	CG8365
E(spl)malpha-BFM	Enhancer of split malpha, Bearded family member	FBgn0002732	CG8337
E(spl)mbeta-HLH	Enhancer of split mbeta, helix-loop-helix	FBgn0002733	CG14548
E(spl)mgamma-HLH	Enhancer of split mgamma, helix-loop-helix	FBgn0002735	CG8333
Eaat1	Excitatory amino acid transporter 1	FBgn0026439	CG3747
Eaf6	Eaf6	FBgn0035624	CG12756
Eap	Exu-associated protein	FBgn0035063	CG3594
Eh	Eclosion hormone	FBgn0000564	CG5400
Eip63F-2	Ecdysone-induced protein 63F 2	FBgn0004911	CR32265
Eip75B	Ecdysone-induced protein 75B	FBgn0000568	CG8127
Eip78C	Ecdysone-induced protein 78C	FBgn0004865	CG18023
Esp	Epidermal stripes and patches	FBgn0013953	CG7005
Exn	Ephexin	FBgn0261547	CG42665
FR	Fmrf Receptor	FBgn0035385	CG2114
Fas2	Fasciclin 2	FBgn0000635	CG3665
Fer3HCH	Ferritin 3 heavy chain homologue	FBgn0030449	CG4349
Fps85D	Fps oncogene analog	FBgn0000723	CG8874
GEFmeso	Guanine nucleotide exchange factor in mesoderm	FBgn0050115	CG30115
Gadd45	Gadd45	FBgn0033153	CG11086
Gasp	Gasp	FBgn0026077	CG10287
Gbs-76A	Glycogen binding subunit 76A	FBgn0036862	CG9619
Gga	Golgi-localized, gamma-adaptin ear containing, ARF binding protein	FBgn0030141	CG3002
GluRIIC	Glutamate receptor IIC	FBgn0046113	CG4226
Glut1	Glucose transporter 1	FBgn0264574	CG43946
Glut3	Glucose transporter type 3	FBgn0015230	CG3853
Gnf1	Germ line transcription factor 1	FBgn0004913	CG1119
Gr59e	Gustatory receptor 59e	FBgn0041233	CG33151
Gr85a	Gustatory receptor 85a	FBgn0045473	CG31405
Grx-1	Grx-1	FBgn0034658	CG7975
GstD11	Glutathione S transferase D11	FBgn0038029	CG17639
GstD2	Glutathione S transferase D2	FBgn0010038	CG4181
GstE11	Glutathione S transferase E11	FBgn0034354	CG5224
H15	H15	FBgn0016660	CG6604
HGTX	HGTX	FBgn0040318	CG13475
HLH54F	HLH54F	FBgn0022740	CG5005
Hers	Histone gene-specific Epigenetic Repressor in late S phase	FBgn0052529	CG32529
Him	Holes in muscle	FBgn0030900	CG15064
Hr38	Hormone receptor-like in 38	FBgn0014859	CG1864
Hr4	Hr4	FBgn0264562	CG43934
Hus1-like	Hus1-like	FBgn0026417	CG2525
IM10	Immune induced molecule 10	FBgn0033835	CG18279
Idgf3	Imaginal disc growth factor 3	FBgn0020414	CG4559
Idh	Isocitrate dehydrogenase	FBgn0001248	CG7176
Ilp8	Insulin-like peptide 8	FBgn0036690	CG14059
IntS8	Integrator 8	FBgn0025830	CG5859
Ir41a	Ionotropic receptor 41a	FBgn0040849	CG33492
Ir48b	Ionotropic receptor 48b	FBgn0033648	CG13195
Ir52a	Ionotropic receptor 52a	FBgn0034023	CG12960
Ir52d	Ionotropic receptor 52d	FBgn0050464	CG30464
Ir64a	Ionotropic receptor 64a	FBgn0035604	CG10633
Ir67c	Ionotropic receptor 67c	FBgn0052058	CG32058
KP78b	KP78b	FBgn0026063	CG17216
Kaz-m1	Kazal-type protease inhibitor m1	FBgn0002578	CG8342
Kr	Kruppel	FBgn0001325	CG3340
LRP1	LDL receptor protein 1	FBgn0053087	CG33087
LS2	Large Subunit 2	FBgn0034834	CG3162
LpR1	Lipophorin receptor 1	FBgn0066101	CG31094
Lsp1gamma	Larval serum protein 1 gamma	FBgn0002564	CG6821
LysE	Lysozyme E	FBgn0004428	CG1180
LysP	Lysozyme P	FBgn0004429	CG9116
LysS	Lysozyme S	FBgn0004430	CG1165
MED15	Mediator complex subunit 15	FBgn0027592	CG4184
Mdh2	Malate dehydrogenase 2	FBgn0262559	CG7998
Mec2	Mec2	FBgn0030993	CG7635
Mes2	Mesoderm-expressed 2	FBgn0037207	CG11100
Met75Ca	Met75Ca	FBgn0028416	CG32197
Met75Cb	Met75Cb	FBgn0028415	CG18064
Mf	Myofilin	FBgn0038294	CG6803
Mlc2	Myosin light chain 2	FBgn0002773	CG2184
Mnt	Mnt	FBgn0023215	CG13316
Msr-110	Msr-110	FBgn0015766	CG10596
Ncc69	sodium chloride cotransporter 69	FBgn0036279	CG4357
Nep4	Neprilysin 4	FBgn0038818	CG4058
Neurochondrin	Neurochondrin	FBgn0037447	CG2330
Oat	Ornithine aminotransferase precursor	FBgn0022774	CG8782
Obp56h	Odorant-binding protein 56h	FBgn0034475	CG13874
Ocrl	Oculocerebrorenal syndrome of Lowe 1 ortholog	FBgn0023508	CG3573
Oct-TyrR	Octopamine-Tyramine receptor	FBgn0004514	CG7485
Octbeta2R	Octbeta2R	FBgn0038063	CG33976
OdsH	Ods-site homeobox	FBgn0026058	CG6352
Or10a	Odorant receptor 10a	FBgn0030298	CG17867
Or65a	Odorant receptor 65a	FBgn0041625	CG32401
Or65c	Odorant receptor 65c	FBgn0041623	CG32403
Or67c	Odorant receptor 67c	FBgn0036078	CG14156
Or83c	Odorant receptor 83c	FBgn0037399	CG15581
Or85d	Odorant receptor 85d	FBgn0037594	CG11742
Or85f	Odorant receptor 85f	FBgn0037685	CG16755
Or98a	Odorant receptor 98a	FBgn0039551	CG5540
Osi14	Osiris 14	FBgn0040279	CG1155
Osi5	Osiris 5	FBgn0037413	CG15590
Osi6	Osiris 6	FBgn0027527	CG1151
Osi7	Osiris 7	FBgn0037414	CG1153
Osi9	Osiris 9	FBgn0037416	CG15592
Ote	Otefin	FBgn0003022	CG5581
PGRP-LB	Peptidoglycan recognition protein LB	FBgn0037906	CG14704
PGRP-LF	Peptidoglycan recognition protein LF	FBgn0035977	CG4437
PPYR1	Protein phosphatase Y regulator 1	FBgn0030623	CG15031
Pde6	Phosphodiesterase 6	FBgn0038237	CG8279
Pde9	Phosphodiesterase 9	FBgn0259171	CG42276
Pdk1	Phosphoinositide-dependent kinase 1	FBgn0020386	CG1210
Picot	Picot	FBgn0024315	CG8098
Pka-C1	cAMP-dependent protein kinase 1	FBgn0000273	CG4379
Poc1	Proteome of centrioles 1	FBgn0036354	CG10191
Pole2	Pole2	FBgn0035644	CG10489
Pomp	Pomp	FBgn0032884	CG9324
Poxm	Pox meso	FBgn0003129	CG9610
Ppn	Papilin	FBgn0003137	CG33103
Prat2	Phosphoribosylamidotransferase 2	FBgn0041194	CG10078
PsGEF	Protostome-specific GEF	FBgn0264598	CG43947
Psc	Posterior sex combs	FBgn0005624	CG3886
Pvf3	PDGF- and VEGF-related factor 3	FBgn0085407	CG34378
QC	Glutaminyl cyclase	FBgn0052412	CG32412
RNaseX25	Ribonuclease X25	FBgn0010406	CG8194
Rac1	Rac1	FBgn0010333	CG2248
Rac2	Rac2	FBgn0014011	CG8556
Rbp2	RNA-binding protein 2	FBgn0262734	CG4429
Rca1	Regulator of cyclin A1	FBgn0017551	CG10800
Rcd-1	Required for cell differentiation 1 ortholog	FBgn0031047	CG14213
Rcd2	Reduction in Cnn dots 2	FBgn0037012	CG4786
Ref2	RNA and export factor binding protein 2	FBgn0032439	CG17031
Rev1	Rev1	FBgn0035150	CG12189
Rfx	Rfx	FBgn0020379	CG6312
Rh5	Rhodopsin 5	FBgn0014019	CG5279
Rh50	Rh50	FBgn0028699	CG7499
RpL13	Ribosomal protein L13	FBgn0011272	CG4651
RpL21	Ribosomal protein L21	FBgn0032987	CG12775
Rpn12	Regulatory particle non-ATPase 12	FBgn0028693	CG4157
Rpn12R		FBgn0036465	CG11552
SA-2	Stromalin-2	FBgn0043865	CG13916
SK	small conductance calcium-activated potassium channel	FBgn0029761	CG10706
SPR	Sex peptide receptor	FBgn0029768	CG16752
ST6Gal	Sialyltransferase	FBgn0035050	CG4871
Sap-r	Saposin-related	FBgn0000416	CG12070
Sb	Stubble	FBgn0003319	CG4316
Scp1	Sarcoplasmic calcium-binding protein 1	FBgn0020908	CG15848
Scp2	Sarcoplasmic calcium-binding protein 2	FBgn0020907	CG14904
Sema-5c	Semaphorin-5c	FBgn0250876	CG5661
Sems	Seminase	FBgn0037036	CG10586
Ser	Serrate	FBgn0004197	CG6127
Sfp65A	Seminal fluid protein 65A	FBgn0259969	CG42479
Sfp84E	Seminal fluid protein 84E	FBgn0259974	CG42484
Sip1	SRY interacting protein 1	FBgn0010620	CG10939
Slc45-1	Slc45 ortholog 1	FBgn0035968	CG4484
Slob	Slowpoke binding protein	FBgn0264087	CG43756
SmD1	Small ribonucleoprotein particle protein SmD1	FBgn0261933	CG10753
Sodh-1	Sorbitol dehydrogenase 1	FBgn0024289	CG1982
Sox100B	Sox100B	FBgn0024288	CG15552
Sox21b	Sox21b	FBgn0042630	CG32139
Sp1	Sp1	FBgn0020378	CG1343
Syn	Synapsin	FBgn0004575	CG3985
Sytalpha	Synaptotagmin alpha	FBgn0261089	CG5559
Syx4	Syntaxin 4	FBgn0024980	CG2715
Syx7	Syntaxin 7	FBgn0086377	CG5081
Tango8	Transport and Golgi organization 8	FBgn0040737	CG14503
Tb	Tubby	FBgn0243586	CG5480
Tengl4	Testis EndoG-Like 4	FBgn0037857	CG4683
Thiolase	Thiolase	FBgn0025352	CG4581
Tie	Tie-like receptor tyrosine kinase	FBgn0014073	CG7525
Tig	Tiggrin	FBgn0011722	CG11527
Tim17b2	Translocase inner membrane 17	FBgn0020371	CG15257
Toll-4	Toll-4	FBgn0032095	CG18241
Toll-6	Toll-6	FBgn0036494	CG7250
Toll-7	Toll-7	FBgn0034476	CG8595
Tollo	Tollo	FBgn0029114	CG6890
Tom	Twin of m4	FBgn0026320	CG5185
TpnC47D	Troponin C at 47D	FBgn0010423	CG9073
Tsp	Thrombospondin	FBgn0031850	CG11326
Tsp42Ec	Tetraspanin 42Ec	FBgn0033124	CG12847
TwdlH	TweedleH	FBgn0051080	CG31080
TwdlM	TweedleM	FBgn0039434	CG5468
TwdlW	TweedleW	FBgn0038487	CG4060
Uba1	Ubiquitin activating enzyme 1	FBgn0023143	CG1782
Ubx	Ultrabithorax	FBgn0003944	CG10388
Vha14-2	Vacuolar H[+] ATPase subunit 14-2	FBgn0037402	CG1076
VhaM9.7-d	Vacuolar H[+] ATPase subunit M9.7-d	FBgn0038458	CG14909
VhaPPA1-1	Vacuolar H[+] ATPase subunit PPA1-1	FBgn0028662	CG7007
Wnt6	Wnt oncogene analog 6	FBgn0031902	CG4969
Yeti	Yeti	FBgn0043842	CG40218
Zir	Zizimin-related	FBgn0031216	CG11376
abd-A	abdominal A	FBgn0000014	CG10325
amos	absent MD neurons and olfactory sensilla	FBgn0003270	CG10393
ap	apterous	FBgn0000099	CG8376
ara	araucan	FBgn0015904	CG10571
ase	asense	FBgn0000137	CG3258
ato	atonal	FBgn0010433	CG7508
axo	axotactin	FBgn0262870	CG43225
bap	bagpipe	FBgn0004862	CG7902
bbg	big bang	FBgn0087007	CG42230
beat-IIIc	beat-IIIc	FBgn0032629	CG15138
betaTub60D	beta-Tubulin at 60D	FBgn0003888	CG3401
bib	big brain	FBgn0000180	CG4722
bonsai	bonsai	FBgn0026261	CG4207
br	broad	FBgn0000210	CG11491
bru-2	bruno-2	FBgn0262475	CG43065
bru-3	bruno-3	FBgn0264001	CG43744
bxd	bithoraxoid	FBgn0020556	CR31273
cad	caudal	FBgn0000251	CG1759
cas	castor	FBgn0004878	CG2102
caup	caupolican	FBgn0015919	CG10605
cbt	cabut	FBgn0043364	CG4427
cdm	cadmus	FBgn0261532	CG7212
cher	cheerio	FBgn0014141	CG3937
ckd	cracked	FBgn0035427	CG14959
cmpy	crimpy	FBgn0037015	CG13253
comm2	comm2	FBgn0041160	CG7554
comm3	comm3	FBgn0259236	CG42334
coro	coro	FBgn0033109	CG9446
corto	corto	FBgn0010313	CG2530
cu	curled	FBgn0261808	CG31299
cv-2	crossveinless 2	FBgn0000395	CG15671
cwo	clockwork orange	FBgn0259938	CG17100
d-cup	davis-cup	FBgn0038089	CG14387
dally	division abnormally delayed	FBgn0263930	CG4974
disco-r	disco-related	FBgn0042650	CG32577
dm	diminutive	FBgn0262656	CG10798
dmrt99B	doublesex-Mab related 99B	FBgn0039683	CG15504
dnt	doughnut on 2	FBgn0024245	CG17559
dp	dumpy	FBgn0053196	CG33196
dpr13	dpr13	FBgn0034286	CG33996
dpr14	dpr14	FBgn0029974	CG10946
dpr2		FBgn0261871	CG33507
drd	drop dead	FBgn0260006	CG33968
drm	drumstick	FBgn0024244	CG10016
ds	dachsous	FBgn0000497	CG17941
dyn-p25	dynactin-subunit-p25	FBgn0040228	CG10846
eIF4E-4	eIF4E-4	FBgn0035709	CG10124
east	enhanced adult sensory threshold	FBgn0261954	CG4399
ect	ectodermal	FBgn0000451	CG6611
ems	empty spiracles	FBgn0000576	CG2988
en	engrailed	FBgn0000577	CG9015
endoB	endophilin B	FBgn0034433	CG9834
esc	extra sexcombs	FBgn0000588	CG14941
esg	escargot	FBgn0001981	CG3758
eve	even skipped	FBgn0000606	CG2328
exex	extra-extra	FBgn0041156	CG8254
eyg	eyegone	FBgn0000625	CG10488
fabp	fatty acid bindin protein	FBgn0037913	CG6783
fan	farinelli	FBgn0028379	CG7919
fau	fau	FBgn0020439	CG6544
fd64A	forkhead domain 64A	FBgn0004895	CG1132
fd96Ca	forkhead domain 96Ca	FBgn0004897	CG11921
fj	four-jointed	FBgn0000658	CG10917
fng	fringe	FBgn0011591	CG10580
ft	fat	FBgn0001075	CG3352
ftz	fushi tarazu	FBgn0001077	CG2047
futsch	futsch	FBgn0259108	CG34387
fz2	frizzled 2	FBgn0016797	CG9739
fz3	frizzled 3	FBgn0027343	CG16785
gcm2	gcm2	FBgn0019809	CG3858
grn	grain	FBgn0001138	CG9656
gsb	gooseberry	FBgn0001148	CG3388
gsb-n	gooseberry-neuro	FBgn0001147	CG2692
gt	giant	FBgn0001150	CG7952
h	hairy	FBgn0001168	CG6494
ham	hamlet	FBgn0045852	CG31753
hb	hunchback	FBgn0001180	CG9786
hbn	homeobrain	FBgn0008636	CG33152
hh	hedgehog	FBgn0004644	CG4637
hkb	huckebein	FBgn0261434	CG9768
how	held out wings	FBgn0264491	CG10293
htl	heartless	FBgn0010389	CG7223
hydra	hydra	FBgn0031128	CG1338
iab-4	iab-4	FBgn0020546	CR31271
ind	intermediate neuroblasts defective	FBgn0025776	CG11551
insc	inscuteable	FBgn0011674	CG11312
inv	invected	FBgn0001269	CG17835
jbug	jitterbug	FBgn0028371	CG30092
jdp	jdp	FBgn0027654	CG2239
jigr1	jing interacting gene regulatory 1	FBgn0039350	CG17383
jim	jim	FBgn0027339	CG11352
kek6	kek6	FBgn0039862	CG1804
kirre	kin of irre	FBgn0028369	CG3653
klg	klingon	FBgn0017590	CG6669
kni	knirps	FBgn0001320	CG4717
knrl	knirps-like	FBgn0001323	CG4761
kon	kon-tiki	FBgn0032683	CG10275
l(1)sc	lethal of scute	FBgn0002561	CG3839
l(2)09851	lethal (2) 09851	FBgn0022288	CG12792
l(3)j2D3	lethal (3) j2D3	FBgn0011335	CG6801
laf	labial associated factor	FBgn0020280	CG14660
larp	La related protein	FBgn0261618	CG42551
lea	leak	FBgn0002543	CG5481
let-7-C	let-7-Complex	FBgn0263049	CR43344
lin-28	lin-28	FBgn0035626	CG17334
lmd	lame duck	FBgn0039039	CG4677
lox2	lysyl oxidase-like 2	FBgn0034660	CG4402
lsn	larsen	FBgn0260940	CG6637
luna	luna	FBgn0040765	CG33473
mid	midline	FBgn0261963	CG6634
miple2	miple2	FBgn0029002	CG18321
mp	multiplexin	FBgn0260660	CG42543
msopa	male-specific opa containing gene	FBgn0004414	CG14560
mtg	mind the gap	FBgn0260386	CG7549
mun	munin	FBgn0262869	CG43224
nan	nanchung	FBgn0036414	CG5842
nerfin-1	nervous fingers 1	FBgn0028999	CG13906
nht	no hitter	FBgn0041103	CG15259
ninaE	neither inactivation nor afterpotential E	FBgn0002940	CG4550
nkd	naked cuticle	FBgn0002945	CG11614
noc	no ocelli	FBgn0005771	CG4491
npf	neuropeptide F	FBgn0027109	CG10342
nub	nubbin	FBgn0085424	CG34395
nvy	nervy	FBgn0005636	CG3385
nyo	nyobe	FBgn0039852	CG1499
odd	odd skipped	FBgn0002985	CG3851
olf413	olf413	FBgn0037153	CG12673
opa	odd paired	FBgn0003002	CG1133
os	outstretched	FBgn0004956	CG5993
para	paralytic	FBgn0264255	CG9907
pdm3	pou domain motif 3	FBgn0261588	CG42698
ph-d	polyhomeotic distal	FBgn0004860	CG3895
ph-p	polyhomeotic proximal	FBgn0004861	CG18412
phm	phantom	FBgn0004959	CG6578
ple	pale	FBgn0005626	CG10118
pncr015:3L	putative noncoding RNA 015:3L	FBgn0063083	CR33948
pnut	peanut	FBgn0013726	CG8705
ppa	partner of paired	FBgn0020257	CG9952
prd	paired	FBgn0003145	CG6716
pros	prospero	FBgn0004595	CG17228
ptc	patched	FBgn0003892	CG2411
ptr	proximal to raf	FBgn0003159	CG2841
pwn	pawn	FBgn0003174	CG11101
pxb	pxb	FBgn0053207	CG33207
qin	qin	FBgn0263974	CG43726
rab3-GEF	rab3-GEF	FBgn0030613	CG5627
rad	radish	FBgn0261379	CG42628
retn	retained	FBgn0004795	CG5403
rho	rhomboid	FBgn0004635	CG1004
rib	ribbon	FBgn0003254	CG7230
rn	rotund	FBgn0259172	CG42277
robl22E	robl22E	FBgn0028570	CG10838
rols	rolling pebbles	FBgn0041096	CG32096
rst	roughest	FBgn0003285	CG4125
rux	roughex	FBgn0003302	CG4336
sNPF-R	short neuropeptide F receptor	FBgn0036934	CG7395
salm	spalt major	FBgn0261648	CG6464
salr	spalt-related	FBgn0000287	CG4881
sbb	scribbler	FBgn0010575	CG5580
sc	scute	FBgn0004170	CG3827
sca	scabrous	FBgn0003326	CG17579
scaf	scarface	FBgn0033033	CG11066
scb	scab	FBgn0003328	CG8095
sdk	sidekick	FBgn0021764	CG5227
sens-2	senseless-2	FBgn0051632	CG31632
sha	shavenoid	FBgn0003382	CG13209
shakB	shaking B	FBgn0085387	CG34358
sisA	sisterless A	FBgn0003411	CG1641
sll	slalom	FBgn0038524	CG7623
slo	slowpoke	FBgn0003429	CG10693
slow	slowdown	FBgn0035539	CG7447
slp1	sloppy paired 1	FBgn0003430	CG16738
slp2	sloppy paired 2	FBgn0004567	CG2939
smi35A	smell impaired 35A	FBgn0016930	CG4551
snRNA:U1:21D	small nuclear RNA U1 at 21D	FBgn0003916	CR31656
snRNA:U3:22A	small nuclear RNA U3 at 22A	FBgn0003926	CR31927
snRNA:U4:38AB	small nuclear RNA U4 at 38AB	FBgn0003931	CR32879
snRNA:U5:38ABb	snRNA:U5:38ABb	FBgn0043021	CR32880
sna	snail	FBgn0003448	CG3956
snmRNA:400	small non-messenger RNA 400	FBgn0065095	CR33699
snoRNA:Me28S-C788b		FBgn0086062	CR34691
snoRNA:U3:54Ab	snoRNA:U3:54Ab	FBgn0065047	CR33628
so	sine oculis	FBgn0003460	CG11121
sob	sister of odd and bowl	FBgn0004892	CG3242
sog	short gastrulation	FBgn0003463	CG9224
soti	scotti	FBgn0038225	CG8489
sowi	solwind	FBgn0037460	CG15178
spag4	sperm-associated antigen 4	FBgn0032368	CG6589
spri	sprint	FBgn0085443	CG34414
stg	string	FBgn0003525	CG1395
sty	sprouty	FBgn0014388	CG1921
svp	seven up	FBgn0003651	CG11502
sw	short wing	FBgn0003654	CG18000
tRNA:CR30232	transfer RNA:CR30232	FBgn0050232	CR30232
tRNA:CR30299	transfer RNA:CR30299	FBgn0050299	CR30299
tRNA:CR30406	transfer RNA:CR30406	FBgn0050406	CR30406
tRNA:CR30506	transfer RNA:CR30506	FBgn0050506	CR30506
tRNA:CR31432	transfer RNA:CR31432	FBgn0051432	CR31432
tRNA:CR31588	transfer RNA:CR31588	FBgn0051588	CR31588
tRNA:CR31942	transfer RNA:CR31942	FBgn0051942	CR31942
tRNA:CR32481	transfer RNA:CR32481	FBgn0052481	CR32481
tRNA:F2:89BC	transfer RNA:phe2:89BC	FBgn0011858	CR31586
tRNA:G3:35Ba	transfer RNA:gly3:35Ba	FBgn0011862	CR31977
tRNA:G3:56EFa	transfer RNA:gly3:56EFa	FBgn0011869	CR30214
tRNA:K2:50C	transfer RNA:lys2:50C	FBgn0011896	CR30507
tRNA:N5:84F	tRNA:N5:84F	FBgn0051583	CR31583
tRNA:P:35Bd	tRNA:P:35Bd	FBgn0028882	CR31985
tRNA:S7:12Eg	transfer RNA:ser7:12Eg	FBgn0011983	CR32609
tRNA:V3b:84Dc	transfer RNA:val3b:84Dc	FBgn0012000	CR31500
tRNA:V3b:84Dd	transfer RNA:val3b:84Dd	FBgn0012001	CR31502
tRNA:V3b:92Bb	transfer RNA:val3b:92Bb	FBgn0012004	CR31430
tRNA:V4:89BC	transfer RNA:val4:89BC	FBgn0012011	CR31587
tal-2A		FBgn0259731	CG42385
tara	taranis	FBgn0040071	CG6889
tj	traffic jam	FBgn0000964	CG10034
tko	technical knockout	FBgn0003714	CG7925
tlk	Tousled-like kinase	FBgn0086899	CG34412
tmod	tropomodulin	FBgn0082582	CG1539
tnc	tenectin	FBgn0039257	CG13648
to	takeout	FBgn0039298	CG11853
toe	twin of eyg	FBgn0036285	CG10704
tou	toutatis	FBgn0033636	CG10897
tre-1	tre-1	FBgn0085056	CR34649
tre-2	tre-2	FBgn0084688	CR34648
trh	trachealess	FBgn0262139	CG42865
trn	tartan	FBgn0010452	CG11280
tsh	teashirt	FBgn0003866	CG1374
ttk	tramtrack	FBgn0003870	CG1856
tup	tailup	FBgn0003896	CG10619
twi	twist	FBgn0003900	CG2956
unc-119	unc-119	FBgn0025549	CG1659
unc-13-4A	unc-13-4A	FBgn0035756	CG32381
unpg	unplugged	FBgn0015561	CG1650
upd3	unpaired 3	FBgn0053542	CG33542
ush	u-shaped	FBgn0003963	CG2762
vanin-like	vanin-like	FBgn0040069	CG32754
verm	vermiform	FBgn0261341	CG8756
vnd	ventral nervous system defective	FBgn0261930	CG6172
wb	wing blister	FBgn0261563	CG42677
wg	wingless	FBgn0004009	CG4889
wor	worniu	FBgn0001983	CG4158
yellow-b	yellow-b	FBgn0032601	CG17914
zetaCOP	zetaCOP	FBgn0040512	CG3948
zfh1	Zn finger homeodomain 1	FBgn0004606	CG1322
zfh2	Zn finger homeodomain 2	FBgn0004607	CG1449
zormin	zormin	FBgn0052311	CG33484
		FBgn0037309
		FBgn0038346
		FBgn0053555
		FBgn0263610

## Sheet: S2H
# Intronic (965 genes)
Symbol	Name	FBgn	CG
2mit		FBgn0260793	CG42573
312	312	FBgn0029514	CG9166
4EHP	eIF4E-Homologous Protein	FBgn0053100	CG33100
5-HT2	Serotonin receptor 2	FBgn0087012	CG1056
A2bp1	Ataxin-2 binding protein 1	FBgn0052062	CG32062
ACC	Acetyl-CoA carboxylase	FBgn0033246	CG11198
AR-2	Allatostatin Receptor 2	FBgn0039595	CG10001
Abl	Abl tyrosine kinase	FBgn0000017	CG4032
AcCoAS	Acetyl Coenzyme A synthase	FBgn0012034	CG9390
Ace	Acetylcholine esterase	FBgn0000024	CG17907
Ack-like	Activated Cdc42 kinase-like	FBgn0263998	CG43741
Acp36DE	Accessory gland peptide 36DE	FBgn0011559	CG7157
Actn	alpha actinin	FBgn0000667	CG4376
AlstR	Allatostatin Receptor	FBgn0028961	CG2872
Appl	beta amyloid protein precursor-like	FBgn0000108	CG7727
Art4	Arginine methyltransferase 4	FBgn0037770	CG5358
Art8	Arginine methyltransferase 8	FBgn0032329	CG16840
Atg1	Autophagy-specific gene 1	FBgn0260945	CG10967
Atg5	Autophagy-specific gene 5	FBgn0029943	CG1643
Aut1	Aut1	FBgn0036813	CG6877
Awh	Arrowhead	FBgn0013751	CG1072
BicC	Bicaudal C	FBgn0000182	CG4824
Bmcp	Bmcp	FBgn0036199	CG7314
CAP	CAP	FBgn0033504	CG18408
CG10116		FBgn0036367	CG10116
CG10157		FBgn0039099	CG10157
CG10211		FBgn0032685	CG10211
CG10249		FBgn0027596	CG10249
CG10257		FBgn0033985	CG10257
CG10345		FBgn0027562	CG10345
CG10625		FBgn0035612	CG10625
CG10824		FBgn0038865	CG10824
CG10862		FBgn0035455	CG10862
CG11029		FBgn0031735	CG11029
CG11060		FBgn0033149	CG11060
CG11162		FBgn0030509	CG11162
CG11211		FBgn0033067	CG11211
CG1124		FBgn0037290	CG1124
CG11267		FBgn0036334	CG11267
CG11362		FBgn0034737	CG11362
CG1137		FBgn0037454	CG1137
CG1146		FBgn0035346	CG1146
CG11537		FBgn0035400	CG11537
CG11550		FBgn0039864	CG11550
CG11660		FBgn0036187	CG11660
CG11791		FBgn0039266	CG11791
CG11873		FBgn0039633	CG11873
CG11961		FBgn0034436	CG11961
CG12038		FBgn0035179	CG12038
CG12159		FBgn0033232	CG12159
CG12163		FBgn0260462	CG12163
CG12214		FBgn0033495	CG12214
CG12279		FBgn0038080	CG12279
CG12428		FBgn0039543	CG12428
CG12659		FBgn0040929	CG12659
CG12672		FBgn0030886	CG12672
CG12713		FBgn0036536	CG12713
CG12814		FBgn0037796	CG12814
CG12912		FBgn0033497	CG12912
CG12917		FBgn0033490	CG12917
CG12945		FBgn0037755	CG12945
CG1299		FBgn0035501	CG1299
CG13021		FBgn0029669	CG13021
CG13032		FBgn0036652	CG13032
CG13048		FBgn0036593	CG13048
CG13108		FBgn0032100	CG13108
CG1311		FBgn0035523	CG1311
CG13116		FBgn0032139	CG13116
CG13188		FBgn0033668	CG13188
CG1319		FBgn0035529	CG1319
CG13198		FBgn0033640	CG13198
CG13229		FBgn0033579	CG13229
CG13250		FBgn0037013	CG13250
CG13278		FBgn0032602	CG13278
CG13284		FBgn0032614	CG13284
CG13482		FBgn0036419	CG13482
CG13526		FBgn0034774	CG13526
CG13539		FBgn0034833	CG13539
CG13587		FBgn0035031	CG13587
CG13606		FBgn0039161	CG13606
CG13627		FBgn0039217	CG13627
CG13731		FBgn0036717	CG13731
CG13737		FBgn0036382	CG13737
CG13747		FBgn0033364	CG13747
CG13800		FBgn0035338	CG13800
CG13837		FBgn0039042	CG13837
CG13926		FBgn0035243	CG13926
CG13937		FBgn0035287	CG13937
CG14024		FBgn0031697	CG14024
CG14132		FBgn0040817	CG14132
CG14340		FBgn0031302	CG14340
CG14401		FBgn0032900	CG14401
CG14427		FBgn0029931	CG14427
CG14448		FBgn0037191	CG14448
CG14459		FBgn0037171	CG14459
CG14464		FBgn0033000	CG14464
CG14491		FBgn0034284	CG14491
CG14500		FBgn0034318	CG14500
CG14515		FBgn0039648	CG14515
CG14529		FBgn0039609	CG14529
CG14607		FBgn0037488	CG14607
CG14626		FBgn0040360	CG14626
CG14635		FBgn0029535	CG14635
CG14650		FBgn0037252	CG14650
CG14688		FBgn0037819	CG14688
CG14701		FBgn0037883	CG14701
CG14810		FBgn0029589	CG14810
CG14811		FBgn0029590	CG14811
CG14857		FBgn0038262	CG14857
CG14870		FBgn0038342	CG14870
CG14879		FBgn0038419	CG14879
CG14960		FBgn0035428	CG14960
CG14967		FBgn0035420	CG14967
CG14990		FBgn0035496	CG14990
CG14995		FBgn0035497	CG14995
CG15014		FBgn0035532	CG15014
CG15071		FBgn0034377	CG15071
CG15139		FBgn0040987	CG15139
CG15186		FBgn0037448	CG15186
CG15211		FBgn0030234	CG15211
CG15233		FBgn0033076	CG15233
CG15283		FBgn0028844	CG15283
CG15400		FBgn0031463	CG15400
CG15485		FBgn0032442	CG15485
CG15517		FBgn0039718	CG15517
CG15523		FBgn0039727	CG15523
CG15544		FBgn0039804	CG15544
CG15555		FBgn0039839	CG15555
CG15564		FBgn0039833	CG15564
CG15800		FBgn0034904	CG15800
CG1628		FBgn0030218	CG1628
CG1632		FBgn0030027	CG1632
CG1637		FBgn0030245	CG1637
CG1640		FBgn0030478	CG1640
CG16704		FBgn0031558	CG16704
CG16719		FBgn0036029	CG16719
CG16753		FBgn0035393	CG16753
CG16779		FBgn0037698	CG16779
CG16791		FBgn0038881	CG16791
CG16824		FBgn0040973	CG16824
CG16884		FBgn0028544	CG16884
CG16885		FBgn0032538	CG16885
CG16912		FBgn0035064	CG16912
CG16959		FBgn0036481	CG16959
CG16978		FBgn0040972	CG16978
CG16986		FBgn0035356	CG16986
CG17047		FBgn0033827	CG17047
CG17111		FBgn0039048	CG17111
CG17127		FBgn0032299	CG17127
CG17292		FBgn0032029	CG17292
CG17565		FBgn0038424	CG17565
CG17574		FBgn0033777	CG17574
CG17672		FBgn0083978	CG17672
CG17839		FBgn0036454	CG17839
CG17928		FBgn0032603	CG17928
CG18128		FBgn0034898	CG18128
CG18135		FBgn0036837	CG18135
CG18136		FBgn0036839	CG18136
CG18317		FBgn0031359	CG18317
CG18371		FBgn0033893	CG18371
CG18542		FBgn0037731	CG18542
CG18812		FBgn0042135	CG18812
CG18869		FBgn0042179	CG18869
CG1889		FBgn0030164	CG1889
CG2016		FBgn0250839	CG2016
CG2614		FBgn0032873	CG2614
CG2812		FBgn0034931	CG2812
CG2893		FBgn0040030	CG2893
CG30089		FBgn0050089	CG30089
CG3009		FBgn0029720	CG3009
CG30178		FBgn0050178	CG30178
CG30187		FBgn0050187	CG30187
CG30283		FBgn0260477	CG30283
CG30343		FBgn0050343	CG30343
CG30377		FBgn0050377	CG30377
CG30460		FBgn0050460	CG30460
CG30463		FBgn0050463	CG30463
CG30491		FBgn0050491	CG30491
CG30497		FBgn0050497	CG30497
CG31031		FBgn0051031	CG31031
CG31038		FBgn0051038	CG31038
CG31140		FBgn0051140	CG31140
CG31176		FBgn0051176	CG31176
CG31183		FBgn0051183	CG31183
CG31221		FBgn0051221	CG31221
CG31360		FBgn0051360	CG31360
CG31437		FBgn0051437	CG31437
CG31457		FBgn0051457	CG31457
CG31462		FBgn0051462	CG31462
CG31522		FBgn0051522	CG31522
CG31526		FBgn0051526	CG31526
CG31538		FBgn0051538	CG31538
CG31547		FBgn0051547	CG31547
CG31550		FBgn0051550	CG31550
CG31637		FBgn0051637	CG31637
CG31646		FBgn0051646	CG31646
CG31676		FBgn0051676	CG31676
CG31678		FBgn0051678	CG31678
CG31871		FBgn0051871	CG31871
CG31999		FBgn0051999	CG31999
CG32103		FBgn0052103	CG32103
CG32137		FBgn0052137	CG32137
CG32164		FBgn0042177	CG32164
CG32165		FBgn0042178	CG32165
CG32170		FBgn0052170	CG32170
CG32238		FBgn0052238	CG32238
CG32264		FBgn0052264	CG32264
CG32295		FBgn0260480	CG32295
CG32299		FBgn0052299	CG32299
CG32333		FBgn0052333	CG32333
CG32365		FBgn0052365	CG32365
CG32369		FBgn0052369	CG32369
CG32507		FBgn0052507	CG32507
CG32523		FBgn0052523	CG32523
CG32549		FBgn0052549	CG32549
CG32551		FBgn0052551	CG32551
CG32579		FBgn0052579	CG32579
CG3259		FBgn0038221	CG3259
CG32591		FBgn0052591	CG32591
CG32595		FBgn0052595	CG32595
CG32694		FBgn0052694	CG32694
CG32773		FBgn0052773	CG32773
CG32820		FBgn0052820	CG32820
CG32939		FBgn0052939	CG32939
CG33080		FBgn0053080	CG33080
CG33110		FBgn0053110	CG33110
CG33144		FBgn0053144	CG33144
CG33158		FBgn0053158	CG33158
CG33258		FBgn0053258	CG33258
CG33275		FBgn0035802	CG33275
CG33285		FBgn0053285	CG33285
CG3332		FBgn0031514	CG3332
CG33325		FBgn0053325	CG33325
CG33523		FBgn0053523	CG33523
CG3358		FBgn0033117	CG3358
CG33631		FBgn0053631	CG33631
CG33696		FBgn0053696	CG33696
CG33774		FBgn0053774	CG33774
CG34109		FBgn0083945	CG34109
CG34113		FBgn0083949	CG34113
CG34141		FBgn0083977	CG34141
CG34161		FBgn0085190	CG34161
CG34201		FBgn0085230	CG34201
CG34206		FBgn0085235	CG34206
CG34260		FBgn0085289	CG34260
CG34267		FBgn0085296	CG34267
CG34278		FBgn0085307	CG34278
CG34294		FBgn0085323	CG34294
CG34303		FBgn0085332	CG34303
CG34328		FBgn0085357	CG34328
CG34342		FBgn0085371	CG34342
CG34347		FBgn0085376	CG34347
CG34362		FBgn0085391	CG34362
CG34371		FBgn0085400	CG34371
CG34380		FBgn0085409	CG34380
CG34384		FBgn0085413	CG34384
CG34388		FBgn0085417	CG34388
CG34394		FBgn0085423	CG34394
CG34417		FBgn0085446	CG34417
CG34442		FBgn0085471	CG34442
CG3558		FBgn0025681	CG3558
CG3603		FBgn0029648	CG3603
CG3621		FBgn0025839	CG3621
CG3638		FBgn0261444	CG3638
CG3776		FBgn0035088	CG3776
CG3999		FBgn0037801	CG3999
CG40178		FBgn0058178	CG40178
CG40378		FBgn0058378	CG40378
CG4096		FBgn0029791	CG4096
CG4115		FBgn0038017	CG4115
CG41434		FBgn0084001	CG41434
CG4169		FBgn0250814	CG4169
CG42237		FBgn0250862	CG42237
CG42241		FBgn0250870	CG42241
CG42263		FBgn0259148	CG42263
CG42272		FBgn0259167	CG42272
CG42313		FBgn0259213	CG42313
CG42319		FBgn0259219	CG42319
CG42339		FBgn0259241	CG42339
CG42342		FBgn0259244	CG42342
CG42355		FBgn0259701	CG42355
CG42389		FBgn0259735	CG42389
CG42445		FBgn0259916	CG42445
CG42514		FBgn0260388	CG42514
CG42562		FBgn0260764	CG42562
CG42568		FBgn0260770	CG42568
CG42638		FBgn0261361	CG42638
CG42656		FBgn0261508	CG42656
CG42666		FBgn0261548	CG42666
CG42669		FBgn0261551	CG42669
CG42673		FBgn0261555	CG42673
CG42674		FBgn0261556	CG42674
CG4269		FBgn0034741	CG4269
CG42700		FBgn0261611	CG42700
CG42732		FBgn0261698	CG42732
CG42741		FBgn0261705	CG42741
CG42763		FBgn0261831	CG42763
CG42818		FBgn0262000	CG42818
CG42830		FBgn0262017	CG42830
CG4300		FBgn0036272	CG4300
CG43072		FBgn0262482	CG43072
CG43077		FBgn0262487	CG43077
CG43078		FBgn0262508	CG43078
CG43089		FBgn0262535	CG43089
CG43102		FBgn0262562	CG43102
CG43121		FBgn0262581	CG43121
CG43151		FBgn0262681	CG43151
CG43188		FBgn0262817	CG43188
CG43189		FBgn0262818	CG43189
CG43196		FBgn0262825	CG43196
CG43204		FBgn0262840	CG43204
CG43206		FBgn0262842	CG43206
CG43308		FBgn0263000	CG43308
CG43332		FBgn0263037	CG43332
CG43333		FBgn0263038	CG43333
CG43462		FBgn0263416	CG43462
CG43638		FBgn0263647	CG43638
CG43646		FBgn0263655	CG43646
CG43693		FBgn0263776	CG43693
CG43742		FBgn0263999	CG43742
CG43783		FBgn0264305	CG43783
CG43921		FBgn0264542	CG43921
CG43980		FBgn0264711	CG43980
CG4562		FBgn0038740	CG4562
CG4615		FBgn0029935	CG4615
CG4712		FBgn0033818	CG4712
CG4729		FBgn0036623	CG4729
CG4822		FBgn0031220	CG4822
CG4928		FBgn0027556	CG4928
CG4935		FBgn0028897	CG4935
CG5142		FBgn0032470	CG5142
CG5210		FBgn0013763	CG5210
CG5346		FBgn0038981	CG5346
CG5706		FBgn0039175	CG5706
CG5707		FBgn0026593	CG5707
CG5804		FBgn0035926	CG5804
CG5873		FBgn0038511	CG5873
CG5966		FBgn0029831	CG5966
CG6036		FBgn0039421	CG6036
CG6071		FBgn0036186	CG6071
CG6084		FBgn0086254	CG6084
CG6118		FBgn0038339	CG6118
CG6188		FBgn0038074	CG6188
CG6204		FBgn0039165	CG6204
CG6225		FBgn0038072	CG6225
CG6234		FBgn0038071	CG6234
CG6356		FBgn0039178	CG6356
CG6362		FBgn0028740	CG6362
CG6426		FBgn0034162	CG6426
CG6472		FBgn0034166	CG6472
CG6638		FBgn0035911	CG6638
CG6654		FBgn0038301	CG6654
CG6791		FBgn0037918	CG6791
CG6812		FBgn0036843	CG6812
CG6891		FBgn0030955	CG6891
CG6914		FBgn0037172	CG6914
CG6937		FBgn0038989	CG6937
CG6966		FBgn0038286	CG6966
CG6967		FBgn0034187	CG6967
CG6974		FBgn0038285	CG6974
CG6983		FBgn0035896	CG6983
CG7049		FBgn0035102	CG7049
CG7135		FBgn0030895	CG7135
CG7142		FBgn0038595	CG7142
CG7220		FBgn0033544	CG7220
CG7236		FBgn0031730	CG7236
CG7267		FBgn0030079	CG7267
CG7272		FBgn0036501	CG7272
CG7324		FBgn0037074	CG7324
CG7337		FBgn0031374	CG7337
CG7378		FBgn0030976	CG7378
CG7443		FBgn0037577	CG7443
CG7565		FBgn0035833	CG7565
CG7638		FBgn0036133	CG7638
CG7737		FBgn0033584	CG7737
CG7878		FBgn0037549	CG7878
CG7884		FBgn0031001	CG7884
CG7924		FBgn0036416	CG7924
CG7968		FBgn0028532	CG7968
CG8026		FBgn0033391	CG8026
CG8028		FBgn0031010	CG8028
CG8129		FBgn0037684	CG8129
CG8192		FBgn0034030	CG8192
CG8213		FBgn0033359	CG8213
CG8331		FBgn0033906	CG8331
CG8370		FBgn0034060	CG8370
CG8408		FBgn0030850	CG8408
CG8441		FBgn0034086	CG8441
CG8483		FBgn0038126	CG8483
CG8509		FBgn0030696	CG8509
CG8678		FBgn0032935	CG8678
CG8735		FBgn0033309	CG8735
CG8745		FBgn0036381	CG8745
CG8791		FBgn0033234	CG8791
CG8910		FBgn0025833	CG8910
CG8925		FBgn0038404	CG8925
CG9086		FBgn0030809	CG9086
CG9134		FBgn0035199	CG9134
CG9140		FBgn0031771	CG9140
CG9173		FBgn0035218	CG9173
CG9267		FBgn0032524	CG9267
CG9350		FBgn0034576	CG9350
CG9393		FBgn0037710	CG9393
CG9406		FBgn0034592	CG9406
CG9413		FBgn0030574	CG9413
CG9497		FBgn0031800	CG9497
CG9572		FBgn0031089	CG9572
CG9634		FBgn0027528	CG9634
CG9650		FBgn0029939	CG9650
CG9692		FBgn0036654	CG9692
CG9747		FBgn0039754	CG9747
CG9775		FBgn0037261	CG9775
CG9799		FBgn0038146	CG9799
CG9850		FBgn0034903	CG9850
CG9899		FBgn0034829	CG9899
CG9934		FBgn0032467	CG9934
CG9977		FBgn0035371	CG9977
CG9990		FBgn0039594	CG9990
CHORD	CHORD	FBgn0029503	CG6198
CLIP-190	Cytoplasmic linker protein 190	FBgn0020503	CG5020
CR42746		FBgn0261709	CR42746
CR42861		FBgn0262108	CR42861
CR43160		FBgn0262690	CR43160
CR43410		FBgn0263329	CR43410
CR43411		FBgn0263330	CR43411
CR43472		FBgn0263449	CR43472
CR43612		FBgn0263587	CR43612
CR43639		FBgn0263648	CR43639
CR43640		FBgn0263649	CR43640
CR43696		FBgn0263834	CR43696
CR43701		FBgn0263839	CR43701
CR43827		FBgn0264375	CR43827
CR43837		FBgn0264385	CR43837
CR43844		FBgn0264426	CR43844
CR43900		FBgn0264501	CR43900
CR43905		FBgn0264506	CR43905
CR43973		FBgn0264704	CR43973
CR43989		FBgn0264721	CR43989
CSN6	COP9 complex homolog subunit 6	FBgn0028837	CG6932
Cad89D	Cadherin 89D	FBgn0038439	CG14900
Cad96Ca	Cadherin 96Ca	FBgn0022800	CG10244
Cad99C	Cadherin 99C	FBgn0039709	CG31009
Cda4	Chitin deacetylase-like 4	FBgn0052499	CG32499
Cda5	Chitin deacetylase-like 5	FBgn0051973	CG31973
Cdk8	Cyclin-dependent kinase 8	FBgn0015618	CG10572
Chd64	Chd64	FBgn0035499	CG14996
CheB42b	Chemosensory protein B 42b	FBgn0066293	CG33351
CheB93b	Chemosensory protein B 93b	FBgn0051438	CG31438
Cht7	Cht7	FBgn0035398	CG1869
Cip4	Cip4	FBgn0035533	CG15015
CkIIbeta2	Casein kinase II beta2 subunit	FBgn0026136	CG8914
ClC-c	Chloride channel-c	FBgn0036566	CG5284
Cpr62Ba	Cuticular protein 62Ba	FBgn0035279	CG13934
Cpr67Fa2	Cuticular protein 67Fa2	FBgn0036109	CG18349
Cpr76Bc	Cuticular protein 76Bc	FBgn0036880	CG9295
CrebA	Cyclic-AMP response element binding protein A	FBgn0004396	CG7450
Csp	Cysteine string protein	FBgn0004179	CG6395
CstF-50	CstF-50	FBgn0039867	CG2261
CycE	Cyclin E	FBgn0010382	CG3938
Cyp12e1	Cyp12e1	FBgn0037817	CG14680
Cyp18a1	Cytochrome P450-18a1	FBgn0010383	CG6816
Cyp301a1	Cyp301a1	FBgn0033753	CG8587
Cyp313a2	Cyp313a2	FBgn0038006	CG10094
Cyp4p3	Cyp4p3	FBgn0033397	CG10843
Cyp4s3	Cyp4s3	FBgn0030615	CG9081
Cyt-c-d	Cytochrome c distal	FBgn0086907	CG13263
Def	Defensin	FBgn0010385	CG1385
Dh31-R1	Diuretic hormone 31 receptor 1	FBgn0052843	CG32843
DhpD	Dihydropterin deaminase	FBgn0261436	CG18143
Doa	Darkener of apricot	FBgn0259220	CG42320
Doc2	Dorsocross2	FBgn0035956	CG5187
Doc3	Dorsocross3	FBgn0035954	CG5093
Drip	Drip	FBgn0015872	CG9023
Dscam4	Down syndrome cell adhesion molecule 4	FBgn0263219	CG42330
Dys	Dystrophin	FBgn0260003	CG34157
EDTP	Egg-derived tyrosine phosphatase	FBgn0027506	CG6542
EcR	Ecdysone receptor	FBgn0000546	CG1765
Eip75B	Ecdysone-induced protein 75B	FBgn0000568	CG8127
Eip93F	Ecdysone-induced protein 93F	FBgn0264490	CG18389
Ent1	Equilibrative nucleoside transporter 1	FBgn0031250	CG11907
Ets65A	Ets at 65A	FBgn0005658	CG7018
Ets97D	Ets at 97D	FBgn0004510	CG6338
Ets98B	Ets at 98B	FBgn0005659	CG5583
Fas1	Fasciclin 1	FBgn0262742	CG6588
Fas2	Fasciclin 2	FBgn0000635	CG3665
Fhos		FBgn0261259	CG42610
Fpps	Farnesyl pyrophosphate synthase	FBgn0025373	CG12389
Fps85D	Fps oncogene analog	FBgn0000723	CG8874
Fst	Frost	FBgn0037724	CG9434
FucTD	FucTD	FBgn0035217	CG9169
GV1	GV1	FBgn0027790	CG12023
GalNAc-T1	GalNAc-T1	FBgn0034025	CG8182
Galpha49B	G protein alpha49B	FBgn0004435	CG17759
Gasp	Gasp	FBgn0026077	CG10287
Gbeta76C	G protein beta-subunit 76C	FBgn0004623	CG8770
Gef26	Gef26	FBgn0021873	CG9491
Gef64C	Guanine nucleotide exchange factor GEF64C	FBgn0035574	CG32239
Glt	Glutactin	FBgn0001114	CG9280
GluRIIC	Glutamate receptor IIC	FBgn0046113	CG4226
Glut4EF	Glucose transporter 4 enhancer factor	FBgn0263097	CG34360
Glycogenin	Glycogenin	FBgn0034603	CG9480
Gprk2	G protein-coupled receptor kinase 2	FBgn0261988	CG17998
Gr43a	Gustatory receptor 43a	FBgn0041243	CG1712
Gr94a	Gustatory receptor 94a	FBgn0041225	CG31280
Grip	Glutamate receptor binding protein	FBgn0029830	CG14447
H2.0	Homeodomain protein 2.0	FBgn0001170	CG11607
HGTX	HGTX	FBgn0040318	CG13475
HP6	Heterochromatin protein 6	FBgn0031613	CG15636
HSPC300		FBgn0061198	CG30173
Hers	Histone gene-specific Epigenetic Repressor in late S phase	FBgn0052529	CG32529
Hnf4	Hepatocyte nuclear factor 4	FBgn0004914	CG9310
Hr38	Hormone receptor-like in 38	FBgn0014859	CG1864
Hr96	Hormone receptor-like in 96	FBgn0015240	CG11783
Hs6st	Heparan sulfate 6-O-sulfotransferase	FBgn0038755	CG4451
Hsc70-5	Heat shock protein cognate 5	FBgn0001220	CG8542
Hsc70Cb	Hsc70Cb	FBgn0026418	CG6603
IP3K1	Inositol 1,4,5-triphosphate kinase 1	FBgn0032147	CG4026
ImpL2	Ecdysone-inducible gene L2	FBgn0001257	CG15009
Jafrac1	thioredoxin peroxidase 1	FBgn0040309	CG1633
JhI-21	JhI-21	FBgn0028425	CG12317
Jupiter	Jupiter	FBgn0051363	CG31363
Khc	Kinesin heavy chain	FBgn0001308	CG7765
Klp10A	Klp10A	FBgn0030268	CG1453
KrT95D	Krueppel target at 95D	FBgn0020647	CG5405
LSm3		FBgn0051184	CG31184
LSm7		FBgn0261068	CG13277
Lar	Leukocyte-antigen-related-like	FBgn0000464	CG10443
Lerp	lysosomal enzyme receptor protein	FBgn0051072	CG31072
Lgr3	Lgr3	FBgn0039354	CG31096
Liprin-beta	Liprin-beta	FBgn0036376	CG10743
Lis-1	Lissencephaly-1	FBgn0015754	CG8440
Lmpt	Limpet	FBgn0261565	CG42679
Lon	Lon protease	FBgn0036892	CG8798
LpR1	Lipophorin receptor 1	FBgn0066101	CG31094
LpR2	Lipophorin receptor 2	FBgn0051092	CG31092
Mal-A8	Maltase A8	FBgn0033297	CG8690
Meics	Meiotic central spindle	FBgn0025874	CG8474
Mekk1	Mekk1	FBgn0024329	CG7717
Mes2	Mesoderm-expressed 2	FBgn0037207	CG11100
Mf	Myofilin	FBgn0038294	CG6803
Mhcl	Myosin heavy chain-like	FBgn0026059	CG31045
Mio	Mlx interactor	FBgn0032940	CG18362
Mkp3	Mitogen-activated protein kinase phosphatase 3	FBgn0036844	CG14080
Mlc-c	Myosin light chain cytoplasmic	FBgn0004687	CG3201
Mlp84B	Muscle LIM protein at 84B	FBgn0014863	CG1019
Mmp1	Matrix metalloproteinase 1	FBgn0035049	CG4859
Mmp2	Matrix metalloproteinase 2	FBgn0033438	CG1794
Mms19	Mms19	FBgn0037301	CG12005
Mob2	Mob2	FBgn0259481	CG11711
Mrtf	Myocardin-related transcription factor	FBgn0052296	CG32296
N	Notch	FBgn0004647	CG3936
NFAT	NFAT homolog	FBgn0030505	CG11172
NPFR1	neuropeptide F receptor	FBgn0037408	CG1147
NT1	Neurotrophin 1	FBgn0261526	CG42576
Nach	Nach	FBgn0024319	CG8178
Nep2	Neprilysin 2	FBgn0027570	CG9761
Nep3	Neprilysin 3	FBgn0031081	CG9565
NepYr	Neuropeptide Y receptor-like	FBgn0004842	CG5811
NetA	Netrin-A	FBgn0015773	CG18657
NetB	Netrin-B	FBgn0015774	CG10521
Neto	Neuropilin and tolloid-like	FBgn0052635	CG32635
Nlg1	Neuroligin 1	FBgn0051146	CG31146
Nplp1	Neuropeptide-like precursor 1	FBgn0035092	CG3441
Obp18a	Odorant-binding protein 18a	FBgn0030985	CG15883
Obp44a	Odorant-binding protein 44a	FBgn0033268	CG2297
Obp56h	Odorant-binding protein 56h	FBgn0034475	CG13874
Ocho	Ocho	FBgn0040296	CG3396
Ocrl	Oculocerebrorenal syndrome of Lowe 1 ortholog	FBgn0023508	CG3573
OdsH	Ods-site homeobox	FBgn0026058	CG6352
Or71a	Odorant receptor 71a	FBgn0036474	CG17871
Osi16	Osiris 16	FBgn0051561	CG31561
Osi18	Osiris 18	FBgn0037428	CG1169
Osi9	Osiris 9	FBgn0037416	CG15592
Oxp	Oxpecker	FBgn0034255	CG18186
PH4alphaNE1	prolyl-4-hydroxylase-alpha NE1	FBgn0039780	CG9728
PI31		FBgn0033669	CG8979
PIP82	PIP82	FBgn0024943	CG11219
Parp	Poly-(ADP-ribose) polymerase	FBgn0010247	CG40411
Past1	Putative Achaete Scute Target 1	FBgn0016693	CG6148
Pbp45	PSEA-binding protein 45kD	FBgn0038371	CG9597
Pde11	Phosphodiesterase 11	FBgn0085370	CG34341
Pdp1	PAR-domain protein 1	FBgn0016694	CG17888
Pect	Phosphoethanolamine cytidylyltransferase	FBgn0032482	CG5547
Pi3K92E	Pi3K92E	FBgn0015279	CG4141
Pif2	PFTAIRE-interacting factor 2	FBgn0046873	CG31483
Pino	Pinocchio	FBgn0016926	CG4710
Pka-C3	cAMP-dependent protein kinase 3	FBgn0000489	CG6117
Pkc98E	Protein C kinase 98E	FBgn0003093	CG1954
Pof	Painting of fourth	FBgn0035047	CG3691
PpD6	Protein phosphatase D6	FBgn0005779	CG8822
Ppn	Papilin	FBgn0003137	CG33103
Proc-R	Proctolin receptor	FBgn0029723	CG6986
Prosap	Prosap	FBgn0040752	CG30483
Psc	Posterior sex combs	FBgn0005624	CG3886
Psf3	Psf3	FBgn0030196	CG2222
Ptp10D	Protein tyrosine phosphatase 10D	FBgn0004370	CG1817
Ptp99A	Protein tyrosine phosphatase 99A	FBgn0004369	CG11516
Ptx1	Ptx1	FBgn0020912	CG1447
Pvf2	PDGF- and VEGF-related factor 2	FBgn0031888	CG13780
Pvf3	PDGF- and VEGF-related factor 3	FBgn0085407	CG34378
RNaseMRP:RNA	Ribonuclease MRP RNA	FBgn0065098	CR33682
RabX1	RabX1	FBgn0015372	CG3870
Rbp6	RNA-binding protein 6	FBgn0260943	CG32169
Reck	Reversion-inducing-cysteine-rich protein with kazal motifs	FBgn0036463	CG5392
Ref2	RNA and export factor binding protein 2	FBgn0032439	CG17031
Reg-5	Rhythmically expressed gene 5	FBgn0015801	CG2928
Rgl	Ral guanine nucleotide exchange factor	FBgn0026376	CG8865
RhoGAP18B	RhoGAP18B	FBgn0261461	CG42274
RhoGAP71E	RhoGAP71E	FBgn0036518	CG32149
RhoGAP92B	RhoGAP92B	FBgn0038747	CG4755
RhoGAP93B	RhoGAP93B	FBgn0038853	CG3421
RhoGEF3		FBgn0264707	CG43976
Rim	Rim	FBgn0053547	CG33547
RluA-1	RluA-1	FBgn0051719	CG31719
RpL37a	Ribosomal protein L37a	FBgn0030616	CG9091
RpL4	Ribosomal protein L4	FBgn0003279	CG5502
RpLP2	Ribosomal protein LP2	FBgn0003274	CG4918
Rpn7	Regulatory particle non-ATPase 7	FBgn0028688	CG5378
S6k	RPS6-p70-protein kinase	FBgn0015806	CG10539
SKIP	Shal K[+] channel interacting protein	FBgn0051163	CG31163
SRm160	SRm160	FBgn0036340	CG11274
Sbf	SET domain binding factor	FBgn0025802	CG6939
Sdc	Syndecan	FBgn0010415	CG10497
Sema-2a	Sema-2a	FBgn0011260	CG4700
Ser8	Ser8	FBgn0019928	CG4812
SerT	Serotonin transporter	FBgn0010414	CG4545
Shroom	Shroom	FBgn0085408	CG34379
Slimp	Seryl-tRNA synthetase-like insect mitochondrial protein	FBgn0051133	CG31133
Slob	Slowpoke binding protein	FBgn0264087	CG43756
SmD2	Small ribonucleoprotein particle protein SmD2	FBgn0261789	CG1249
Smyd4	SET and MYND domain protein 4	FBgn0036282	CG14122
Snap25	Synapse protein 25	FBgn0011288	CG40452
Snoo	Sno oncogene	FBgn0085450	CG34421
Sox21b	Sox21b	FBgn0042630	CG32139
Sp1	Sp1	FBgn0020378	CG1343
Spn43Ad	Serpin 43Ad	FBgn0044011	CG1859
Ssk	Snakeskin	FBgn0036945	CG6981
St1	Sulfotransferase 1	FBgn0034887	CG5428
Stlk	Ste20-like kinase	FBgn0046692	CG40293
Sxl	Sex lethal	FBgn0264270	CG43770
Syx17	Syntaxin 17	FBgn0035540	CG7452
Syx18	Syntaxin 18	FBgn0039212	CG13626
T48	Transcript 48	FBgn0004359	CG5507
TBCB	tubulin-binding cofactor B	FBgn0034451	CG11242
TTLL3B	Tubulin tyrosine ligase-like 3B	FBgn0031853	CG11201
Takl1	Tak1-like 1	FBgn0046689	CG31421
Takr86C	Tachykinin-like receptor at 86C	FBgn0004841	CG6515
Takr99D	Tachykinin-like receptor at 99D	FBgn0004622	CG7887
Tango3	Transport and Golgi organization 3	FBgn0033651	CG12444
Ten-m	Tenascin major	FBgn0004449	CG5723
Tim17a2	Tim17a2	FBgn0037307	CG14666
Tim17b1	Tim17b1	FBgn0037310	CG1158
Timp	Tissue inhibitor of metalloproteases	FBgn0025879	CG6281
Tl	Toll	FBgn0262473	CG5490
Tm1	Tropomyosin 1	FBgn0003721	CG4898
Tm2	Tropomyosin 2	FBgn0004117	CG4843
Tom20	Translocase of outer membrane 20	FBgn0036928	CG7654
TotX	Turandot X	FBgn0044810	CG31193
TpnC25D	Troponin C at 25D	FBgn0031692	CG6514
Traf4	TNF-receptor-associated factor 4	FBgn0026319	CG3048
Tsp42Eb	Tetraspanin 42Eb	FBgn0042086	CG18816
Tsp42Eg	Tetraspanin 42Eg	FBgn0033128	CG12142
Tsp42Eh	Tetraspanin 42Eh	FBgn0033129	CG12844
Tsp42El	Tetraspanin 42El	FBgn0033134	CG12840
Tsp66E	Tetraspanin 66E	FBgn0035936	CG4999
TwdlW	TweedleW	FBgn0038487	CG4060
Ubx	Ultrabithorax	FBgn0003944	CG10388
Unc-115b		FBgn0260463	CG31332
Vha100-1	Vacuolar H[+] ATPase subunit 100-1	FBgn0028671	CG1709
Vinc	Vinculin	FBgn0004397	CG3299
Vps13	Vacuolar protein sorting 13	FBgn0033194	CG2093
W	Wrinkled	FBgn0003997	CG5123
Xbp1	X box binding protein-1	FBgn0021872	CG9415
Zasp52	Z band alternatively spliced PDZ-motif protein 52	FBgn0083919	CG30084
Zasp66	Z band alternatively spliced PDZ-motif protein 66	FBgn0035917	CG6416
abd-A	abdominal A	FBgn0000014	CG10325
alpha-Man-I	alpha Mannosidase I	FBgn0259170	CG42275
alphaPS4	alphaPS4	FBgn0034005	CG16827
aos	argos	FBgn0004569	CG4531
ap	apterous	FBgn0000099	CG8376
arr	arrow	FBgn0000119	CG5912
b6	b6	FBgn0024897	CG3100
bab1	bric a brac 1	FBgn0004870	CG9097
bai	baiser	FBgn0045866	CG11785
baz	bazooka	FBgn0000163	CG5055
beat-IIIc	beat-IIIc	FBgn0032629	CG15138
beat-IIa	beaten path IIa	FBgn0038498	CG14334
betaInt-nu	beta[nu] integrin	FBgn0010395	CG1762
betaTub60D	beta-Tubulin at 60D	FBgn0003888	CG3401
bi	bifid	FBgn0000179	CG3578
bmm	brummer	FBgn0036449	CG5295
bnl	branchless	FBgn0014135	CG4608
bru-2	bruno-2	FBgn0262475	CG43065
bru-3	bruno-3	FBgn0264001	CG43744
brv2	brivido-2	FBgn0036712	CG16793
bs	blistered	FBgn0004101	CG3411
bun	bunched	FBgn0259176	CG42281
byn	brachyenteron	FBgn0011723	CG7260
cact	cactus	FBgn0000250	CG5848
cad	caudal	FBgn0000251	CG1759
cal1	chromosome alignment defect 1	FBgn0038478	CG5148
cdi	center divider	FBgn0004876	CG6027
cenG1A	centaurin gamma 1A	FBgn0028509	CG31811
cert	ceramide transfer protein	FBgn0027569	CG7207
chas	chascon	FBgn0263258	CG32556
cher	cheerio	FBgn0014141	CG3937
cid	centromere identifier	FBgn0040477	CG13329
cindr	CIN85 and CD2AP orthologue	FBgn0027598	CG31012
comm	commissureless	FBgn0010105	CG17943
csw	corkscrew	FBgn0000382	CG3954
cv-c	crossveinless c	FBgn0086901	CG34389
cwo	clockwork orange	FBgn0259938	CG17100
dally	division abnormally delayed	FBgn0263930	CG4974
dap	dacapo	FBgn0010316	CG1772
dar1	dendritic arbor reduction 1	FBgn0263239	CG12029
dlp	dally-like	FBgn0041604	CG32146
dmGlut	Dietary and metabolic glutamate transporter	FBgn0010497	CG5304
dnr1	defense repressor 1	FBgn0260866	CG12489
dnt	doughnut on 2	FBgn0024245	CG17559
dome	domeless	FBgn0043903	CG14226
dp	dumpy	FBgn0053196	CG33196
dpr	defective proboscis extension response	FBgn0040726	CG13439
drd	drop dead	FBgn0260006	CG33968
drl	derailed	FBgn0015380	CG17348
ds	dachsous	FBgn0000497	CG17941
dsx-c73A	doublesex cognate 73A	FBgn0261799	CG32159
dve	defective proventriculus	FBgn0020307	CG5799
dyn-p25	dynactin-subunit-p25	FBgn0040228	CG10846
dys	dysfusion	FBgn0039411	CG32474
dysc	dyschronic	FBgn0264006	CG43749
eIF-1A	Eukaryotic initiation factor 1A	FBgn0026250	CG8053
eIF4E-5	eIF4E-5	FBgn0035823	CG8277
eIF5B	eIF5B	FBgn0026259	CG10840
eIF6	eIF6	FBgn0034915	CG17611
east	enhanced adult sensory threshold	FBgn0261954	CG4399
egl	egalitarian	FBgn0000562	CG4051
ens	ensconsin	FBgn0264693	CG14998
eya	eyes absent	FBgn0000320	CG9554
fas	faint sausage	FBgn0000633	CG17716
fax	failed axon connections	FBgn0014163	CG4609
fend	forked end	FBgn0030090	CG12664
fig	fos intronic gene	FBgn0039694	CG7615
fok	fledgling of Klp38B	FBgn0263773	CG43690
form3	formin 3	FBgn0053556	CG33556
foxo	forkhead box, sub-group O	FBgn0038197	CG3143
frj	farjavit	FBgn0031815	CG9526
frtz	fritz	FBgn0086698	CG17657
fry	furry	FBgn0016081	CG32045
ft	fat	FBgn0001075	CG3352
ftz-f1	ftz transcription factor 1	FBgn0001078	CG4059
fus	fusilli	FBgn0023441	CG8205
futsch	futsch	FBgn0259108	CG34387
fwd	four wheel drive	FBgn0004373	CG7004
fz	frizzled	FBgn0001085	CG17697
fz3	frizzled 3	FBgn0027343	CG16785
gl	glass	FBgn0004618	CG7672
grn	grain	FBgn0001138	CG9656
gsb	gooseberry	FBgn0001148	CG3388
gsb-n	gooseberry-neuro	FBgn0001147	CG2692
gukh	GUK-holder	FBgn0026239	CG31043
hdc	headcase	FBgn0010113	CG15532
heph	hephaestus	FBgn0011224	CG31000
hipk	homeodomain interacting protein kinase	FBgn0035142	CG17090
how	held out wings	FBgn0264491	CG10293
hppy	happyhour	FBgn0263395	CG7097
hth	homothorax	FBgn0001235	CG17117
htt	huntingtin	FBgn0027655	CG9995
hyx	hyrax	FBgn0037657	CG11990
if	inflated	FBgn0001250	CG9623
ine	inebriated	FBgn0011603	CG15444
inv	invected	FBgn0001269	CG17835
jagn	jagunal	FBgn0037374	CG10978
jbug	jitterbug	FBgn0028371	CG30092
jdp	jdp	FBgn0027654	CG2239
jeb	jelly belly	FBgn0086677	CG30040
jing	jing	FBgn0086655	CG9397
jumu	jumeau	FBgn0015396	CG4029
kar	karmoisin	FBgn0001296	CG12286
kay	kayak	FBgn0001297	CG33956
kel	kelch	FBgn0001301	CG7210
ken	ken and barbie	FBgn0011236	CG5575
kibra	kibra ortholog	FBgn0262127	CG33967
kirre	kin of irre	FBgn0028369	CG3653
klar	klarsicht	FBgn0001316	CG17046
kn	knot	FBgn0001319	CG10197
kst	karst	FBgn0004167	CG12008
kune	kune-kune	FBgn0033032	CG1298
l(1)G0193	lethal (1) G0193	FBgn0027280	CG2206
l(1)G0289	lethal (1) G0289	FBgn0028331	CG2221
l(2)01289	lethal (2) 01289	FBgn0010482	CG9432
l(2)35Cc	lethal (2) 35Cc	FBgn0259982	CG15266
lab	labial	FBgn0002522	CG1264
laf	labial associated factor	FBgn0020280	CG14660
lap	like-AP180	FBgn0086372	CG2520
lbl	ladybird late	FBgn0008651	CG6570
lea	leak	FBgn0002543	CG5481
lobo	lost boys	FBgn0083946	CG34110
loco	locomotion defects	FBgn0020278	CG5248
lolal	lola like	FBgn0022238	CG5738
ltl	larval translucida	FBgn0052372	CG32372
luna	luna	FBgn0040765	CG33473
mRpL2	mitochondrial ribosomal protein L2	FBgn0036135	CG7636
mab-21	mab-21	FBgn0029003	CG4746
mam	mastermind	FBgn0002643	CG8118
mbl	muscleblind	FBgn0261642	CG33197
mbt	mushroom bodies tiny	FBgn0025743	CG18582
mfas	midline fasciclin	FBgn0260745	CG3359
mirr	mirror	FBgn0014343	CG10601
mld	molting defective	FBgn0263490	CG34100
modSP	modular serine protease	FBgn0051217	CG31217
mop	myopic	FBgn0036448	CG9311
ms(2)34Fe	male sterile (2) 34Fe	FBgn0261529	CG15287
msi	musashi	FBgn0011666	CG5099
msn	misshapen	FBgn0010909	CG16973
mspo	M-spondin	FBgn0020269	CG10145
mtd	mustard	FBgn0013576	CG32464
mtg	mind the gap	FBgn0260386	CG7549
mthl11	methuselah-like 11	FBgn0045443	CG31147
n-syb	n-synaptobrevin	FBgn0013342	CG17248
nAcRalpha-34E	nicotinic Acetylcholine Receptor alpha 34E	FBgn0028875	CG32975
nahoda	nahoda	FBgn0034797	CG12781
ninaE	neither inactivation nor afterpotential E	FBgn0002940	CG4550
nkd	naked cuticle	FBgn0002945	CG11614
nmdyn-D6	nmdyn-D6	FBgn0030573	CG5310
noe	noe	FBgn0026197	CG32172
nub	nubbin	FBgn0085424	CG34395
olf413	olf413	FBgn0037153	CG12673
opa	odd paired	FBgn0003002	CG1133
osa	osa	FBgn0261885	CG7467
osp	outspread	FBgn0003016	CG3479
otk	off-track	FBgn0004839	CG8967
p130CAS	p130CAS	FBgn0035101	CG1212
pb	proboscipedia	FBgn0051481	CG31481
pcs	parcas	FBgn0033988	CG7761
pip	pipe	FBgn0003089	CG9614
piwi	piwi	FBgn0004872	CG6122
pnt	pointed	FBgn0003118	CG17077
polo	polo	FBgn0003124	CG12306
prominin-like	prominin-like	FBgn0026189	CG7740
pros	prospero	FBgn0004595	CG17228
prtp	pretaporter	FBgn0030329	CG1837
ps	pasilla	FBgn0261552	CG42670
pst	pastrel	FBgn0035770	CG8588
ptr	proximal to raf	FBgn0003159	CG2841
puc	puckered	FBgn0243512	CG7850
pum	pumilio	FBgn0003165	CG9755
pwn	pawn	FBgn0003174	CG11101
px	plexus	FBgn0003175	CG4444
pyd	polychaetoid	FBgn0262614	CG43140
pyr	pyramus	FBgn0033649	CG13194
qless	qless	FBgn0051005	CG31005
qsm	quasimodo	FBgn0028622	CG13432
qua	quail	FBgn0003187	CG6433
ras	raspberry	FBgn0003204	CG1799
raw	raw	FBgn0003209	CG12437
retn	retained	FBgn0004795	CG5403
rhi	rhino	FBgn0004400	CG10683
robl62A	robl62A	FBgn0028567	CG1014
rogdi	rogdi	FBgn0036697	CG7725
rols	rolling pebbles	FBgn0041096	CG32096
rut	rutabaga	FBgn0003301	CG9533
sba	six-banded	FBgn0016754	CG13598
scaRNA:mgU2-25		FBgn0261452	CR43569
scaf	scarface	FBgn0033033	CG11066
scrib	scribbled	FBgn0263289	CG43398
sdk	sidekick	FBgn0021764	CG5227
sick	sickie	FBgn0263873	CG43720
side	sidestep	FBgn0016061	CG31062
sima	similar	FBgn0015542	CG7951
slgA	sluggish A	FBgn0003423	CG1417
slmb	supernumerary limbs	FBgn0023423	CG3412
slow	slowdown	FBgn0035539	CG7447
sls	sallimus	FBgn0086906	CG1915
sm	smooth	FBgn0003435	CG9218
snRNA:U12:73B	snRNA:U12:73B	FBgn0041721	CR32162
snRNA:U1:95Ca	small nuclear RNA U1 at 95Ca	FBgn0004185	CR31341
snRNA:U1:95Cb	small nuclear RNA U1 at 95Cb	FBgn0004186	CR32866
snRNA:U7	small nuclear RNA U7	FBgn0053504	CR33504
snk	snake	FBgn0003450	CG7996
snmRNA:128	small non-messenger RNA 128	FBgn0065107	CR33915
snmRNA:357	small non-messenger RNA 357	FBgn0065097	CR33659
snmRNA:438	small non-messenger RNA 438	FBgn0065092	CR33660
snoRNA:291	snoRNA:291	FBgn0065070	CR33638
snoRNA:Me18S-C1024		FBgn0086043	CR34672
snoRNA:Me18S-G393		FBgn0086030	CR34659
snoRNA:Me28S-A30		FBgn0086081	CR34710
snoRNA:MeU6-A47	snoRNA:MeU6-A47	FBgn0025882	CR32519
snoRNA:Or-aca4	snoRNA:Or-aca4	FBgn0082922	CR34543
snoRNA:skd-a		FBgn0263486	CR43601
sns	sticks and stones	FBgn0024189	CG33141
snz	snazarus	FBgn0029976	CG1514
sog	short gastrulation	FBgn0003463	CG9224
sowah	sosondowah	FBgn0036302	CG10632
spen	split ends	FBgn0016977	CG18497
spin	spinster	FBgn0086676	CG8428
spir	spire	FBgn0003475	CG10076
spn-B	spindle B	FBgn0003480	CG3325
spz5	spatzle 5	FBgn0035379	CG9972
spz6	spatzle 6	FBgn0035056	CG9196
sqa	spaghetti-squash activator	FBgn0259678	CG42347
sr	stripe	FBgn0003499	CG7847
sro	shroud	FBgn0262112	CG12068
ss	spineless	FBgn0003513	CG6993
ssp3	short spindle 3	FBgn0032723	CG18397
step	steppke	FBgn0086779	CG11628
stumps	stumps	FBgn0020299	CG31317
stv	starvin	FBgn0086708	CG32130
sty	sprouty	FBgn0014388	CG1921
svp	seven up	FBgn0003651	CG11502
syd	sunday driver	FBgn0024187	CG8110
tRNA:CR31130	transfer RNA:CR31130	FBgn0051130	CR31130
tRNA:CR31471	transfer RNA:CR31471	FBgn0051471	CR31471
tRNA:CR31602	transfer RNA:CR31602	FBgn0051602	CR31602
tRNA:CR31604	transfer RNA:CR31604	FBgn0051604	CR31604
tRNA:CR31885	transfer RNA:CR31885	FBgn0051885	CR31885
tRNA:CR32286	transfer RNA:CR32286	FBgn0052286	CR32286
tRNA:CR32312	transfer RNA:CR32312	FBgn0052312	CR32312
tRNA:CR32329	transfer RNA:CR32329	FBgn0052329	CR32329
tRNA:CR32785	transfer RNA:CR32785	FBgn0052785	CR32785
tRNA:CR33539	transfer RNA:CR33539	FBgn0053539	CR33539
tRNA:E4:62Aa	transfer RNA:glu4:62Aa	FBgn0011851	CR32327
tRNA:K5:84ABa	transfer RNA:lys5:84AB	FBgn0011904	CR31486
tRNA:M2:48Ba	transfer RNA:met2:48Ba	FBgn0011915	CR30255
tRNA:M2:83F	transfer RNA:met2:83F	FBgn0011919	CR31310
tRNA:N5:60C	transfer RNA:asn5:60C	FBgn0053537	CR33537
tRNA:P:35Bc	tRNA:P:35Bc	FBgn0028910	CR31984
tRNA:R2:84Fa	transfer RNA:arg2:84Fa	FBgn0011959	CR31581
tRNA:R:85Cb	transfer RNA:arg:85Cb	FBgn0053551	CR33551
tacc	transforming acidic coiled-coil protein	FBgn0026620	CG9765
tara	taranis	FBgn0040071	CG6889
tau	tau	FBgn0051057	CG31057
ths	thisbe	FBgn0033652	CG12443
timeout	timeout	FBgn0038118	CG7855
tlk	Tousled-like kinase	FBgn0086899	CG34412
tmod	tropomodulin	FBgn0082582	CG1539
tna	tonalli	FBgn0026160	CG7958
toc	toucan	FBgn0015600	CG9660
toe	twin of eyg	FBgn0036285	CG10704
trh	trachealess	FBgn0262139	CG42865
trio	trio	FBgn0024277	CG18214
trol	terribly reduced optic lobes	FBgn0261451	CG33950
trpm		FBgn0083959	CG34123
uex	unextended	FBgn0262124	CG42595
vib	vibrator	FBgn0262468	CG5269
vir-1	virus-induced RNA 1	FBgn0043841	CG31764
vkg	viking	FBgn0016075	CG16858
vn	vein	FBgn0003984	CG10491
vnd	ventral nervous system defective	FBgn0261930	CG6172
wb	wing blister	FBgn0261563	CG42677
wg	wingless	FBgn0004009	CG4889
wgn	wengen	FBgn0030941	CG6531
wtrw	water witch	FBgn0260005	CG31284
wts	warts	FBgn0011739	CG12072
wus	wurst	FBgn0030805	CG9089
yellow-f2	yellow-f2	FBgn0038105	CG8063
zfh1	Zn finger homeodomain 1	FBgn0004606	CG1322
zip	zipper	FBgn0005634	CG15792
zormin	zormin	FBgn0052311	CG33484
		FBgn0002968
		FBgn0028985
		FBgn0033049
		FBgn0034434
		FBgn0085379
		FBgn0085403
		FBgn0262032

## Sheet: S2I
# Exonic (900 genes)
Symbol	Name	FBgn	CG
5PtaseI	5PtaseI	FBgn0259178	CG42283
Aats-cys	Cysteinyl-tRNA synthetase	FBgn0027091	CG8431
Aats-glupro	Glutamyl-prolyl-tRNA synthetase	FBgn0005674	CG5394
Aats-lys	Lysyl-tRNA synthetase	FBgn0027084	CG12141
Ack-like	Activated Cdc42 kinase-like	FBgn0263998	CG43741
Acp26Aa	Accessory gland-specific peptide 26Aa	FBgn0002855	CG8982
Acp76A	Accessory gland-specific peptide 76A	FBgn0015586	CG3801
Acp95EF	Accessory gland-specific peptide 95EF	FBgn0002863	CG17924
Actn	alpha actinin	FBgn0000667	CG4376
Adgf-B	Adenosine deaminase-related growth factor B	FBgn0036751	CG5998
Ady43A	Ady43A	FBgn0026602	CG1851
Ag5r	Antigen 5-related	FBgn0015010	CG9538
Ak6	Adenylate kinase 6	FBgn0033754	CG8816
Alas	Aminolevulinate synthase	FBgn0020764	CG3017
Aldh	Aldehyde dehydrogenase	FBgn0012036	CG3752
Apc7	Anaphase promoting complex 7	FBgn0029879	CG14444
ApepP	Aminopeptidase P	FBgn0026150	CG6291
Art9	Arginine methyltransferase 9	FBgn0038188	CG9929
Atg9	Autophagy-specific gene 9	FBgn0034110	CG3615
Aut1	Aut1	FBgn0036813	CG6877
BEAF-32	Boundary element-associated factor of 32kD	FBgn0015602	CG10159
BG642312	BG642312	FBgn0047334	CG33943
Bj1	Bj1 protein	FBgn0002638	CG10480
Blm	Bloom syndrome helicase ortholog	FBgn0002906	CG6920
Brca2	Breast cancer 2, early onset homolog	FBgn0050169	CG30169
Bro	Brother	FBgn0013755	CG7960
Bruce	Bruce	FBgn0037808	CG6303
Bzd	Buzidau	FBgn0011566	CG13761
C15	C15	FBgn0004863	CG7937
CG10006		FBgn0036461	CG10006
CG10051		FBgn0034437	CG10051
CG10053		FBgn0037490	CG10053
CG10073		FBgn0034440	CG10073
CG10081		FBgn0034441	CG10081
CG10144		FBgn0035704	CG10144
CG10163		FBgn0035697	CG10163
CG10170		FBgn0039085	CG10170
CG10185		FBgn0038397	CG10185
CG10232		FBgn0039108	CG10232
CG1024		FBgn0027514	CG1024
CG10262		FBgn0032813	CG10262
CG10286		FBgn0037439	CG10286
CG10300		FBgn0039107	CG10300
CG10301		FBgn0039106	CG10301
CG10326		FBgn0038453	CG10326
CG10344		FBgn0034729	CG10344
CG10426		FBgn0036273	CG10426
CG10444		FBgn0034494	CG10444
CG10445		FBgn0037531	CG10445
CG10587		FBgn0037039	CG10587
CG10591		FBgn0035621	CG10591
CG10654		FBgn0036294	CG10654
CG10672		FBgn0035588	CG10672
CG10694		FBgn0039147	CG10694
CG10734		FBgn0034082	CG10734
CG10809		FBgn0036052	CG10809
CG1090		FBgn0037238	CG1090
CG10916		FBgn0034312	CG10916
CG10969		FBgn0036310	CG10969
CG10979		FBgn0037379	CG10979
CG1103		FBgn0037235	CG1103
CG11226		FBgn0037195	CG11226
CG11241		FBgn0037186	CG11241
CG11253		FBgn0036338	CG11253
CG11374		FBgn0031214	CG11374
CG11381		FBgn0029568	CG11381
CG11453		FBgn0038734	CG11453
CG11474		FBgn0034688	CG11474
CG11475		FBgn0034687	CG11475
CG11529		FBgn0036264	CG11529
CG11601		FBgn0031244	CG11601
CG11619		FBgn0036836	CG11619
CG11655		FBgn0030638	CG11655
CG11660		FBgn0036187	CG11660
CG11668		FBgn0038113	CG11668
CG11777		FBgn0033527	CG11777
CG11828		FBgn0039616	CG11828
CG11842		FBgn0039629	CG11842
CG11876		FBgn0039635	CG11876
CG11877		FBgn0039636	CG11877
CG11964		FBgn0037644	CG11964
CG11983		FBgn0037654	CG11983
CG12001		FBgn0037265	CG12001
CG12194		FBgn0031636	CG12194
CG12206		FBgn0029662	CG12206
CG12224		FBgn0037974	CG12224
CG12236		FBgn0029822	CG12236
CG12272		FBgn0036571	CG12272
CG12420		FBgn0037797	CG12420
CG12480		FBgn0030537	CG12480
CG12560		FBgn0031974	CG12560
CG12857		FBgn0033963	CG12857
CG12917		FBgn0033490	CG12917
CG12920		FBgn0033481	CG12920
CG12942		FBgn0033569	CG12942
CG13002		FBgn0030804	CG13002
CG13018		FBgn0040751	CG13018
CG13047		FBgn0036594	CG13047
CG13096		FBgn0032050	CG13096
CG13108		FBgn0032100	CG13108
CG13126		FBgn0032168	CG13126
CG13154		FBgn0033736	CG13154
CG13159		FBgn0033721	CG13159
CG1319		FBgn0035529	CG1319
CG13248		FBgn0036984	CG13248
CG13278		FBgn0032602	CG13278
CG13283		FBgn0032613	CG13283
CG1340		FBgn0039797	CG1340
CG13457		FBgn0036482	CG13457
CG1347		FBgn0037363	CG1347
CG13476		FBgn0036441	CG13476
CG13492		FBgn0034662	CG13492
CG13506		FBgn0034723	CG13506
CG13539		FBgn0034833	CG13539
CG13671		FBgn0035867	CG13671
CG13705		FBgn0035582	CG13705
CG13728		FBgn0036716	CG13728
CG13766		FBgn0031834	CG13766
CG13978		FBgn0039518	CG13978
CG14024		FBgn0031697	CG14024
CG14095		FBgn0036870	CG14095
CG14182		FBgn0036922	CG14182
CG14183		FBgn0036931	CG14183
CG14200		FBgn0031023	CG14200
CG14252		FBgn0039462	CG14252
CG14260		FBgn0039504	CG14260
CG14353		FBgn0036771	CG14353
CG14395		FBgn0038073	CG14395
CG14438		FBgn0029899	CG14438
CG14441		FBgn0029895	CG14441
CG14448		FBgn0037191	CG14448
CG14607		FBgn0037488	CG14607
CG14609		FBgn0037483	CG14609
CG14662		FBgn0037291	CG14662
CG14687		FBgn0037835	CG14687
CG14691		FBgn0037829	CG14691
CG14695		FBgn0037850	CG14695
CG14722		FBgn0037943	CG14722
CG14837		FBgn0035797	CG14837
CG14855		FBgn0038260	CG14855
CG14856		FBgn0038261	CG14856
CG14866		FBgn0038315	CG14866
CG14967		FBgn0035420	CG14967
CG14990		FBgn0035496	CG14990
CG15083		FBgn0034399	CG15083
CG15099		FBgn0034400	CG15099
CG15116		FBgn0034415	CG15116
CG1523		FBgn0039601	CG1523
CG15255		FBgn0028950	CG15255
CG15368		FBgn0030104	CG15368
CG15369		FBgn0030105	CG15369
CG15403		FBgn0031504	CG15403
CG15523		FBgn0039727	CG15523
CG15531		FBgn0039755	CG15531
CG15564		FBgn0039833	CG15564
CG15599		FBgn0030667	CG15599
CG15614		FBgn0034168	CG15614
CG15829		FBgn0035743	CG15829
CG15861		FBgn0035084	CG15861
CG15890		FBgn0030576	CG15890
CG15914		FBgn0030700	CG15914
CG1607		FBgn0039844	CG1607
CG1631		FBgn0031101	CG1631
CG1665		FBgn0033451	CG1665
CG16719		FBgn0036029	CG16719
CG16912		FBgn0035064	CG16912
CG16986		FBgn0035356	CG16986
CG17059		FBgn0040754	CG17059
CG17173		FBgn0036447	CG17173
CG17279		FBgn0038850	CG17279
CG17282		FBgn0038857	CG17282
CG17287		FBgn0034202	CG17287
CG17352		FBgn0035880	CG17352
CG17385		FBgn0033934	CG17385
CG1749		FBgn0030305	CG1749
CG17666		FBgn0036311	CG17666
CG17712		FBgn0027597	CG17712
CG17801		FBgn0038550	CG17801
CG17944		FBgn0037500	CG17944
CG18094		FBgn0032791	CG18094
CG1812		FBgn0031119	CG1812
CG18258		FBgn0030827	CG18258
CG18278		FBgn0033836	CG18278
CG18317		FBgn0031359	CG18317
CG18417		FBgn0035780	CG18417
CG18812		FBgn0042135	CG18812
CG1888		FBgn0033421	CG1888
CG1889		FBgn0030164	CG1889
CG1890		FBgn0039869	CG1890
CG1896		FBgn0039870	CG1896
CG1986		FBgn0030162	CG1986
CG2091		FBgn0037372	CG2091
CG2124		FBgn0030217	CG2124
CG2129		FBgn0030008	CG2129
CG2224		FBgn0039773	CG2224
CG2233		FBgn0029990	CG2233
CG2258		FBgn0029997	CG2258
CG2371		FBgn0030323	CG2371
CG2453		FBgn0030460	CG2453
CG2519		FBgn0037336	CG2519
CG2533		FBgn0030319	CG2533
CG2694		FBgn0024991	CG2694
CG2736		FBgn0035090	CG2736
CG2772		FBgn0031533	CG2772
CG30046		FBgn0050046	CG30046
CG30059		FBgn0260475	CG30059
CG30062		FBgn0050062	CG30062
CG30177		FBgn0050177	CG30177
CG30263		FBgn0050263	CG30263
CG30268		FBgn0050268	CG30268
CG3032		FBgn0029928	CG3032
CG3036		FBgn0031645	CG3036
CG30371		FBgn0050371	CG30371
CG30429		FBgn0050429	CG30429
CG30497		FBgn0050497	CG30497
CG31019		FBgn0051019	CG31019
CG31031		FBgn0051031	CG31031
CG31053		FBgn0051053	CG31053
CG31065		FBgn0051065	CG31065
CG31098		FBgn0051098	CG31098
CG31103		FBgn0051103	CG31103
CG31125		FBgn0051125	CG31125
CG31140		FBgn0051140	CG31140
CG31183		FBgn0051183	CG31183
CG31198		FBgn0051198	CG31198
CG3123		FBgn0031465	CG3123
CG31233		FBgn0051233	CG31233
CG31249		FBgn0051249	CG31249
CG31321		FBgn0051321	CG31321
CG31370		FBgn0051370	CG31370
CG31381		FBgn0043799	CG31381
CG31391		FBgn0051391	CG31391
CG31477		FBgn0051477	CG31477
CG31522		FBgn0051522	CG31522
CG31547		FBgn0051547	CG31547
CG31559		FBgn0051559	CG31559
CG31663		FBgn0051663	CG31663
CG3168		FBgn0029896	CG3168
CG31693		FBgn0051693	CG31693
CG31729		FBgn0051729	CG31729
CG31752		FBgn0051752	CG31752
CG31821		FBgn0051821	CG31821
CG31957		FBgn0051957	CG31957
CG31998		FBgn0051998	CG31998
CG31999		FBgn0051999	CG31999
CG32040		FBgn0052040	CG32040
CG32109		FBgn0052109	CG32109
CG32121		FBgn0052121	CG32121
CG32137		FBgn0052137	CG32137
CG32164		FBgn0042177	CG32164
CG32165		FBgn0042178	CG32165
CG32187		FBgn0052187	CG32187
CG32191		FBgn0052191	CG32191
CG32249		FBgn0052249	CG32249
CG32369		FBgn0052369	CG32369
CG32374		FBgn0052374	CG32374
CG32409		FBgn0052409	CG32409
CG32483		FBgn0052483	CG32483
CG32591		FBgn0052591	CG32591
CG32633		FBgn0052633	CG32633
CG3267		FBgn0042083	CG3267
CG32687		FBgn0052687	CG32687
CG32702		FBgn0052702	CG32702
CG32712		FBgn0052712	CG32712
CG32719		FBgn0052719	CG32719
CG32786		FBgn0052786	CG32786
CG32795		FBgn0040384	CG32795
CG32801		FBgn0052801	CG32801
CG32939		FBgn0052939	CG32939
CG3294		FBgn0031628	CG3294
CG33116		FBgn0053116	CG33116
CG33125		FBgn0053125	CG33125
CG33138		FBgn0053138	CG33138
CG33145		FBgn0053145	CG33145
CG33234		FBgn0053234	CG33234
CG33258		FBgn0053258	CG33258
CG33275		FBgn0035802	CG33275
CG33288		FBgn0053288	CG33288
CG33299		FBgn0053299	CG33299
CG33474		FBgn0053474	CG33474
CG33506		FBgn0053506	CG33506
CG33654		FBgn0053654	CG33654
CG33721		FBgn0053721	CG33721
CG3386		FBgn0035152	CG3386
CG34043		FBgn0054043	CG34043
CG34057		FBgn0054057	CG34057
CG3407		FBgn0031573	CG3407
CG34109		FBgn0083945	CG34109
CG34114		FBgn0083950	CG34114
CG34191		FBgn0085220	CG34191
CG34195		FBgn0085224	CG34195
CG34206		FBgn0085235	CG34206
CG34217		FBgn0085246	CG34217
CG34304		FBgn0085333	CG34304
CG34371		FBgn0085400	CG34371
CG34460		FBgn0085489	CG34460
CG3476		FBgn0031881	CG3476
CG3588		FBgn0025643	CG3588
CG3649		FBgn0034785	CG3649
CG3655		FBgn0040397	CG3655
CG3679		FBgn0027521	CG3679
CG3714		FBgn0031589	CG3714
CG3781		FBgn0029853	CG3781
CG3860		FBgn0034951	CG3860
CG3921		FBgn0031571	CG3921
CG3984		FBgn0038291	CG3984
CG3987		FBgn0038292	CG3987
CG4004		FBgn0030418	CG4004
CG4022		FBgn0035986	CG4022
CG4078		FBgn0029798	CG4078
CG4096		FBgn0029791	CG4096
CG42232		FBgn0250754	CG42232
CG42329		FBgn0259229	CG42329
CG42656		FBgn0261508	CG42656
CG42674		FBgn0261556	CG42674
CG42788		FBgn0261859	CG42788
CG42815		FBgn0261997	CG42815
CG42818		FBgn0262000	CG42818
CG42822		FBgn0262004	CG42822
CG42847		FBgn0262036	CG42847
CG4294		FBgn0034742	CG4294
CG4302		FBgn0027073	CG4302
CG43066		FBgn0262476	CG43066
CG43102		FBgn0262562	CG43102
CG43115		FBgn0262575	CG43115
CG4313		FBgn0025632	CG4313
CG43163		FBgn0262719	CG43163
CG43243		FBgn0262888	CG43243
CG43294		FBgn0262986	CG43294
CG43330		FBgn0263035	CG43330
CG43373		FBgn0263131	CG43373
CG43427		FBgn0263346	CG43427
CG4364		FBgn0032138	CG4364
CG43777		FBgn0264299	CG43777
CG43886		FBgn0264478	CG43886
CG43955		FBgn0264606	CG43955
CG4500		FBgn0028519	CG4500
CG4538		FBgn0038745	CG4538
CG4573		FBgn0036629	CG4573
CG4610		FBgn0034735	CG4610
CG4623		FBgn0035587	CG4623
CG4629		FBgn0031299	CG4629
CG4650		FBgn0032549	CG4650
CG4676		FBgn0033815	CG4676
CG4712		FBgn0033818	CG4712
CG4730		FBgn0039355	CG4730
CG4733		FBgn0038744	CG4733
CG4734		FBgn0033826	CG4734
CG4770		FBgn0038751	CG4770
CG4822		FBgn0031220	CG4822
CG4860		FBgn0037999	CG4860
CG4884		FBgn0039565	CG4884
CG4908		FBgn0032195	CG4908
CG4933		FBgn0036615	CG4933
CG4957		FBgn0032205	CG4957
CG4984		FBgn0034267	CG4984
CG4998		FBgn0036612	CG4998
CG5001		FBgn0031322	CG5001
CG5002		FBgn0034275	CG5002
CG5009		FBgn0027572	CG5009
CG5038		FBgn0038324	CG5038
CG5214		FBgn0037891	CG5214
CG5245		FBgn0038047	CG5245
CG5321		FBgn0030575	CG5321
CG5359		FBgn0037773	CG5359
CG5386		FBgn0038945	CG5386
CG5515		FBgn0039163	CG5515
CG5527		FBgn0039564	CG5527
CG5538		FBgn0038052	CG5538
CG5550		FBgn0034160	CG5550
CG5577		FBgn0036759	CG5577
CG5604		FBgn0032208	CG5604
CG5639		FBgn0039527	CG5639
CG5641		FBgn0038046	CG5641
CG5646		FBgn0039525	CG5646
CG5656		FBgn0037083	CG5656
CG5789		FBgn0039207	CG5789
CG5804		FBgn0035926	CG5804
CG5805		FBgn0039223	CG5805
CG5857		FBgn0039125	CG5857
CG5863		FBgn0038507	CG5863
CG5880		FBgn0039489	CG5880
CG5883		FBgn0036225	CG5883
CG5895		FBgn0036560	CG5895
CG5910		FBgn0036993	CG5910
CG5966		FBgn0029831	CG5966
CG5973		FBgn0031914	CG5973
CG5984		FBgn0039500	CG5984
CG5987		FBgn0039501	CG5987
CG6006		FBgn0063649	CG6006
CG6071		FBgn0036186	CG6071
CG6084		FBgn0086254	CG6084
CG6182		FBgn0039158	CG6182
CG6197		FBgn0033859	CG6197
CG6236		FBgn0038318	CG6236
CG6254		FBgn0037794	CG6254
CG6340		FBgn0030648	CG6340
CG6361		FBgn0030925	CG6361
CG6385		FBgn0034276	CG6385
CG6475		FBgn0038886	CG6475
CG6576		FBgn0035924	CG6576
CG6652		FBgn0036687	CG6652
CG6675		FBgn0032973	CG6675
CG6688		FBgn0039038	CG6688
CG6746		FBgn0032394	CG6746
CG6813		FBgn0037923	CG6813
CG6847		FBgn0030884	CG6847
CG6912		FBgn0038290	CG6912
CG6928		FBgn0036240	CG6928
CG6931		FBgn0036236	CG6931
CG6950		FBgn0037955	CG6950
CG6967		FBgn0034187	CG6967
CG6980		FBgn0039228	CG6980
CG6996		FBgn0036950	CG6996
CG7016		FBgn0039238	CG7016
CG7056		FBgn0038852	CG7056
CG7218		FBgn0038569	CG7218
CG7246		FBgn0030081	CG7246
CG7330		FBgn0036780	CG7330
CG7338		FBgn0037073	CG7338
CG7339		FBgn0036188	CG7339
CG7342		FBgn0038716	CG7342
CG7518		FBgn0038108	CG7518
CG7573		FBgn0036153	CG7573
CG7609		FBgn0027518	CG7609
CG7675		FBgn0038610	CG7675
CG7685		FBgn0038619	CG7685
CG7695		FBgn0038631	CG7695
CG7800		FBgn0037552	CG7800
CG7852		FBgn0035229	CG7852
CG7886		FBgn0038248	CG7886
CG8003		FBgn0036096	CG8003
CG8117		FBgn0030663	CG8117
CG8147		FBgn0043791	CG8147
CG8160		FBgn0034011	CG8160
CG8180		FBgn0034021	CG8180
CG8184		FBgn0030674	CG8184
CG8209		FBgn0035830	CG8209
CG8219		FBgn0035693	CG8219
CG8257		FBgn0033900	CG8257
CG8405		FBgn0034071	CG8405
CG8408		FBgn0030850	CG8408
CG8412		FBgn0037743	CG8412
CG8476		FBgn0038127	CG8476
CG8500		FBgn0037754	CG8500
CG8531		FBgn0033918	CG8531
CG8560		FBgn0035781	CG8560
CG8605		FBgn0035762	CG8605
CG8620		FBgn0040837	CG8620
CG8664		FBgn0030836	CG8664
CG8738		FBgn0033321	CG8738
CG8783		FBgn0036397	CG8783
CG8800		FBgn0033408	CG8800
CG8813		FBgn0031476	CG8813
CG8891		FBgn0031663	CG8891
CG8908		FBgn0034493	CG8908
CG8920		FBgn0027529	CG8920
CG8927		FBgn0038405	CG8927
CG9007		FBgn0036398	CG9007
CG9090		FBgn0034497	CG9090
CG9095		FBgn0030617	CG9095
CG9104		FBgn0030800	CG9104
CG9153		FBgn0035207	CG9153
CG9205		FBgn0035181	CG9205
CG9312		FBgn0038179	CG9312
CG9389		FBgn0037064	CG9389
CG9399		FBgn0037715	CG9399
CG9406		FBgn0034592	CG9406
CG9451		FBgn0036876	CG9451
CG9483		FBgn0032072	CG9483
CG9527		FBgn0031813	CG9527
CG9664		FBgn0031515	CG9664
CG9701		FBgn0036659	CG9701
CG9737		FBgn0039758	CG9737
CG9795		FBgn0037234	CG9795
CG9917		FBgn0030740	CG9917
CG9947		FBgn0030752	CG9947
CG9981		FBgn0030746	CG9981
CG9996		FBgn0039273	CG9996
CHMP2B	Charged multivesicular body protein 2b	FBgn0035589	CG4618
CNT1	Concentrative Nucleoside Transporter 1	FBgn0033371	CG11778
COQ7	COQ7	FBgn0029502	CG14437
CR32821		FBgn0052821	CR32821
CR42860		FBgn0262107	CR42860
CR43142		FBgn0262616	CR43142
CR43471		FBgn0263448	CR43471
CR43472		FBgn0263449	CR43472
CR43476		FBgn0263453	CR43476
CR43639		FBgn0263648	CR43639
CR43670		FBgn0263745	CR43670
CR43918		FBgn0264539	CR43918
CR43979		FBgn0264710	CR43979
CTCF	CTCF	FBgn0035769	CG8591
Cad96Cb	Cadherin 96Cb	FBgn0039294	CG13664
CadN	Cadherin-N	FBgn0015609	CG7100
Cbl	Cbl	FBgn0020224	CG7037
Ccdc56	Coiled-coil domain containing 56	FBgn0261353	CG42630
Cda4	Chitin deacetylase-like 4	FBgn0052499	CG32499
Cf2	Chorion factor 2	FBgn0000286	CG11924
ChLD3	ChLD3	FBgn0032598	CG17905
Cht11	Cht11	FBgn0029913	CG3044
Cht5	Cht5	FBgn0038180	CG9307
Ciao1	Ciao1	FBgn0033972	CG12797
Cpr	Cytochrome P450 reductase	FBgn0015623	CG11567
Cpr65Ea	Cuticular protein 65Ea	FBgn0035735	CG8640
Cpr78Cb	Cuticular protein 78Cb	FBgn0037068	CG7663
Cpr97Eb	Cuticular protein 97Eb	FBgn0039481	CG15884
Cyp12a5	Cyp12a5	FBgn0038680	CG11821
Cyp12e1	Cyp12e1	FBgn0037817	CG14680
Cyp28a5	Cyp28a5	FBgn0028940	CG8864
Cyp28d1	Cyp28d1	FBgn0031689	CG10833
Cyp6d2	Cyp6d2	FBgn0034756	CG4373
Cyp9b2	Cytochrome P450-9b2	FBgn0015039	CG4486
Cys	Cystatin-like	FBgn0004629	CG8050
DNApol-delta	DNA-polymerase-delta	FBgn0263600	CG5949
Dak1	Dak1	FBgn0028833	CG6092
Desi	Desiccate	FBgn0037832	CG14686
Dhc64C	Dynein heavy chain 64C	FBgn0261797	CG7507
DhpD	Dihydropterin deaminase	FBgn0261436	CG18143
Dic1	Dicarboxylate carrier 1	FBgn0027610	CG8790
Dic61B	Dynein intermediate chain at 61B	FBgn0263988	CG7051
Dnz1	DNZDHHC/NEW1 zinc finger protein 11	FBgn0027453	CG6627
DopR	Dopamine receptor	FBgn0011582	CG9652
Dys	Dystrophin	FBgn0260003	CG34157
ECSIT	ECSIT	FBgn0028436	CG10610
Eaf6	Eaf6	FBgn0035624	CG12756
Efr	ER GDP-fucose transporter	FBgn0029849	CG3774
Est-6	Esterase 6	FBgn0000592	CG6917
Etf-QO	Electron transfer flavoprotein-ubiquinone oxidoreductase	FBgn0033465	CG12140
Ets97D	Ets at 97D	FBgn0004510	CG6338
Ets98B	Ets at 98B	FBgn0005659	CG5583
Exn	Ephexin	FBgn0261547	CG42665
Fbw5		FBgn0031773	CG9144
Fer3HCH	Ferritin 3 heavy chain homologue	FBgn0030449	CG4349
Fibp	Fibp	FBgn0036911	CG8660
Fit1	Fermitin 1	FBgn0035498	CG14991
Fmr1	Fmr1	FBgn0028734	CG6203
GNBP3	Gram-negative bacteria binding protein 3	FBgn0040321	CG5008
Gadd45	Gadd45	FBgn0033153	CG11086
Galk	Galactokinase	FBgn0263199	CG5288
Gasp	Gasp	FBgn0026077	CG10287
Gbeta76C	G protein beta-subunit 76C	FBgn0004623	CG8770
Gip	GIP-like	FBgn0011770	CG2227
Glt	Glutactin	FBgn0001114	CG9280
Glu-RIB	Glutamate receptor IB	FBgn0264000	CG43743
GluRIIC	Glutamate receptor IIC	FBgn0046113	CG4226
GlyP	Glycogen phosphorylase	FBgn0004507	CG7254
Gr85a	Gustatory receptor 85a	FBgn0045473	CG31405
Gs1	Glutamine synthetase 1	FBgn0001142	CG2718
GstE3	Glutathione S transferase E3	FBgn0063497	CG17524
GstE6	Glutathione S transferase E6	FBgn0063494	CG17530
GstE8	Glutathione S transferase E8	FBgn0063492	CG17533
GstZ1	Glutathione S transferase Z1	FBgn0037696	CG9362
Gug	Grunge	FBgn0010825	CG6964
HP5	Heterochromatin protein 5	FBgn0030301	CG1745
Hen1		FBgn0033686	CG12367
Hex-A	Hexokinase A	FBgn0001186	CG3001
Hip1	Huntingtin interacting protein 1	FBgn0036309	CG10971
Hn	Henna	FBgn0001208	CG7399
Hnf4	Hepatocyte nuclear factor 4	FBgn0004914	CG9310
Ho	Heme oxygenase	FBgn0037933	CG14716
Hrb87F	Heterogeneous nuclear ribonucleoprotein at 87F	FBgn0004237	CG12749
Hrs	Hepatocyte growth factor regulated tyrosine kinase substrate	FBgn0031450	CG2903
Ih	I[[h]] channel	FBgn0263397	CG8585
Ilp7	Insulin-like peptide 7	FBgn0044046	CG13317
Ino80	Ino80	FBgn0086613	CG31212
IntS2	Integrator 2	FBgn0030858	CG8211
IntS4	Integrator 4	FBgn0026679	CG12113
Ir56b	Ionotropic receptor 56b	FBgn0034456	CG15121
Ir85a	Ionotropic receptor 85a	FBgn0037630	CG11775
Itp-r83A	Inositol 1,4,5,-tris-phosphate receptor	FBgn0010051	CG1063
JHDM2	JmjC domain-containing histone demethylase 2	FBgn0037703	CG8165
Jafrac2	thioredoxin peroxidase 2	FBgn0040308	CG1274
Kaz1-ORFA	Kaz1-ORFA	FBgn0063924	CR33790
Klp61F	Kinesin-like protein at 61F	FBgn0004378	CG9191
Klp64D	Kinesin-like protein at 64D	FBgn0004380	CG10642
Kul	Kuzbanian-like	FBgn0039688	CG1964
LS2	Large Subunit 2	FBgn0034834	CG3162
LanA	Laminin A	FBgn0002526	CG10236
Lapsyn	Leucine-rich repeat activity-regulated protein at synapses	FBgn0034602	CG15658
Lcch3	Ligand-gated chloride channel homolog 3	FBgn0010240	CG17336
Lcp65Ae	Lcp65Ae	FBgn0020640	CG10529
Lig4	Ligase4	FBgn0030506	CG12176
Lim1		FBgn0026411	CG11354
Lsp1gamma	Larval serum protein 1 gamma	FBgn0002564	CG6821
LysB	Lysozyme B	FBgn0004425	CG1179
LysC	Lysozyme C	FBgn0004426	CG9111
LysD	Lysozyme D	FBgn0004427	CG9118
LysS	Lysozyme S	FBgn0004430	CG1165
MAPk-Ak2	MAP kinase activated protein-kinase-2	FBgn0013987	CG3086
MFS10	Major Facilitator Superfamily Transporter 10	FBgn0030452	CG4330
Mal-A6	Maltase A6	FBgn0050360	CG30360
Mdr65	Multiple drug resistance 65	FBgn0004513	CG10181
Mf	Myofilin	FBgn0038294	CG6803
Mgat2	Mgat2	FBgn0039738	CG7921
Mlc1	Myosin alkali light chain 1	FBgn0002772	CG5596
Mlp60A	Muscle LIM protein at 60A	FBgn0259209	CG42309
Mlp84B	Muscle LIM protein at 84B	FBgn0014863	CG1019
Mrtf	Myocardin-related transcription factor	FBgn0052296	CG32296
Msp-300	Muscle-specific protein 300	FBgn0261836	CG42768
Msr-110	Msr-110	FBgn0015766	CG10596
Mtp	Microsomal triacylglycerol transfer protein	FBgn0032904	CG9342
Myd88	Myd88	FBgn0033402	CG2078
Myo61F	Myosin 61F	FBgn0010246	CG9155
Ncoa6		FBgn0031698	CG14023
Neurochondrin	Neurochondrin	FBgn0037447	CG2330
Nlg1	Neuroligin 1	FBgn0051146	CG31146
Not1	Not1	FBgn0085436	CG34407
Nrk	Neurospecific receptor kinase	FBgn0020391	CG4007
Ntl	Neurotransmitter transporter-like	FBgn0031934	CG7075
Nxf3	Nuclear export factor 3	FBgn0263232	CG32135
Oatp33Ea	Organic anion transporting polypeptide 33Ea	FBgn0032433	CG5427
Obp22a	Odorant-binding protein 22a	FBgn0043539	CG31941
Obp56h	Odorant-binding protein 56h	FBgn0034475	CG13874
Obp83ef	Odorant-binding protein 83ef	FBgn0046876	CG31557
Obp8a	Odorant-binding protein 8a	FBgn0030103	CG12665
Or42b	Odorant receptor 42b	FBgn0033043	CG12754
Or63a	Odorant receptor 63a	FBgn0035382	CG9969
Or82a	Odorant receptor 82a	FBgn0041621	CG31519
Or85f	Odorant receptor 85f	FBgn0037685	CG16755
Osi19	Osiris 19	FBgn0037429	CG15189
Osi22	Osiris 22	FBgn0038133	CG8644
Osi3	Osiris 3	FBgn0037411	CG1150
Osi7	Osiris 7	FBgn0037414	CG1153
PI31		FBgn0033669	CG8979
Pak	PAK-kinase	FBgn0014001	CG10295
Parg	Poly(ADP-ribose) glycohydrolase	FBgn0023216	CG2864
Pbp45	PSEA-binding protein 45kD	FBgn0038371	CG9597
Pex1	Peroxin 1	FBgn0013563	CG6760
Pez	Pez	FBgn0031799	CG9493
Pfrx	6-phosphofructo-2-kinase	FBgn0027621	CG3400
Pi3K68D	Phosphotidylinositol 3 kinase 68D	FBgn0015278	CG11621
Plc21C	Phospholipase C at 21C	FBgn0004611	CG4574
Plzf	Promyelocytic leukemia zinc finger ortholog	FBgn0032401	CG6792
Pms2	Pms2	FBgn0011660	CG8169
Pngl	PNGase-like	FBgn0033050	CG7865
Pof	Painting of fourth	FBgn0035047	CG3691
Pp1-87B	Protein phosphatase 1 at 87B	FBgn0004103	CG5650
PpV	Protein phosphatase V	FBgn0003139	CG12217
Ppm1	Ppm1	FBgn0035143	CG12169
Ppt1	Palmitoyl-protein thioesterase 1	FBgn0030057	CG12108
Prestin	Prestin	FBgn0036770	CG5485
Proc-R	Proctolin receptor	FBgn0029723	CG6986
Pros28.1A	Proteasome 28kD subunit 1A	FBgn0017557	CG17268
Prosbeta7	Proteasome beta7 subunit	FBgn0250746	CG12000
Psc	Posterior sex combs	FBgn0005624	CG3886
QC	Glutaminyl cyclase	FBgn0052412	CG32412
RNaseX25	Ribonuclease X25	FBgn0010406	CG8194
Rab2	Rab2	FBgn0014009	CG3269
Rac2	Rac2	FBgn0014011	CG8556
Rack1	Receptor of activated protein kinase C 1	FBgn0020618	CG7111
RagA		FBgn0037647	CG11968
Rh5	Rhodopsin 5	FBgn0014019	CG5279
RhoGAP16F	RhoGAP16F	FBgn0030893	CG7122
Rlip	Ral interacting protein	FBgn0026056	CG11622
Rop	Ras opposite	FBgn0004574	CG15811
RpI12	RpI12	FBgn0038903	CG13418
RpI135	RNA polymerase I 135kD subunit	FBgn0003278	CG4033
RpL24	Ribosomal protein L24	FBgn0032518	CG9282
RpL41	Ribosomal protein L41	FBgn0066084	CG30425
RpL7	Ribosomal protein L7	FBgn0005593	CG4897
SIDL	Shal Interactor of Di-Leucine Motif	FBgn0038303	CG6623
SIFR	SIFamide receptor	FBgn0038880	CG10823
SMSr	SMSr	FBgn0052380	CG32380
SPE	Spatzle-Processing Enzyme	FBgn0039102	CG16705
Sbp2	SECIS-binding protein 2	FBgn0087039	CG7066
Sc2	Sc2	FBgn0035471	CG10849
Scm	Sex comb on midleg	FBgn0003334	CG9495
SelD	Selenide,water dikinase	FBgn0261270	CG8553
Ser12	Serine protease 12	FBgn0011832	CG17240
Sesn	Sestrin	FBgn0034897	CG11299
Sin1	SAPK-interacting protein 1	FBgn0033935	CG10105
Smg5	Smg5	FBgn0019890	CG8954
Smyd4	SET and MYND domain protein 4	FBgn0036282	CG14122
Sp212	Serine-peptidase 212	FBgn0053329	CG33329
Spn28Da	Serpin 28Da	FBgn0051902	CG31902
Spn28F	Serpin 28F	FBgn0028987	CG8137
Spn88Ea	Serpin 88Ea	FBgn0028984	CG18525
Sra-1	specifically Rac1-associated protein 1	FBgn0038320	CG4931
SrpRbeta	Signal recognition particle receptor beta	FBgn0011509	CG33162
St2	Sulfotransferase 2	FBgn0037665	CG16733
Sytbeta	Synaptotagmin beta	FBgn0261090	CG42333
Syx18	Syntaxin 18	FBgn0039212	CG13626
TH1	TH1	FBgn0010416	CG9984
TM4SF	Transmembrane 4 superfamily	FBgn0020372	CG11303
Taf11	TBP-associated factor 11	FBgn0011291	CG4079
Takr99D	Tachykinin-like receptor at 99D	FBgn0004622	CG7887
Tep2	Thioester-containing protein 2	FBgn0041182	CG7052
Tequila	Tequila	FBgn0023479	CG4821
TfIIEbeta	Transcription factor IIEbeta	FBgn0015829	CG1276
TfIIFbeta	Transcription factor TFIIFbeta	FBgn0010421	CG6538
Thd1	Thd1	FBgn0026869	CG1981
Toll-7	Toll-7	FBgn0034476	CG8595
Tom70	Translocase of outer membrane 70	FBgn0032397	CG6756
Tpc1	Thiamine pyrophosphate carrier protein 1	FBgn0037852	CG6608
Tpl94D	Transition protein-like 94D	FBgn0051281	CG31281
Traf4	TNF-receptor-associated factor 4	FBgn0026319	CG3048
Trc8	Trc8	FBgn0039668	CG2304
Tsf2	Transferrin 2	FBgn0036299	CG10620
Tsf3	Transferrin 3	FBgn0034094	CG3666
Tsp26A	Tetraspanin 26A	FBgn0031760	CG9093
Tsp42A	Tetraspanin 42A	FBgn0033042	CG14468
Tsp42Ec	Tetraspanin 42Ec	FBgn0033124	CG12847
Tsp42Eh	Tetraspanin 42Eh	FBgn0033129	CG12844
Tsp42Eo	Tetraspanin 42Eo	FBgn0033136	CG12838
TwdlF	TweedleF	FBgn0037224	CG14639
TwdlG	TweedleG	FBgn0037225	CG14643
TwdlH	TweedleH	FBgn0051080	CG31080
TwdlL	TweedleL	FBgn0039437	CG6447
TwdlN	TweedleN	FBgn0039441	CG5476
TwdlX	TweedleX	FBgn0052571	CG32571
U26	U26	FBgn0027780	CG13401
Ucp4C	Ucp4C	FBgn0031757	CG9064
Ugt86Dd	Ugt86Dd	FBgn0040256	CG6633
Ugt86Dh	Ugt86Dh	FBgn0040252	CG4772
Unc-115a		FBgn0051352	CG31352
Unc-115b		FBgn0260463	CG31332
Vha100-4	Vacuolar H[+] ATPase subunit 100-4	FBgn0038613	CG7678
Vha14-2	Vacuolar H[+] ATPase subunit 14-2	FBgn0037402	CG1076
Vps13	Vacuolar protein sorting 13	FBgn0033194	CG2093
W	Wrinkled	FBgn0003997	CG5123
Wnt4	Wnt oncogene analog 4	FBgn0010453	CG4698
abo	abnormal oocyte	FBgn0000018	CG6093
alpha-Man-I	alpha Mannosidase I	FBgn0259170	CG42275
alpha-Man-II	alpha Mannosidase II	FBgn0011740	CG18802
alpha-Man-Ib	alpha Mannosidase Ib	FBgn0039634	CG11874
aly	always early	FBgn0004372	CG2075
amx	almondex	FBgn0000077	CG12127
ap	apterous	FBgn0000099	CG8376
aret	arrest	FBgn0000114	CG31762
arg	arginase	FBgn0023535	CG18104
asf1	anti-silencing factor 1	FBgn0029094	CG9383
bab1	bric a brac 1	FBgn0004870	CG9097
beat-Ia	beaten path Ia	FBgn0013433	CG4846
beta-Spec	beta Spectrin	FBgn0250788	CG5870
bif	bifocal	FBgn0014133	CG1822
boi	brother of ihog	FBgn0040388	CG32796
by	blistery	FBgn0000244	CG9379
cal1	chromosome alignment defect 1	FBgn0038478	CG5148
cd	cardinal	FBgn0263986	CG6969
cenG1A	centaurin gamma 1A	FBgn0028509	CG31811
cert	ceramide transfer protein	FBgn0027569	CG7207
cid	centromere identifier	FBgn0040477	CG13329
coro	coro	FBgn0033109	CG9446
cpa	capping protein alpha	FBgn0034577	CG10540
cpb	capping protein beta	FBgn0011570	CG17158
cyp33	cyclophilin-33	FBgn0028382	CG4886
defl	deflated	FBgn0036038	CG18176
dikar	dikar	FBgn0261934	CG42799
dp	dumpy	FBgn0053196	CG33196
dpr10	dpr10	FBgn0052057	CG32057
dsh	dishevelled	FBgn0000499	CG18361
eIF4E-7	eIF4E-7	FBgn0040368	CG32859
eIF6	eIF6	FBgn0034915	CG17611
eRF1	eukaryotic release factor 1	FBgn0036974	CG5605
east	enhanced adult sensory threshold	FBgn0261954	CG4399
ecd	ecdysoneless	FBgn0000543	CG5714
egl	egalitarian	FBgn0000562	CG4051
exu	exuperantia	FBgn0000615	CG8994
fal	falten	FBgn0028380	CG9670
fan	farinelli	FBgn0028379	CG7919
fl(2)d	female lethal d	FBgn0000662	CG6315
fon	fondue	FBgn0032773	CG15825
ft	fat	FBgn0001075	CG3352
galectin	galectin	FBgn0031213	CG11372
gammaCop	gamma-coatomer protein	FBgn0028968	CG1528
gho	ghost	FBgn0262126	CG10882
grass	Gram-positive Specific Serine protease	FBgn0039494	CG5896
gsb	gooseberry	FBgn0001148	CG3388
gwl	greatwall	FBgn0260399	CG7719
hdm	hold'em	FBgn0029977	CG15329
ik2	IkappaB kinase-like 2	FBgn0086657	CG2615
ind	intermediate neuroblasts defective	FBgn0025776	CG11551
jub	Ajuba LIM protein	FBgn0030530	CG11063
kcc	kazachoc	FBgn0261794	CG5594
kibra	kibra ortholog	FBgn0262127	CG33967
kl-3	male fertility factor kl3	FBgn0001314	CG17629
ko	knockout	FBgn0020294	CG10573
l(1)1Bi	lethal (1) 1Bi	FBgn0001341	CG6189
l(1)G0232	lethal (1) G0232	FBgn0028341	CG32697
l(1)G0289	lethal (1) G0289	FBgn0028331	CG2221
l(2)06496	lethal (2) 06496	FBgn0010622	CG9893
l(2)37Cc	lethal (2) 37Cc	FBgn0002031	CG10691
l(2)37Cd	lethal (2) 37Cd	FBgn0086445	CG10563
l(3)72Dr	lethal (3) 72Dr	FBgn0263608	CG32154
ldbr	lariat debranching enzyme	FBgn0035838	CG7942
loco	locomotion defects	FBgn0020278	CG5248
lolal	lola like	FBgn0022238	CG5738
loopin-1	loopin-1	FBgn0259795	CG4750
lost	lost	FBgn0263594	CG14648
lox	lysyl oxidase-like	FBgn0039848	CG11335
lqf	liquid facets	FBgn0028582	CG8532
mRpL1	mitochondrial ribosomal protein L1	FBgn0037566	CG7494
mRpL11	mitochondrial ribosomal protein L11	FBgn0038234	CG3351
mRpL19	mitochondrial ribosomal protein L19	FBgn0037608	CG8039
mRpL23	mitochondrial ribosomal protein L23	FBgn0035335	CG1320
mRpL40	mitochondrial ribosomal protein L40	FBgn0037892	CG5242
mRpS35	mitochondrial ribosomal protein S35	FBgn0035374	CG2101
mbo	members only	FBgn0026207	CG6819
mld	molting defective	FBgn0263490	CG34100
moi	modigliani	FBgn0261019	CG42350
msta	msta	FBgn0053548	CG33548
mthl1	methuselah-like 1	FBgn0030766	CG4521
mthl2	methuselah-like 2	FBgn0035623	CG17795
mthl7	methuselah-like 7	FBgn0035847	CG7476
mus301	mutagen-sensitive 301	FBgn0002899	CG7972
mus308	mutagen-sensitive 308	FBgn0002905	CG6019
nbs	nbs	FBgn0261530	CG6754
net	net	FBgn0002931	CG11450
nimB5	nimrod B5	FBgn0028936	CG16873
nkd	naked cuticle	FBgn0002945	CG11614
nrv1	nervana 1	FBgn0015776	CG9258
obst-H	obstructor-H	FBgn0053983	CG33983
onecut	onecut	FBgn0028996	CG1922
opa1-like	optic atrophy 1-like	FBgn0261276	CG8479
p47	p47	FBgn0033179	CG11139
pck	pickel	FBgn0013720	CG14779
pgant8	polypeptide GalNAc transferase 8	FBgn0036529	CG7297
phm	phantom	FBgn0004959	CG6578
pinta	prolonged depolarization afterpotential (PDA) is not apparent	FBgn0038966	CG13848
pog	poor gastrulation	FBgn0051660	CG31660
ppk7	pickpocket 7	FBgn0031802	CG9499
pps	protein partner of snf	FBgn0082831	CG6525
prominin-like	prominin-like	FBgn0026189	CG7740
ps	pasilla	FBgn0261552	CG42670
psidin	phagocyte signaling impaired	FBgn0243511	CG4845
pst	pastrel	FBgn0035770	CG8588
ptr	proximal to raf	FBgn0003159	CG2841
r	rudimentary	FBgn0003189	CG18572
ran-like	ran-like	FBgn0036497	CG7815
ranshi	ranshi	FBgn0037620	CG9793
rdgC	retinal degeneration C	FBgn0004366	CG6571
rn	rotund	FBgn0259172	CG42277
roX1	RNA on the X 1	FBgn0019661	CR32777
robl62A	robl62A	FBgn0028567	CG1014
roq	roquin	FBgn0036621	CG16807
rt	rotated abdomen	FBgn0003292	CG6097
rtet	tetracycline resistance	FBgn0028468	CG5760
sad	shadow	FBgn0003312	CG14728
scaRNA:mgU5-38		FBgn0261455	CR43572
scf	supercoiling factor	FBgn0025682	CG9148
sec63	sec63	FBgn0035771	CG8583
shakB	shaking B	FBgn0085387	CG34358
sima	similar	FBgn0015542	CG7951
siz	schizo	FBgn0026179	CG32434
slbo	slow border cells	FBgn0005638	CG4354
slgA	sluggish A	FBgn0003423	CG1417
slik	Sterile20-like kinase	FBgn0035001	CG4527
slp1	sloppy paired 1	FBgn0003430	CG16738
sls	sallimus	FBgn0086906	CG1915
snRNA:U6:96Ac	small nuclear RNA U6 at 96Ac	FBgn0004190	CR31539
snama	something that sticks like glue	FBgn0086129	CG3231
snky	sneaky	FBgn0086916	CG11281
snoRNA:Me18S-A1806		FBgn0086074	CR34703
snoRNA:MeU6-A47	snoRNA:MeU6-A47	FBgn0025882	CR32519
snoRNA:Psi18S-110	snoRNA:Psi18S-110	FBgn0083057	CR34631
snoRNA:Psi18S-525k	snoRNA:Psi18S-525k	FBgn0083028	CR34569
spn-B	spindle B	FBgn0003480	CG3325
sr	stripe	FBgn0003499	CG7847
ss	spineless	FBgn0003513	CG6993
ssp5	short spindle 5	FBgn0037985	CG14735
sut4	sugar transporter 4	FBgn0028560	CG1380
svr	silver	FBgn0004648	CG4122
tRNA:CR30229	transfer RNA:CR30229	FBgn0050229	CR30229
tRNA:CR31228	transfer RNA:CR31228	FBgn0051228	CR31228
tRNA:CR31604	transfer RNA:CR31604	FBgn0051604	CR31604
tRNA:CR32200	transfer RNA:CR32200	FBgn0052200	CR32200
tRNA:CR32273	transfer RNA:CR32273	FBgn0052273	CR32273
tRNA:CR32520	transfer RNA:CR32520	FBgn0052520	CR32520
tRNA:P:35Bc	tRNA:P:35Bc	FBgn0028910	CR31984
tRNA:S7:23Eb	transfer RNA:ser7:23Eb	FBgn0011985	CR31734
tan	tantalus	FBgn0028980	CG6586
tankyrase	tankyrase	FBgn0027508	CG4719
thr	three rows	FBgn0003701	CG5785
trc	tricornered	FBgn0003744	CG8637
trol	terribly reduced optic lobes	FBgn0261451	CG33950
trpml	transient receptor potential mucolipin	FBgn0262516	CG8743
trus	toys are us	FBgn0038055	CG5333
tsh	teashirt	FBgn0003866	CG1374
tsr	twinstar	FBgn0011726	CG4254
tty	tweety	FBgn0015558	CG1693
und	uninitiated	FBgn0025117	CG4008
vap	vacuolar peduncle	FBgn0003969	CG9209
veil	veil	FBgn0034225	CG4827
vis	vismay	FBgn0033748	CG8821
vlc	vulcan	FBgn0259978	CG8390
vret	vreteno	FBgn0263143	CG4771
wry	weary	FBgn0051665	CG31665
wtrw	water witch	FBgn0260005	CG31284
yellow-b	yellow-b	FBgn0032601	CG17914
yellow-c	yellow-c	FBgn0041713	CG4182
yellow-f2	yellow-f2	FBgn0038105	CG8063
zen	zerknullt	FBgn0004053	CG1046
zfh2	Zn finger homeodomain 2	FBgn0004607	CG1449
zormin	zormin	FBgn0052311	CG33484
zuc	zucchini	FBgn0261266	CG12314
		FBgn0002968
		FBgn0085281
		FBgn0085379
		FBgn0085435

## Sheet: S2J
# Intergenic (1085 genes)
GO:BP Term	p-value
regulation of transcription, DNA-dependent	2.7043e-28
regulation of RNA biosynthetic process	2.7043e-28
regulation of RNA metabolic process	3.1507e-26
regulation of cellular macromolecule biosynthetic process	8.1852e-26
regulation of macromolecule biosynthetic process	8.1852e-26
cell fate commitment	9.1017e-26
regulation of nitrogen compound metabolic process	3.5163e-25
regulation of nucleobase-containing compound metabolic process	5.8037e-25
regulation of cellular biosynthetic process	1.4562e-24
regulation of biosynthetic process	1.4684e-24
regulation of gene expression	5.0997e-22
organ development	5.7061e-21
regulation of biological process	6.3625e-21
regulation of primary metabolic process	9.7134e-21
regulation of cellular process	1.2106e-20
regulation of cellular metabolic process	2.4947e-20
regulation of macromolecule metabolic process	3.6488e-20
regulation of transcription from RNA polymerase II promoter	3.6488e-20
cell fate specification	1.1976e-19
regulation of metabolic process	3.7658e-18
biological regulation	2.4233e-17
imaginal disc development	1.3731e-16
cell fate determination	2.804e-16
neuroblast differentiation	9.0873e-16
post-embryonic organ development	1.2249e-15
ventral cord development	3.8608e-15
negative regulation of transcription from RNA polymerase II promoter	8.7565e-15
post-embryonic organ morphogenesis	1.0446e-14
imaginal disc morphogenesis	1.0446e-14
generation of neurons	1.1074e-14
system development	1.5047e-14
post-embryonic development	1.5581e-14
instar larval or pupal morphogenesis	4.9638e-14
metamorphosis	6.3271e-14
pattern specification process	9.497e-14
instar larval or pupal development	1.016e-13
post-embryonic morphogenesis	1.2044e-13
central nervous system development	1.3985e-13
tissue development	2.9226e-13
organ morphogenesis	1.6938e-12
imaginal disc-derived appendage morphogenesis	1.9979e-12
regionalization	2.039e-12
appendage morphogenesis	2.118e-12
neuroblast fate commitment	2.118e-12
regulation of multicellular organismal process	2.3235e-12
imaginal disc-derived appendage development	2.5719e-12
appendage development	2.8192e-12
cell differentiation	2.8192e-12
post-embryonic appendage morphogenesis	5.4507e-12
multicellular organismal development	8.1814e-12
signaling	8.3992e-12
cell communication	8.405e-12
negative regulation of RNA metabolic process	9.3103e-12
negative regulation of transcription, DNA-dependent	1.0791e-11
muscle structure development	1.2439e-11
regulation of developmental process	1.2855e-11
nervous system development	1.6061e-11
anatomical structure morphogenesis	1.6464e-11
cellular developmental process	1.6464e-11
negative regulation of nucleobase-containing compound metabolic process	2.9218e-11
negative regulation of nitrogen compound metabolic process	3.2965e-11
negative regulation of gene expression	3.5456e-11
trunk segmentation	5.6837e-11
neuroblast fate determination	6.2717e-11
cell morphogenesis involved in differentiation	1.0419e-10
imaginal disc pattern formation	1.1673e-10
neurogenesis	1.3154e-10
organ formation	1.4061e-10
wing disc development	1.5652e-10
leg disc development	2.0121e-10
neuron differentiation	2.0426e-10
embryo development	2.3137e-10
anatomical structure development	2.3179e-10
negative regulation of cellular macromolecule biosynthetic process	3.7107e-10
negative regulation of macromolecule biosynthetic process	3.7107e-10
urogenital system development	4.4438e-10
renal system development	4.4438e-10
negative regulation of biosynthetic process	5.5828e-10
negative regulation of cellular biosynthetic process	5.5828e-10
sensory organ development	5.5828e-10
wing disc morphogenesis	5.5828e-10
positive regulation of transcription, DNA-dependent	6.4993e-10
positive regulation of transcription from RNA polymerase II promoter	7.9136e-10
imaginal disc-derived wing morphogenesis	1.0676e-09
circulatory system development	1.2011e-09
cardiovascular system development	1.2011e-09
heart development	1.2011e-09
positive regulation of gene expression	1.2766e-09
developmental process	1.6405e-09
cell morphogenesis	2.1325e-09
head segmentation	2.1325e-09
posterior head segmentation	3.0538e-09
gland development	3.2928e-09
negative regulation of macromolecule metabolic process	3.3678e-09
positive regulation of RNA metabolic process	3.7045e-09
positive regulation of macromolecule biosynthetic process	5.5388e-09
digestive tract development	5.9138e-09
digestive system development	5.9138e-09
mesoderm development	6.5559e-09
head development	7.8129e-09
positive regulation of nucleobase-containing compound metabolic process	7.8129e-09
positive regulation of nitrogen compound metabolic process	7.8129e-09
sex differentiation	7.8392e-09
neuron development	9.9526e-09
renal tubule development	1.0188e-08
Malpighian tubule development	1.0188e-08
formation of anatomical boundary	1.1281e-08
segmentation	1.1747e-08
signal transduction	1.2184e-08
negative regulation of metabolic process	1.237e-08
negative regulation of cellular metabolic process	1.3765e-08
tissue morphogenesis	1.5894e-08
positive regulation of biological process	1.8526e-08
leg disc morphogenesis	1.8649e-08
positive regulation of macromolecule metabolic process	1.9529e-08
positive regulation of cellular process	2.195e-08
regulation of multicellular organismal development	2.2882e-08
cell morphogenesis involved in neuron differentiation	2.6905e-08
embryonic pattern specification	3.5405e-08
negative regulation of biological process	3.8049e-08
neuron projection morphogenesis	4.4835e-08
neuron projection development	4.8733e-08
blastoderm segmentation	5.8778e-08
positive regulation of metabolic process	6.7561e-08
positive regulation of biosynthetic process	7.8901e-08
positive regulation of cellular metabolic process	8.4794e-08
development of primary sexual characteristics	8.4794e-08
post-embryonic limb morphogenesis	8.5552e-08
imaginal disc-derived leg morphogenesis	8.5552e-08
mesoderm morphogenesis	9.5879e-08
tube development	1.0028e-07
negative regulation of cellular process	1.0316e-07
limb morphogenesis	1.0843e-07
imaginal disc-derived limb morphogenesis	1.0843e-07
limb development	1.0843e-07
cell projection organization	1.1007e-07
gastrulation	1.5693e-07
cardiac cell differentiation	1.5966e-07
ectoderm development	1.5966e-07
positive regulation of cellular biosynthetic process	1.7288e-07
multicellular organismal process	1.8528e-07
periodic partitioning	2.267e-07
cellular component morphogenesis	2.4915e-07
axonogenesis	2.5216e-07
exocrine system development	3.4398e-07
salivary gland development	3.4398e-07
eye-antennal disc development	4.8132e-07
muscle organ development	5.3756e-07
establishment of planar polarity	6.0884e-07
establishment of tissue polarity	6.0884e-07
gonad development	6.2079e-07
sensory organ boundary specification	6.7658e-07
cell projection morphogenesis	7.0168e-07
cell part morphogenesis	7.5443e-07
axon guidance	7.6121e-07
reproductive structure development	7.7618e-07
chemotaxis	8.535e-07
wing disc pattern formation	9.194e-07
eye development	9.3129e-07
taxis	9.3141e-07
establishment of ommatidial planar polarity	9.8058e-07
regulation of cell fate specification	9.8102e-07
response to external stimulus	1.1372e-06
cell-cell signaling	1.2283e-06
cell surface receptor signaling pathway	1.4669e-06
regulation of cell fate commitment	1.4772e-06
cell adhesion	1.5479e-06
formation of primary germ layer	1.6376e-06
embryonic morphogenesis	1.7596e-06
muscle cell differentiation	2.0261e-06
homophilic cell adhesion	2.1697e-06
imaginal disc lineage restriction	2.3128e-06
cell development	2.5688e-06
compound eye development	2.8496e-06
mesoderm formation	3.1507e-06
formation of organ boundary	3.1858e-06
morphogenesis of a polarized epithelium	4.4604e-06
locomotion	4.4932e-06
epithelium development	4.6348e-06
neuroblast development	4.858e-06
mesodermal cell fate specification	4.858e-06
response to stimulus	5.0537e-06
eye-antennal disc morphogenesis	5.1018e-06
biological adhesion	6.8887e-06
mesodermal cell differentiation	6.8887e-06
mesodermal cell fate commitment	6.8887e-06
morphogenesis of an epithelium	6.8887e-06
cardioblast differentiation	9.4826e-06
anterior/posterior pattern specification	9.4826e-06
digestive tract morphogenesis	1.1245e-05
Notch signaling pathway	1.1336e-05
sensory organ precursor cell fate determination	1.1546e-05
ommatidial rotation	1.2254e-05
anatomical structure formation involved in morphogenesis	1.4074e-05
genital disc development	1.4468e-05
hindgut morphogenesis	1.564e-05
leg disc pattern formation	1.8552e-05
cell fate commitment involved in formation of primary germ layer	1.8552e-05
cardiac cell fate commitment	2.0631e-05
visceral muscle development	2.0631e-05
cell-cell signaling involved in cell fate commitment	2.0815e-05
lateral inhibition	2.0815e-05
dorsal/ventral pattern formation, imaginal disc	2.132e-05
appendage segmentation	2.3051e-05
imaginal disc-derived leg segmentation	2.3051e-05
salivary gland morphogenesis	2.5867e-05
gland morphogenesis	2.5867e-05
calcium-dependent cell-cell adhesion	2.8163e-05
anterior/posterior pattern specification, imaginal disc	2.8163e-05
cellular response to stimulus	4.01e-05
periodic partitioning by pair rule gene	5.1611e-05
negative regulation of developmental process	5.6607e-05
cell-cell adhesion	5.9775e-05
proximal/distal pattern formation, imaginal disc	6.4826e-05
genitalia development	6.6368e-05
open tracheal system development	7.0018e-05
spiracle morphogenesis, open tracheal system	7.7837e-05
regulation of cell differentiation	7.7909e-05
neuron fate commitment	8.6622e-05
anterior head segmentation	8.7126e-05
Malpighian tubule tip cell differentiation	8.7126e-05
ganglion mother cell fate determination	8.7126e-05
anterior head development	8.7126e-05
R8 cell differentiation	0.00011908
response to chemical stimulus	0.0001225
epidermis development	0.00012297
wing and notum subfield formation	0.00012588
antennal development	0.00013039
chaeta morphogenesis	0.00014434
genital disc pattern formation	0.00017562
genital disc anterior/posterior pattern formation	0.00017562
brain development	0.00017809
photoreceptor cell differentiation	0.00017809
immune system process	0.00020103
hemopoietic or lymphoid organ development	0.00021344
immune system development	0.00021344
compound eye photoreceptor cell differentiation	0.00022141
respiratory system development	0.00024466
eye photoreceptor cell differentiation	0.00024745
negative regulation of cell differentiation	0.00026083
epithelial cell proliferation involved in Malpighian tubule morphogenesis	0.00031691
epithelial cell proliferation	0.00031691
determination of imaginal disc primordium	0.00031691
proximal/distal pattern formation	0.00033172
somatic stem cell division	0.00033768
wing disc dorsal/ventral pattern formation	0.00036833
oenocyte development	0.00037164
gliogenesis	0.00041814
peripheral nervous system development	0.00048202
regulation of anatomical structure morphogenesis	0.00048858
eye morphogenesis	0.00048858
hormone-mediated signaling pathway	0.00049826
renal tubule morphogenesis	0.00053657
Malpighian tubule morphogenesis	0.00053657
cell proliferation	0.00055898
regulation of embryonic cell shape	0.00057092
central nervous system neuron development	0.00058927
central nervous system neuron differentiation	0.00058927
system process	0.00060714
germ cell migration	0.00063519
embryonic hindgut morphogenesis	0.00063519
regulation of cell morphogenesis	0.00064763
regulation of hemocyte differentiation	0.00066536
leg disc proximal/distal pattern formation	0.00068536
oenocyte differentiation	0.00073246
gonadal mesoderm development	0.00073246
dorsal/ventral lineage restriction, imaginal disc	0.00073246
regulation of crystal cell differentiation	0.00073246
muscle cell fate commitment	0.00083834
hemocyte differentiation	0.00088723
striated muscle cell differentiation	0.00094066
initiation of dorsal closure	0.00097059
establishment or maintenance of cell polarity	0.0010518
regulation of growth	0.0010518
stem cell division	0.0011604
development of primary male sexual characteristics	0.001169
multi-organism process	0.0012381
compound eye photoreceptor fate commitment	0.0012381
eye photoreceptor cell fate commitment	0.0012381
heart morphogenesis	0.0012698
R8 cell fate commitment	0.0012698
morphogenesis of an epithelial fold	0.001314
negative regulation of hemocyte differentiation	0.001314
crystal cell differentiation	0.001314
steroid hormone mediated signaling pathway	0.0013179
transmembrane receptor protein tyrosine kinase signaling pathway	0.0014141
response to hormone stimulus	0.00149
equator specification	0.0014976
regulation of R8 cell spacing in compound eye	0.0014976
larval visceral muscle development	0.0014976
response to steroid hormone stimulus	0.0015101
regulation of organ growth	0.0015101
gastrulation involving germ band extension	0.0015196
gastrulation with mouth forming first	0.0015196
regulation of cell shape	0.0015338
compound eye morphogenesis	0.0017136
negative regulation of cell fate specification	0.0017475
negative regulation of cell fate commitment	0.0017475
actin filament bundle assembly	0.0017475
negative regulation of DNA endoreduplication	0.0017773
syncytial blastoderm mitotic cell cycle	0.0018006
larval development	0.0018494
male sex differentiation	0.0018494
developmental growth involved in morphogenesis	0.0018683
cellular response to hormone stimulus	0.0018683
photoreceptor cell fate commitment	0.0018683
circadian rhythm	0.001893
determination of genital disc primordium	0.0021019
endoderm development	0.0021019
cellular response to steroid hormone stimulus	0.0021019
dorsal/ventral pattern formation	0.002132
regulation of cell communication	0.0022998
cuticle development	0.0024745
rhythmic process	0.0024745
antennal morphogenesis	0.0025246
segment polarity determination	0.0029285
tube fusion	0.002988
branch fusion, open tracheal system	0.002988
heart formation	0.002988
endoderm formation	0.002988
analia development	0.002988
ventral midline development	0.002988
cardioblast cell fate commitment	0.002988
tube morphogenesis	0.0031733
regulation of cellular component organization	0.0032349
chaeta development	0.0034379
unidimensional cell growth	0.0034532
cell cycle comprising mitosis without cytokinesis	0.0034532
hemopoiesis	0.0035166
motor axon guidance	0.0035166
lymph gland development	0.0035338
positive regulation of cell proliferation	0.0036684
response to endogenous stimulus	0.003787
dendrite morphogenesis	0.0039774
dendrite development	0.0039774
male genitalia development	0.0046643
embryonic heart tube development	0.0046643
neurological system process	0.004702
stem cell differentiation	0.0047739
regulation of muscle organ development	0.0047739
pole cell migration	0.0047739
imaginal disc-derived wing vein specification	0.0047739
dorsal closure, elongation of leading edge cells	0.0047739
behavioral interaction between organisms	0.0049268
cellular response to endogenous stimulus	0.0050203
regulation of anatomical structure size	0.0050203
torso signaling pathway	0.0052145
midgut development	0.0052145
specification of segmental identity, trunk	0.0052228
lamellipodium assembly	0.0052228
non-canonical Wnt receptor signaling pathway	0.0052228
specification of segmental identity, abdomen	0.0052228
regulation of tube size	0.0054556
negative regulation of DNA-dependent DNA replication	0.0056741
wing cell fate specification	0.0056741
posterior Malpighian tubule development	0.0056741
anterior/posterior lineage restriction, imaginal disc	0.0056741
ectoderm and mesoderm interaction	0.0056741
specification of segmental identity, thorax	0.0056741
tracheal outgrowth, open tracheal system	0.0058061
regulation of nervous system development	0.0060912
nephrocyte differentiation	0.0066352
renal filtration cell differentiation	0.0066352
regulation of development, heterochronic	0.0066352
specification of segmental identity, head	0.0066352
glial cell migration	0.0074281
regulation of biological quality	0.0075223
striated muscle cell development	0.0081167
regulation of system process	0.0084282
determination of bilateral symmetry	0.0084282
specification of symmetry	0.0084282
epithelial tube formation	0.0084282
muscle cell fate specification	0.0084282
cell migration involved in gastrulation	0.0084282
anterior/posterior axis specification, embryo	0.0085966
tripartite regional subdivision	0.0085966
zygotic determination of anterior/posterior axis, embryo	0.008711
regulation of signaling	0.008711
muscle cell development	0.008711
anterior Malpighian tubule development	0.0090904
epithelial cell differentiation	0.0093237
actin filament-based process	0.0095719
developmental process involved in reproduction	0.0099617
regulation of imaginal disc growth	0.010605
mitotic cell cycle, embryonic	0.010605
sensory perception of sound	0.010605
cellular component movement	0.011366
embryonic axis specification	0.01175
rhythmic behavior	0.01175
segment specification	0.01175
imaginal disc-derived male genitalia development	0.01175
imaginal disc-derived wing hair organization	0.01175
regulation of tube size, open tracheal system	0.01175
imaginal disc-derived wing vein morphogenesis	0.01175
gonad morphogenesis	0.01175
notum cell fate specification	0.01175
Malpighian tubule bud morphogenesis	0.01175
negative regulation of terminal cell fate specification, open tracheal system	0.01175
antennal joint development	0.01175
kidney morphogenesis	0.01175
embryonic heart tube anterior/posterior pattern specification	0.01175
morphogenesis of an epithelial bud	0.01175
kidney development	0.01175
nephron epithelium morphogenesis	0.01175
nephron tubule development	0.01175
kidney epithelium development	0.01175
nephron tubule formation	0.01175
nephron tubule morphogenesis	0.01175
nephron morphogenesis	0.01175
nephron development	0.01175
nephron epithelium development	0.01175
sex determination, establishment of X:A ratio	0.01175
compartment pattern specification	0.01175
anterior midgut invagination	0.01175
anterior/posterior axis specification	0.01189
regulation of cardioblast differentiation	0.01189
positive regulation of transmembrane receptor protein serine/threonine kinase signaling pathway	0.01189
syncytium formation by plasma membrane fusion	0.01189
skeletal muscle cell differentiation	0.01189
myotube differentiation	0.01189
syncytium formation	0.01189
myoblast fusion	0.01189
immune response	0.012077
growth	0.012355
regulation of cell proliferation	0.012493
skeletal muscle organ development	0.012493
innate immune response	0.012726
imaginal disc-derived wing margin morphogenesis	0.013083
non-sensory hair organization	0.013114
hair cell differentiation	0.013114
developmental growth	0.013404
muscle tissue development	0.013494
tube formation	0.013916
establishment or maintenance of monopolar cell polarity	0.014732
establishment of monopolar cell polarity	0.014732
Bolwig's organ morphogenesis	0.014732
Bolwig's organ development	0.014732
enzyme linked receptor protein signaling pathway	0.01586
stem cell development	0.01586
stem cell maintenance	0.01586
male gonad development	0.016859
morphogenesis of larval imaginal disc epithelium	0.016859
branched duct epithelial cell fate determination, open tracheal system	0.016859
nucleobase biosynthetic process	0.016859
epidermal cell differentiation	0.016859
regulation of tube length, open tracheal system	0.016886
regulation of developmental growth	0.018142
regulation of response to stimulus	0.018987
asymmetric cell division	0.019095
regulation of neurological system process	0.019111
central nervous system projection neuron axonogenesis	0.019328
anterior commissure morphogenesis	0.019328
female pronucleus assembly	0.019328
telencephalon development	0.019328
neuroblast fate specification	0.019328
regulation of transcription involved in anterior/posterior axis specification	0.019328
positive regulation of hemocyte differentiation	0.019328
positive regulation of crystal cell differentiation	0.019328
specification of segmental identity, mandibular segment	0.019328
forebrain development	0.019328
labial disc development	0.019832
lymph gland crystal cell differentiation	0.019832
regulation of eye pigmentation	0.019832
regulation of compound eye pigmentation	0.019832
specification of organ identity	0.019832
regulation of DNA endoreduplication	0.019832
mesodermal cell fate determination	0.019832
establishment of imaginal disc-derived wing hair orientation	0.019832
imaginal disc-derived genitalia development	0.019832
courtship behavior	0.020191
instar larval development	0.021363
germarium-derived female germ-line cyst encapsulation	0.022547
wing disc anterior/posterior pattern formation	0.022547
limb joint morphogenesis	0.022547
imaginal disc-derived leg joint morphogenesis	0.022547
ovarian follicle cell stalk formation	0.022897
negative regulation of immune system process	0.022897
compound eye cone cell differentiation	0.022897
muscle fiber development	0.022955
regulation of embryonic development	0.022955
male courtship behavior	0.023492
multicellular organismal homeostasis	0.023522
terminal region determination	0.023522
memory	0.023879
striated muscle tissue development	0.024191
germ-line stem cell maintenance	0.024726
sensory perception of mechanical stimulus	0.02519
actin cytoskeleton organization	0.025545
axis specification	0.02584
circadian behavior	0.02584
antimicrobial humoral response	0.027587
regulation of axonogenesis	0.027924
cell motility	0.028036
cell migration	0.029285
female germ-line cyst encapsulation	0.029602
germ-line cyst encapsulation	0.029602
establishment of epithelial cell apical/basal polarity	0.029602
polarized epithelial cell differentiation	0.029602
regulation of tube architecture, open tracheal system	0.029999
cellular response to organic substance	0.030605
ring gland development	0.030837
endocrine system development	0.030837
regulation of DNA-dependent DNA replication	0.030837
mesodermal cell migration	0.030837
detection of external stimulus	0.031173
cell division	0.031341
regulation of neuron projection development	0.031762
cuticle pattern formation	0.032338
glial cell differentiation	0.032338
germ-band shortening	0.033988
skeletal muscle tissue development	0.035408
regulation of immune system process	0.035783
epithelial tube morphogenesis	0.036451
regulation of behavior	0.037478
positive regulation of protein modification process	0.037478
germ-line stem cell division	0.037478
establishment of apical/basal cell polarity	0.037754
cell wall organization or biogenesis	0.037754
cell wall macromolecule catabolic process	0.037754
cell wall macromolecule metabolic process	0.037754
regulation of sequence-specific DNA binding transcription factor activity	0.037754
regulation of programmed cell death	0.038251
regulation of cell development	0.038862
embryo development ending in birth or egg hatching	0.040105
defense response	0.040105
male mating behavior	0.040675
regulation of cell projection organization	0.040675
localization of cell	0.041234
mating behavior	0.041803
morphogenesis of follicular epithelium	0.041992
regulation of cell death	0.042305
regulation of Rho protein signal transduction	0.043308
chitin-based cuticle development	0.04417
clypeo-labral disc development	0.04417
negative regulation of cardiac cell fate specification	0.04417
proboscis development	0.04417
negative regulation of cardioblast cell fate specification	0.04417
embryonic epithelial tube formation	0.04417
detection of abiotic stimulus	0.045888
response to organic substance	0.045888
establishment or maintenance of bipolar cell polarity	0.045888
establishment or maintenance of apical/basal cell polarity	0.045888
molting cycle process	0.045888
central nervous system neuron axonogenesis	0.045888
garland nephrocyte differentiation	0.045888
establishment of protein localization to chromosome	0.045888
dorsal vessel aortic cell fate commitment	0.045888
positive regulation of ERK1 and ERK2 cascade	0.045888
regulation of ERK1 and ERK2 cascade	0.045888
peptide cross-linking	0.045888
microtubule cytoskeleton organization involved in establishment of planar polarity	0.045888
protein localization to chromatin	0.045888
establishment of protein localization to chromatin	0.045888
histone H3-K27 methylation	0.045888
immune response-regulating cell surface receptor signaling pathway involved in phagocytosis	0.045888
paracrine signaling	0.045888
specification of segmental identity, antennal segment	0.045888
Wnt receptor signaling pathway, calcium modulating pathway	0.045888
regulation of transmission of nerve impulse	0.046192
regulation of synaptic transmission	0.046192
tissue homeostasis	0.046192
morphogenesis of embryonic epithelium	0.046192
actin filament organization	0.047684
establishment or maintenance of epithelial cell apical/basal polarity	0.0477
asymmetric neuroblast division	0.0477

[truncated: 2 more sheets: S2K, S2L]
