# Supplementary material for: SoxNeuro orchestrates central nervous system specification and differentiation in Drosophila and is only partially redundant with Dichaete
Source: Genome Biol. 2014 May 30;15(5):R74. doi: 10.1186/gb-2014-15-5-r74 (PMC4072944; doi:10.1186/gb-2014-15-5-r74)
Supplement: Additional file 6: Table S3 — Genomic coordinates, gene lists, GO:BP enrichments for SoxN direct targets and tables of upregulated, downregulated and variably expressed direct targets. [file gb-2014-15-5-r74-S6.xls]

## Sheet: S3A
# Direct targets (543 genes)
Symbol	Name	FBgn	CG
Abd-B	Abdominal B	FBgn0000015	CG11648
Acp26Aa	Accessory gland-specific peptide 26Aa	FBgn0002855	CG8982
Ady43A	Ady43A	FBgn0026602	CG1851
Alk	Alk	FBgn0040505	CG8250
Ank2	Ankyrin 2	FBgn0261788	CG42734
Antp	Antennapedia	FBgn0260642	CG1028
Argk	Arginine kinase	FBgn0000116	CG32031
BM-40-SPARC	BM-40-SPARC	FBgn0026562	CG6378
C1GalTA	Core 1 Galactosyltransferase A	FBgn0032078	CG9520
CG10051		FBgn0034437	CG10051
CG10116		FBgn0036367	CG10116
CG10170		FBgn0039085	CG10170
CG10175		FBgn0039084	CG10175
CG10200		FBgn0033968	CG10200
CG10211		FBgn0032685	CG10211
CG10262		FBgn0032813	CG10262
CG10433		FBgn0034638	CG10433
CG10591		FBgn0035621	CG10591
CG10710		FBgn0036377	CG10710
CG10734		FBgn0034082	CG10734
CG10737		FBgn0034420	CG10737
CG1090		FBgn0037238	CG1090
CG1092		FBgn0037228	CG1092
CG10960		FBgn0036316	CG10960
CG11162		FBgn0030509	CG11162
CG11378		FBgn0040364	CG11378
CG11437		FBgn0037165	CG11437
CG11475		FBgn0034687	CG11475
CG11581		FBgn0030540	CG11581
CG11668		FBgn0038113	CG11668
CG11686		FBgn0040551	CG11686
CG11913		FBgn0039331	CG11913
CG11983		FBgn0037654	CG11983
CG12011		FBgn0035257	CG12011
CG12159		FBgn0033232	CG12159
CG12214		FBgn0033495	CG12214
CG12355		FBgn0040805	CG12355
CG1246		FBgn0035360	CG1246
CG12511		FBgn0031729	CG12511
CG12814		FBgn0037796	CG12814
CG12826		FBgn0033207	CG12826
CG12857		FBgn0033963	CG12857
CG12912		FBgn0033497	CG12912
CG12964		FBgn0034022	CG12964
CG13004		FBgn0030797	CG13004
CG13028		FBgn0036676	CG13028
CG13046		FBgn0036595	CG13046
CG13064		FBgn0040796	CG13064
CG13096		FBgn0032050	CG13096
CG13101		FBgn0032084	CG13101
CG13154		FBgn0033736	CG13154
CG13183		FBgn0033667	CG13183
CG13188		FBgn0033668	CG13188
CG13192		FBgn0033653	CG13192
CG13278		FBgn0032602	CG13278
CG13282		FBgn0032612	CG13282
CG13284		FBgn0032614	CG13284
CG13315		FBgn0040827	CG13315
CG13366		FBgn0025633	CG13366
CG13423		FBgn0034513	CG13423
CG13471		FBgn0036443	CG13471
CG13492		FBgn0034662	CG13492
CG13506		FBgn0034723	CG13506
CG13559		FBgn0034870	CG13559
CG13627		FBgn0039217	CG13627
CG13631		FBgn0040600	CG13631
CG13636		FBgn0039232	CG13636
CG13646		FBgn0039255	CG13646
CG13728		FBgn0036716	CG13728
CG13737		FBgn0036382	CG13737
CG13766		FBgn0031834	CG13766
CG14132		FBgn0040817	CG14132
CG14196		FBgn0031002	CG14196
CG14317		FBgn0038566	CG14317
CG14395		FBgn0038073	CG14395
CG14401		FBgn0032900	CG14401
CG1443		FBgn0039620	CG1443
CG14515		FBgn0039648	CG14515
CG14529		FBgn0039609	CG14529
CG14598		FBgn0037503	CG14598
CG14609		FBgn0037483	CG14609
CG14629		FBgn0040398	CG14629
CG14695		FBgn0037850	CG14695
CG14720		FBgn0037940	CG14720
CG14866		FBgn0038315	CG14866
CG14869		FBgn0038341	CG14869
CG14960		FBgn0035428	CG14960
CG15080		FBgn0034391	CG15080
CG15083		FBgn0034399	CG15083
CG15097		FBgn0034396	CG15097
CG15116		FBgn0034415	CG15116
CG15211		FBgn0030234	CG15211
CG15400		FBgn0031463	CG15400
CG15403		FBgn0031504	CG15403
CG15480		FBgn0032489	CG15480
CG15531		FBgn0039755	CG15531
CG15614		FBgn0034168	CG15614
CG15800		FBgn0034904	CG15800
CG15822		FBgn0035308	CG15822
CG15927		FBgn0030389	CG15927
CG1607		FBgn0039844	CG1607
CG1632		FBgn0030027	CG1632
CG16713		FBgn0031560	CG16713
CG16719		FBgn0036029	CG16719
CG16786		FBgn0034974	CG16786
CG16813		FBgn0032490	CG16813
CG17047		FBgn0033827	CG17047
CG17121		FBgn0039043	CG17121
CG17124		FBgn0032297	CG17124
CG17181		FBgn0035144	CG17181
CG17211		FBgn0032414	CG17211
CG1722		FBgn0031168	CG1722
CG17265		FBgn0031488	CG17265
CG17352		FBgn0035880	CG17352
CG17549		FBgn0032774	CG17549
CG17564		FBgn0032768	CG17564
CG17738		FBgn0038009	CG17738
CG17839		FBgn0036454	CG17839
CG17928		FBgn0032603	CG17928
CG18128		FBgn0034898	CG18128
CG18266		FBgn0031724	CG18266
CG18449		FBgn0033285	CG18449
CG18869		FBgn0042179	CG18869
CG2016		FBgn0250839	CG2016
CG2736		FBgn0035090	CG2736
CG3009		FBgn0029720	CG3009
CG30177		FBgn0050177	CG30177
CG30178		FBgn0050178	CG30178
CG30268		FBgn0050268	CG30268
CG30323		FBgn0050323	CG30323
CG30403		FBgn0050403	CG30403
CG30440		FBgn0050440	CG30440
CG30460		FBgn0050460	CG30460
CG31028		FBgn0051028	CG31028
CG31076		FBgn0051076	CG31076
CG31100		FBgn0051100	CG31100
CG31140		FBgn0051140	CG31140
CG31145		FBgn0051145	CG31145
CG31176		FBgn0051176	CG31176
CG31337		FBgn0051337	CG31337
CG31345		FBgn0051345	CG31345
CG31559		FBgn0051559	CG31559
CG31676		FBgn0051676	CG31676
CG31683		FBgn0051683	CG31683
CG31728		FBgn0051728	CG31728
CG31871		FBgn0051871	CG31871
CG31915		FBgn0051915	CG31915
CG32082		FBgn0052082	CG32082
CG32365		FBgn0052365	CG32365
CG3259		FBgn0038221	CG3259
CG32633		FBgn0052633	CG32633
CG32791		FBgn0052791	CG32791
CG32855		FBgn0052855	CG32855
CG33138		FBgn0053138	CG33138
CG3328		FBgn0034985	CG3328
CG34276		FBgn0085305	CG34276
CG34347		FBgn0085376	CG34347
CG34417		FBgn0085446	CG34417
CG3565		FBgn0035034	CG3565
CG3588		FBgn0025643	CG3588
CG3603		FBgn0029648	CG3603
CG3714		FBgn0031589	CG3714
CG3829		FBgn0035091	CG3829
CG3842		FBgn0029866	CG3842
CG3921		FBgn0031571	CG3921
CG3987		FBgn0038292	CG3987
CG4019		FBgn0034885	CG4019
CG40378		FBgn0058378	CG40378
CG4115		FBgn0038017	CG4115
CG4116		FBgn0029649	CG4116
CG42237		FBgn0250862	CG42237
CG42238		FBgn0250867	CG42238
CG42240		FBgn0250869	CG42240
CG42268		FBgn0259163	CG42268
CG42319		FBgn0259219	CG42319
CG42329		FBgn0259229	CG42329
CG42389		FBgn0259735	CG42389
CG42514		FBgn0260388	CG42514
CG42673		FBgn0261555	CG42673
CG42675		FBgn0261561	CG42675
CG4269		FBgn0034741	CG4269
CG42747		FBgn0261801	CG42747
CG42818		FBgn0262000	CG42818
CG4302		FBgn0027073	CG4302
CG4306		FBgn0036787	CG4306
CG43102		FBgn0262562	CG43102
CG43366		FBgn0263109	CG43366
CG43373		FBgn0263131	CG43373
CG4374		FBgn0039078	CG4374
CG4650		FBgn0032549	CG4650
CG4702		FBgn0037992	CG4702
CG4712		FBgn0033818	CG4712
CG4733		FBgn0038744	CG4733
CG4734		FBgn0033826	CG4734
CG4822		FBgn0031220	CG4822
CG4927		FBgn0034139	CG4927
CG4928		FBgn0027556	CG4928
CG5001		FBgn0031322	CG5001
CG5048		FBgn0036437	CG5048
CG5065		FBgn0034145	CG5065
CG5103		FBgn0036784	CG5103
CG5142		FBgn0032470	CG5142
CG5399		FBgn0038353	CG5399
CG5550		FBgn0034160	CG5550
CG5656		FBgn0037083	CG5656
CG5789		FBgn0039207	CG5789
CG5804		FBgn0035926	CG5804
CG5835		FBgn0038682	CG5835
CG5873		FBgn0038511	CG5873
CG5966		FBgn0029831	CG5966
CG5973		FBgn0031914	CG5973
CG5984		FBgn0039500	CG5984
CG6026		FBgn0038676	CG6026
CG6040		FBgn0038679	CG6040
CG6084		FBgn0086254	CG6084
CG6118		FBgn0038339	CG6118
CG6175		FBgn0036152	CG6175
CG6216		FBgn0036139	CG6216
CG6280		FBgn0033866	CG6280
CG6385		FBgn0034276	CG6385
CG6568		FBgn0034210	CG6568
CG6660		FBgn0039030	CG6660
CG6688		FBgn0039038	CG6688
CG6739		FBgn0031926	CG6739
CG6867		FBgn0030887	CG6867
CG6891		FBgn0030955	CG6891
CG6959		FBgn0037956	CG6959
CG6972		FBgn0039008	CG6972
CG7056		FBgn0038852	CG7056
CG7236		FBgn0031730	CG7236
CG7251		FBgn0031723	CG7251
CG7267		FBgn0030079	CG7267
CG7272		FBgn0036501	CG7272
CG7330		FBgn0036780	CG7330
CG7675		FBgn0038610	CG7675
CG7720		FBgn0038652	CG7720
CG7737		FBgn0033584	CG7737
CG7896		FBgn0039728	CG7896
CG8008		FBgn0033387	CG8008
CG8086		FBgn0032010	CG8086
CG8170		FBgn0033365	CG8170
CG8249		FBgn0034045	CG8249
CG8441		FBgn0034086	CG8441
CG8451		FBgn0031998	CG8451
CG8620		FBgn0040837	CG8620
CG8701		FBgn0033287	CG8701
CG8738		FBgn0033321	CG8738
CG8785		FBgn0033760	CG8785
CG8795		FBgn0038139	CG8795
CG8800		FBgn0033408	CG8800
CG8920		FBgn0027529	CG8920
CG8925		FBgn0038404	CG8925
CG8927		FBgn0038405	CG8927
CG8964		FBgn0033674	CG8964
CG8965		FBgn0031745	CG8965
CG9095		FBgn0030617	CG9095
CG9134		FBgn0035199	CG9134
CG9372		FBgn0036891	CG9372
CG9527		FBgn0031813	CG9527
CG9650		FBgn0029939	CG9650
CG9664		FBgn0031515	CG9664
CG9691		FBgn0030160	CG9691
CG9717		FBgn0039789	CG9717
CG9743		FBgn0039756	CG9743
CG9899		FBgn0034829	CG9899
CG9990		FBgn0039594	CG9990
CLIP-190	Cytoplasmic linker protein 190	FBgn0020503	CG5020
Cad86C	Cadherin 86C	FBgn0261053	CG42601
Cad89D	Cadherin 89D	FBgn0038439	CG14900
Cad96Ca	Cadherin 96Ca	FBgn0022800	CG10244
Ccn	Ccn	FBgn0052183	CG32183
Cda4	Chitin deacetylase-like 4	FBgn0052499	CG32499
Chd64	Chd64	FBgn0035499	CG14996
Cht5	Cht5	FBgn0038180	CG9307
Cht7	Cht7	FBgn0035398	CG1869
Cpr35B	Cuticular protein 35B	FBgn0028871	CG3474
Cpr51A	Cuticular protein 51A	FBgn0033942	CG10112
Cyp18a1	Cytochrome P450-18a1	FBgn0010383	CG6816
Cyp28a5	Cyp28a5	FBgn0028940	CG8864
Cyp28d1	Cyp28d1	FBgn0031689	CG10833
Cyp301a1	Cyp301a1	FBgn0033753	CG8587
Cyp6a2	Cytochrome P450-6a2	FBgn0000473	CG9438
Cyp6d2	Cyp6d2	FBgn0034756	CG4373
Cyp9c1	Cytochrome P450-9c1	FBgn0015040	CG3616
D	Dichaete	FBgn0000411	CG5893
Dbx	Dbx	FBgn0261723	CG42234
Dh31-R1	Diuretic hormone 31 receptor 1	FBgn0052843	CG32843
Dh44-R2	Diuretic hormone 44 receptor 2	FBgn0033744	CG12370
Dl	Delta	FBgn0000463	CG3619
DopEcR	Dopamine/Ecdysteroid receptor	FBgn0035538	CG18314
Dr	Drop	FBgn0000492	CG1897
Drip	Drip	FBgn0015872	CG9023
ETHR	ETHR	FBgn0038874	CG5911
Eh	Eclosion hormone	FBgn0000564	CG5400
Eip75B	Ecdysone-induced protein 75B	FBgn0000568	CG8127
Eip78C	Ecdysone-induced protein 78C	FBgn0004865	CG18023
Esp	Epidermal stripes and patches	FBgn0013953	CG7005
Ets65A	Ets at 65A	FBgn0005658	CG7018
Ets98B	Ets at 98B	FBgn0005659	CG5583
Exn	Ephexin	FBgn0261547	CG42665
FR	Fmrf Receptor	FBgn0035385	CG2114
Fhos		FBgn0261259	CG42610
Fst	Frost	FBgn0037724	CG9434
GNBP3	Gram-negative bacteria binding protein 3	FBgn0040321	CG5008
Gasp	Gasp	FBgn0026077	CG10287
Gdh	Glutamate dehydrogenase	FBgn0001098	CG5320
Gef64C	Guanine nucleotide exchange factor GEF64C	FBgn0035574	CG32239
Gga	Golgi-localized, gamma-adaptin ear containing, ARF binding protein	FBgn0030141	CG3002
Glt	Glutactin	FBgn0001114	CG9280
GluRIIA	Glutamate receptor IIA	FBgn0004620	CG6992
GluRIIC	Glutamate receptor IIC	FBgn0046113	CG4226
Glut1	Glucose transporter 1	FBgn0264574	CG43946
GlyP	Glycogen phosphorylase	FBgn0004507	CG7254
Glycogenin	Glycogenin	FBgn0034603	CG9480
Gr59e	Gustatory receptor 59e	FBgn0041233	CG33151
GstD2	Glutathione S transferase D2	FBgn0010038	CG4181
GstE3	Glutathione S transferase E3	FBgn0063497	CG17524
GstE6	Glutathione S transferase E6	FBgn0063494	CG17530
GstE8	Glutathione S transferase E8	FBgn0063492	CG17533
H15	H15	FBgn0016660	CG6604
Hers	Histone gene-specific Epigenetic Repressor in late S phase	FBgn0052529	CG32529
Hex-A	Hexokinase A	FBgn0001186	CG3001
HmgZ	HMG protein Z	FBgn0010228	CG17921
Hmgs	HMG Coenzyme A synthase	FBgn0010611	CG4311
Hn	Henna	FBgn0001208	CG7399
Hr4	Hr4	FBgn0264562	CG43934
IM10	Immune induced molecule 10	FBgn0033835	CG18279
Idh	Isocitrate dehydrogenase	FBgn0001248	CG7176
Ir25a	Ionotropic receptor 25a	FBgn0031634	CG15627
Kaz-m1	Kazal-type protease inhibitor m1	FBgn0002578	CG8342
Kr	Kruppel	FBgn0001325	CG3340
Kr-h1	Kruppel homolog 1	FBgn0028420	CG18783
LanA	Laminin A	FBgn0002526	CG10236
Lgr1		FBgn0016650	CG7665
Lmpt	Limpet	FBgn0261565	CG42679
LpR1	Lipophorin receptor 1	FBgn0066101	CG31094
LpR2	Lipophorin receptor 2	FBgn0051092	CG31092
Lpin	Lipin	FBgn0263593	CG8709
Mlc1	Myosin alkali light chain 1	FBgn0002772	CG5596
Mlc2	Myosin light chain 2	FBgn0002773	CG2184
Mlp60A	Muscle LIM protein at 60A	FBgn0259209	CG42309
Mlp84B	Muscle LIM protein at 84B	FBgn0014863	CG1019
Mmp1	Matrix metalloproteinase 1	FBgn0035049	CG4859
Mnt	Mnt	FBgn0023215	CG13316
Msp-300	Muscle-specific protein 300	FBgn0261836	CG42768
Msr-110	Msr-110	FBgn0015766	CG10596
Myo61F	Myosin 61F	FBgn0010246	CG9155
NT1	Neurotrophin 1	FBgn0261526	CG42576
Nep2	Neprilysin 2	FBgn0027570	CG9761
Nep3	Neprilysin 3	FBgn0031081	CG9565
Neurochondrin	Neurochondrin	FBgn0037447	CG2330
Nha1	Na[+]/H[+] hydrogen antiporter 1	FBgn0031865	CG10806
Npc2b	Niemann-Pick type C-2b	FBgn0038198	CG3153
Nplp1	Neuropeptide-like precursor 1	FBgn0035092	CG3441
Obp18a	Odorant-binding protein 18a	FBgn0030985	CG15883
Obp44a	Odorant-binding protein 44a	FBgn0033268	CG2297
Octbeta2R	Octbeta2R	FBgn0038063	CG33976
Osi14	Osiris 14	FBgn0040279	CG1155
Osi16	Osiris 16	FBgn0051561	CG31561
Osi18	Osiris 18	FBgn0037428	CG1169
Osi24	Osiris 24	FBgn0037409	CG15589
Osi5	Osiris 5	FBgn0037413	CG15590
Osi6	Osiris 6	FBgn0027527	CG1151
Osi7	Osiris 7	FBgn0037414	CG1153
Osi9	Osiris 9	FBgn0037416	CG15592
PGRP-LF	Peptidoglycan recognition protein LF	FBgn0035977	CG4437
PGRP-SD	PGRP-SD	FBgn0035806	CG7496
Papss	PAPS synthetase	FBgn0020389	CG8363
Pect	Phosphoethanolamine cytidylyltransferase	FBgn0032482	CG5547
Pk1r	Pyrokinin 1 receptor	FBgn0038201	CG9918
Pkc98E	Protein C kinase 98E	FBgn0003093	CG1954
Poxm	Pox meso	FBgn0003129	CG9610
Poxn	Pox neuro	FBgn0003130	CG8246
Ppn	Papilin	FBgn0003137	CG33103
Prat2	Phosphoribosylamidotransferase 2	FBgn0041194	CG10078
Prosap	Prosap	FBgn0040752	CG30483
RIC-3		FBgn0050296	CG30296
Rbp2	RNA-binding protein 2	FBgn0262734	CG4429
Rbp6	RNA-binding protein 6	FBgn0260943	CG32169
Ref2	RNA and export factor binding protein 2	FBgn0032439	CG17031
Reg-5	Rhythmically expressed gene 5	FBgn0015801	CG2928
Rim	Rim	FBgn0053547	CG33547
RpS15	Ribosomal protein S15	FBgn0034138	CG8332
SIFR	SIFamide receptor	FBgn0038880	CG10823
ST6Gal	Sialyltransferase	FBgn0035050	CG4871
Scp2	Sarcoplasmic calcium-binding protein 2	FBgn0020907	CG14904
Sema-1a	Sema-1a	FBgn0011259	CG18405
Snmp2	Sensory neuron membrane protein 2	FBgn0035815	CG7422
Snoo	Sno oncogene	FBgn0085450	CG34421
Sodh-1	Sorbitol dehydrogenase 1	FBgn0024289	CG1982
Sox21b	Sox21b	FBgn0042630	CG32139
SoxN	SoxNeuro	FBgn0029123	CG18024
Spn88Ea	Serpin 88Ea	FBgn0028984	CG18525
Ssk	Snakeskin	FBgn0036945	CG6981
St1	Sulfotransferase 1	FBgn0034887	CG5428
Swim	Secreted Wg-interacting molecule	FBgn0034709	CG3074
Syn	Synapsin	FBgn0004575	CG3985
TBCB	tubulin-binding cofactor B	FBgn0034451	CG11242
TM4SF	Transmembrane 4 superfamily	FBgn0020372	CG11303
Tdc1	Tyrosine decarboxylase 1	FBgn0259977	CG30445
Thiolase	Thiolase	FBgn0025352	CG4581
Tie	Tie-like receptor tyrosine kinase	FBgn0014073	CG7525
Tig	Tiggrin	FBgn0011722	CG11527
Timp	Tissue inhibitor of metalloproteases	FBgn0025879	CG6281
Tina-1	Troponin C-akin-1	FBgn0035083	CG2803
Tm1	Tropomyosin 1	FBgn0003721	CG4898
Tm2	Tropomyosin 2	FBgn0004117	CG4843
TpnC47D	Troponin C at 47D	FBgn0010423	CG9073
Tsp42A	Tetraspanin 42A	FBgn0033042	CG14468
Tsp42El	Tetraspanin 42El	FBgn0033134	CG12840
Tsp66E	Tetraspanin 66E	FBgn0035936	CG4999
Ucp4C	Ucp4C	FBgn0031757	CG9064
Vha100-4	Vacuolar H[+] ATPase subunit 100-4	FBgn0038613	CG7678
Wnt4	Wnt oncogene analog 4	FBgn0010453	CG4698
Xrp1		FBgn0261113	CG17836
abba	another B-box affiliate	FBgn0034412	CG15105
alphaPS4	alphaPS4	FBgn0034005	CG16827
ara	araucan	FBgn0015904	CG10571
ase	asense	FBgn0000137	CG3258
axo	axotactin	FBgn0262870	CG43225
bbg	big bang	FBgn0087007	CG42230
beat-Ia	beaten path Ia	FBgn0013433	CG4846
betaTub60D	beta-Tubulin at 60D	FBgn0003888	CG3401
bi	bifid	FBgn0000179	CG3578
bond	james bond	FBgn0260942	CG6921
br	broad	FBgn0000210	CG11491
brk	brinker	FBgn0024250	CG9653
by	blistery	FBgn0000244	CG9379
cas	castor	FBgn0004878	CG2102
caup	caupolican	FBgn0015919	CG10605
chinmo	Chronologically inappropriate morphogenesis	FBgn0086758	CG31666
corn	cornetto	FBgn0259173	CG42278
cpx	complexin	FBgn0041605	CG32490
ct	cut	FBgn0004198	CG11387
daw	dawdle	FBgn0031461	CG16987
dnr1	defense repressor 1	FBgn0260866	CG12489
dpr13	dpr13	FBgn0034286	CG33996
ds	dachsous	FBgn0000497	CG17941
dsx-c73A	doublesex cognate 73A	FBgn0261799	CG32159
dyl	dusky-like	FBgn0066365	CG15013
ect	ectodermal	FBgn0000451	CG6611
emp	epithelial membrane protein	FBgn0010435	CG2727
esg	escargot	FBgn0001981	CG3758
ey	eyeless	FBgn0005558	CG1464
fau	fau	FBgn0020439	CG6544
fd96Ca	forkhead domain 96Ca	FBgn0004897	CG11921
form3	formin 3	FBgn0053556	CG33556
ftz-f1	ftz transcription factor 1	FBgn0001078	CG4059
fu12	fu12	FBgn0026718	CG17608
galectin	galectin	FBgn0031213	CG11372
gcm	glial cells missing	FBgn0014179	CG12245
gcm2	gcm2	FBgn0019809	CG3858
h	hairy	FBgn0001168	CG6494
hbn	homeobrain	FBgn0008636	CG33152
hdm	hold'em	FBgn0029977	CG15329
hkb	huckebein	FBgn0261434	CG9768
ine	inebriated	FBgn0011603	CG15444
insc	inscuteable	FBgn0011674	CG11312
jbug	jitterbug	FBgn0028371	CG30092
jdp	jdp	FBgn0027654	CG2239
jeb	jelly belly	FBgn0086677	CG30040
jp	junctophilin	FBgn0032129	CG4405
ken	ken and barbie	FBgn0011236	CG5575
kermit	kermit	FBgn0010504	CG11546
kkv	krotzkopf verkehrt	FBgn0001311	CG2666
klu	klumpfuss	FBgn0013469	CG12296
kn	knot	FBgn0001319	CG10197
ko	knockout	FBgn0020294	CG10573
l(2)01289	lethal (2) 01289	FBgn0010482	CG9432
l(2)37Cd	lethal (2) 37Cd	FBgn0086445	CG10563
lbl	ladybird late	FBgn0008651	CG6570
lin-28	lin-28	FBgn0035626	CG17334
lola	longitudinals lacking	FBgn0005630	CG12052
mas	masquerade	FBgn0011653	CG15002
mbl	muscleblind	FBgn0261642	CG33197
mgl	Megalin	FBgn0261260	CG42611
mid	midline	FBgn0261963	CG6634
milt	milton	FBgn0262872	CG43227
mp	multiplexin	FBgn0260660	CG42543
msi	musashi	FBgn0011666	CG5099
msta	msta	FBgn0053548	CG33548
mthl2	methuselah-like 2	FBgn0035623	CG17795
mthl9	methuselah-like 9	FBgn0035131	CG17084
n-syb	n-synaptobrevin	FBgn0013342	CG17248
na	narrow abdomen	FBgn0002917	CG1517
neo	neyo	FBgn0039704	CG7802
nerfin-1	nervous fingers 1	FBgn0028999	CG13906
nht	no hitter	FBgn0041103	CG15259
nub	nubbin	FBgn0085424	CG34395
numb	numb	FBgn0002973	CG3779
nyo	nyobe	FBgn0039852	CG1499
opa	odd paired	FBgn0003002	CG1133
pdm2	POU domain protein 2	FBgn0004394	CG12287
pdm3	pou domain motif 3	FBgn0261588	CG42698
pgant2	polypeptide GalNAc transferase 2	FBgn0031530	CG3254
pip	pipe	FBgn0003089	CG9614
ppa	partner of paired	FBgn0020257	CG9952
ps	pasilla	FBgn0261552	CG42670
pwn	pawn	FBgn0003174	CG11101
qua	quail	FBgn0003187	CG6433
raw	raw	FBgn0003209	CG12437
run	runt	FBgn0003300	CG1849
scaf	scarface	FBgn0033033	CG11066
scrt	scratch	FBgn0004880	CG1130
sha	shavenoid	FBgn0003382	CG13209
sick	sickie	FBgn0263873	CG43720
slbo	slow border cells	FBgn0005638	CG4354
slo	slowpoke	FBgn0003429	CG10693
slow	slowdown	FBgn0035539	CG7447
slp1	sloppy paired 1	FBgn0003430	CG16738
sls	sallimus	FBgn0086906	CG1915
sna	snail	FBgn0003448	CG3956
spdo	sanpodo	FBgn0260440	CG31020
spin	spinster	FBgn0086676	CG8428
spz5	spatzle 5	FBgn0035379	CG9972
spz6	spatzle 6	FBgn0035056	CG9196
sqa	spaghetti-squash activator	FBgn0259678	CG42347
sr	stripe	FBgn0003499	CG7847
st	scarlet	FBgn0003515	CG4314
stv	starvin	FBgn0086708	CG32130
tal-2A		FBgn0259731	CG42385
tj	traffic jam	FBgn0000964	CG10034
tnc	tenectin	FBgn0039257	CG13648
toy	twin of eyeless	FBgn0019650	CG11186
trol	terribly reduced optic lobes	FBgn0261451	CG33950
trpm		FBgn0083959	CG34123
tty	tweety	FBgn0015558	CG1693
verm	vermiform	FBgn0261341	CG8756
vir-1	virus-induced RNA 1	FBgn0043841	CG31764
vkg	viking	FBgn0016075	CG16858
w	white	FBgn0003996	CG2759
wdp	windpipe	FBgn0034718	CG3413
wor	worniu	FBgn0001983	CG4158
wus	wurst	FBgn0030805	CG9089
yellow-b	yellow-b	FBgn0032601	CG17914
yellow-c	yellow-c	FBgn0041713	CG4182
yellow-d	yellow-d	FBgn0041712	CG9889
zfh2	Zn finger homeodomain 2	FBgn0004607	CG1449
zormin	zormin	FBgn0052311	CG33484
		FBgn0038346
		FBgn0085379
		FBgn0259225
		FBgn0262032

## Sheet: S3B
# Downregulated direct targets (199 genes, 217 probes)
TargetID	MatchedTranscripts	FBgn	GeneName	st7_8_hom.st7_8_het	st9_hom.st9_het	st10_hom.st10_het	st11_hom.st11_het	st12_13_hom.st12_13_het	P.Value	adj.P.Val
CG10078-RB	CG10078-RB,CG10078-RA,	FBgn0041194,	Prat2,	-3.04922	-0.158646	-0.124931	-0.0993304	0.22641	0.000142062	0.00212916
CG10116-RA	CG10116-RA,	FBgn0036367,	CG10116,	-1.78574	0.506916	0.217755	0.201436	-0.035233	6.73626e-06	0.000152671
CG10197-RA	CG10197-RA,CG10197-RB,CG10197-RC,CG10197-RD,CG10197-RE,	FBgn0001319,	kn,	0.159588	0.296112	-0.0472862	-0.973612	-0.919636	3.13454e-05	0.00058017
CG10236-RA	CG10236-RA,	FBgn0002526,	LanA,	-1.55829	-0.912373	-0.303605	-0.139581	-0.056857	5.45236e-05	0.00094045
CG10262-RA	CG10262-RA,	FBgn0032813,	CG10262,	-1.03951	-0.47601	0.0338673	-0.0269262	0.00596998	0.00528313	0.0444169
CG1028-RI	CG1028-RM,CG1028-RD,CG1028-RG,CG1028-RE,CG1028-RN,CG1028-RL,CG1028-RF,CG1028-RI,CG1028-RJ,CG1028-RK,	FBgn0260642,	Antp,	-0.283314	-1.06949	0.298945	-0.192219	-0.415869	0.0026171	0.0248573
CG10563-RA	CG10563-RA,	FBgn0086445,	l(2)37Cd,	0.00501726	-0.397786	-0.449883	-0.605956	-0.699533	0.0013229	0.0140122
CG10605-RA	CG10605-RA,	FBgn0015919,	caup,	-0.529058	-0.825277	-0.127374	-0.0704496	-0.0775622	0.00179407	0.0181252
CG10734-RA	CG10734-RA,	FBgn0034082,	CG10734,	-0.824459	-1.54737	-1.25849	-0.999568	-0.440602	1.34331e-07	4.75327e-06
CG10823-RA	CG10823-RB,CG10823-RA,CG10823-RC,	FBgn0038880,	SIFR,	1.00375	1.17316	-0.895699	-1.13784	-0.496598	2.79942e-07	9.22721e-06
CG10823-RB	CG10823-RB,CG10823-RA,CG10823-RC,	FBgn0038880,	SIFR,	-0.375136	-0.390215	-0.773578	-1.04927	-0.395485	1.99472e-05	0.000391806
CG1090-RA	CG1090-RC,CG1090-RD,CG1090-RE,CG1090-RF,	FBgn0037238,	CG1090,	0.240003	0.410871	-0.548554	-1.01807	-0.862416	4.48439e-05	0.000795345
CG10960-RA	CG10960-RC,CG10960-RB,CG10960-RA,	FBgn0036316,	CG10960,	-1.95323	-0.311049	-0.135676	0.207202	0.111373	0.00202061	0.0199668
CG10999-RB	CG42675-RB,CG42675-RC,CG42675-RD,CG42675-RE,CG42675-RF,	FBgn0261561,	CG42675,	-0.618749	-1.14554	-0.105542	-0.0386735	0.337646	0.000208041	0.00293596
CG11162-RA	CG11162-RA,	FBgn0030509,	CG11162,	-1.60691	-1.85258	0.0604807	-0.21868	0.290997	0.00195688	0.0194569
CG11186-RA	CG11186-RA,	FBgn0019650,	toy,	-0.656017	-0.382975	-1.25628	-1.11924	-0.920516	1.19916e-07	4.31726e-06
CG1130-RA	CG1130-RA,	FBgn0004880,	scrt,	-0.986759	-1.60791	-0.593973	-0.683518	-0.491984	1.92731e-05	0.000379598
CG11312-RA	CG11312-RA,	FBgn0011674,	insc,	0.0304164	-1.28076	-0.774917	-0.573392	-0.398852	1.10089e-05	0.000232959
CG1133-RA	CG1133-RA,	FBgn0003002,	opa,	0.295053	-0.322514	0.120968	-0.595494	-0.540637	0.00430301	0.0376729
CG11378-RA	CG11378-RA,CG11378-RB,	FBgn0040364,	CG11378,	-2.1111	-0.684962	0.102738	0.247308	0.66781	0.000719411	0.00850625
CG11387-RA	CG11387-RA,CG11387-RC,CG11387-RD,CG11387-RE,	FBgn0004198,	ct,	-0.614712	-1.29778	0.133709	-0.237984	-0.0667861	0.00275554	0.0259164
CG11648-RA	CG11648-RC,CG11648-RA,CG11648-RD,CG11648-RB,CG11648-RE,CG11648-RF,	FBgn0000015,	Abd-B,	-0.242994	-1.34122	-0.143288	-0.16958	-0.130573	0.00133414	0.0140899
CG11668-RA	CG11668-RA,	FBgn0038113,	CG11668,	0.716282	-1.05446	0.0865972	-0.02091	-0.18912	0.0013425	0.0141472
CG11686-RA	CG11686-RA,	FBgn0040551,	CG11686,	-1.99615	-0.189057	0.168339	0.462888	0.218368	0.000157265	0.00230501
CG11921-RA	CG11921-RA,	FBgn0004897,	fd96Ca,	-0.0880676	-1.67185	-0.200632	0.0246634	-0.258229	1.74649e-06	4.57606e-05
CG12011-RA	CG12011-RA,	FBgn0035257,	CG12011,	-3.07615	-0.101098	-0.0156978	-0.0323321	-0.180573	1.19769e-05	0.00024987
CG12052-RU	CG12052-RT,CG12052-RU,	FBgn0005630,	lola,	-0.709607	-1.31805	-0.515055	-1.00337	-0.605151	0.00318439	0.0291912
CG12052-RW	CG12052-RN,CG12052-RW,	FBgn0005630,	lola,	-0.524805	-1.20915	-0.194689	-0.363649	-0.294573	0.00538502	0.0451077
CG12139-RB	CG42611-RA,	FBgn0261260,	mgl,	-0.594785	-1.00541	0.0498551	-0.00884259	0.000717863	0.000846495	0.00977668
CG12159-RA	CG12159-RA,CG12159-RB,	FBgn0033232,	CG12159,	-0.222981	-0.245401	-0.337612	-0.73906	-0.841395	1.74849e-05	0.000348179
CG12245-RA	CG12245-RA,	FBgn0014179,	gcm,	-0.289419	-0.574004	-0.645022	-0.80134	-0.996624	6.10817e-05	0.00103623
CG12287-RA	CG12287-RB,CG12287-RA,	FBgn0004394,	pdm2,	-0.623544	-0.136149	-0.471335	-0.593732	-0.2335	0.000339374	0.00448266
CG12296-RA	CG12296-RA,CG12296-RB,	FBgn0013469,	klu,	-0.877102	-1.37365	-0.301576	-0.421994	-0.281066	0.000133301	0.00201304
CG12370-RA	CG12370-RA,CG12370-RB,	FBgn0033744,	Dh44-R2,	0.0529412	-0.52082	-0.577572	-0.474155	-0.614396	0.00124382	0.0133907
CG12437-RA	CG12437-RB,CG12437-RA,CG12437-RC,	FBgn0003209,	raw,	-1.02246	-0.6512	-0.897267	-0.760283	-0.788011	1.21394e-06	3.36385e-05
CG12489-RA	CG12489-RA,CG12489-RB,	FBgn0260866,	dnr1,	-0.891914	-0.868129	-1.2425	-0.345845	0.311339	4.63009e-05	0.00081628
CG12511-RA	CG12511-RC,CG12511-RB,	FBgn0031729,	CG12511,	0.328918	0.0628329	-1.02098	-2.18515	-1.36452	7.62744e-14	1.93188e-11
CG13028-RA	CG13028-RA,	FBgn0036676,	CG13028,	-2.10005	0.157359	0.110348	0.390048	0.190891	6.60259e-11	6.03302e-09
CG13046-RA	CG13046-RB,	FBgn0036595,	CG13046,	-0.850964	0.0500794	-0.0876929	0.181791	-0.418088	0.0052856	0.0444169
CG13096-RA	CG13096-RA,	FBgn0032050,	CG13096,	-0.197424	0.198059	-0.256836	-0.343975	-0.767638	0.00207754	0.0204023
CG13134-RA	CG42843-RB,	FBgn0262032,	CG42843,	0.56852	0.0818834	-1.0217	-0.592846	-0.167814	7.02631e-05	0.00116196
CG13136-RA	CG42843-RB,	FBgn0262032,	CG42843,	0.299586	0.01192	-1.13243	-0.545017	-0.555192	1.65235e-06	4.34518e-05
CG13154-RA	CG13154-RA,	FBgn0033736,	CG13154,	-0.454771	-0.716115	-0.982984	-2.38289	-2.20111	8.63695e-14	2.14986e-11
CG13192-RA	CG13192-RA,	FBgn0033653,	CG13192,	-0.533301	-0.879882	-0.776188	-0.662406	-0.485681	3.1636e-08	1.30122e-06
CG13278-RA	CG13278-RA,	FBgn0032602,	CG13278,	-0.823784	-1.71584	-0.807206	-0.317408	0.0191216	0.00311372	0.0287055
CG13315-RA	CG13315-RA,	FBgn0040827,	CG13315,	-4.19349	-1.59104	-0.0562833	-0.286603	-0.914489	1.48411e-10	1.18376e-08
CG13316-RA	CG13316-RC,CG13316-RA,CG13316-RI,CG13316-RJ,CG13316-RD,CG13316-RE,CG13316-RF,CG13316-RG,CG13316-RH,	FBgn0023215,	Mnt,	0.101378	-1.02338	0.123204	-0.54812	-0.240207	0.00357431	0.032111
CG13366-RA	CG13366-RA,CG13366-RB,	FBgn0025633,	CG13366,	-0.226903	-0.615628	-0.222242	-0.337991	-0.170356	0.00361069	0.0323975
CG13636-RA	CG13636-RB,CG13636-RA,CG13636-RC,	FBgn0039232,	CG13636,	-2.22995	-0.567282	-0.0160886	0.115924	0.449828	4.63635e-05	0.00081628
CG13728-RA	CG13728-RA,	FBgn0036716,	CG13728,	-1.15427	-0.793309	-0.474661	-1.15887	-1.53287	3.39916e-09	1.83111e-07
CG13766-RA	CG13766-RA,	FBgn0031834,	CG13766,	-0.500044	-0.46794	-0.456537	-0.430832	-0.42921	0.0016758	0.0170617
CG13777-RC	CG43227-RC,CG43227-RD,CG43227-RF,	FBgn0262872,	milt,	0.0198991	-0.783745	-0.39607	-0.628976	-0.634182	0.000645496	0.00775939
CG13906-RA	CG13906-RA,	FBgn0028999,	nerfin-1,	-2.06804	-1.00131	-0.827223	-0.887825	-0.663942	4.69238e-12	6.27259e-10
CG13925-RA	CG42234-RC,	FBgn0261723,	Dbx,	0.388475	-1.13187	0.186264	-0.320566	-0.457876	0.000106895	0.00166297
CG14401-RA	CG14401-RA,CG14401-RB,	FBgn0032900,	CG14401,	-1.32615	-0.010072	0.0687044	-0.609789	-0.121456	0.000312961	0.0041913
CG14468-RA	CG14468-RA,	FBgn0033042,	Tsp42A,	0.382631	-0.896257	-0.17947	-0.376573	0.218729	0.00397758	0.0351865
CG1449-RA	CG1449-RB,CG1449-RA,	FBgn0004607,	zfh2,	0.0107949	-1.2978	-0.162683	-0.427963	-0.41182	0.00125721	0.0135047
CG14515-RA	CG14515-RA,	FBgn0039648,	CG14515,	-3.0997	-0.375264	0.382702	0.256245	-0.0279045	5.24654e-10	3.60687e-08
CG14609-RA	CG14609-RA,	FBgn0037483,	CG14609,	-0.213086	-1.35756	0.0706427	-0.0427226	-0.377281	0.00151689	0.0156089
CG1464-RA	CG1464-RB,CG1464-RA,CG1464-RC,CG1464-RD,	FBgn0005558,	ey,	-0.139817	-0.600881	-1.06559	-1.41086	-1.26339	1.92285e-07	6.60958e-06
CG14695-RA	CG14695-RA,	FBgn0037850,	CG14695,	-2.08263	-0.424019	0.432827	0.103384	0.317081	7.02797e-06	0.000158536
CG14869-RA	CG14869-RB,CG14869-RA,	FBgn0038341,	CG14869,	-0.581584	-0.95866	-0.296289	0.0290504	0.0122856	0.00349856	0.0315679
CG14872-RA	CG14872-RB,CG14872-RA,	FBgn0038346,	CG14872,	-0.748413	-1.46714	-0.287013	-0.379068	0.211142	0.000458282	0.00580555
CG15116-RA	CG15116-RA,	FBgn0034415,	CG15116,	-0.325165	-0.82958	-0.648491	-0.480586	0.012617	8.77479e-05	0.00141408
CG1517-RB	CG1517-RD,CG1517-RE,	FBgn0002917,	na,	0.0415676	-1.69154	-0.117946	-0.0652067	0.0160028	0.00048313	0.00609166
CG15211-RA	CG15211-RA,CG15211-RB,CG15211-RC,CG15211-RD,	FBgn0030234,	CG15211,	-3.74164	-1.11271	0.215436	0.310144	0.159313	1.45756e-10	1.16913e-08
CG15259-RA	CG15259-RB,	FBgn0041103,	nht,	0.493155	-0.525748	-1.07915	-0.878662	-0.0959789	0.00265157	0.0250857
CG15480-RA	CG15480-RA,	FBgn0032489,	CG15480,	-0.724423	-0.850373	-0.755356	-0.945388	-0.0691908	5.17539e-05	0.000900207
CG15614-RA	CG15614-RA,CG34190-RA	FBgn0034168,FBgn0085219	CG15614,CG34190	0.115786	-1.46235	0.227991	-1.29258	-2.18229	4.3118e-06	0.000102722
CG15800-RA	CG15800-RA,	FBgn0034904,	CG15800,	-0.52572	-1.27082	-3.45445	-3.69816	-2.14678	2.00928e-17	1.38133e-14
CG15883-RA	CG15883-RA,	FBgn0030985,	Obp18a,	-2.15433	-1.20315	0.255284	0.325903	0.17014	8.07831e-09	3.95344e-07
CG15893-RA	CG42240-RB,CG42240-RA,	FBgn0250869,	CG42240,	0.790965	-1.81307	0.333735	0.586108	0.173206	0.00506563	0.0429686
CG16713-RA	CG16713-RA,	FBgn0031560,	CG16713,	-3.61679	0.2158	-0.0799293	-0.426831	0.0934578	1.29714e-10	1.07625e-08
CG16777-RA	CG16765-RL,	FBgn0261552,	ps,	-0.22359	-1.23383	-0.150717	-0.380237	-0.293298	0.00161799	0.0165667
CG16827-RA	CG16827-RA,	FBgn0034005,	alphaPS4,	0.330817	-1.08296	0.130657	0.154115	-0.0922117	0.0038159	0.0339643
CG1693-RA	CG1693-RA,CG1693-RD,CG1693-RE,CG1693-RF,	FBgn0015558,	tty,	-0.232868	-0.657921	-0.226886	-0.473925	-0.412961	0.00299781	0.0277967
CG16987-RA	CG16987-RB,CG16987-RA,	FBgn0031461,	daw,	-3.28961	-4.1575	-4.81366	-3.82232	-2.46478	4.25287e-22	8.77125e-19
CG17031-RA	CG17031-RA,CG17031-RB,CG17031-RC,	FBgn0032439,	Ref2,	-1.31026	-1.24845	-0.259412	-0.217652	0.276923	9.17463e-05	0.00147008
CG17042-RA	CG17042-RA,CG42319-RF,	FBgn0259219,	CG42319,	0.365143	0.173695	-0.77901	-1.02968	0.372202	0.00141266	0.0147359
CG17124-RA	CG17124-RA,CG17124-RB,	FBgn0032297,	CG17124,	-1.72932	-0.641932	0.664672	0.488846	-0.143046	1.29432e-05	0.000266563
CG17181-RA	CG17181-RA,	FBgn0035144,	CG17181,	-2.31186	-0.173897	0.969501	0.183555	0.0526963	0.00313078	0.0288075
CG17265-RA	CG17265-RA,	FBgn0031488,	CG17265,	-0.765991	-0.68087	-0.0636764	-0.460411	-0.209053	0.00236483	0.0228063
CG17334-RA	CG17334-RA,	FBgn0035626,	lin-28,	-1.25268	-0.320638	-0.183095	-0.246711	-0.197747	0.0060086	0.0490368
CG17524-RA	CG17524-RA,	FBgn0063497,	GstE3,	-0.61706	-2.05648	0.475933	1.22364	1.1164	0.000346193	0.00456437
CG17530-RA	CG17530-RA,	FBgn0063494,	GstE6,	-5.02243	-3.97729	-1.07181	0.784727	0.896202	2.25627e-12	3.3339e-10
CG17738-RA	CG17738-RA,	FBgn0038009,	CG17738,	-0.971542	-0.607898	-0.849044	-0.698374	0.476338	0.00135617	0.0142808
CG17921-RA	CG17921-RA,	FBgn0010228,	HmgZ,	-0.613066	-0.544368	-0.535076	-0.62151	-0.467746	0.00153585	0.0157928
CG17941-RA	CG17941-RA,	FBgn0000497,	ds,	-1.6037	-0.634325	-0.251664	-0.167746	-0.195646	0.000522575	0.00652067
CG18024-RA	CG18024-RA,CG18024-RB,	FBgn0029123,	SoxN,	-0.329811	-1.03998	-0.398094	-0.362847	-0.517493	0.000236948	0.00326942
CG18405-RA	CG18405-RA,CG18405-RG,CG18405-RH,CG18405-RI,CG18405-RD,CG18405-RE,CG18405-RF,	FBgn0011259,	Sema-1a,	0.219323	-1.26929	-0.901346	-1.12712	-0.726009	3.34636e-06	8.18838e-05
CG1849-RA	CG1849-RA,CG1849-RB,	FBgn0003300,	run,	0.303514	-0.508906	-0.382567	-0.60908	-0.317862	0.00579087	0.0475827
CG1897-RA	CG1897-RA,	FBgn0000492,	Dr,	-0.295984	-0.659448	-0.552762	-0.540055	-0.499323	0.000568616	0.00696869
CG2102-RA	CG2102-RA,	FBgn0004878,	cas,	-0.858823	-1.196	-0.543979	-0.728734	-0.678021	0.000423194	0.00541156
CG2727-RC	CG2727-RC,CG2727-RB,CG2727-RA,	FBgn0010435,	emp,	-1.75468	0.0446956	0.836638	1.21754	0.307988	0.00397061	0.0351463
CG2759-RA	CG2759-RA,	FBgn0003996,	w,	-0.368935	-0.21504	-0.897924	-0.190567	-5.11339	4.16727e-12	5.67575e-10
CG30040-RA	CG30040-RA,	FBgn0086677,	jeb,	0.420207	0.21048	-0.608281	-0.985707	-0.203601	0.000179603	0.00257234
CG30078-RA	CG34123-RB,	FBgn0083959,	trpm,	0.119852	-0.595376	-1.3596	-2.4104	-0.428548	1.65829e-09	9.93141e-08
CG30079-RA	CG34123-RD,CG34123-RF,CG34123-RG,CG34123-RE,	FBgn0083959,	trpm,	-0.0605427	-0.500474	-0.425269	-1.47301	-0.366459	1.81051e-05	0.000359536
CG30177-RA	CG30177-RA,	FBgn0050177,	CG30177,	0.183	-0.089005	-2.82569	-3.34077	-2.1262	1.46776e-19	1.51358e-16
CG30178-RA	CG30178-RA,	FBgn0050178,	CG30178,	-2.06147	-1.24362	-1.07224	-0.933818	-0.625507	1.90854e-09	1.09583e-07
CG30179-RA	CG42309-RB,	FBgn0259209,	Mlp60A,	-0.709941	0.00956454	-0.0472984	0.314376	-0.84534	0.00150849	0.0155336
CG30268-RA	CG30268-RB,	FBgn0050268,	CG30268,	-0.854379	-0.874303	-0.594348	-0.56268	0.0555796	0.000315806	0.00422157
CG30323-RA	CG30323-RB,	FBgn0050323,	CG30323,	0.141422	-1.5301	-0.000486479	-0.239135	0.0660565	0.000379377	0.00492542
CG30403-RA	CG30403-RB,	FBgn0050403,	CG30403,	-1.22565	-0.958649	-1.07024	-1.04763	-1.37728	1.41207e-08	6.33106e-07
CG30460-RC	CG30460-RI,CG30460-RB,CG30460-RC,CG30460-RA,CG30460-RD,CG30460-RE,CG30460-RF,CG30460-RG,CG30460-RH,	FBgn0050460,	CG30460,	-0.936311	-1.36502	0.244863	0.204059	0.0760148	0.000613338	0.00744098
CG31020-RA	CG31020-RA,	FBgn0260440,	spdo,	-1.3649	-0.256983	-0.556401	-0.195157	-0.270937	0.00166509	0.0169766
CG31076-RA	CG31076-RB,	FBgn0051076,	CG31076,	-3.44725	0.0898763	0.226812	0.824738	-0.00563046	1.29601e-12	2.1262e-10
CG31561-RA	CG31561-RA,	FBgn0051561,	Osi16,	-2.86003	-0.0285579	0.210837	0.157346	0.402939	0.000644938	0.00775939
CG31683-RA	CG31683-RA,CG31683-RB,CG18858-RA,	FBgn0051683,FBgn0042175,	CG31683,CG18858,	-0.906064	-0.83627	-1.31608	-1.27554	-1.30489	1.02563e-11	1.16591e-09
CG31728-RA	CG31728-RC,	FBgn0051728,	CG31728,	-1.23029	-0.89493	-3.72006	-3.80282	-1.93353	1.79346e-18	1.61826e-15
CG31738-RB	CG42389-RE,CG42389-RF,CG42389-RG,	FBgn0259735,	CG42389,	-0.147969	-0.953351	-0.476419	-0.61255	-0.428906	9.89113e-05	0.00156064
CG31758-RA	CG42325-RF,	FBgn0259225,	Pde1c,	-2.32234	-0.202643	0.127808	0.921353	0.367597	0.000234033	0.00324436
CG31915-RA	CG31915-RA,	FBgn0051915,	CG31915,	-0.429704	0.00252777	-0.623486	-0.649151	-0.624661	0.00111263	0.0122432
CG32139-RA	CG32139-RA,CG32139-RB,CG32139-RC,	FBgn0042630,	Sox21b,	-0.149689	-0.40717	-0.543093	-0.316463	-0.984451	1.94987e-05	0.000383519
CG32158-RC	CG42514-RA,CG42514-RB,CG42514-RC,	FBgn0260388,	CG42514,	-1.69917	-0.160285	0.744284	0.358791	0.133326	2.24398e-05	0.000436609
CG32158-RF	CG42514-RA,CG42514-RB,CG42514-RC,CG42513-RB,	FBgn0260388,FBgn0263131,	CG42514,CG43373,	-1.38802	-0.152685	0.714417	0.366907	0.148041	8.71045e-07	2.53534e-05
CG32171-RA	CG42679-RA,CG42679-RE,CG32171-RF,CG32171-RG,CG32171-RH,CG32171-RB,CG32171-RD,CG32171-RC,CG32171-RI,CG42679-RJ,CG42679-RN,CG42679-RM,	FBgn0261565,	Lmpt,	-1.13433	-0.941641	0.425235	0.483749	0.0294296	2.9323e-06	7.27449e-05
CG32171-RE	CG42679-RA,CG42679-RE,CG32171-RI,	FBgn0261565,	Lmpt,	-2.11127	-0.502364	0.257833	0.328262	0.138893	2.92151e-08	1.21901e-06
CG32390-RA	CG42278-RC,	FBgn0259173,	corn,	0.299276	-0.558932	-0.197655	-0.50029	-0.431649	0.00521924	0.043936
CG32529-RA	CG32529-RD,CG32529-RA,CG32529-RC,CG32529-RE,CG32529-RF,CG32529-RG,CG32529-RH,	FBgn0052529,	Hers,	0.0152869	-1.15165	-0.249328	-0.252616	0.0309589	0.000366454	0.00478345
CG3258-RA	CG3258-RA,	FBgn0000137,	ase,	-1.77417	-0.607943	-0.885069	-0.774076	-0.518693	0.000720117	0.00850764
CG3259-RA	CG3259-RA,	FBgn0038221,	CG3259,	-1.09546	-0.807221	0.228748	0.242429	0.302032	0.00562848	0.0465539
CG32791-RA	CG32791-RA,	FBgn0052791,	CG32791,	0.133205	-0.851187	-0.151593	-0.137985	0.0017304	0.00616504	0.0499382
CG32843-RA	CG32843-RA,CG32843-RB,CG32843-RC,	FBgn0052843,	Dh31-R1,	-1.50992	-0.910496	-0.387386	-0.171826	-0.461981	0.00531087	0.0446033
CG32855-RA	CG32855-RA,	FBgn0052855,	CG32855,	-4.54016	-0.193229	0.160965	0.53675	0.179207	4.60643e-14	1.23154e-11
CG33103-RA	CG33103-RC,CG33103-RE,CG33103-RF,CG33103-RG,	FBgn0003137,	Ppn,	-2.75144	-0.991142	0.442433	0.0671022	-0.0897507	3.67209e-05	0.000667681
CG33149-RA	CG42309-RE,	FBgn0259209,	Mlp60A,	-2.91509	-0.142714	0.60399	1.7281	0.120743	1.49225e-09	9.01409e-08
CG33151-RA	CG33151-RA,	FBgn0041233,	Gr59e,	-0.608916	-0.703978	-0.4234	-0.297294	-0.124332	8.57479e-05	0.00138472
CG33152-RA	CG33152-RA,	FBgn0008636,	hbn,	-0.449708	-0.201086	-0.444659	-0.541886	-0.213158	0.00491679	0.0419526
CG3340-RA	CG3340-RA,	FBgn0001325,	Kr,	-0.474634	-0.240066	-0.757565	-0.654064	-0.596692	4.63318e-05	0.00081628
CG3441-RA	CG3441-RA,CG3441-RB,CG3441-RC,	FBgn0035092,	Nplp1,	0.110215	-0.64594	-0.245049	-0.663506	-0.438442	0.00331043	0.0301151
CG3474-RA	CG3474-RA,	FBgn0028871,	Cpr35B,	-0.930871	-0.792253	-1.33152	-1.17902	-0.149793	1.57969e-07	5.49541e-06
CG3578-RA	CG3578-RA,CG3578-RF,CG3578-RB,CG3578-RC,CG3578-RD,CG3578-RE,	FBgn0000179,	bi,	0.521476	-1.27531	-0.0262513	-0.503377	-0.0965169	0.000712228	0.00842823
CG3603-RA	CG3603-RA,CG3603-RB,	FBgn0029648,	CG3603,	-1.08367	-0.137996	0.452729	0.759246	-0.177028	0.00095578	0.0107382
CG3616-RA	CG3616-RA,CR43787-RA	FBgn0015040,FBgn0264328	Cyp9c1,CR43787	-0.473074	-1.18338	0.363264	0.323711	-0.466683	0.000921057	0.0103998
CG3619-RA	CG3619-RA,	FBgn0000463,	Dl,	0.0404959	-1.02152	-0.00510416	-0.204599	-0.354625	0.00459126	0.0397624
CG3758-RA	CG3758-RA,	FBgn0001981,	esg,	-0.802285	-0.385114	-0.462367	-0.32841	-0.405293	0.000131068	0.0019814
CG3779-RA	CG3779-RA,CG3779-RB,CG3779-RC,	FBgn0002973,	numb,	0.0736291	-0.173845	-0.264513	-0.352131	-0.878395	0.000293235	0.00393915
CG3829-RA	CG3829-RA,	FBgn0035091,	CG3829,	-1.2577	-0.220319	-0.0908354	0.0871903	0.0425042	0.00135842	0.0142941
CG3858-RA	CG3858-RA,CG3858-RB,	FBgn0019809,	gcm2,	-0.523649	0.0642687	-0.93401	-0.382698	-1.0777	0.000322185	0.00429095
CG3956-RA	CG3956-RA,	FBgn0003448,	sna,	-0.198419	-1.36015	-1.29041	-0.863442	-0.795742	9.46953e-10	6.1032e-08
CG3987-RA	CG3987-RA,	FBgn0038292,	CG3987,	-2.48483	-0.0816426	0.294919	0.748254	0.152139	3.96947e-06	9.56716e-05
CG4116-RA	CG4116-RA,CG4116-RB,	FBgn0029649,	CG4116,	-1.6193	-0.945935	-0.159533	-0.0900612	0.388756	1.4928e-05	0.000302266
CG4158-RA	CG4158-RA,	FBgn0001983,	wor,	-2.13485	-0.292538	-1.30871	-0.944908	-0.973136	0.000765451	0.00896982
CG4182-RA	CG4182-RA,	FBgn0041713,	yellow-c,	-1.40471	-0.227894	0.314564	0.248068	0.473002	2.58361e-06	6.53232e-05
CG4269-RA	CG4269-RA,	FBgn0034741,	CG4269,	-1.76516	-0.0104849	-0.203653	-0.144083	0.337486	1.62957e-05	0.000326751
CG4302-RA	CG4302-RA,	FBgn0027073,	CG4302,	-0.741371	-0.453994	-0.392123	0.568751	0.101129	0.00516312	0.0435906
CG4311-RA	CG4311-RA,CG4311-RC,CG4311-RB,CG4311-RD,CG4311-RE,	FBgn0010611,	Hmgs,	-1.14038	0.324636	0.0944544	0.560169	0.0304224	0.000209847	0.00295856
CG4314-RA	CG4314-RA,	FBgn0003515,	st,	-1.21991	-0.500256	0.750672	0.415329	0.00082294	0.00353147	0.0318251
CG4405-RA	CG4405-RB,CG4405-RA,CG4405-RC,CG4405-RD,CG4405-RE,	FBgn0032129,	jp,	-0.574488	-0.78529	-1.97724	-0.665337	-1.19116	1.70616e-07	5.92113e-06
CG4429-RA	CG4429-RA,CG4429-RB,CG4429-RC,	FBgn0262734,	Rbp2,	-0.0600054	-1.16446	-0.133456	-0.461362	-0.410798	0.00183961	0.0184691
CG4437-RA	CG4437-RA,	FBgn0035977,	PGRP-LF,	-2.69565	-0.0609882	0.578089	0.476193	-0.0640972	4.26244e-10	3.01651e-08
CG4650-RA	CG4650-RB,	FBgn0032549,	CG4650,	-0.101643	-1.13419	-1.04687	-1.01283	-0.0603635	0.000135559	0.00204073
CG4698-RA	CG4698-RA,	FBgn0010453,	Wnt4,	-0.846702	-1.35867	-0.430134	-0.538046	-0.238693	0.00136763	0.0143701
CG4712-RB	CG4712-RB,CG4712-RA,	FBgn0033818,	CG4712,	0.0883434	0.086	-1.60634	-0.890759	0.309034	0.000230525	0.00321244
CG4822-RA	CG4822-RA,CG4822-RC,CG4822-RD,CG4822-RB,CG4822-RE,CG4822-RF,CG4822-RG,CG4822-RH,CG4822-RI,	FBgn0031220,	CG4822,	-1.91291	-2.5356	-0.93903	-1.00893	0.223767	1.25188e-05	0.000259302
CG4843-RC	CG4843-RA,	FBgn0004117,	Tm2,	-1.03319	0.0810961	-0.0901076	-0.202219	0.100017	0.000163621	0.00237885
CG4871-RB	CG4871-RB,CG4871-RA,	FBgn0035050,	ST6Gal,	0.348631	-0.568706	-0.0737477	-0.685415	0.432801	0.00112493	0.0123597
CG4927-RA	CG4927-RC,	FBgn0034139,	CG4927,	-1.75211	-0.939634	-0.174577	-0.40073	-0.945794	0.000104306	0.00162796
CG5020-RA	CG5020-RA,CG5020-RC,CG5020-RB,CG5020-RP,CG5020-RQ,CG5020-RP,CG5020-RR,CG5020-RS,CG5020-RU,	FBgn0020503,	CLIP-190,	-0.680827	-0.998519	-0.305611	-0.370304	-0.363753	0.000693918	0.00825499
CG5048-RA	CG5048-RA,	FBgn0036437,	CG5048,	-1.19417	-0.0502755	-0.0165527	-0.283199	-0.220455	0.00247695	0.0237421
CG5099-RA	CG5099-RA,	FBgn0011666,	msi,	-0.0240953	-1.02073	-0.332792	-0.659396	-0.362612	0.00548426	0.0456874
CG5103-RA	CG5103-RA,	FBgn0036784,	CG5103,	-1.44758	-1.08134	0.0217708	-0.235831	0.0435055	0.00014217	0.00212916
CG5399-RA	CG5399-RA,	FBgn0038353,	CG5399,	-2.59893	-0.147425	0.00919357	0.137848	0.689368	0.00142159	0.0148184
CG5470-RA	CG34276-RA,CG34276-RB,	FBgn0085305,	CG34276,	-3.14016	-0.215666	0.190622	0.176083	-0.00394961	5.41602e-13	9.53551e-11
CG5547-RA	CG5547-RB,CG5547-RC,CG5547-RD,CG5547-RA,	FBgn0032482,	Pect,	-0.341981	-0.213042	-0.577724	-0.544298	-0.350427	0.00408664	0.0360408
CG5893-RA	CG5893-RA,	FBgn0000411,	D,	-0.838925	-1.03333	-1.25269	-1.4233	-0.745398	2.2182e-08	9.50272e-07
CG5973-RA	CG5973-RA,CG5973-RB,CG5973-RC,CG5973-RD,CG5973-RE,CG5973-RF,	FBgn0031914,	CG5973,	-4.64489	-1.06487	0.678122	-0.0496302	0.274192	9.06216e-10	5.86683e-08
CG6246-RA	CG34395-RB,CG34395-RD,	FBgn0085424,	nub,	-0.147227	-1.10577	-0.657917	-0.57558	-0.180351	0.000149846	0.00221879
CG6378-RA	CG6378-RA,	FBgn0026562,	BM-40-SPARC,	-0.906087	0.0932359	0.263012	0.426574	-0.0190138	0.00459988	0.0397836
CG6544-RA	CG6544-RA,CG6544-RE,CG6544-RF,CG6544-RG,	FBgn0020439,	fau,	-1.74489	-0.268661	0.377355	0.733617	1.15726	0.00029329	0.00393915
CG6544-RB	CG6544-RB,CG6544-RA,CG6544-RC,CG6544-RD,CG6544-RE,CG6544-RF,CG6544-RG,	FBgn0020439,	fau,	-1.822	0.418112	0.2482	0.815429	0.821307	0.00105668	0.0117439
CG6544-RC	CG6544-RB,CG6544-RA,CG6544-RC,CG6544-RD,CG6544-RE,CG6544-RF,CG6544-RG,	FBgn0020439,	fau,	-1.52864	0.183759	0.31415	0.75719	0.91493	0.000832949	0.00965111
CG6568-RA	CG6568-RA,	FBgn0034210,	CG6568,	-0.3528	-0.312041	-0.48153	-0.476505	-0.522419	0.000237129	0.00326942
CG6634-RA	CG6634-RA,	FBgn0261963,	mid,	-0.633691	-1.01068	-0.903878	-1.07131	-1.1381	3.46301e-06	8.4026e-05
CG6688-RA	CG6688-RA,	FBgn0039038,	CG6688,	-0.734445	0.363703	0.552571	0.626287	-0.379375	0.00454941	0.0394474
CG6891-RA	CG6891-RA,	FBgn0030955,	CG6891,	-1.42659	-0.369152	-0.00444307	-0.209802	-0.0987769	0.000271265	0.0036911
CG7005-RA	CG7005-RA,CG7005-RB,	FBgn0013953,	Esp,	-0.274838	-0.551007	-0.804037	-0.456574	-0.182911	0.00148041	0.0152881
CG7056-RA	CG7056-RA,	FBgn0038852,	CG7056,	-0.0454939	-1.32448	0.522505	0.342292	0.0586219	0.0033139	0.0301277
CG7233-RA	CG34421-RB,CG34421-RC,CG34421-RD,CG34421-RE,	FBgn0085450,	Snoo,	0.138715	-0.282831	-0.860655	-0.352755	-0.452777	0.000315533	0.00422157
CG7267-RB	CG7267-RB,	FBgn0030079,	CG7267,	-2.4714	-0.91292	0.124865	0.524446	0.320395	1.05611e-07	3.87965e-06
CG7272-RA	CG7272-RA,	FBgn0036501,	CG7272,	-4.6027	-0.698251	0.489655	0.18505	0.445659	1.06835e-07	3.91466e-06
CG7330-RA	CG7330-RA,	FBgn0036780,	CG7330,	-3.6451	-0.0952176	1.2696	1.92906	0.362279	0.0011979	0.0130128
CG7459-RA	,CG9610-RC	,FBgn0003129	,Poxm	0.364411	-1.4672	-0.271015	-0.303041	-0.0348739	0.000155341	0.00228145
CG8246-RA	CG8246-RA,CG8246-RB,	FBgn0003130,	Poxn,	-0.300415	-1.41151	-0.166846	-0.777939	-0.469305	0.00170841	0.017357
CG8250-RA	CG8250-RA,CG8250-RB,	FBgn0040505,	Alk,	-1.25385	-0.0595516	-0.0646573	-0.117199	0.24999	0.000474508	0.00599341
CG8332-RB	CG8332-RB,	FBgn0034138,	RpS15,	-0.629725	-0.513109	-0.149665	-0.235973	0.0175605	0.00221418	0.0215557
CG8342-RA	CG8342-RA,CG8342-RB,	FBgn0002578,	m1,	-1.47718	-0.00530987	0.092094	0.278834	0.281643	0.00418122	0.0367627
CG8363-RC	CG8363-RC,CG8363-RA,CG8363-RD,CG8363-RE,CG8363-RB,CG8363-RF,CG8363-RG,CG8363-RH,	FBgn0020389,	Papss,	-0.013869	0.261843	0.108472	0.0108468	-1.39248	4.55741e-05	0.000806314
CG8620-RA	CG8620-RA,CG8620-RB,	FBgn0040837,	CG8620,	-2.78067	-0.126211	-0.0304742	0.0457879	0.56379	1.17795e-09	7.37857e-08
CG8738-RA	CG8738-RA,	FBgn0033321,	CG8738,	-1.34863	-1.19594	-2.79136	-3.02674	-0.996851	2.54371e-17	1.66925e-14
CG8800-RA	CG8800-RA,	FBgn0033408,	CG8800,	-0.885975	-0.738395	-0.87874	-0.985255	0.228653	5.95849e-05	0.00101322
CG8864-RA	CG8864-RA,	FBgn0028940,	Cyp28a5,	-2.1622	0.579426	0.322433	0.467144	0.248327	4.01839e-06	9.6368e-05
CG8925-RA	CG8925-RA,CG8925-RB,	FBgn0038404,	CG8925,	-1.97609	0.678156	0.697906	1.01503	0.142333	0.000330612	0.00439035
CG8964-RA	CG8964-RA,	FBgn0033674,	CG8964,	-0.471291	-0.0850004	-0.353831	-0.394487	-0.232049	0.00541325	0.0452001
CG9023-RA	CG9023-RA,CG9023-RB,CG9023-RC,CG9023-RD,CG9023-RE,CG9023-RF,	FBgn0015872,	Drip,	-1.48005	0.786218	0.583593	0.85885	0.638451	0.00145291	0.0150687
CG9064-RA	CG9064-RA,	FBgn0031757,	Ucp4C,	-1.06325	-0.49412	-0.616387	-0.725836	-0.044633	0.00364596	0.0326863
CG9266-RB	CG42238-RC,CG42238-RD,CG42238-RA,CG42238-RB,	FBgn0250867,	CG42238,	-1.22445	-1.24569	-0.139945	-0.106233	0.54385	2.53217e-06	6.43741e-05
CG9520-RB	CG9520-RB,CG9520-RC,CG9520-RA,	FBgn0032078,	C1GalTA,	-2.18566	-0.872483	-1.34291	-0.892938	-1.26486	2.14114e-06	5.51993e-05
CG9614-RA	CG9614-RA,CG9614-RM,	FBgn0003089,	pip,	-3.10329	-1.07355	-0.0549787	-1.59199	-1.15465	1.34959e-08	6.10786e-07
CG9614-RC	CG9614-RC,	FBgn0003089,	pip,	-2.13269	-1.5222	-0.0346985	-1.30349	-1.85916	2.14542e-12	3.24044e-10
CG9614-RD	CG9614-RD,	FBgn0003089,	pip,	-3.89936	-4.3673	0.0162134	-1.82201	-1.78581	2.26444e-12	3.3339e-10
CG9614-RE	CG9614-RL,	FBgn0003089,	pip,	-0.814617	-2.58133	-0.230801	-1.52578	-1.66618	4.19763e-10	2.9907e-08
CG9614-RF	CG9614-RF,	FBgn0003089,	pip,	-3.16057	-4.16388	0.146649	-1.93865	-1.8944	2.01543e-08	8.7641e-07
CG9614-RG	CG9614-RG,	FBgn0003089,	pip,	-0.759231	-0.313988	-0.24123	-1.34824	-1.24449	9.06867e-09	4.32094e-07
CG9614-RH	CG9614-RH,	FBgn0003089,	pip,	-1.21308	-1.99234	-0.346727	-1.88477	-2.0446	2.10042e-12	3.22593e-10
CG9614-RI	CG9614-RI,	FBgn0003089,	pip,	-0.178739	-2.50712	-0.391899	-2.12054	-1.91491	4.20526e-10	2.9907e-08
CG9614-RJ	CG9614-RJ,CG9614-RM,	FBgn0003089,	pip,	-3.1877	-1.56424	-0.218932	-1.80576	-1.73192	1.2717e-16	7.3438e-14
CG9614-RK	CG9614-RK,	FBgn0003089,	pip,	-2.96702	-2.27287	-0.205731	-1.4558	-1.73936	3.10522e-14	8.62117e-12
CG9650-RA	CG9650-RI,CG9650-RG,CG9650-RH,	FBgn0029939,	CG9650,	-0.0444117	-0.809355	-0.631822	-0.414267	-0.478208	0.00130646	0.0138825
CG9653-RA	CG9653-RA,	FBgn0024250,	brk,	0.174849	-0.812488	-0.429181	-0.395268	-0.0243989	0.00225919	0.0219488
CG9664-RA	CG9664-RB,CG9664-RA,CG9664-RC,CG9664-RD,	FBgn0031515,	CG9664,	-0.576392	-0.456558	0.352465	-0.750869	-0.201576	0.00121611	0.013171
CG9717-RA	CG9717-RA,	FBgn0039789,	CG9717,	-1.14619	0.197819	0.205046	0.566166	0.858625	0.00121039	0.0131288
CG9743-RA	CG9743-RA,	FBgn0039756,	CG9743,	-2.252	-0.671973	1.09367	0.828703	0.0314955	0.00016545	0.00240302
CG9768-RA	CG9768-RA,	FBgn0261434,	hkb,	0.125873	-0.901962	-1.75209	-2.10986	-2.48391	1.15382e-14	3.69305e-12
CG9899-RA	CG9899-RA,	FBgn0034829,	CG9899,	0.288423	-0.65294	-1.64247	-2.63988	-0.925689	2.08128e-07	7.08665e-06
CG9918-RC	CG9918-RD,CG9918-RE,	FBgn0038201,	Pk1r,	-1.1019	0.0767961	0.183996	0.543844	0.220023	0.000593278	0.00722189

## Sheet: S3C
# Upregulated direct targets (213 genes, 230 probes)
TargetID	MatchedTranscripts	FBgn	GeneName	st7_8_hom.st7_8_het	st9_hom.st9_het	st10_hom.st10_het	st11_hom.st11_het	st12_13_hom.st12_13_het	P.Value	adj.P.Val
CG10034-RA	CG10034-RC,CG10034-RB,	FBgn0000964,	tj,	0.329895	0.304464	0.632408	1.29656	-0.0026963	0.000156429	0.00229508
CG10051-RA	CG10051-RA,	FBgn0034437,	CG10051,	1.47093	0.708756	1.27889	1.45653	0.913461	1.44004e-07	5.05836e-06
CG10170-RA	CG10170-RA,	FBgn0039085,	CG10170,	-0.152808	-0.29493	0.93519	1.98476	0.282561	5.4954e-08	2.12131e-06
CG10175-RB	CG10175-RB,CG10175-RC,CG10175-RA,	FBgn0039084,	CG10175,	-0.6906	0.188613	1.67705	2.07892	0.0584425	0.00104977	0.011676
CG1019-RA	CG1019-RA,CG1019-RB,	FBgn0014863,	Mlp84B,	-0.126704	0.287363	0.587681	0.969233	0.0727976	0.00156208	0.0160397
CG10433-RA	CG10433-RA,CG10433-RB,	FBgn0034638,	CG10433,	0.817662	-0.231443	1.82699	1.7287	0.873677	0.00214575	0.0209595
CG10573-RA	CG10573-RA,	FBgn0020294,	ko,	-0.612064	0.351958	0.19003	1.06458	-0.0730144	0.000472257	0.0059702
CG10693-RA	CG10693-RB,CG10693-RC,CG10693-RA,CG10693-RD,CG10693-RE,CG10693-RF,CG10693-RH,CG10693-RI,CG10693-RJ,CG10693-RK,CG10693-RL,CG10693-RM,CG10693-RN,CG10693-RO,CG10693-RP,CG10693-RQ,CG10693-RR,CG10693-RS,CG10693-RT,CG10693-RU,	FBgn0003429,	slo,	1.03061	0.385261	0.589256	1.02391	0.379728	0.00326776	0.0297832
CG10737-RC	CG10737-RD,CG10737-RC,CG10737-RT,CG10737-RP,CG10737-RO,	FBgn0034420,	CG10737,	-0.750507	-0.625205	0.997546	0.929058	0.00500641	0.00127396	0.013634
CG10806-RA	CG10806-RB,CG10806-RA,	FBgn0031865,	Nha1,	0.71333	0.598182	0.781035	0.616068	0.710217	5.60045e-07	1.70218e-05
CG10833-RA	CG10833-RA,	FBgn0031689,	Cyp28d1,	0.0354593	0.830276	0.841236	1.25593	0.768845	2.47257e-05	0.000471552
CG11066-RA	CG11066-RB,CG11066-RA,	FBgn0033033,	scaf,	0.35913	0.714091	1.02605	1.5757	0.332059	6.02818e-05	0.00102387
CG11101-RA	CG11101-RB,CG11101-RC,	FBgn0003174,	pwn,	0.314181	0.347866	1.38439	1.46762	0.117727	7.54738e-08	2.86741e-06
CG11242-RA	CG11242-RA,	FBgn0034451,	CG11242,	0.493795	0.318972	1.02365	1.08755	-0.220881	0.00103213	0.0114887
CG11303-RA	CG11303-RA,CG11303-RB,CG11303-RC,	FBgn0020372,	TM4SF,	0.405508	0.550981	1.11525	0.936787	1.35751	3.72991e-10	2.67904e-08
CG11339-RA	CG34347-RB,	FBgn0085376,	CG34347,	0.55241	0.070143	1.42295	0.358294	0.138672	5.0098e-05	0.000875623
CG11372-RA	CG11372-RA,CG11372-RB,CG11372-RE,CG11372-RD,CG11372-RF,	FBgn0031213,	galectin,	-0.504912	0.0100758	0.655535	1.45045	0.20009	9.22834e-05	0.00147541
CG11475-RA	CG11475-RA,	FBgn0034687,	CG11475,	0.838733	0.499455	-0.0757328	-0.0394458	0.586603	0.0002796	0.00379379
CG11491-RA	CG11491-RA,CG11491-RL,	FBgn0000210,	br,	0.170144	0.080684	0.561917	0.728596	-0.2662	0.00616747	0.0499382
CG11546-RA	CG11546-RA,CG11546-RB,CG11546-RD,CG11546-RC,	FBgn0010504,	kermit,	0.561628	0.899987	0.370554	0.192212	-0.0997733	0.000354858	0.00466583
CG11581-RA	CG11581-RA,	FBgn0030540,	CG11581,	0.977103	1.37	0.322736	-0.228721	0.293427	2.39848e-05	0.000460463
CG11641-RA	CG42698-RA,CG42698-RC,	FBgn0261588,	pdm3,	0.444309	0.22539	1.44342	1.35805	0.604456	3.25238e-05	0.000598148
CG11983-RA	CG11983-RA,	FBgn0037654,	CG11983,	0.571492	0.854635	-0.114526	-0.249412	-0.0820229	0.000371053	0.00483473
CG12455-RA	CG42818-RB,	FBgn0262000,	CG42818,	0.436919	0.102073	0.242692	0.239708	0.902479	9.29157e-05	0.00148274
CG12497-RA	CG33950-RB,CG33950-RC,CG33950-RD,CG33950-RI,CG33950-RJ,CG33950-RK,CG33950-RL,CG33950-RS,CG33950-RT,CG33950-RU,CG33950-RW,CG33950-RX,CG33950-RY,CG33950-RZ,	FBgn0261451,	trol,	-0.117529	0.311327	1.12137	1.83889	0.22191	2.93257e-06	7.27449e-05
CG12551-RA	CG43366-RB,	FBgn0263109,	CG43366,	-1.19884	-1.32028	3.27991	3.36764	-0.374884	3.84411e-13	7.11506e-11
CG12557-RA	CG33996-RB,	FBgn0034286,	dpr13,	-0.753744	0.114645	0.507556	1.04137	0.308333	0.00614157	0.0498683
CG12814-RA	CG12814-RB,CG12814-RC,	FBgn0037796,	CG12814,	-0.735463	-0.21729	2.5157	2.51286	-0.0555432	2.53269e-06	6.43741e-05
CG12826-RA	CG12826-RA,	FBgn0033207,	CG12826,	0.0142779	0.894638	0.0752547	0.152481	0.925701	0.000896864	0.0101713
CG12857-RA	CG12857-RA,CG12857-RB,	FBgn0033963,	CG12857,	-0.259219	1.16975	0.186838	0.0197836	0.145887	0.00326395	0.0297673
CG12912-RA	CG12912-RA,	FBgn0033497,	CG12912,	-0.0100142	0.0831604	1.21374	1.31488	-0.224887	6.8063e-07	2.04288e-05
CG13004-RA	CG13004-RA,CG13004-RC,CG13004-RB,CG13004-RD,	FBgn0030797,	CG13004,	-0.260806	0.510405	0.424085	0.767543	0.115099	0.00181179	0.0182668
CG13183-RA	CG13183-RA,	FBgn0033667,	CG13183,	0.249499	1.23968	1.46217	2.02982	0.357186	3.60237e-07	1.14051e-05
CG13209-RA	CG13209-RA,CG13209-RB,CG13209-RC,	FBgn0003382,	sha,	0.393427	0.0986224	4.02523	3.08248	-0.147896	1.64439e-11	1.75852e-09
CG13423-RA	CG13423-RA,	FBgn0034513,	CG13423,	0.274873	1.0325	0.595083	0.682968	-0.0602096	0.000546558	0.0067557
CG13471-RA	CG13471-RA,	FBgn0036443,	CG13471,	0.401682	0.647321	0.82288	0.931856	0.120323	1.38713e-05	0.000283253
CG13492-RB	CG13492-RD,	FBgn0034662,	CG13492,	0.709631	0.638036	1.3428	3.16482	0.650912	0.000363122	0.00475285
CG13559-RA	CG13559-RA,	FBgn0034870,	CG13559,	-0.266632	0.0120169	0.635039	0.941835	0.565376	0.000964169	0.0108072
CG13646-RA	CG13646-RA,	FBgn0039255,	CG13646,	0.600328	1.66073	0.139706	0.0355529	0.336951	0.00228464	0.0221545
CG14035-RA	CG42768-RJ,CG42768-RK,CG42768-RH,CG42768-RI,	FBgn0261836,	Msp-300,	0.252058	0.0855921	0.949306	1.4782	0.276239	4.79778e-07	1.48003e-05
CG14060-RA	CG42665-RD,CG42665-RE,	FBgn0261547,	Exn,	-0.136612	0.0615434	1.44267	1.19513	0.0409266	1.27978e-06	3.50393e-05
CG14196-RA	CG14196-RA,	FBgn0031002,	CG14196,	0.0975552	1.17355	0.05385	-0.00224557	0.527174	0.00431806	0.0377635
CG14317-RA	CG14317-RA,	FBgn0038566,	CG14317,	0.873002	0.801381	1.16811	0.21628	-0.100319	0.000565687	0.00693867
CG14318-RA	CG43102-RF,CG43102-RA,CG43102-RB,CG43102-RC,CG43102-RD,	FBgn0262562,	CG43102,	-0.0444022	-0.0659415	0.325345	0.793514	0.62389	0.00394997	0.0350496
CG14395-RA	CG14395-RB,CG14395-RC,CG14395-RD,	FBgn0038073,	CG14395,	-0.288196	0.451601	2.67954	4.06074	0.23444	8.64697e-11	7.43073e-09
CG14470-RA	CG43366-RB,	FBgn0263109,	CG43366,	-0.963093	-0.012811	2.82947	2.39853	-0.0510962	7.10153e-07	2.10931e-05
CG14477-RA	CG33197-RN,CG33197-RO,CG33197-RP,CG33197-RQ,CG33197-RD,	FBgn0261642,	mbl,	0.227783	0.166637	1.87665	0.931476	0.043835	0.000194347	0.00276696
CG14493-RA	CG33996-RB,	FBgn0034286,	dpr13,	-0.0822169	-0.156404	0.496535	0.995171	0.203528	0.00163381	0.0167048
CG14529-RA	CG14529-RA,	FBgn0039609,	CG14529,	0.230258	2.3397	-0.00480801	-0.132989	-0.0140542	1.08316e-08	5.0607e-07
CG14720-RA	CG14720-RA,	FBgn0037940,	CG14720,	-0.577839	-1.20863	0.686122	1.76067	0.267053	0.00293215	0.0273106
CG14755-RA	CG42698-RC,	FBgn0261588,	pdm3,	0.245015	-0.023889	1.39518	1.27509	0.484519	4.83852e-08	1.88794e-06
CG14900-RA	CG14900-RB,	FBgn0038439,	Cad89D,	-0.411079	0.083202	2.01928	2.50654	-0.76961	1.12081e-07	4.07586e-06
CG14911-RA	CG42747-RC,	FBgn0261801,	CG42747,	0.63435	-0.0605601	0.790862	0.270655	0.211833	0.00247831	0.0237421
CG14996-RB	CG14996-RB,CG14996-RC,	FBgn0035499,	Chd64,	0.0839592	-0.191607	1.27412	1.93883	-0.0384599	1.26458e-08	5.7958e-07
CG15002-RB	CG15002-RB,CG15002-RC,	FBgn0011653,	mas,	0.1409	-0.276173	1.29324	2.16771	0.124834	8.52277e-07	2.49581e-05
CG15080-RA	CG15080-RA,	FBgn0034391,	CG15080,	-0.798563	-0.30865	2.79421	2.76309	0.551712	1.23601e-09	7.69151e-08
CG15083-RA	CG15083-RA,	FBgn0034399,	CG15083,	0.185315	0.103481	0.508087	1.32259	0.825735	1.15383e-05	0.000242119
CG15097-RA	CG15097-RA,CG15097-RC,CG15097-RD,CG15097-RE,	FBgn0034396,	CG15097,	-0.335832	0.601919	0.923502	1.76358	0.206695	1.82224e-05	0.000360874
CG15105-RB	CG15105-RA,CG15105-RB,CG15105-RC,	FBgn0034412,	abba,	0.367997	0.282306	2.44282	2.83066	0.363477	2.30548e-06	5.92246e-05
CG15329-RA	CG15329-RA,	FBgn0029977,	hdm,	-0.20338	1.2182	-0.183058	-0.308105	0.135051	0.00296382	0.0275523
CG15403-RA	CG15403-RA,	FBgn0031504,	CG15403,	0.0696381	-0.322124	0.898167	0.351634	0.137232	5.46485e-05	0.00094148
CG15444-RA	CG15444-RC,CG15444-RB,CG15444-RA,CG15444-RE,CG15444-RF,	FBgn0011603,	ine,	0.96026	0.622026	1.92117	2.51722	0.528534	2.39613e-10	1.80172e-08
CG15589-RA	CG15589-RA,	FBgn0037409,	Osi24,	-0.412867	0.103418	2.06196	2.45696	0.151028	8.60795e-07	2.51565e-05
CG15627-RA	CG15627-RC,CG15627-RB,	FBgn0031634,	Ir25a,	0.859759	1.47812	1.22381	1.17943	0.462326	2.73176e-09	1.51105e-07
CG15822-RC	CG15822-RB,CG15822-RD,	FBgn0035308,	CG15822,	-0.356074	-0.579246	3.04688	2.21072	0.162572	6.20538e-12	7.72302e-10
CG15927-RA	CG15927-RA,	FBgn0030389,	CG15927,	-0.410313	0.26806	0.409932	1.47679	0.341567	0.00248627	0.0237868
CG1632-RA	CG1632-RA,CG1632-RB,	FBgn0030027,	CG1632,	-0.207112	-0.422743	0.801553	1.37625	0.456457	2.8727e-06	7.1753e-05
CG16719-RA	CG16719-RA,	FBgn0036029,	CG16719,	0.629588	0.393837	0.0353244	-0.0339838	0.802458	0.000645348	0.00775939
CG16738-RA	CG16738-RA,	FBgn0003430,	slp1,	0.527171	0.714329	-0.386555	-0.272643	-0.0175332	0.000844937	0.0097665
CG16813-RA	CG16813-RA,	FBgn0032490,	CG16813,	0.514059	0.112758	0.229689	0.423045	0.537731	0.00611272	0.0497179
CG17211-RA	CG17211-RA,	FBgn0032414,	CG17211,	0.248919	0.508135	2.73911	2.40727	0.143567	6.29658e-12	7.76954e-10
CG1722-RA	CG1722-RA,	FBgn0031168,	CG1722,	-0.134201	0.0976398	1.13565	0.256701	0.0190032	0.000251167	0.00344032
CG17248-RB	CG17248-RG,CG17248-RI,CG17248-RJ,CG17248-RK,	FBgn0013342,	n-syb,	-0.210083	0.341962	0.890519	1.92459	-0.136855	8.75904e-06	0.000192472
CG17352-RC	CG17352-RC,CG17352-RB,CG17352-RA,CG17352-RD,	FBgn0035880,	CG17352,	0.432384	1.45093	-0.0630179	0.590256	1.11295	7.51927e-06	0.000168043
CG17533-RA	CG17533-RA,	FBgn0063492,	GstE8,	-0.303683	-0.420236	0.282471	0.44085	1.30295	0.0033914	0.0307162
CG17549-RA	CG17549-RB,CG17549-RC,CG17549-RA,CG17549-RD,CG17549-RE,	FBgn0032774,	CG17549,	0.0254304	0.343481	1.17927	0.839761	0.250424	0.000561723	0.00691945
CG17608-RA	CG17608-RA,CG17608-RB,CG17608-RC,	FBgn0026718,	fu12,	-0.224238	1.14593	0.945057	0.949753	-0.468277	0.00150535	0.0155123
CG17795-RA	CG17795-RB,	FBgn0035623,	mthl2,	-0.255433	1.33241	0.245689	0.100739	-0.21632	1.34972e-05	0.000276396
CG17928-RA	CG17928-RA,CG17928-RB,	FBgn0032603,	CG17928,	-0.222511	1.73059	1.24078	1.02489	1.03397	2.25823e-05	0.0004382
CG18023-RA	CG18023-RA,CG18023-RB,CG18023-RD,CG18023-RE,	FBgn0004865,	Eip78C,	0.512969	-0.472818	2.41088	2.42505	0.0191591	2.13565e-09	1.21867e-07
CG18128-RA	CG18128-RA,	FBgn0034898,	CG18128,	0.408256	0.50414	0.541903	0.463968	0.786806	0.00129093	0.0137747
CG18251-RA	CG42768-RB,CG42768-RF,	FBgn0261836,	Msp-300,	0.379477	0.121568	1.49784	2.01673	0.404444	0.000877686	0.0100283
CG18266-RA	CG18266-RA,	FBgn0031724,	CG18266,	0.00318765	-0.0172429	0.982627	1.1276	0.949611	1.32762e-07	4.7093e-06
CG18279-RB	CG18279-RB,	FBgn0033835,	IM10,	0.296447	0.899902	0.527234	0.514221	0.18194	0.0015007	0.0154755
CG18314-RA	CG18314-RA,CG18314-RB,CG18314-RC,	FBgn0035538,	DopEcR,	0.672285	0.122163	1.22175	0.977459	-0.102014	0.00327058	0.0297901
CG18449-RA	CG18449-RA,	FBgn0033285,	CG18449,	0.0107206	0.0809204	1.48952	1.27912	0.853962	7.11529e-07	2.10931e-05
CG1851-RA	CG1851-RA,	FBgn0026602,	Ady43A,	1.23125	0.807316	1.22033	1.49746	-0.171682	9.98257e-06	0.000215102
CG18525-RA	CG18525-RA,CG18525-RB,	FBgn0028984,	Spn5,	0.277634	0.24032	0.37145	1.26834	0.149474	0.000643974	0.00775939
CG18869-RA	CG18869-RA,	FBgn0042179,	CG18869,	-0.43037	0.900984	0.716721	1.16473	0.465826	0.000327569	0.00435864
CG1954-RA	CG1954-RA,CG1954-RB,	FBgn0003093,	Pkc98E,	0.237777	-0.482293	1.06911	0.254334	-0.144306	0.000886549	0.010086
CG2016-RB	CG2016-RB,CG2016-RC,CG2016-RD,	FBgn0250839,	CG2016,	-0.450446	0.101102	0.666789	1.58035	0.383637	0.000514695	0.00644631
CG2114-RA	CG2114-RA,CG2114-RB,	FBgn0035385,	FR,	0.266608	0.117092	0.429896	1.10234	0.210858	0.00270846	0.0255736
CG2239-RC	CG2239-RC,	FBgn0027654,	jdp,	0.113585	0.377369	0.946068	1.27545	0.609507	0.000320697	0.00427507
CG2297-RA	CG2297-RA,	FBgn0033268,	Obp44a,	0.409814	0.694163	1.11117	0.900598	0.950054	5.42999e-05	0.000937712
CG2666-RB	CG2666-RA,CG2666-RC,CG2666-RD,	FBgn0001311,	kkv,	-0.186413	0.694227	0.820904	1.68232	0.334624	3.75489e-07	1.18361e-05
CG2736-RA	CG2736-RA,	FBgn0035090,	CG2736,	0.258299	-0.35901	0.401997	1.47655	0.168828	0.00140227	0.01467
CG2803-RA	CG2803-RA,CG2803-RB,	FBgn0035083,	Tina-1,	0.291353	0.545458	1.16146	1.07972	1.16115	0.000166597	0.00241483
CG30004-RA	CG42347-RC,CG42347-RD,	FBgn0259678,	sqa,	1.08486	0.6987	0.999877	0.731334	0.160169	0.000960249	0.0107717
CG3001-RA	CG3001-RA,CG3001-RB,	FBgn0001186,	Hex-A,	0.215374	-0.797239	1.06727	0.737026	0.0154622	0.0041861	0.0367832
CG3002-RB	CG3002-RB,	FBgn0030141,	Gga,	0.671661	0.423885	1.12062	1.11353	-0.0510173	0.0050925	0.0431457
CG30092-RC	CG30092-RC,CG30092-RL,CG30092-RG,CG30092-RH,CG30092-RJ,CG30092-RK,	FBgn0028371,	jbug,	0.671486	0.204774	1.02473	0.762782	0.372145	5.03501e-05	0.000877903
CG3009-RA	CG3009-RA,CG3009-RB,	FBgn0029720,	CG3009,	0.244921	0.590873	-0.270417	-0.382834	0.038438	0.00517676	0.0436293
CG30296-RA	CG30296-RD,CG30296-RC,CG30296-RE,CG30296-RG,CG30296-RH,CG30296-RI,CG30296-RJ,CG30296-RK,CG30296-RL,CG30296-RM,CG30296-RN,CG30296-RO,CG30296-RP,CG30296-RQ,CG30296-RR,CG30296-RS,CG30296-RT,	FBgn0050296,	RIC-3,	0.609664	0.815333	1.24321	1.26143	-0.167822	8.25012e-06	0.000181843
CG30440-RA	CG30440-RA,	FBgn0050440,	CG30440,	0.464375	0.307218	0.9692	1.43978	-0.548771	6.50711e-05	0.00108983
CG30445-RA	CG30445-RA,	FBgn0259977,	Tdc1,	0.472581	-0.121823	0.594104	0.549637	1.11992	0.00214529	0.0209595
CG30483-RA	CG30483-RA,CG30483-RB,	FBgn0040752,	Prosap,	0.653265	0.648122	1.43895	0.967107	0.97008	3.93505e-07	1.22966e-05
CG3074-RB	CG3074-RB,CG3074-RA,	FBgn0034709,	Swim,	-0.236244	0.14112	0.517526	1.09379	0.534	0.00407096	0.0359465
CG31092-RA	CG31092-RA,CG31092-RB,CG31092-RC,CG31092-RD,CG31092-RE,CG31092-RF,CG31092-RG,	FBgn0051092,	LpR2,	0.587463	-1.27603	0.707281	1.59102	0.225572	0.00335445	0.0304388
CG31094-RB	CG31094-RD,CG31094-RG,CG31094-RH,CG31094-RI,CG31094-RJ,CG31094-RK,CG31094-RL,	FBgn0066101,	LpR1,	0.878931	0.104074	0.697128	0.773341	-0.277077	0.00247377	0.0237301
CG31140-RA	CG31140-RA,CG31140-RB,CG31140-RG,	FBgn0051140,	CG31140,	-0.0142887	-0.650075	0.687148	1.23783	0.0388909	0.0045695	0.0395977
CG31145-RB	CG31145-RA,CG31145-RB,CG31145-RC,	FBgn0051145,	CG31145,	-0.439751	0.228557	1.49572	0.62282	0.160259	0.000128512	0.00195167
CG31176-RA	CG31176-RA,	FBgn0051176,	CG31176,	-0.346333	0.235344	2.61977	2.91137	0.177764	2.28588e-08	9.7637e-07
CG31559-RA	CG31559-RA,	FBgn0051559,	CG31559,	-0.0343738	0.0118926	2.00277	2.70768	0.122866	1.71978e-09	1.01341e-07
CG31666-RD	CG31666-RH,CG31666-RD,CG31666-RA,CG31666-RE,CG31666-RF,CG31666-RG,	FBgn0086758,	chinmo,	0.0995588	-0.374097	2.15622	0.381051	-0.444046	1.62039e-06	4.2861e-05
CG31764-RB	CG31764-RA,CG31764-RB,CG31764-RD,CG31764-RE,CG31764-RF,	FBgn0043841,	vir-1,	-1.57182	-0.0843191	1.40991	0.739289	0.55538	3.29783e-10	2.41679e-08
CG31764-RC	CG31764-RC,CG31764-RA,CG31764-RB,CG31764-RF,	FBgn0043841,	vir-1,	0.663755	0.368153	0.861861	0.763534	0.628694	0.00292637	0.0272743
CG31871-RA	CG31871-RA,	FBgn0051871,	CG31871,	-0.120918	-0.408948	0.576924	1.7515	-0.0739407	2.07797e-05	0.00040595
CG32030-RA	CG42610-RE,CG42610-RD,CG32030-RA,CG42610-RC,CG42610-RF,CG42610-RG,CG42610-RH,	FBgn0261259,	Fhos,	-1.30431	-1.23077	2.08681	0.82861	0.0783722	0.000533722	0.0066254
CG32048-RA	CG32048-RA,CG32048-RB,	FBgn0261555,	CG42673,	-0.443383	0.32216	1.59571	2.00244	0.29028	8.03189e-09	3.95344e-07
CG32130-RA	CG32130-RA,CG32130-RB,CG32130-RC,CG32130-RD,CG32130-RE,CG32130-RF,CG32130-RG,	FBgn0086708,	stv,	-0.535087	-0.191022	0.625872	0.811135	1.35161	7.84886e-05	0.0012862
CG32159-RB	CG32159-RB,	FBgn0261799,	dsx-c73A,	-0.68168	0.625046	1.61858	2.11521	0.117575	6.80777e-05	0.001131
CG32169-RA	CG32169-RE,CG32169-RF,CG32169-RA,CG32169-RB,CG32169-RC,CG32169-RD,	FBgn0260943,	Rbp6,	0.411559	-0.190122	0.612612	1.23104	0.0111159	0.00191772	0.0191732
CG32183-RA	CG32183-RA,CG32183-RB,	FBgn0052183,	Ccn,	-0.42272	0.158108	0.381048	0.773084	0.547181	0.00203901	0.0200936
CG32234-RA	CG42664-RB,CG43225-RC,CG43225-RD,CG43225-RE,	FBgn0262870,	axo,	1.44842	0.216901	0.475718	-0.141416	-0.087312	2.0579e-05	0.000402573
CG32239-RA	CG32239-RA,CG32239-RB,	FBgn0035574,	Gef64C,	-0.629947	-0.821802	1.41941	1.75555	0.202321	5.65592e-06	0.000130857
CG32242-RA	CG42576-RF,CG42576-RD,	FBgn0261526,	NT1,	-0.530299	0.0951866	2.08129	2.87195	0.75878	8.75983e-09	4.21552e-07
CG32244-RB	CG42576-RC,CG42576-RB,CG42576-RE,	FBgn0261526,	NT1,	-2.12526	0.244187	1.40913	1.9273	0.511351	7.6928e-11	6.65035e-09
CG32307-RA	CG33484-RH,CG33484-RK,	FBgn0052311,	zormin,	-0.049219	1.15429	0.409126	0.968477	0.126627	0.000200889	0.00284615
CG32310-RA	CG33484-RE,CG33484-RH,CG33484-RI,CG33484-RJ,	FBgn0052311,	zormin,	-0.28005	0.539303	2.71452	3.52547	0.219886	1.37837e-08	6.21861e-07
CG32384-RA	CG33556-RA,CG33556-RB,	FBgn0053556,	form3,	-0.420647	-0.268445	1.8521	1.85105	0.325801	7.64822e-09	3.79441e-07
CG32490-RH	CG32490-RJ,CG32490-RK,CG32490-RI,CG32490-RC,CG32490-RA,CG32490-RG,CG32490-RH,CG32490-RL,CG32490-RM,CG32490-RN,CG32490-RO,CG32490-RP,CG32490-RR,CG32490-RS,CG32490-RU,CG32490-RV,CG32490-RW,CG32490-RX,CG32490-RY,	FBgn0041605,	cpx,	0.472141	0.113244	1.17775	1.43375	-0.469526	0.0011007	0.0121634
CG32633-RA	CG32633-RA,CG32633-RB,	FBgn0052633,	CG32633,	-0.589213	0.168601	0.296938	1.36674	0.539783	0.00138711	0.0145325
CG33138-RA	CG33138-RA,CG33138-RB,	FBgn0053138,	CG33138,	0.207306	0.779583	1.06594	1.15591	0.683943	1.02469e-06	2.9121e-05
CG33197-RA	CG33197-RA,	FBgn0261642,	mbl,	0.853241	0.138702	1.15739	0.170122	0.0308704	0.000848593	0.00979225
CG33197-RB	CG33197-RB,	FBgn0261642,	mbl,	0.619662	-0.120355	1.46544	0.0720689	-0.102874	2.49554e-05	0.000474054
CG3328-RA	CG3328-RA,	FBgn0034985,	CG3328,	0.431279	0.528242	1.18417	1.86664	-0.0747266	0.00476347	0.0409346
CG33484-RA	CG33484-RE,CG33484-RF,CG33484-RG,CG33484-RI,CG33484-RJ,	FBgn0052311,	zormin,	-0.423379	-0.0170244	1.11087	2.00963	0.173621	1.93089e-07	6.62145e-06
CG3413-RB	CG3413-RD,CG3413-RC,CG3413-RA,CG3413-RB,	FBgn0034718,	wdp,	-0.184323	-0.0430125	0.711314	1.02175	0.461258	0.000914615	0.0103482
CG3565-RA	CG3565-RA,	FBgn0035034,	CG3565,	1.28753	0.0896481	-0.00491526	-0.171567	0.352726	0.00191285	0.0191378
CG3714-RE	CG3714-RC,CG3714-RD,CG3714-RA,CG3714-RB,CG3714-RE,CG3714-RF,	FBgn0031589,	CG3714,	0.206579	0.555145	0.576863	0.52139	-0.0646302	0.00093571	0.0105373
CG3985-RC	CG3985-RE,CG3985-RA,CG3985-RF,CG3985-RD,	FBgn0004575,	Syn,	0.379121	0.0744566	0.621154	1.17741	-0.123548	0.00307917	0.0284233
CG40378-RA	CG40378-RB,	FBgn0058378,	CG40378,	0.275484	0.142036	0.763314	0.606808	0.227194	0.00283988	0.0265368
CG4059-RA	CG4059-RB,CG4059-RA,CG4059-RC,	FBgn0001078,	ftz-f1,	0.922552	0.595988	2.2623	2.74961	0.11077	0.00201487	0.0199238
CG4226-RA	CG4226-RC,	FBgn0046113,	GluRIIC,	-0.0893605	0.471341	2.08436	3.17749	0.672377	7.97208e-06	0.000176794
CG4306-RA	CG4306-RA,	FBgn0036787,	CG4306,	-0.489769	-0.296939	1.34047	0.988853	0.515706	0.00015207	0.00224795
CG4346-RA	CG4346-RA,	FBgn0250862,	CG42237,	0.0193585	0.30019	0.87923	2.0504	0.361797	0.00126353	0.0135424
CG4354-RA	CG4354-RA,	FBgn0005638,	slbo,	-0.678218	-0.0200977	1.65014	2.74895	0.133937	0.00021366	0.00300644
CG4373-RA	CG4373-RA,	FBgn0034756,	Cyp6d2,	0.670638	1.32811	1.57249	1.06926	0.510872	1.29204e-10	1.07625e-08
CG4374-RA	CG4374-RC,CG4374-RB,	FBgn0039078,	CG4374,	0.325142	0.280916	1.72941	1.77055	-0.213021	3.54552e-06	8.58838e-05
CG4509-RB	CG42601-RC,CG42601-RD,CG42601-RE,CG42601-RF,CG42601-RG,	FBgn0261053,	Cad86C,	1.02811	-0.254772	1.20967	0.541461	0.172779	0.000624097	0.00756514
CG4581-RA	CG4581-RA,	FBgn0025352,	Thiolase,	0.439644	0.920596	0.587036	0.776094	0.0666297	0.000873831	0.0100271
CG4733-RA	CG4733-RB,CG4733-RC,CG4733-RD,	FBgn0038744,	CG4733,	-0.112995	-0.392894	1.13676	0.417202	0.0986431	0.00193412	0.0192705
CG4859-RA	CG4859-RC,CG4859-RE,CG4859-RH,CG4859-RI,CG4859-RJ,CG4859-RK,CG4859-RL,	FBgn0035049,	Mmp1,	0.412154	-0.165182	1.03142	1.70517	-0.0283617	3.17345e-07	1.02266e-05
CG4859-RB	CG4859-RD,CG4859-RF,CG4859-RG,	FBgn0035049,	Mmp1,	0.103528	0.100271	0.502849	1.05644	-0.0494642	0.000166138	0.00241058
CG4928-RA	CG4928-RA,CG4928-RB,	FBgn0027556,	CG4928,	-0.0987053	0.234415	1.44896	2.43556	0.532777	4.36888e-08	1.71863e-06
CG4999-RC	CG4999-RB,CG4999-RA,CG4999-RC,	FBgn0035936,	Tsp66E,	-0.683345	-0.0515564	2.6432	3.26139	0.0825301	4.30584e-09	2.28542e-07
CG5001-RA	CG5001-RB,CG5001-RC,CG5001-RA,	FBgn0031322,	CG5001,	-0.725971	-0.437853	1.88662	2.72388	0.235722	4.65548e-10	3.26268e-08
CG5008-RA	CG5008-RA,	FBgn0040321,	GNBP3,	0.169683	1.22392	0.500614	0.793409	0.374369	0.000655453	0.00784642
CG5065-RA	CG5065-RA,CG5065-RB,CG5065-RC,CG5065-RD,CG5065-RE,	FBgn0034145,	CG5065,	0.0837952	-0.241775	1.16511	0.779993	-0.24236	0.000420027	0.00537582
CG5156-RA	CG5156-RA,	FBgn0259229,	CG42329,	-0.13411	1.17796	1.23163	1.19258	0.552549	6.47888e-05	0.00108636
CG5320-RA	CG5320-RF,CG5320-RA,CG5320-RB,	FBgn0001098,	Gdh,	0.336712	0.590633	0.267734	1.18485	0.0930072	0.000110164	0.00170648
CG5550-RA	CG5550-RA,CG5550-RB,	FBgn0034160,	CG5550,	-0.103012	1.73465	0.171513	-0.780038	0.107377	1.35435e-05	0.000276952
CG5575-RA	CG5575-RA,	FBgn0011236,	ken,	-0.209621	-0.352364	0.986924	2.63636	0.251219	8.06087e-09	3.95344e-07
CG5656-RA	CG5656-RA,CG5656-RB,	FBgn0037083,	CG5656,	-0.275448	-0.170258	0.389385	1.47835	-0.00219877	1.32053e-05	0.000271187
CG5789-RA	CG5789-RA,CG5789-RB,	FBgn0039207,	CG5789,	0.843008	0.830662	1.76544	2.20839	0.0145446	0.000154791	0.002278
CG5835-RA	CG5835-RA,	FBgn0038682,	CG5835,	-0.53387	0.154877	1.48529	2.07883	0.495713	1.50381e-07	5.24409e-06
CG5911-RB	CG5911-RB,	FBgn0038874,	ETHR,	0.242443	-0.230023	0.576516	1.29429	0.199	0.000879484	0.0100283
CG5984-RA	CG5984-RA,	FBgn0039500,	CG5984,	1.08006	0.221991	0.509995	0.944896	0.0965938	0.0010708	0.0118825
CG6084-RB	CG6084-RB,CG6084-RA,CG6084-RC,CG6084-RD,	FBgn0086254,	CG6084,	-0.238486	-0.0269937	1.00997	2.67481	0.248237	6.863e-05	0.00113886
CG6118-RA	CG6118-RB,CG6118-RC,	FBgn0038339,	CG6118,	-0.356689	0.368732	1.86862	3.7775	1.02284	9.45104e-06	0.000205489
CG6175-RB	CG6175-RB,	FBgn0036152,	CG6175,	0.416886	-0.338333	1.0773	1.2827	0.0743695	0.00316893	0.02914
CG6280-RA	CG6280-RA,	FBgn0033866,	CG6280,	0.412239	-0.343163	0.191229	0.052986	1.2345	0.00123984	0.0133696
CG6385-RA	CG6385-RA,	FBgn0034276,	CG6385,	1.41161	0.488141	1.26361	1.0483	0.879765	9.89313e-13	1.66078e-10
CG6433-RA	CG6433-RA,CG6433-RB,CG6433-RC,	FBgn0003187,	qua,	-0.167575	0.428513	1.68055	2.11462	0.27414	1.19897e-06	3.32876e-05
CG6494-RA	CG6494-RA,CG6494-RB,	FBgn0001168,	h,	0.615854	0.625138	0.341826	0.270623	0.16555	0.00176669	0.0178987
CG6604-RA	CG6604-RA,	FBgn0016660,	H15,	0.441284	-0.314115	0.896865	0.942129	0.133461	9.1856e-06	0.000200321
CG6660-RA	CG6660-RA,	FBgn0039030,	CG6660,	0.452594	0.82699	0.306051	0.000739258	-0.2809	0.00134218	0.0141472
CG6739-RA	CG6739-RA,	FBgn0031926,	CG6739,	-0.867029	0.895731	1.18865	0.875396	-0.169639	0.00354809	0.031935
CG6816-RA	CG6816-RA,CG6816-RB,	FBgn0010383,	Cyp18a1,	-0.5925	0.853752	0.874022	1.20881	-0.373276	0.00171207	0.0173728
CG6867-RA	CG6867-RA,	FBgn0030887,	CG6867,	0.0486458	-0.112227	1.68775	1.87242	0.139157	1.9128e-09	1.09583e-07
CG6989-RA	CG33976-RA,CG33976-RF,CG33976-RC,CG33976-RD,CG33976-RE,	FBgn0038063,	Octbeta2R,	0.385903	-0.0787706	0.37783	0.821545	0.670018	0.00190587	0.0190812
CG6992-RI	CG6992-RI,	FBgn0004620,	GluRIIA,	-0.00365853	0.620083	1.25659	2.48725	0.558707	6.74754e-07	2.02946e-05
CG7176-RB	CG7176-RA,CG7176-RF,CG7176-RB,CG7176-RC,CG7176-RD,CG7176-RG,CG7176-RH,CG7176-RI,CG7176-RJ,	FBgn0001248,	Idh,	-0.673658	-0.275131	0.965184	1.98218	0.273718	0.000178046	0.0025564
CG7236-RA	CG7236-RA,CG7236-RB,	FBgn0031730,	CG7236,	0.505413	0.473338	1.31659	0.780038	-0.318201	3.06192e-05	0.000567458
CG7251-RA	CG7251-RA,	FBgn0031723,	CG7251,	0.0220775	0.657944	1.60346	1.31265	1.12679	5.57629e-05	0.000958392
CG7301-RA	CG33547-RB,CG33547-RP,CG33547-RC,CG33547-RD,CG33547-RF,CG33547-RG,CG33547-RH,CG33547-RI,CG33547-RJ,CG33547-RK,CG33547-RL,CG33547-RM,CG33547-RN,CG33547-RO,	FBgn0053547,	Rim,	0.147302	0.107141	0.480344	1.41893	0.174283	0.000660903	0.0079051
CG7305-RA	CG33547-RB,CG33547-RP,CG33547-RC,CG33547-RD,CG33547-RF,CG33547-RG,CG33547-RH,CG33547-RI,CG33547-RJ,CG33547-RK,CG33547-RL,CG33547-RM,CG33547-RN,CG33547-RO,	FBgn0053547,	Rim,	0.470164	0.323566	0.828055	1.84853	0.233181	3.33098e-05	0.000611047
CG7321-RA	CG33547-RB,CG33547-RP,CG33547-RC,CG33547-RD,CG33547-RF,CG33547-RG,CG33547-RH,CG33547-RJ,CG33547-RK,CG33547-RL,CG33547-RM,CG33547-RN,CG33547-RO,	FBgn0053547,	Rim,	0.342189	0.330324	0.835661	1.77654	0.246207	0.00595406	0.0487295
CG7422-RA	CG7422-RB,CG7422-RC,	FBgn0035815,	Snmp2,	0.0768383	0.139273	0.703253	1.36619	0.257102	0.000750172	0.0088194
CG7447-RA	CG7447-RA,CG7447-RB,	FBgn0035539,	slow,	-0.250399	0.605476	1.59793	1.30271	-0.110994	7.44068e-06	0.000166544
CG7525-RA	CG7525-RA,	FBgn0014073,	Tie,	-0.314748	0.934481	0.623638	1.29394	0.176555	0.00115691	0.0126629
CG7665-RB	CG7665-RA,CG7665-RB,	FBgn0016650,	Lgr1,	0.0801982	1.14975	1.19877	0.928074	0.194583	1.05024e-06	2.97299e-05
CG7678-RA	CG7678-RA,	FBgn0038613,	Vha100-4,	0.680699	0.444579	1.215	1.77087	0.355086	1.57128e-06	4.1821e-05
CG7737-RA	CG7737-RA,	FBgn0033584,	CG7737,	0.547003	0.105396	0.948606	1.76311	0.0787226	1.57319e-05	0.000316766
CG7847-RA	CG7847-RA,CG7847-RB,CG7847-RC,CG7847-RD,	FBgn0003499,	sr,	0.0602976	-0.114752	1.40374	1.11975	-0.322927	5.78911e-05	0.000987912
CG7896-RA	CG7896-RA,	FBgn0039728,	CG7896,	-0.0413961	-0.385414	2.32913	2.46942	0.0952653	2.31185e-09	1.30376e-07
CG7981-RE	CG33950-RD,CG33950-RB,CG33950-RC,CG33950-RD,CG33950-RI,CG33950-RK,CG33950-RL,CG33950-RM,CG33950-RO,CG33950-RS,CG33950-RT,CG33950-RU,CG33950-RW,CG33950-RX,CG33950-RY,CG33950-RZ,CG33950-RA,	FBgn0261451,	trol,	0.0557762	0.349097	1.00007	1.89412	0.305275	0.000763623	0.00895566
CG8008-RA	CG8008-RA,CG8008-RB,	FBgn0033387,	CG8008,	0.605561	0.918887	0.648444	0.656534	0.211212	2.17303e-05	0.000423946
CG8086-RB	CG8086-RA,CG8086-RB,CG8086-RK,	FBgn0032010,	CG8086,	0.480612	0.739693	0.284503	0.734529	0.210346	0.00517043	0.0436268
CG8086-RC	CG8086-RG,CG8086-RH,CG8086-RI,CG8086-RJ,CG8086-RK,CG8086-RL,CG8086-RN,CG8086-RM,CG8086-RO,CG8086-RP,	FBgn0032010,	CG8086,	-0.386955	0.763506	0.550609	0.736986	0.185789	0.00162158	0.0165916
CG8127-RA	CG8127-RC,CG8127-RA,CG8127-RF,	FBgn0000568,	Eip75B,	-0.601426	-0.358956	0.655651	0.246642	-0.0914409	0.00441846	0.0384476
CG8170-RA	CG8170-RA,CG8170-RB,	FBgn0033365,	CG8170,	-0.335753	0.386818	2.0282	2.20193	0.0405207	0.00302109	0.0279945
CG8428-RB	CG8428-RE,CG8428-RD,CG8428-RC,CG8428-RB,CG8428-RA,	FBgn0086676,	spin,	0.635044	0.0773588	0.0817198	-0.220868	-0.225045	0.00565082	0.046671
CG8441-RA	CG8441-RA,CG8441-RB,	FBgn0034086,	CG8441,	0.746193	0.843602	0.784247	0.41199	-0.0610343	0.00016753	0.00242105
CG8451-RA	CG8451-RA,	FBgn0031998,	CG8451,	1.11259	0.180352	0.387057	0.502671	0.542935	0.00222914	0.0216715
CG8701-RA	CG8701-RA,	FBgn0033287,	CG8701,	0.119062	0.333733	1.17659	1.26888	0.917353	8.50768e-09	4.13553e-07
CG8785-RA	CG8785-RB,CG8785-RA,	FBgn0033760,	CG8785,	0.0721814	0.571699	1.05812	1.99615	0.789029	1.14776e-05	0.000241198
CG8795-RA	CG8795-RA,CG8795-RB,CG8795-RC,	FBgn0038139,	CG8795,	0.334103	0.713522	0.557972	1.37497	0.137698	2.69447e-05	0.000507171
CG8920-RA	CG8920-RB,CG8920-RA,CG8920-RF,CG8920-RD,	FBgn0027529,	CG8920,	-0.252588	-0.407776	0.376644	0.834416	-0.0335293	0.0024287	0.0233288
CG8920-RC	CG8920-RB,CG8920-RF,	FBgn0027529,	CG8920,	-0.341447	-0.613132	0.539941	0.767702	-0.120517	0.00243355	0.0233598
CG8927-RA	CG8927-RA,CG8927-RB,	FBgn0038405,	CG8927,	-0.526036	0.876211	0.228564	0.209068	0.373613	0.00544427	0.0454329
CG8965-RA	CG8965-RA,	FBgn0031745,	CG8965,	0.508374	0.321951	0.849672	0.829363	0.515062	0.000233933	0.00324436
CG8982-RA	CG8982-RA,	FBgn0002855,	Acp26Aa,	0.515695	1.95127	-0.135354	0.102091	0.39208	8.3636e-05	0.00135517
CG9089-RA	CG9089-RA,	FBgn0030805,	wus,	-0.435061	1.00924	0.414648	0.784438	0.223449	5.33218e-05	0.000925248
CG9155-RC	CG9155-RC,CG9155-RB,CG9155-RD,CG9155-RA,	FBgn0010246,	Myo61F,	0.0101889	0.0813973	0.836681	1.28354	-0.0465589	0.000101345	0.00159381
CG9280-RC	CG9280-RC,CG9280-RB,CG9280-RA,CG9280-RD,	FBgn0001114,	Glt,	-0.609457	-0.670871	0.624812	1.93942	0.405183	2.00509e-05	0.000393308
CG9372-RA	CG9372-RA,	FBgn0036891,	CG9372,	0.298099	0.204683	0.654046	0.847056	0.358679	0.00133108	0.0140783
CG9432-RA	CG9432-RA,CG9432-RG,CG9432-RL,CG9432-RM,	FBgn0010482,	l(2)01289,l(2)01289,l(2)01289,l(2)01289,	-0.0208225	0.252667	0.88891	2.4887	0.220114	1.64058e-05	0.000328502
CG9432-RB	CG9432-RB,CG9432-RH,CG9432-RF,CG9432-RJ,CG9432-RK,	FBgn0010482,	l(2)01289,l(2)01289,l(2)01289,l(2)01289,l(2)01289,	0.258342	-0.546353	0.598616	1.85355	0.563453	4.6547e-05	0.000818514
CG9434-RA	CG9434-RA,	FBgn0037724,	Fst,	-0.196527	0.397787	0.494568	1.11821	1.24269	0.00560549	0.0464561
CG9438-RA	CG9438-RA,	FBgn0000473,	Cyp6a2,	0.608249	2.0386	0.766509	0.61725	0.962631	7.37553e-08	2.80951e-06
CG9527-RA	CG9527-RA,CG9527-RB,CG9527-RC,	FBgn0031813,	CG9527,	0.912947	0.720707	1.21739	0.976846	0.780473	3.95814e-09	2.10862e-07
CG9565-RA	CG9565-RA,CG9565-RB,CG9565-RC,	FBgn0031081,	Nep3,	0.691535	-0.43593	0.328102	0.765219	-0.395621	0.000509146	0.00640291
CG9587-RA	CG42230-RC,CG42230-RJ,CG42230-RK,	FBgn0087007,	bbg,	-0.515197	0.236918	2.09644	2.46416	0.303524	6.09859e-12	7.65611e-10
CG9889-RA	CG9889-RA,	FBgn0041712,	yellow-d,	-0.387112	-0.394738	0.898585	1.49841	-0.309177	8.79158e-05	0.00141498
CG9952-RA	CG9952-RA,CG9952-RB,	FBgn0020257,	ppa,	0.554216	-0.123914	0.728359	0.560508	0.133635	0.00413929	0.0364384
CG9972-RA	CG9972-RA,	FBgn0035379,	spz5,	-0.133516	0.254655	0.504143	1.60902	0.353393	2.48868e-05	0.000473375
CG9990-RB	CG9990-RA,CG9990-RB,CG9990-RD,CG9990-RE,CG9990-RF,	FBgn0039594,	CG9990,	-0.761864	0.443431	0.997615	1.60546	-0.123539	0.000104853	0.00163473
CR32314-RA	CG17248-RG,CG17248-RI,CG17248-RJ,CG17248-RK,	FBgn0013342,	n-syb,	-0.0578888	0.00463869	0.982161	1.78178	-0.178576	1.04624e-05	0.000224437
CR33327-RA	CG42387-RA,CG42386-RA,CG42385-RA,CG42384-RB,	FBgn0259733,FBgn0259732,FBgn0259731,FBgn0259730,	tal-AA,tal-3A,tal-2A,tal-1A,	-0.0874003	0.191215	0.577275	1.22067	-0.0270431	0.00107006	0.0118825

## Sheet: S3D
# Variable direct targets (131 genes, 137 probes)
TargetID	MatchedTranscripts	FBgn	GeneName	st7_8_hom.st7_8_het	st9_hom.st9_het	st10_hom.st10_het	st11_hom.st11_het	st12_13_hom.st12_13_het	P.Value	adj.P.Val
CG10112-RA	CG10112-RA,	FBgn0033942,	Cpr51A,	-1.55792	0.772001	0.941584	2.21711	0.351671	5.0221e-05	0.000876712
CG10200-RA	CG10200-RA,	FBgn0033968,	CG10200,	-2.46175	-0.140876	0.994968	1.59463	0.414452	3.26781e-13	6.20754e-11
CG10200-RB	CG10200-RB,CG10200-RA,	FBgn0033968,	CG10200,	-1.85755	0.176953	1.10761	1.79254	0.225441	9.64762e-09	4.56664e-07
CG10211-RA	CG10211-RA,	FBgn0032685,	CG10211,	-2.20466	0.716914	2.09083	3.51672	-0.362814	8.54489e-05	0.00138144
CG10244-RA	CG10244-RA,	FBgn0022800,	Cad96Ca,	-0.756467	-0.585422	1.11291	1.45877	0.163675	8.00398e-06	0.000177229
CG10287-RA	CG10287-RA,CG10287-RB,	FBgn0026077,	Gasp,	-3.82061	0.808911	4.06615	4.40518	0.335068	1.76238e-15	6.52398e-13
CG10571-RA	CG10571-RA,CG10571-RB,	FBgn0015904,	ara,	-0.908897	-0.326606	1.12916	0.270296	0.0343631	0.000873489	0.0100271
CG10591-RA	CG10591-RA,	FBgn0035621,	CG10591,	-5.21527	-1.07691	4.88746	3.455	0.0146652	1.02775e-15	4.23934e-13
CG10596-RA	CG10596-RA,CG10596-RB,CG10596-RC,	FBgn0015766,	Msr-110,	-2.3131	0.0432283	2.6825	2.77612	0.0884034	1.81016e-08	7.94325e-07
CG10710-RA	CG10710-RA,	FBgn0036377,	CG10710,	-1.97956	-0.0518001	2.20291	3.0877	1.07455	7.0229e-09	3.52047e-07
CG1092-RA	CG1092-RA,CG1092-RB,	FBgn0037228,	CG1092,	-2.49627	-1.91201	1.7473	1.84935	-0.0843746	1.23549e-10	1.03702e-08
CG11437-RA	CG11437-RA,	FBgn0037165,	CG11437,	-3.68374	-2.2455	0.986094	1.32483	-0.239364	3.19153e-15	1.12381e-12
CG1151-RA	CG1151-RA,	FBgn0027527,	Osi6,	-5.51012	0.0946707	5.72407	5.66573	1.35567	1.41106e-12	2.28893e-10
CG11527-RA	CG11527-RA,	FBgn0011722,	Tig,	-0.919057	0.250521	1.99591	2.10808	0.181115	1.30496e-10	1.07655e-08
CG1153-RA	CG1153-RA,	FBgn0037414,	Osi7,	-3.45434	0.273791	3.45226	4.28245	0.931153	2.38212e-10	1.80056e-08
CG1155-RA	CG1155-RA,	FBgn0040279,	Osi14,	-3.42773	-0.145128	0.875734	2.27054	0.594456	1.26424e-06	3.47655e-05
CG1169-RA	CG1169-RA,	FBgn0037428,	Osi18,	-3.54543	0.0426003	2.07887	4.19755	0.884996	9.50379e-05	0.00150942
CG11824-RA	CG34350-RA,CG34350-RB,	FBgn0085379,	CG34350,	-2.2324	0.931761	3.02075	1.66813	0.229128	1.95662e-12	3.0704e-10
CG11913-RA	CG11913-RB,	FBgn0039331,	CG11913,	0.642503	-1.64836	0.133871	0.0348006	0.322162	1.4536e-09	8.85468e-08
CG12214-RB	CG12214-RB,CG12214-RA,CG12214-RC,	FBgn0033495,	CG12214,	-0.744636	-0.879193	1.37147	1.41961	-0.247811	7.26472e-07	2.14042e-05
CG12355-RA	CG12355-RA,CG12355-RB,CG12355-RC,CG12355-RD,	FBgn0040805,	CG12355,	-2.51524	-0.131153	1.35604	2.23275	0.10646	4.97947e-10	3.43965e-08
CG1246-RB	CG1246-RB,CG1246-RC,	FBgn0035360,	CG1246,	-1.34015	0.57181	0.693898	1.96043	0.627381	8.66972e-10	5.63805e-08
CG12840-RA	CG12840-RA,	FBgn0033134,	Tsp42El,	-1.29332	-0.272776	1.31641	1.33076	-0.0790336	6.49069e-10	4.31825e-08
CG12964-RA	CG12964-RB,	FBgn0034022,	CG12964,	-1.67761	0.22606	1.59598	2.47888	0.323331	0.000416639	0.00534193
CG13064-RA	CG13064-RA,	FBgn0040796,	CG13064,	-0.507086	-3.11249	0.205885	0.685707	-0.0533549	4.75341e-13	8.47222e-11
CG13101-RB	CG13101-RA,CG13101-RB,	FBgn0032084,	CG13101,	1.04399	0.208986	-0.0291424	-0.150027	-0.92639	0.00183376	0.0184231
CG13188-RB	CG13188-RA,CG13188-RB,	FBgn0033668,	CG13188,	-0.929183	-0.374545	2.18853	2.89463	0.446277	3.60743e-10	2.60403e-08
CG13282-RA	CG13282-RA,CG13282-RB,	FBgn0032612,	CG13282,	-1.1447	0.209014	0.391471	1.16191	0.313404	8.85761e-07	2.57298e-05
CG13284-RB	CG13284-RA,CG13284-RB,CG13284-RC,CG13284-RD,	FBgn0032614,	CG13284,	-1.98328	0.595884	1.5193	0.266316	0.219587	2.07997e-08	9.01757e-07
CG13506-RA	CG13506-RA,	FBgn0034723,	CG13506,	-0.822551	0.101044	1.13576	0.832514	-1.24094	5.88981e-06	0.000134756
CG13627-RA	CG13627-RA,CG13627-RB,	FBgn0039217,	CG13627,	-4.08439	0.185343	3.35228	4.87609	0.694924	1.15931e-11	1.30757e-09
CG13631-RA	CG13631-RA,	FBgn0040600,	CG13631,	-2.73711	-0.00949773	4.50068	4.01651	0.721849	1.99708e-14	5.76638e-12
CG13648-RA	CG13648-RC,CG13648-RD,	FBgn0039257,	tnc,	-0.492609	-0.557865	1.43233	1.11484	-0.0292537	1.7747e-07	6.1295e-06
CG13737-RA	CG13737-RA,	FBgn0036382,	CG13737,	-3.48602	0.390882	1.98217	2.03446	0.0202927	1.91858e-11	1.9927e-09
CG13958-RA	CG43720-RI,CG43720-RJ,	FBgn0263873,	sick,	0.156541	0.000622039	1.25917	0.914319	-0.57906	1.97741e-07	6.74892e-06
CG14132-RA	CG14132-RB,	FBgn0040817,	CG14132,	-2.48516	-0.21929	0.533109	0.771503	0.129438	2.11129e-10	1.60425e-08
CG1443-RA	CG1443-RA,	FBgn0039620,	CG1443,	-1.22249	0.065276	1.02924	1.87993	0.234346	5.88157e-08	2.25818e-06
CG14598-RA	CG14598-RA,	FBgn0037503,	CG14598,	-1.59263	0.0323966	1.88117	2.27312	0.21839	3.64692e-07	1.15209e-05
CG14629-RA	CG14629-RA,	FBgn0040398,	CG14629,	-3.58865	-1.50597	1.606	0.598078	-0.00267509	1.82077e-10	1.42089e-08
CG14866-RA	CG14866-RA,CG14866-RB,	FBgn0038315,	CG14866,	-3.63291	0.389272	0.838831	2.20482	0.719318	1.62098e-06	4.2861e-05
CG14904-RA	CG14904-RA,	FBgn0020907,	Scp2,	-1.46416	0.0900515	0.285631	0.818125	0.81493	0.000167208	0.00242105
CG14960-RA	CG14960-RA,	FBgn0035428,	CG14960,	-3.52544	0.253578	2.58799	2.2073	-0.703973	2.31694e-07	7.79713e-06
CG1499-RA	CG1499-RC,CG1499-RD,	FBgn0039852,	nyo,	-2.8955	-0.348382	1.22593	0.627548	-0.271341	7.63652e-11	6.64147e-09
CG15013-RB	CG15013-RB,CG15013-RA,CG15013-RC,	FBgn0066365,	dyl,	-4.24303	0.0816403	2.90941	4.13777	0.344291	4.81486e-10	3.35808e-08
CG15400-RA	CG15400-RB,	FBgn0031463,	CG15400,	0.617308	0.783326	0.550489	-0.198705	-0.897383	7.9226e-06	0.000175967
CG15531-RA	CG15531-RA,	FBgn0039755,	CG15531,	0.565844	-0.547773	0.448427	0.547616	0.859414	0.000125688	0.00191208
CG15590-RA	CG15590-RA,CG15590-RB,	FBgn0037413,	Osi5,	-2.11224	0.530119	0.694639	1.89408	0.803228	5.13284e-06	0.000120339
CG15592-RA	CG15592-RA,	FBgn0037416,	Osi9,	-5.51539	0.108015	2.66981	4.33792	1.42327	1.29691e-07	4.62355e-06
CG1607-RA	CG1607-RA,CG1607-RB,	FBgn0039844,	CG1607,	-0.666526	-0.704937	-0.102812	0.875621	0.0606406	0.000525592	0.00654699
CG16786-RA	CG16786-RB,CG16786-RA,	FBgn0034974,	CG16786,	-0.894301	0.664011	1.65527	1.53831	-0.113365	2.66133e-08	1.12016e-06
CG16858-RA	CG16858-RA,	FBgn0016075,	vkg,	-1.2676	-0.595738	2.05667	2.06746	0.181832	6.94233e-09	3.49221e-07
CG17047-RA	CG17047-RA,	FBgn0033827,	CG17047,	-2.08319	-2.25321	0.716882	2.07811	0.278075	5.36711e-10	3.65145e-08
CG17084-RA	CG17084-RA,	FBgn0035131,	mthl9,	-1.50554	0.173187	0.671392	1.25324	-0.0440686	0.00051483	0.00644631
CG17121-RA	CG17121-RA,	FBgn0039043,	CG17121,	-3.19625	-0.419109	3.00555	3.38239	0.264988	4.08022e-13	7.45647e-11
CG17564-RB	CG17564-RB,	FBgn0032768,	CG17564,	-0.994336	-0.527596	0.387108	0.928185	0.123798	0.0038098	0.0339309
CG17836-RA	CG17836-RB,CG17836-RA,CG17836-RC,CG17836-RD,CG17836-RE,	FBgn0261113,	Xrp1,	-2.1136	0.241923	0.750954	0.686843	0.297753	2.15321e-11	2.20467e-09
CG17839-RA	CG17839-RB,	FBgn0036454,	CG17839,	0.181661	-1.71761	0.192173	0.798811	0.294528	2.39156e-07	7.99236e-06
CG17914-RA	CG17914-RA,	FBgn0032601,	yellow-b,	-2.57246	-0.940181	0.97918	1.12108	0.413983	2.67758e-07	8.85796e-06
CG1869-RA	CG1869-RA,	FBgn0035398,	Cht7,	-2.34479	-0.753423	2.29527	2.90598	-0.0807358	2.04568e-10	1.56262e-08
CG18768-RD	CG42734-RJ,CG42734-RS,CG42734-RR,CG42734-RF,CG42734-RO,CG42734-RL,CG42734-RK,CG42734-RQ,CG42734-RT,CG42734-RP,CG42734-RU,CG42734-RI,	FBgn0261788,	Ank2,	-0.258955	-0.93523	2.11598	0.852512	-0.401012	2.59185e-05	0.000490414
CG18783-RA	CG18783-RA,CG18783-RB,CG18783-RC,	FBgn0028420,	Kr-h1,	-0.887167	-0.975348	1.67705	1.47148	-0.252885	7.83219e-08	2.96781e-06
CG1915-RC	CG1915-RP,CG1915-RQ,CG1915-RR,CG1915-RS,CG1915-RT,CG1915-RU,CG1915-RV,CG1915-RW,CG1915-RX,CG1915-RY,CG1915-RZ,	FBgn0086906,	sls,	-0.663653	-0.918906	2.46913	2.26703	0.185566	8.08201e-12	9.62676e-10
CG1982-RA	CG1982-RA,	FBgn0024289,	Sodh-1,	-0.473864	1.10796	-0.623246	-0.592587	-0.546741	6.47449e-05	0.00108636
CG2184-RA	CG2184-RB,CG2184-RA,	FBgn0002773,	Mlc2,	-1.4594	0.0421205	1.91804	2.93613	0.299814	1.77615e-11	1.8717e-09
CG2330-RA	CG2330-RA,	FBgn0037447,	Neurochondrin,	-3.89318	-1.5534	3.21448	3.36354	0.207197	1.61049e-15	6.28395e-13
CG2928-RA	CG2928-RA,CG2928-RB,	FBgn0015801,	Reg-5,	-3.32216	-0.280159	2.81198	2.24369	0.197583	6.70018e-11	6.05531e-09
CG31028-RB	CG31028-RC,CG31028-RD,	FBgn0051028,	CG31028,	-1.40526	-0.665353	1.03165	0.775117	0.156788	2.25452e-05	0.000438068
CG31100-RA	CG31100-RA,	FBgn0051100,	CG31100,	-1.14915	-0.351195	1.40138	1.66158	0.360437	1.01558e-08	4.77659e-07
CG31337-RA	CG31337-RA,	FBgn0051337,	CG31337,	-4.42759	-2.12764	0.682018	0.933612	-1.02967	1.3791e-19	1.51358e-16
CG31345-RA	CG31345-RA,	FBgn0051345,	CG31345,	-1.38517	-0.0537362	0.31718	1.29565	0.282531	0.000778351	0.00909147
CG3153-RA	CG3153-RB,CG3153-RA,	FBgn0038198,	Npc2b,	-5.73563	-0.110034	3.38019	4.13873	0.627962	4.32392e-15	1.4863e-12
CG31676-RA	CG31676-RA,	FBgn0051676,	CG31676,	-1.57847	-0.280072	0.861772	1.9665	0.234288	1.05863e-08	4.96217e-07
CG32031-RA	CG32031-RA,CG32031-RB,CG32031-RD,CG32031-RC,CG32031-RE,CG32031-RG,	FBgn0000116,	Argk,	-3.24242	-0.319345	2.38021	0.845958	0.115259	1.10949e-08	5.16698e-07
CG32046-RA	CG42268-RD,CG42268-RF,CG42268-RH,CG42268-RI,CG42268-RJ,CG42268-RK,CG42268-RL,CG42268-RM,	FBgn0259163,	CG42268,	0.00613657	-1.51033	0.993603	0.309775	-0.235483	0.000163017	0.00237245
CG32082-RA	CG32082-RA,CG32082-RC,	FBgn0052082,	CG32082,	-1.72482	-0.316666	2.14329	3.5283	0.547291	4.9487e-10	3.43482e-08
CG32158-RF	CG42514-RA,CG42514-RB,CG42514-RC,CG42513-RB,	FBgn0260388,FBgn0263131,	CG42514,CG43373,	-1.38802	-0.152685	0.714417	0.366907	0.148041	8.71045e-07	2.53534e-05
CG32365-RA	CG32365-RA,	FBgn0052365,	CG32365,	-1.2449	-0.495933	1.1873	1.21252	-0.0526164	0.0013068	0.0138825
CG32375-RA	CG42734-RR,CG42734-RK,CG42734-RE,	FBgn0261788,	Ank2,	-2.18168	-0.971755	0.330916	0.898258	0.101503	1.1021e-05	0.000232959
CG32377-RA	CG42734-RU,	FBgn0261788,	Ank2,	0.169898	0.0466532	0.899258	0.720929	0.191502	0.00228497	0.0221545
CG32499-RA	CG32499-RA,	FBgn0052499,	Cda4,	-4.78271	-0.724217	3.25257	1.70488	0.248088	3.79541e-12	5.22709e-10
CG3254-RB	CG3254-RA,CG3254-RB,	FBgn0031530,	pgant2,	-0.99759	0.288285	2.14007	1.38091	0.541697	4.83793e-11	4.6876e-09
CG32799-RA	CG33548-RB,	FBgn0053548,	msta,	-1.91941	0.185395	0.552464	0.444459	0.756137	9.47216e-08	3.52448e-06
CG33171-RE	CG42543-RR,CG42543-RB,CG42543-RE,CG42543-RF,CG42543-RG,CG42543-RH,CG42543-RI,CG42543-RJ,CG42543-RL,CG42543-RM,CG42543-RN,CG42543-RP,CG42543-RO,	FBgn0260660,	mp,	-1.18398	0.0740107	1.35764	2.01454	0.816429	5.60171e-08	2.15658e-06
CG3401-RA	CG3401-RA,	FBgn0003888,	betaTub60D,	-1.26771	-0.371821	0.77082	0.23613	-0.19657	2.33148e-05	0.000449394
CG3588-RA	CG3588-RF,CG3588-RG,CG3588-RH,CG3588-RI,	FBgn0025643,	CG3588,	-1.37122	-0.117257	1.48497	1.81707	0.370096	2.72922e-06	6.85247e-05
CG3842-RA	CG3842-RA,	FBgn0029866,	CG3842,	-1.02041	-0.416522	0.949861	1.37065	0.21515	4.49032e-07	1.39113e-05
CG3842-RB	CG3842-RB,CG3842-RC,CG3842-RD,	FBgn0029866,	CG3842,	-1.35216	-0.886968	1.38494	1.87362	0.356228	2.86079e-07	9.32953e-06
CG3921-RA	CG3921-RA,CG3921-RB,CG3921-RC,	FBgn0031571,	CG3921,	-1.0193	1.10409	1.88901	2.0919	0.0874423	7.05471e-08	2.69441e-06
CG3960-RD	CG34417-RD,CG34417-RF,CG34417-RK,CG34417-RI,CG34417-RJ,CG34417-RN,	FBgn0085446,	CG34417,	-0.715398	-0.958916	1.2683	1.41381	0.358076	5.80086e-06	0.000133355
CG4019-RC	CG4019-RA,CG4019-RD,CG4019-RB,CG4019-RC,CG4019-RE,	FBgn0034885,	CG4019,	-1.03105	-0.947026	0.775333	1.88366	0.018804	3.31519e-06	8.16747e-05
CG4115-RA	CG4115-RA,	FBgn0038017,	CG4115,	-6.41511	-2.09122	3.0241	3.54001	0.2931	4.01979e-16	1.87206e-13
CG4181-RA	CG4181-RA,	FBgn0010038,	GstD2,	-2.38712	1.1023	0.238809	0.258925	1.105	7.61973e-10	4.97765e-08
CG4702-RA	CG4702-RA,CG4702-RB,CG4702-RC,CG4702-RD,	FBgn0037992,	CG4702,	-0.789375	-0.307265	0.620652	3.06857	0.669177	1.68381e-09	1.00038e-07
CG4734-RA	CG4734-RA,	FBgn0033826,	CG4734,	-1.61764	-0.976848	0.525324	1.54074	0.956909	1.25722e-06	3.46384e-05
CG4846-RA	CG4846-RA,	FBgn0013433,	beat-Ia,	-1.29345	-1.51118	1.13619	0.52052	-0.287051	1.19558e-05	0.000249791
CG4898-RB	CG4898-RJ,CG4898-RE,CG4898-RG,CG4898-RM,CG4898-RN,CG4898-RO,	FBgn0003721,	Tm1,	-3.68703	-0.0835753	1.16194	2.08407	0.27379	1.98907e-10	1.52745e-08
CG4898-RF	CG4898-RK,CG4898-RJ,CG4898-RE,CG4898-RF,CG4898-RG,CG4898-RM,CG4898-RO,	FBgn0003721,	Tm1,	-1.73248	0.0545173	0.577758	1.57031	0.373527	5.8969e-08	2.25818e-06
CG5142-RA	CG5142-RC,	FBgn0032470,	CG5142,	-0.605592	-0.592843	0.446194	0.464456	-0.337134	0.000796384	0.00925717
CG5400-RA	CG5400-RA,	FBgn0000564,	Eh,	-2.27544	0.488984	0.576213	0.544927	0.513139	2.33143e-09	1.30968e-07
CG5428-RA	CG5428-RB,	FBgn0034887,	St1,	-1.23199	-0.196557	1.94037	3.76666	1.02901	9.02659e-09	4.31513e-07
CG5583-RA	CG5583-RA,	FBgn0005659,	Ets98B,	-1.76925	0.133677	1.83656	2.48553	0.0895998	1.38962e-08	6.24985e-07
CG5596-RB	CG5596-RB,CG5596-RA,CG5596-RC,	FBgn0002772,	Mlc1,	-4.93784	-0.461517	2.84678	3.07861	0.265098	1.79852e-12	2.88503e-10
CG5804-RA	CG5804-RA,	FBgn0035926,	CG5804,	-3.28547	-1.35249	0.419386	0.795254	0.113595	2.28618e-12	3.3339e-10
CG5873-RA	CG5873-RA,	FBgn0038511,	CG5873,	-2.4504	0.189355	0.896036	1.7576	0.148348	1.69181e-05	0.000337823
CG5966-RA	CG5966-RA,	FBgn0029831,	CG5966,	0.103529	-1.05205	1.38944	2.25069	0.120615	3.96804e-07	1.23729e-05
CG6026-RA	CG6026-RB,	FBgn0038676,	CG6026,	-2.29087	0.125041	2.10548	3.16728	1.12208	5.66926e-09	2.91271e-07
CG6040-RA	CG6040-RA,CG6040-RB,	FBgn0038679,	CG6040,	-0.72432	0.619164	1.96721	1.19457	0.135905	3.94515e-08	1.57773e-06
CG6216-RA	CG6216-RB,	FBgn0036139,	CG6216,	-0.727298	0.80415	0.670635	1.17395	0.353919	0.00041358	0.00531215
CG6281-RB	CG6281-RB,	FBgn0025879,	Timp,	-1.365	0.943108	1.31533	1.76125	0.00388254	4.65727e-08	1.82214e-06
CG6570-RA	CG6570-RA,CG6570-RB,CG6570-RC,	FBgn0008651,	lbl,	-1.81929	0.0106876	1.21882	0.46099	0.0514303	0.000204424	0.0028934
CG6611-RA	CG6611-RA,CG6611-RB,CG6611-RE,	FBgn0000451,	ect,	-4.10062	0.369497	4.28119	4.66918	0.742841	9.04984e-14	2.21445e-11
CG6921-RB	CG6921-RB,CG6921-RA,CG6921-RC,	FBgn0260942,	bond,	-1.28934	2.05314	1.34408	1.11457	0.285883	4.4111e-05	0.000783309
CG6959-RA	CG6959-RA,CG6959-RC,	FBgn0037956,	CG6959,	-1.22107	0.680943	1.68286	0.304181	-0.039546	2.45662e-05	0.000469129
CG6972-RA	CG6972-RA,	FBgn0039008,	CG6972,	-1.17284	0.569974	1.94294	2.85808	0.344072	1.15226e-09	7.26424e-08
CG6981-RB	CG6981-RB,CG6981-RA,	FBgn0036945,	CG6981,	-3.78309	-2.42526	0.867112	1.63963	0.0490444	1.66927e-14	5.02066e-12
CG7018-RA	CG7018-RA,	FBgn0005658,	Ets65A,	-0.257685	-0.638398	1.12267	-0.268867	-1.1835	7.90993e-05	0.00128895
CG7254-RA	CG7254-RA,CG7254-RB,	FBgn0004507,	GlyP,	-1.59843	0.406173	1.52962	2.23493	0.70902	7.26372e-10	4.77739e-08
CG7399-RA	CG7399-RA,CG7399-RB,	FBgn0001208,	Hn,	-2.23079	0.248469	1.88708	2.74213	0.192073	2.17189e-07	7.34323e-06
CG7462-RB	CG42734-RJ,CG42734-RS,CG42734-RR,CG42734-RF,CG42734-RL,CG42734-RG,CG42734-RM,CG42734-RK,CG42734-RQ,CG42734-RT,CG42734-RP,CG42734-RU,	FBgn0261788,	Ank2,	0.173323	0.667919	1.67318	0.725622	-0.251939	0.000155283	0.00228145
CG7496-RA	CG7496-RA,	FBgn0035806,	PGRP-SD,	-1.55983	-0.688753	1.14882	2.13647	0.289521	5.30336e-09	2.75412e-07
CG7675-RB	CG7675-RA,CG7675-RB,CG7675-RC,	FBgn0038610,	CG7675,	-3.44607	-0.937243	1.78641	1.89869	0.0222999	4.93764e-12	6.48043e-10
CG7720-RB	CG7720-RB,CG7720-RA,CG7720-RC,CG7720-RD,CG7720-RE,	FBgn0038652,	CG7720,	-0.862381	1.34583	1.38958	1.46915	0.408844	3.52325e-07	1.12038e-05
CG7802-RB	CG7802-RA,CG7802-RB,	FBgn0039704,	neo,	-2.83033	0.526944	1.04838	0.585664	-0.112137	1.00351e-07	3.70527e-06
CG8181-RA	CG34350-RA,CG34350-RB,	FBgn0085379,	CG34350,	-1.60284	0.674073	2.28758	1.47717	0.326015	1.44078e-09	8.8513e-08
CG8249-RA	CG8249-RA,CG8249-RB,CG8249-RC,	FBgn0034045,	CG8249,	-0.727062	0.329587	1.20235	0.369266	-1.03427	7.31074e-06	0.00016389
CG8587-RA	CG8587-RA,	FBgn0033753,	Cyp301a1,	-1.12481	1.31193	1.69896	2.30497	0.13786	3.98102e-08	1.58768e-06
CG8709-RA	CG8709-RG,CG8709-RA,CG8709-RH,CG8709-RD,CG8709-RM,CG8709-RE,	FBgn0263593,	Lpin,	1.2262	-0.827066	0.314499	0.326059	-0.0284769	3.84684e-05	0.000698577
CG8756-RC	CG8756-RC,CG8756-RE,	FBgn0261341,	verm,	-2.09884	-0.569395	3.27577	2.82063	0.613825	2.44356e-12	3.52776e-10
CG9073-RA	CG9073-RA,	FBgn0010423,	TpnC47D,	-3.4223	-0.459843	1.23294	2.11517	0.457503	2.37475e-11	2.38085e-09
CG9095-RA	CG9095-RA,CG9095-RB,CG9095-RC,	FBgn0030617,	CG9095,	-0.990408	0.880899	2.12603	2.25136	0.0533496	6.18843e-11	5.80145e-09
CG9134-RA	CG9134-RB,CG9134-RA,CG9134-RC,	FBgn0035199,	CG9134,	-4.0343	0.114534	1.84498	3.18908	0.270336	2.37306e-13	4.9652e-11
CG9196-RA	CG9196-RA,	FBgn0035056,	spz6,	-1.49883	1.04795	3.89765	4.0981	0.234568	1.71645e-11	1.82209e-09
CG9307-RA	CG9307-RA,	FBgn0038180,	Cht5,	-2.70135	-0.94782	0.899091	1.719	0.431742	3.09362e-08	1.28341e-06
CG9379-RA	CG9379-RA,CG9379-RD,CG9379-RC,	FBgn0000244,	by,	-1.07267	-0.0261849	1.30923	0.71022	0.160633	2.30743e-07	7.78326e-06
CG9480-RA	CG9480-RA,	FBgn0034603,	Glycogenin,	-2.39285	-1.05422	1.37556	2.10196	0.849705	1.75335e-09	1.02482e-07
CG9691-RB	CG9691-RB,	FBgn0030160,	CG9691,	-1.03561	-0.332062	2.32565	3.07046	0.703652	1.50709e-10	1.19548e-08
CG9761-RA	CG9761-RA,CG9761-RB,	FBgn0027570,	Nep2,	-3.32514	0.1617	1.4064	2.20079	0.140863	6.35843e-13	1.10598e-10

## Sheet: S3E
# Direct targets (543 genes)
GO:BP Term	p-value	n (N)
post-embryonic development	2.0056e-11	62 (628)
instar larval or pupal development	2.344e-11	60 (605)
post-embryonic organ development	2.4036e-11	51 (461)
metamorphosis	2.7838e-11	55 (536)
post-embryonic organ morphogenesis	2.7838e-11	49 (440)
imaginal disc morphogenesis	2.7838e-11	49 (440)
post-embryonic morphogenesis	2.7838e-11	54 (522)
instar larval or pupal morphogenesis	4.4633e-11	53 (513)
central nervous system development	8.0728e-11	34 (233)
imaginal disc development	1.1678e-10	58 (615)
organ development	3.816e-10	99 (1459)
mesoderm development	4.3434e-10	22 (103)
biological regulation	9.3312e-10	167 (3128)
tissue development	1.2504e-09	57 (638)
regulation of transcription, DNA-dependent	1.8392e-09	65 (797)
regulation of RNA biosynthetic process	1.8392e-09	65 (797)
imaginal disc-derived appendage morphogenesis	1.8674e-09	42 (388)
appendage morphogenesis	1.9175e-09	42 (389)
imaginal disc-derived appendage development	2.1237e-09	42 (391)
appendage development	2.1237e-09	42 (392)
anatomical structure morphogenesis	2.1237e-09	111 (1791)
post-embryonic appendage morphogenesis	2.4024e-09	41 (378)
regulation of biological process	2.6153e-09	155 (2875)
wing disc morphogenesis	3.9686e-09	39 (353)
regulation of cellular process	5.4806e-09	146 (2675)
generation of neurons	6.6295e-09	56 (657)
imaginal disc-derived wing morphogenesis	9.5012e-09	38 (349)
neuroblast differentiation	9.5012e-09	13 (38)
regulation of cellular macromolecule biosynthetic process	9.5012e-09	67 (880)
regulation of macromolecule biosynthetic process	9.5012e-09	67 (880)
cell fate commitment	1.0305e-08	44 (451)
organ morphogenesis	1.0874e-08	65 (844)
regulation of RNA metabolic process	1.2235e-08	66 (867)
regulation of cellular biosynthetic process	2.3736e-08	68 (922)
regulation of biosynthetic process	2.4157e-08	68 (923)
cell morphogenesis	2.5165e-08	47 (519)
cell morphogenesis involved in differentiation	2.5877e-08	42 (432)
regulation of nucleobase-containing compound metabolic process	3.2195e-08	68 (931)
regulation of transcription from RNA polymerase II promoter	3.8421e-08	36 (338)
regulation of nitrogen compound metabolic process	3.8421e-08	68 (936)
cell projection organization	1.5658e-07	44 (496)
cell fate specification	1.5658e-07	15 (66)
system development	1.9452e-07	129 (2395)
cellular component morphogenesis	2.2949e-07	51 (635)
ventral cord development	2.2949e-07	11 (33)
wing disc development	2.8219e-07	41 (453)
circulatory system development	3.5269e-07	16 (81)
cardiovascular system development	3.5269e-07	16 (81)
heart development	3.5269e-07	16 (81)
regulation of gene expression	7.037e-07	70 (1053)
locomotion	8.0241e-07	45 (546)
developmental process	1.6543e-06	169 (3539)
cell projection morphogenesis	1.8216e-06	38 (431)
neuron projection morphogenesis	1.8661e-06	36 (396)
cell part morphogenesis	1.8661e-06	38 (432)
regulation of multicellular organismal process	1.9128e-06	39 (451)
neuron projection development	1.9128e-06	36 (397)
cell morphogenesis involved in neuron differentiation	2.2754e-06	36 (400)
regulation of primary metabolic process	3.2339e-06	72 (1143)
regulation of macromolecule metabolic process	4.0646e-06	74 (1195)
neuron differentiation	4.109e-06	44 (561)
regulation of developmental process	4.801e-06	38 (450)
genitalia development	5.9818e-06	9 (28)
axon guidance	6.1133e-06	24 (213)
muscle structure development	8.2433e-06	27 (265)
positive regulation of transcription from RNA polymerase II promoter	8.6407e-06	20 (157)
regulation of cellular metabolic process	9.9433e-06	72 (1180)
neuroblast fate commitment	1.0813e-05	9 (30)
anatomical structure development	1.0894e-05	152 (3184)
neuron development	1.0894e-05	39 (486)
response to chemical stimulus	1.1755e-05	57 (855)
multicellular organismal development	1.2033e-05	146 (3030)
chemotaxis	1.2589e-05	24 (223)
imaginal disc-derived genitalia development	1.8074e-05	8 (24)
digestive tract development	2.1764e-05	15 (98)
digestive system development	2.1764e-05	15 (98)
regulation of metabolic process	2.1764e-05	78 (1348)
genital disc development	3.6173e-05	10 (44)
muscle system process	3.9684e-05	7 (19)
taxis	4.068e-05	26 (273)
neuroblast fate determination	4.5052e-05	8 (27)
regulation of cell fate specification	4.5052e-05	8 (27)
regulation of cell fate commitment	6.0497e-05	8 (28)
cell adhesion	6.0723e-05	20 (180)
renal tubule development	6.1459e-05	12 (69)
Malpighian tubule development	6.1459e-05	12 (69)
nervous system development	6.1908e-05	78 (1389)
cell fate determination	7.2847e-05	17 (137)
axonogenesis	7.6283e-05	26 (284)
response to steroid hormone stimulus	8.9334e-05	10 (49)
imaginal disc-derived male genitalia development	0.00010682	7 (22)
response to stimulus	0.00012727	121 (2498)
tube development	0.00013248	21 (207)
hormone-mediated signaling pathway	0.00014438	7 (23)
genitalia morphogenesis	0.00016738	6 (16)
biological adhesion	0.00016738	20 (194)
urogenital system development	0.00017635	12 (77)
renal system development	0.00017635	12 (77)
sex differentiation	0.00020609	14 (105)
positive regulation of transcription, DNA-dependent	0.00023856	21 (216)
development of primary sexual characteristics	0.00025612	12 (80)
development of primary male sexual characteristics	0.00032604	7 (26)
cell development	0.00032604	63 (1102)
muscle organ development	0.00032604	20 (204)
embryonic epithelial tube formation	0.00032604	4 (6)
male genitalia development	0.00033087	6 (18)
positive regulation of gene expression	0.00033595	21 (222)
regulation of signaling	0.00033595	36 (508)
neuroblast development	0.00047493	5 (12)
muscle cell fate commitment	0.00047493	5 (12)
male sex differentiation	0.00051046	7 (28)
positive regulation of RNA metabolic process	0.00051584	21 (229)
renal tubule morphogenesis	0.00052547	9 (49)
Malpighian tubule morphogenesis	0.00052547	9 (49)
response to external stimulus	0.00053428	32 (439)
neurogenesis	0.00053428	66 (1195)
negative regulation of transcription from RNA polymerase II promoter	0.00053428	14 (116)
signaling	0.00053428	74 (1389)
peripheral nervous system development	0.00053428	13 (102)
steroid hormone mediated signaling pathway	0.00053428	6 (20)
positive regulation of macromolecule biosynthetic process	0.00053428	21 (232)
embryonic hindgut morphogenesis	0.00053428	9 (50)
hindgut morphogenesis	0.00053428	10 (62)
Malpighian tubule bud morphogenesis	0.00053428	3 (3)
kidney morphogenesis	0.00053428	3 (3)
morphogenesis of an epithelial bud	0.00053428	3 (3)
kidney development	0.00053428	3 (3)
nephron epithelium morphogenesis	0.00053428	3 (3)
nephron tubule development	0.00053428	3 (3)
kidney epithelium development	0.00053428	3 (3)
nephron tubule formation	0.00053428	3 (3)
nephron tubule morphogenesis	0.00053428	3 (3)
nephron morphogenesis	0.00053428	3 (3)
nephron development	0.00053428	3 (3)
nephron epithelium development	0.00053428	3 (3)
response to hormone stimulus	0.00053916	11 (75)
epithelial tube formation	0.00056756	4 (7)
cell surface receptor signaling pathway	0.00057371	37 (548)
gliogenesis	0.00058968	10 (63)
regulation of development, heterochronic	0.00058968	5 (13)
positive regulation of nucleobase-containing compound metabolic process	0.00059656	21 (235)
positive regulation of nitrogen compound metabolic process	0.00059656	21 (235)
regulation of cell communication	0.00081963	26 (334)
morphogenesis of an epithelial fold	0.001044	4 (8)
crystal cell differentiation	0.001044	4 (8)
regulation of multicellular organismal development	0.0010485	25 (320)
digestive tract morphogenesis	0.0010886	10 (68)
cell communication	0.0010886	74 (1428)
formation of anatomical boundary	0.0011989	8 (44)
male genitalia morphogenesis	0.0012145	5 (15)
cellular developmental process	0.0012588	97 (2017)
signal transduction	0.0013723	55 (981)
antennal development	0.0014	6 (24)
organ formation	0.0016102	8 (46)
antennal morphogenesis	0.0016625	5 (16)
Malpighian tubule tip cell differentiation	0.0016895	4 (9)
ganglion mother cell fate determination	0.0016895	4 (9)
cell differentiation	0.0018745	94 (1963)
imaginal disc pattern formation	0.0018745	12 (102)
cellular response to steroid hormone stimulus	0.0019789	7 (36)
regulation of cell differentiation	0.0020003	22 (277)
multicellular organismal process	0.0020003	179 (4289)
trunk segmentation	0.0021649	5 (17)
brain morphogenesis	0.0021649	5 (17)
embryonic morphogenesis	0.0022907	21 (261)
G-protein coupled receptor signaling pathway	0.0028229	17 (191)
cell-substrate adhesion	0.002829	5 (18)
genital disc morphogenesis	0.002829	5 (18)
development of primary female sexual characteristics	0.002829	5 (18)
neuron fate commitment	0.0030208	9 (64)
leg disc development	0.0030208	10 (78)
regulation of neurological system process	0.0030381	8 (51)
response to endogenous stimulus	0.0030698	11 (93)
actin filament-based process	0.0032395	17 (194)
regulation of response to stimulus	0.0032756	35 (560)
muscle cell differentiation	0.0032756	14 (142)
eye-antennal disc development	0.0032756	9 (65)
ecdysone-mediated induction of salivary gland cell autophagic cell death	0.0036988	4 (11)
positive regulation of macromolecule metabolic process	0.0037856	22 (292)
plasmatocyte differentiation	0.003809	3 (5)
positive regulation of cellular biosynthetic process	0.0038484	21 (273)
respiratory system development	0.0039299	23 (313)
positive regulation of biosynthetic process	0.0039972	21 (274)
eye-antennal disc morphogenesis	0.0040098	7 (41)
skeletal muscle organ development	0.0044325	13 (130)
positive regulation of cellular process	0.0048509	36 (596)
gland development	0.0049124	16 (184)
mesoderm morphogenesis	0.0050603	6 (31)
asymmetric neuroblast division	0.0050603	6 (31)
induction of programmed cell death by ecdysone	0.0050603	4 (12)
programmed cell death	0.0050989	15 (167)
epithelium development	0.0053197	25 (362)
female sex differentiation	0.0053851	5 (21)
calcium-dependent cell-cell adhesion	0.0053851	5 (21)
neuroblast division	0.0058894	6 (32)
tissue morphogenesis	0.0066223	25 (368)
head segmentation	0.0066415	5 (22)
ectoderm development	0.0066415	5 (22)
cell death	0.0066518	15 (172)
central nervous system morphogenesis	0.0066518	3 (6)
equator specification	0.0066518	3 (6)
induction of programmed cell death by hormones	0.0066554	4 (13)
actin filament-based movement	0.0066554	4 (13)
response to ecdysone	0.0066554	6 (33)
formation of primary germ layer	0.0066554	6 (33)
oxidation-reduction process	0.0071427	34 (567)
tube morphogenesis	0.0072301	15 (174)
regulation of signal transduction	0.0074172	29 (458)
muscle attachment	0.007647	6 (34)
polysaccharide metabolic process	0.007647	8 (60)
cellular response to hormone stimulus	0.007647	8 (60)
hemocyte differentiation	0.0077093	5 (23)
death	0.0078923	15 (176)
exocrine system development	0.0078923	14 (158)
salivary gland development	0.0078923	14 (158)
imaginal disc-derived wing vein specification	0.0080352	7 (47)
immune system process	0.0083772	19 (254)
post-embryonic genitalia morphogenesis	0.0083772	4 (14)
imaginal disc-derived genitalia morphogenesis	0.0083772	4 (14)
imaginal disc-derived male genitalia morphogenesis	0.0083772	4 (14)
open tracheal system development	0.0086574	21 (295)
embryo development	0.0088519	37 (645)
regulation of tube size	0.0088528	7 (48)
regulation of tube length, open tracheal system	0.0088602	5 (24)
head development	0.0088602	5 (24)
regulation of hemocyte differentiation	0.0088602	5 (24)
epidermis development	0.0088602	8 (62)
lipid metabolic process	0.0092542	22 (318)
embryonic plasmatocyte differentiation	0.0092542	2 (2)
regulation of asymmetric cell division	0.0092542	2 (2)
negative regulation of DNA endoreduplication	0.0092542	2 (2)
regulation of neuronal synaptic plasticity in response to neurotrophin	0.0092542	2 (2)
dendrite morphogenesis	0.0092542	14 (162)
dendrite development	0.0092542	14 (162)
Toll signaling pathway	0.0093777	6 (36)
clypeo-labral disc development	0.0095061	3 (7)
proboscis development	0.0095061	3 (7)
renal system process	0.0095061	3 (7)
regulation of crystal cell differentiation	0.0095061	3 (7)
muscle cell fate specification	0.0095061	3 (7)
multi-organism process	0.0095113	25 (383)
posterior head segmentation	0.01007	4 (15)
negative regulation of transmembrane receptor protein serine/threonine kinase signaling pathway	0.01007	4 (15)
regulation of transmission of nerve impulse	0.010319	7 (50)
regulation of synaptic transmission	0.010319	7 (50)
positive regulation of biological process	0.011775	36 (636)
positive regulation of cellular metabolic process	0.011835	22 (326)
establishment of planar polarity	0.011851	9 (81)
establishment of tissue polarity	0.011851	9 (81)
response to organic substance	0.012027	17 (225)
cell-matrix adhesion	0.012656	4 (16)
pattern specification process	0.013536	32 (550)
actin cytoskeleton organization	0.013637	15 (189)
glial cell differentiation	0.013821	5 (27)
pupal development	0.013904	3 (8)
negative regulation of hemocyte differentiation	0.013904	3 (8)
transmembrane transport	0.014686	26 (419)
positive regulation of metabolic process	0.01537	22 (334)
salivary gland morphogenesis	0.015467	12 (136)
gland morphogenesis	0.015467	12 (136)
negative regulation of transcription, DNA-dependent	0.015601	19 (272)
negative regulation of gene expression	0.016069	23 (357)
somatic stem cell division	0.016793	6 (41)
establishment of ommatidial planar polarity	0.016851	7 (55)
regionalization	0.018486	30 (517)
dorsal/ventral pattern formation, imaginal disc	0.018573	7 (56)
periodic partitioning	0.018755	6 (42)
leg disc pattern formation	0.018755	4 (18)
spiracle morphogenesis, open tracheal system	0.018755	4 (18)
locomotion involved in locomotory behavior	0.018755	4 (18)
anterior head segmentation	0.019072	3 (9)
regulation of cardioblast differentiation	0.019072	3 (9)
anterior head development	0.019072	3 (9)
negative regulation of signaling	0.019206	14 (178)
wing disc pattern formation	0.01928	8 (72)
regulation of system process	0.01928	8 (72)
negative regulation of RNA metabolic process	0.020339	19 (280)
regulation of embryonic cell shape	0.020376	5 (30)
mesoderm formation	0.020376	5 (30)
regulation of transmembrane receptor protein serine/threonine kinase signaling pathway	0.020376	5 (30)
negative regulation of cell communication	0.020739	14 (180)
morphogenesis of an epithelium	0.020929	22 (345)
growth	0.02142	13 (162)
negative regulation of biosynthetic process	0.02142	21 (325)
negative regulation of cellular biosynthetic process	0.02142	21 (325)
negative regulation of cell fate specification	0.02142	4 (19)
negative regulation of cell fate commitment	0.02142	4 (19)
sensory organ precursor cell fate determination	0.02142	4 (19)
negative regulation of DNA-dependent DNA replication	0.02142	2 (3)
posterior Malpighian tubule development	0.02142	2 (3)
central nervous system formation	0.02142	2 (3)
juvenile hormone mediated signaling pathway	0.02142	2 (3)
negative regulation of decapentaplegic signaling pathway	0.02142	2 (3)
regulation of cellular ketone metabolic process	0.02142	2 (3)
ectoderm and mesoderm interaction	0.02142	2 (3)
muscle tissue development	0.022034	10 (108)
regulation of Rho protein signal transduction	0.022207	5 (31)
extracellular matrix organization	0.022207	5 (31)
developmental growth involved in morphogenesis	0.022303	7 (59)
morphogenesis of a polarized epithelium	0.023589	9 (92)
neural precursor cell proliferation	0.023589	6 (45)
regulation of tube size, open tracheal system	0.023589	6 (45)
neuroblast proliferation	0.023589	6 (45)
regulation of biological quality	0.024426	40 (769)
brain development	0.024426	11 (128)
glial cell migration	0.024936	5 (32)
negative regulation of cellular process	0.025298	40 (771)
defense response	0.025764	17 (247)
negative regulation of nucleobase-containing compound metabolic process	0.025764	19 (289)
autophagic cell death	0.025934	8 (77)
salivary gland cell autophagic cell death	0.025934	8 (77)
cellular response to endogenous stimulus	0.025934	8 (77)
cellular component organization	0.026139	94 (2170)
negative regulation of nitrogen compound metabolic process	0.026314	19 (290)
post-embryonic limb morphogenesis	0.027918	7 (62)
imaginal disc-derived leg morphogenesis	0.027918	7 (62)
negative regulation of biological process	0.029102	44 (877)
mating	0.029587	11 (132)
limb morphogenesis	0.029746	7 (63)
imaginal disc-derived limb morphogenesis	0.029746	7 (63)
limb development	0.029746	7 (63)
leg disc morphogenesis	0.029746	7 (63)
actin-mediated cell contraction	0.029746	3 (11)
compound eye retinal cell programmed cell death	0.029746	3 (11)
visceral muscle development	0.029746	3 (11)
mesodermal cell fate specification	0.029746	3 (11)
apical constriction	0.029746	3 (11)
localization	0.029944	83 (1888)
small molecule catabolic process	0.030061	6 (48)
polysaccharide catabolic process	0.030061	5 (34)
regulation of secretion	0.030061	5 (34)
apposition of dorsal and ventral imaginal disc-derived wing surfaces	0.030061	5 (34)
negative regulation of cell differentiation	0.030611	10 (115)
cell-cell signaling involved in cell fate commitment	0.030611	15 (212)
lateral inhibition	0.030611	15 (212)
blastoderm segmentation	0.031084	16 (233)
tube formation	0.032113	4 (22)
cardiac cell differentiation	0.032113	4 (22)
sarcomere organization	0.032113	4 (22)
negative regulation of cellular macromolecule biosynthetic process	0.033793	20 (321)
negative regulation of macromolecule biosynthetic process	0.033793	20 (321)
salivary gland histolysis	0.034674	8 (82)
Notch signaling pathway	0.035103	6 (50)
skeletal muscle tissue development	0.035103	9 (100)
pupation	0.035103	2 (4)
embryonic crystal cell differentiation	0.035103	2 (4)
embryonic hemocyte differentiation	0.035103	2 (4)
negative regulation of fusion cell fate specification	0.035103	2 (4)
purine nucleobase biosynthetic process	0.035103	2 (4)
NAD metabolic process	0.035103	2 (4)
anterior midgut invagination	0.035103	2 (4)
negative regulation of crystal cell differentiation	0.035103	2 (4)
female gonad development	0.035832	3 (12)
gastrulation	0.036016	8 (83)
positive regulation of cell proliferation	0.03605	5 (36)
sensory organ boundary specification	0.03605	4 (23)
pigment metabolic process	0.036815	9 (101)
imaginal disc-derived wing margin morphogenesis	0.037779	7 (67)
formation of organ boundary	0.040115	5 (37)
wing and notum subfield formation	0.043818	3 (13)
regulation of neurotransmitter transport	0.043818	3 (13)
cardioblast differentiation	0.043818	3 (13)
muscle contraction	0.043818	3 (13)
heart morphogenesis	0.043818	3 (13)
retinal cell programmed cell death	0.043818	3 (13)
regulation of neurotransmitter secretion	0.043818	3 (13)
induction of programmed cell death	0.043968	5 (38)
cell proliferation	0.044331	13 (182)
tissue death	0.045482	8 (87)
histolysis	0.045482	8 (87)
epithelial tube morphogenesis	0.045665	11 (143)
regulation of developmental pigmentation	0.046625	4 (25)
negative regulation of Notch signaling pathway	0.046625	4 (25)
striated muscle tissue development	0.047763	9 (106)
regulation of behavior	0.048028	5 (39)
cellular component organization or biogenesis	0.049316	94 (2234)
embryonic pattern specification	0.049316	16 (248)
