# Supplementary material for: SoxNeuro orchestrates central nervous system specification and differentiation in Drosophila and is only partially redundant with Dichaete
Source: Genome Biol. 2014 May 30;15(5):R74. doi: 10.1186/gb-2014-15-5-r74 (PMC4072944; doi:10.1186/gb-2014-15-5-r74)
Supplement: Additional file 8: Table S4 — Gene lists and GO:BP enrichments for genes bound by SoxN and Sox2 or Sox11. [file gb-2014-15-5-r74-S8.xls]

## Sheet: S4A
# Conserved between SoxNeuro and Sox2 (443 genes)
Symbol	FBgn
18w	FBgn0004364
2mit	FBgn0260793
A2bp1	FBgn0052062
ACC	FBgn0033246
ACXE	FBgn0040506
Akt1	FBgn0010379
Aldh	FBgn0012036
amos	FBgn0003270
ara	FBgn0015904
aret	FBgn0000114
Art6	FBgn0038189
Art9	FBgn0038188
ase	FBgn0000137
ato	FBgn0010433
axo	FBgn0262870
baz	FBgn0000163
bi	FBgn0000179
BicC	FBgn0000182
Blimp-1	FBgn0035625
BM-40-SPARC	FBgn0026562
boi	FBgn0040388
bru-2	FBgn0262475
bru-3	FBgn0264001
Bzd	FBgn0011566
Ca-P60A	FBgn0263006
Cad99C	FBgn0039709
CadN	FBgn0015609
Calx	FBgn0013995
cas	FBgn0004878
caup	FBgn0015919
cbt	FBgn0043364
Ccn	FBgn0052183
Cdc42	FBgn0010341
CenG1A	FBgn0028509
CG10249	FBgn0027596
CG10283	FBgn0032681
CG10445	FBgn0037531
CG10672	FBgn0035588
CG11107	FBgn0033160
CG11247	FBgn0037120
CG11340	FBgn0039840
CG11374	FBgn0031214
CG11403	FBgn0026876
CG11425	FBgn0037167
CG11437	FBgn0037165
CG11601	FBgn0031244
CG12159	FBgn0033232
CG12713	FBgn0036536
CG13192	FBgn0033653
CG13283	FBgn0032613
CG13287	FBgn0035643
CG13366	FBgn0025633
CG13473	FBgn0036442
CG13506	FBgn0034723
CG13526	FBgn0034774
CG13898	FBgn0035161
CG13937	FBgn0035287
CG14024	FBgn0031697
CG14196	FBgn0031002
CG14527	FBgn0039613
CG14529	FBgn0039609
CG14540	FBgn0039398
CG14855	FBgn0038260
CG14856	FBgn0038261
CG14857	FBgn0038262
CG14869	FBgn0038341
CG15014	FBgn0035532
CG15368	FBgn0030104
CG15531	FBgn0039755
CG15914	FBgn0030700
CG1607	FBgn0039844
CG16727	FBgn0038719
CG17385	FBgn0033934
CG17839	FBgn0036454
CG1809	FBgn0033423
CG1812	FBgn0031119
CG18136	FBgn0036839
CG1889	FBgn0030164
CG1890	FBgn0039869
CG2129	FBgn0030008
CG2528	FBgn0032969
CG30046	FBgn0050046
CG30062	FBgn0050062
CG30268	FBgn0050268
CG3032	FBgn0029928
CG3036	FBgn0031645
CG30463	FBgn0050463
CG31275	FBgn0063261
CG31644	FBgn0051644
CG31646	FBgn0051646
CG31743	FBgn0032618
CG32176	FBgn0052176
CG32191	FBgn0052191
CG32264	FBgn0052264
CG32702	FBgn0052702
CG32791	FBgn0052791
CG33144	FBgn0053144
CG33158	FBgn0053158
CG3339	FBgn0039510
CG34347	FBgn0085376
CG34394	FBgn0085423
CG3631	FBgn0038268
CG3638	FBgn0261444
CG3649	FBgn0034785
CG3921	FBgn0031571
CG3927	FBgn0034739
CG3999	FBgn0037801
CG4021	FBgn0034659
CG4030	FBgn0034585
CG40378	FBgn0058378
CG4096	FBgn0029791
CG4221	FBgn0038385
CG42327	FBgn0259227
CG42389	FBgn0259735
CG42458	FBgn0259935
CG42673	FBgn0261555
CG4313	FBgn0025632
CG43693	FBgn0263776
CG43980	FBgn0264711
CG4615	FBgn0029935
CG4729	FBgn0036623
CG4730	FBgn0039355
CG5361	FBgn0037786
CG5386	FBgn0038945
CG5527	FBgn0039564
CG5550	FBgn0034160
CG5656	FBgn0037083
CG6006	FBgn0063649
CG6231	FBgn0038720
CG6356	FBgn0039178
CG6867	FBgn0030887
CG6959	FBgn0037956
CG7115	FBgn0027515
CG7229	FBgn0034423
CG7255	FBgn0036493
CG7342	FBgn0038716
CG7402	FBgn0036768
CG7607	FBgn0036145
CG7638	FBgn0036133
CG7888	FBgn0036116
CG7896	FBgn0039728
CG8028	FBgn0031010
CG8147	FBgn0043791
CG8219	FBgn0035693
CG8441	FBgn0034086
CG8492	FBgn0035813
CG8630	FBgn0038130
CG8635	FBgn0033317
CG8642	FBgn0033312
CG8646	FBgn0033763
CG8678	FBgn0032935
CG8785	FBgn0033760
CG8791	FBgn0033234
CG8925	FBgn0038404
CG9095	FBgn0030617
CG9220	FBgn0030662
CG9650	FBgn0029939
CG9715	FBgn0036668
CG9743	FBgn0039756
CG9747	FBgn0039754
CG9826	FBgn0034784
CG9932	FBgn0262160
CG9947	FBgn0030752
Chd64	FBgn0035499
cindr	FBgn0027598
Cralbp	FBgn0035636
cv-2	FBgn0000395
cv-c	FBgn0086901
cwo	FBgn0259938
D	FBgn0000411
Dad	FBgn0020493
Dbx	FBgn0261723
desat1	FBgn0086687
Dh31-R1	FBgn0052843
Dh44-R2	FBgn0033744
disco-r	FBgn0042650
Dl	FBgn0000463
dm	FBgn0262656
dmGlut	FBgn0010497
Doa	FBgn0259220
Doc1	FBgn0028789
Doc2	FBgn0035956
Doc3	FBgn0035954
dock	FBgn0010583
dome	FBgn0043903
DopR2	FBgn0015129
Dp	FBgn0011763
Dr	FBgn0000492
Dscam	FBgn0033159
Dys	FBgn0260003
E(spl)m8-HLH	FBgn0000591
E(spl)mbeta-HLH	FBgn0002733
E(spl)mgamma-HLH	FBgn0002735
Eaat1	FBgn0026439
EcR	FBgn0000546
Eip75B	FBgn0000568
Eip78C	FBgn0004865
Eip93F	FBgn0264490
esg	FBgn0001981
Ets65A	FBgn0005658
ey	FBgn0005558
eya	FBgn0000320
eyg	FBgn0000625
fabp	FBgn0037913
fan	FBgn0028379
Fas2	FBgn0000635
fd96Ca	FBgn0004897
Fer3HCH	FBgn0030449
fng	FBgn0011591
foxo	FBgn0038197
fz	FBgn0001085
fz2	FBgn0016797
Gadd45	FBgn0033153
galectin	FBgn0031213
GalNAc-T1	FBgn0034025
GalNAc-T2	FBgn0030930
Gclm	FBgn0046114
GEFmeso	FBgn0050115
gish	FBgn0250823
GluRIIA	FBgn0004620
GluRIIC	FBgn0046113
Glut1	FBgn0264574
Gp150	FBgn0013272
Gs1	FBgn0001142
gsb	FBgn0001148
gsb-n	FBgn0001147
gukh	FBgn0026239
h	FBgn0001168
H15	FBgn0016660
H2.0	FBgn0001170
haf	FBgn0261509
ham	FBgn0045852
heph	FBgn0011224
HGTX	FBgn0040318
hipk	FBgn0035142
hkb	FBgn0261434
Hnf4	FBgn0004914
Hph	FBgn0264785
Hr38	FBgn0014859
Hr96	FBgn0015240
Hs3st-B	FBgn0031005
Hs6st	FBgn0038755
hth	FBgn0001235
htl	FBgn0010389
if	FBgn0001250
insc	FBgn0011674
Ir21a	FBgn0031209
Ir25a	FBgn0031634
Ir64a	FBgn0035604
Ir67c	FBgn0052058
ItgalphaPS4	FBgn0034005
Itgbetanu	FBgn0010395
JhI-21	FBgn0028425
kirre	FBgn0028369
klg	FBgn0017590
Klp10A	FBgn0030268
KP78b	FBgn0026063
Kr	FBgn0001325
l(1)G0289	FBgn0028331
l(1)sc	FBgn0002561
LamC	FBgn0010397
LanA	FBgn0002526
Lar	FBgn0000464
lea	FBgn0002543
lin-28	FBgn0035626
Liprin-beta	FBgn0036376
lmd	FBgn0039039
Lpin	FBgn0263593
LRP1	FBgn0053087
ltl	FBgn0052372
luna	FBgn0040765
LysB	FBgn0004425
LysC	FBgn0004426
LysD	FBgn0004427
LysE	FBgn0004428
LysP	FBgn0004429
LysS	FBgn0004430
Mdr65	FBgn0004513
MFS10	FBgn0030452
mid	FBgn0261963
milt	FBgn0262872
mirr	FBgn0014343
Mkp3	FBgn0036844
mld	FBgn0263490
Mlp60A	FBgn0259209
Mlp84B	FBgn0014863
Mmp2	FBgn0033438
Moe	FBgn0011661
mp	FBgn0260660
mRpS35	FBgn0035374
Msp-300	FBgn0261836
msta	FBgn0053548
mtd	FBgn0013576
mth	FBgn0023000
mthl1	FBgn0030766
mthl10	FBgn0035132
mthl11	FBgn0045443
mthl2	FBgn0035623
mthl7	FBgn0035847
mthl9	FBgn0035131
N	FBgn0004647
nAcRalpha-34E	FBgn0028875
Nep1	FBgn0029843
Nep2	FBgn0027570
Nep4	FBgn0038818
nerfin-1	FBgn0028999
NetA	FBgn0015773
NetB	FBgn0015774
NFAT	FBgn0030505
noc	FBgn0005771
Npc2b	FBgn0038198
Nrg	FBgn0264975
oa2	FBgn0038980
Octbeta2R	FBgn0038063
OdsH	FBgn0026058
olf413	FBgn0037153
onecut	FBgn0028996
p130CAS	FBgn0035101
Pde11	FBgn0085370
Pde6	FBgn0038237
Pez	FBgn0031799
ph-d	FBgn0004860
ph-p	FBgn0004861
phtf	FBgn0028579
Pi3K68D	FBgn0015278
Picot	FBgn0024315
Pka-C1	FBgn0000273
Pkc98E	FBgn0003093
Plod	FBgn0036147
pnr	FBgn0003117
pnt	FBgn0003118
Poc1	FBgn0036354
pps	FBgn0082831
prd	FBgn0003145
ptc	FBgn0003892
Ptp10D	FBgn0004370
Pvr	FBgn0032006
r	FBgn0003189
Ran-like	FBgn0036497
ranshi	FBgn0037620
Rbp6	FBgn0260943
retn	FBgn0004795
Rev1	FBgn0035150
Rfx	FBgn0020379
rho	FBgn0004635
robl22E	FBgn0028570
robl62A	FBgn0028567
rst	FBgn0003285
salm	FBgn0261648
salr	FBgn0000287
sbb	FBgn0010575
sc	FBgn0004170
scb	FBgn0003328
Scgdelta	FBgn0025391
Scm	FBgn0003334
sdk	FBgn0021764
Sema-1a	FBgn0011259
Sema-2a	FBgn0011260
Sema-5c	FBgn0250876
sens-2	FBgn0051632
Ser	FBgn0004197
shot	FBgn0013733
Shroom	FBgn0085408
sick	FBgn0263873
SKIP	FBgn0051163
Slimp	FBgn0051133
slmb	FBgn0023423
slo	FBgn0003429
slow	FBgn0035539
slp1	FBgn0003430
slp2	FBgn0004567
sls	FBgn0086906
sm	FBgn0003435
Smox	FBgn0025800
sna	FBgn0003448
Snap25	FBgn0011288
snz	FBgn0029976
sog	FBgn0003463
Sox100B	FBgn0024288
Sox21b	FBgn0042630
Sp1	FBgn0020378
Spn	FBgn0010905
Src42A	FBgn0264959
srp	FBgn0003507
star1	FBgn0036790
stj	FBgn0261041
Stlk	FBgn0046692
sty	FBgn0014388
sv	FBgn0005561
svp	FBgn0003651
sw	FBgn0003654
Sxl	FBgn0264270
syd	FBgn0024187
Syx18	FBgn0039212
tadr	FBgn0032911
Takl1	FBgn0046689
tau	FBgn0051057
Ten-m	FBgn0004449
Tie	FBgn0014073
Timp	FBgn0025879
tj	FBgn0000964
tlk	FBgn0086899
TM4SF	FBgn0020372
tna	FBgn0026160
toe	FBgn0036285
Toll-4	FBgn0032095
Toll-6	FBgn0036494
Toll-7	FBgn0034476
tou	FBgn0033636
TpnC25D	FBgn0031692
TpnC47D	FBgn0010423
trh	FBgn0262139
tsh	FBgn0003866
Tsp	FBgn0031850
Tsp26A	FBgn0031760
Tsp42A	FBgn0033042
Tsp42Eb	FBgn0042086
Tsp42Ec	FBgn0033124
Tsp42Eg	FBgn0033128
Tsp42Eh	FBgn0033129
Tsp42El	FBgn0033134
Tsp42Eo	FBgn0033136
tty	FBgn0015558
tup	FBgn0003896
twi	FBgn0003900
unpg	FBgn0015561
vanin-like	FBgn0040069
vkg	FBgn0016075
vn	FBgn0003984
vnd	FBgn0261930
wb	FBgn0261563
wg	FBgn0004009
Wnt2	FBgn0004360
wor	FBgn0001983
zetaCOP	FBgn0040512
zfh1	FBgn0004606
zfh2	FBgn0004607
zormin	FBgn0052311
	FBgn0000242
	FBgn0005634
	FBgn0021873
	FBgn0050194
	FBgn0083959

## Sheet: S4B
# Conserved between SoxNeuro and Sox2 (443 genes)
GO:BP Term	p-value
regulation of biological process	1.7045e-40
regulation of cellular process	2.7583e-38
organ development	7.5975e-38
biological regulation	2.5186e-37
regulation of cellular macromolecule biosynthetic process	1.9666e-33
regulation of macromolecule biosynthetic process	1.9666e-33
regulation of transcription, DNA-dependent	6.0261e-33
regulation of RNA biosynthetic process	6.0261e-33
regulation of RNA metabolic process	1.0156e-32
generation of neurons	1.4719e-32
regulation of cellular biosynthetic process	1.4719e-32
regulation of biosynthetic process	1.4912e-32
regulation of nucleobase-containing compound metabolic process	3.0474e-32
regulation of nitrogen compound metabolic process	4.6286e-32
regulation of gene expression	1.5699e-31
anatomical structure morphogenesis	3.2798e-31
organ morphogenesis	1.6522e-30
post-embryonic organ development	1.6802e-30
post-embryonic organ morphogenesis	2.7e-29
imaginal disc morphogenesis	2.7e-29
regulation of primary metabolic process	2.4228e-28
imaginal disc development	4.5771e-28
regulation of macromolecule metabolic process	7.0722e-28
regulation of cellular metabolic process	9.1061e-28
post-embryonic development	1.6215e-27
regulation of metabolic process	2.4183e-27
instar larval or pupal morphogenesis	2.4183e-27
neuron differentiation	4.3402e-27
system development	6.5285e-27
post-embryonic morphogenesis	6.8989e-27
instar larval or pupal development	1.88e-26
metamorphosis	3.697e-26
wing disc morphogenesis	6.2428e-26
tube development	1.2948e-25
imaginal disc-derived appendage morphogenesis	2.5891e-25
appendage morphogenesis	2.9196e-25
multicellular organismal development	3.1779e-25
imaginal disc-derived appendage development	3.7153e-25
appendage development	4.1925e-25
tissue development	4.9055e-25
central nervous system development	4.9055e-25
urogenital system development	4.9055e-25
renal system development	4.9055e-25
imaginal disc-derived wing morphogenesis	1.314e-24
cell development	1.8652e-24
regulation of transcription from RNA polymerase II promoter	2.5718e-24
cell morphogenesis involved in differentiation	3.334e-24
wing disc development	6.3847e-24
cell fate commitment	1.0431e-23
post-embryonic appendage morphogenesis	1.2971e-23
neuron development	1.5372e-23
cellular component morphogenesis	4.1924e-23
developmental process	6.2633e-23
cell morphogenesis involved in neuron differentiation	6.9629e-23
cell morphogenesis	9.6631e-23
cell differentiation	2.8799e-22
locomotion	3.1371e-22
cellular developmental process	4.0204e-22
response to stimulus	4.8224e-22
anatomical structure development	1.1419e-21
neuron projection morphogenesis	1.375e-21
neuron projection development	1.5411e-21
renal tubule development	1.6977e-21
Malpighian tubule development	1.6977e-21
axonogenesis	2.4524e-21
regulation of multicellular organismal process	3.2824e-21
regulation of developmental process	3.6428e-21
cell communication	5.1851e-21
cell projection organization	5.4318e-21
cell part morphogenesis	1.8158e-20
negative regulation of biological process	1.8158e-20
positive regulation of transcription, DNA-dependent	2.6636e-20
positive regulation of gene expression	6.6455e-20
nervous system development	6.8993e-20
cell projection morphogenesis	8.3925e-20
tissue morphogenesis	1.3434e-19
signal transduction	1.4971e-19
signaling	2.0697e-19
positive regulation of RNA metabolic process	2.5656e-19
pattern specification process	2.6273e-19
positive regulation of macromolecule biosynthetic process	4.163e-19
neurogenesis	4.163e-19
positive regulation of transcription from RNA polymerase II promoter	5.9968e-19
positive regulation of nucleobase-containing compound metabolic process	6.6833e-19
positive regulation of nitrogen compound metabolic process	6.6833e-19
sensory organ development	9.2849e-19
axon guidance	9.9521e-19
regionalization	1.1047e-18
morphogenesis of an epithelium	1.2213e-18
epithelium development	1.8101e-18
negative regulation of cellular process	3.985e-18
chemotaxis	5.3459e-18
ventral cord development	1.2013e-17
positive regulation of cellular process	1.6216e-17
embryo development	1.6398e-17
tube morphogenesis	1.8395e-17
positive regulation of biological process	2.6802e-17
positive regulation of cellular biosynthetic process	3.0835e-17
positive regulation of biosynthetic process	3.4862e-17
taxis	3.4862e-17
gland development	1.6735e-16
response to chemical stimulus	4.3305e-16
muscle structure development	4.3538e-16
cell fate determination	7.0469e-16
eye development	9.2319e-16
cell surface receptor signaling pathway	1.3738e-15
positive regulation of macromolecule metabolic process	1.723e-15
positive regulation of cellular metabolic process	4.0134e-15
digestive tract development	4.2212e-15
digestive system development	4.2212e-15
cell adhesion	4.4114e-15
circulatory system development	4.7468e-15
cardiovascular system development	4.7468e-15
heart development	4.7468e-15
cellular response to stimulus	5.7349e-15
positive regulation of metabolic process	8.3907e-15
cell fate specification	9.4635e-15
regulation of multicellular organismal development	9.7358e-15
multicellular organismal process	9.8711e-15
anatomical structure formation involved in morphogenesis	1.3655e-14
imaginal disc pattern formation	1.3987e-14
epithelial tube morphogenesis	1.4861e-14
digestive tract morphogenesis	1.7895e-14
compound eye development	1.9236e-14
hindgut morphogenesis	3.2864e-14
biological adhesion	3.2864e-14
response to external stimulus	3.6221e-14
embryonic morphogenesis	3.8655e-14
renal tubule morphogenesis	6.0053e-14
Malpighian tubule morphogenesis	6.0053e-14
embryonic hindgut morphogenesis	9.0442e-14
exocrine system development	2.1689e-13
salivary gland development	2.1689e-13
eye morphogenesis	3.4496e-13
open tracheal system development	4.0835e-13
brain development	4.1791e-13
respiratory system development	5.8292e-13
muscle organ development	7.5385e-13
cell migration	7.655e-13
cellular component movement	9.0394e-13
regulation of cell differentiation	9.5384e-13
cellular component organization or biogenesis	9.764e-13
immune system process	2.8367e-12
sex differentiation	2.893e-12
cell motility	2.893e-12
imaginal disc-derived wing vein specification	5.1021e-12
negative regulation of macromolecule metabolic process	5.6086e-12
cardiac cell differentiation	6.635e-12
localization of cell	8.3267e-12
compound eye morphogenesis	1.1442e-11
negative regulation of gene expression	1.2469e-11
mesoderm development	1.3101e-11
cell-cell adhesion	1.3799e-11
regulation of nervous system development	1.5243e-11
negative regulation of metabolic process	1.9174e-11
negative regulation of transcription from RNA polymerase II promoter	2.4396e-11
negative regulation of cellular macromolecule biosynthetic process	3.1498e-11
negative regulation of macromolecule biosynthetic process	3.1498e-11
negative regulation of biosynthetic process	4.5614e-11
negative regulation of cellular biosynthetic process	4.5614e-11
photoreceptor cell differentiation	8.2033e-11
cellular component organization	8.8022e-11
neuron fate commitment	1.1806e-10
eye-antennal disc development	1.5434e-10
developmental process involved in reproduction	1.7559e-10
localization	9.2061e-10
establishment of ommatidial planar polarity	9.8185e-10
negative regulation of RNA metabolic process	1.029e-09
embryonic pattern specification	1.0924e-09
muscle cell differentiation	1.234e-09
segmentation	1.2485e-09
neuroblast differentiation	1.3901e-09
regulation of cell fate specification	1.9039e-09
negative regulation of transcription, DNA-dependent	2.0505e-09
negative regulation of developmental process	2.1457e-09
negative regulation of nucleobase-containing compound metabolic process	2.2806e-09
negative regulation of nitrogen compound metabolic process	2.4846e-09
regulation of cell fate commitment	3.0344e-09
cellular response to endogenous stimulus	3.2525e-09
regulation of cell development	3.699e-09
negative regulation of cellular metabolic process	3.699e-09
establishment of planar polarity	3.9374e-09
establishment of tissue polarity	3.9374e-09
salivary gland morphogenesis	4.0062e-09
gland morphogenesis	4.0062e-09
blastoderm segmentation	4.2245e-09
development of primary sexual characteristics	4.7526e-09
regulation of biological quality	5.1749e-09
cellular response to hormone stimulus	5.7712e-09
formation of anatomical boundary	6.9303e-09
cellular component organization at cellular level	6.9303e-09
response to endogenous stimulus	8.5433e-09
eye photoreceptor cell differentiation	8.9572e-09
regulation of response to stimulus	9.2016e-09
imaginal disc-derived wing vein morphogenesis	9.2196e-09
motor axon guidance	9.2196e-09
compound eye photoreceptor cell differentiation	1.1433e-08
cardioblast differentiation	1.2297e-08
organ formation	1.2297e-08
leg disc pattern formation	1.2835e-08
hormone-mediated signaling pathway	1.385e-08
neuroblast fate commitment	1.5484e-08
response to hormone stimulus	1.6754e-08
regulation of neurogenesis	1.9768e-08
leg disc development	2.0342e-08
photoreceptor cell fate commitment	2.6394e-08
peripheral nervous system development	2.6435e-08
cell wall organization or biogenesis	2.6435e-08
cell wall macromolecule catabolic process	2.6435e-08
cell wall macromolecule metabolic process	2.6435e-08
cellular component organization or biogenesis at cellular level	2.7418e-08
morphogenesis of a polarized epithelium	2.8854e-08
negative regulation of cell differentiation	3.0139e-08
striated muscle cell differentiation	3.6695e-08
skeletal muscle organ development	4.1985e-08
wing disc pattern formation	6.0118e-08
regulation of cell communication	6.0725e-08
gonad development	6.3397e-08
gliogenesis	6.3397e-08
steroid hormone mediated signaling pathway	6.4801e-08
neuroblast fate determination	7.5207e-08
reproductive structure development	7.8115e-08
establishment or maintenance of cell polarity	8.2508e-08
negative regulation of signaling	9.1558e-08
epithelial cell proliferation involved in Malpighian tubule morphogenesis	9.1558e-08
epithelial cell proliferation	9.1558e-08
cellular process	9.5857e-08
negative regulation of cell communication	1.1198e-07
immune response	1.1357e-07
cellular response to steroid hormone stimulus	1.1563e-07
response to organic substance	1.1609e-07
cellular response to organic substance	1.1987e-07
enzyme linked receptor protein signaling pathway	1.2922e-07
striated muscle cell development	1.3909e-07
dorsal/ventral pattern formation, imaginal disc	1.449e-07
muscle cell development	1.6107e-07
imaginal disc-derived wing margin morphogenesis	1.706e-07
anterior/posterior pattern specification	2.4264e-07
regulation of signaling	3.1543e-07
response to steroid hormone stimulus	3.4277e-07
hemopoietic or lymphoid organ development	3.4277e-07
immune system development	3.4277e-07
muscle tissue development	3.8137e-07
wing and notum subfield formation	4.1725e-07
dendrite morphogenesis	4.3464e-07
dendrite development	4.3464e-07
regulation of developmental growth	4.7589e-07
system process	5.3861e-07
regulation of anatomical structure morphogenesis	5.9234e-07
Malpighian tubule tip cell differentiation	6.928e-07
negative regulation of signal transduction	7.241e-07
genital disc development	7.7481e-07
transmembrane receptor protein tyrosine kinase signaling pathway	9.5726e-07
compound eye photoreceptor fate commitment	1.0107e-06
eye photoreceptor cell fate commitment	1.0107e-06
regulation of cellular component organization	1.0185e-06
actin cytoskeleton organization	1.1382e-06
proximal/distal pattern formation, imaginal disc	1.1985e-06
formation of organ boundary	1.3185e-06
cardiac cell fate commitment	1.6208e-06
actin filament-based process	1.7862e-06
ectoderm development	1.8034e-06
cell-cell signaling	1.826e-06
negative regulation of response to stimulus	1.8695e-06
ovarian follicle cell development	1.9285e-06
developmental growth involved in morphogenesis	2.2041e-06
leg disc proximal/distal pattern formation	2.3398e-06
morphogenesis of embryonic epithelium	2.4413e-06
mushroom body development	2.5256e-06
multicellular organismal homeostasis	2.5997e-06
hemocyte differentiation	2.5997e-06
glial cell migration	3.6658e-06
R3/R4 cell fate commitment	3.7843e-06
regulation of neuron differentiation	3.9514e-06
antimicrobial humoral response	4.0814e-06
chaeta morphogenesis	4.4328e-06
cardioblast cell fate commitment	5.1238e-06
proximal/distal pattern formation	5.2864e-06
stem cell differentiation	5.3408e-06
regulation of cell proliferation	5.7906e-06
ovarian follicle cell stalk formation	5.7906e-06
R3/R4 cell differentiation	5.7906e-06
negative regulation of cell fate specification	5.7906e-06
negative regulation of cell fate commitment	5.7906e-06
anterior Malpighian tubule development	6.0979e-06
nephrocyte differentiation	6.0979e-06
renal filtration cell differentiation	6.0979e-06
imaginal disc lineage restriction	6.0979e-06
embryo development ending in birth or egg hatching	7.037e-06
development of primary male sexual characteristics	7.1182e-06
striated muscle tissue development	8.2642e-06
circadian rhythm	8.5206e-06
neuron recognition	8.5206e-06
cellular response to chemical stimulus	9.2697e-06
ommatidial rotation	9.6701e-06
cell recognition	9.9521e-06
positive regulation of cell proliferation	1.0066e-05
regulation of signal transduction	1.0289e-05
regulation of striated muscle tissue development	1.0836e-05
memory	1.0934e-05
photoreceptor cell development	1.0934e-05
rhythmic process	1.1474e-05
embryonic development via the syncytial blastoderm	1.151e-05
dorsal/ventral lineage restriction, imaginal disc	1.2085e-05
crystal cell differentiation	1.2085e-05
humoral immune response	1.2289e-05
R8 cell differentiation	1.2348e-05
lymph gland development	1.2569e-05
male sex differentiation	1.2569e-05
regulation of cell morphogenesis	1.3519e-05
regulation of growth	1.6112e-05
oogenesis	1.6469e-05
tissue homeostasis	1.7673e-05
wing disc dorsal/ventral pattern formation	1.8248e-05
regulation of behavior	1.9528e-05
morphogenesis of a branching epithelium	1.9528e-05
branching involved in open tracheal system development	1.9528e-05
branching morphogenesis of a tube	1.9528e-05
skeletal muscle tissue development	1.9528e-05
neurological system process	1.9697e-05
female gamete generation	2.1972e-05
border follicle cell migration	2.3445e-05
post-embryonic limb morphogenesis	2.3812e-05
regulation of muscle organ development	2.3812e-05
imaginal disc-derived leg morphogenesis	2.3812e-05
morphogenesis of a branching structure	2.4275e-05
ovarian follicle cell migration	2.4275e-05
developmental growth	2.4281e-05
morphogenesis of an epithelial fold	2.4549e-05
dorsal/ventral pattern formation	2.5886e-05
growth	2.633e-05
chaeta development	2.6925e-05
homophilic cell adhesion	2.7039e-05
limb morphogenesis	2.7039e-05
imaginal disc-derived limb morphogenesis	2.7039e-05
limb development	2.7039e-05
leg disc morphogenesis	2.7039e-05
multi-organism process	3.0899e-05
cell proliferation	3.2268e-05
notum cell fate specification	3.2268e-05
negative regulation of terminal cell fate specification, open tracheal system	3.2268e-05
antennal joint development	3.2268e-05
gamete generation	3.2891e-05
multicellular organismal reproductive process	4.3263e-05
antennal development	4.394e-05
germarium-derived female germ-line cyst encapsulation	4.5468e-05
hemopoiesis	5.1798e-05
muscle attachment	5.515e-05
long-term memory	5.8335e-05
appendage segmentation	5.8357e-05
imaginal disc-derived leg segmentation	5.8357e-05
embryonic heart tube development	5.8359e-05
regulation of cell projection organization	6.4439e-05
actomyosin structure organization	6.78e-05
sexual reproduction	7.3552e-05
axon extension	7.6599e-05
male gonad development	7.7878e-05
female germ-line cyst encapsulation	7.7878e-05
germ-line cyst encapsulation	7.7878e-05
determination of imaginal disc primordium	7.7878e-05
stem cell development	7.7878e-05
stem cell maintenance	7.7878e-05
germarium-derived egg chamber formation	7.9635e-05
response to other organism	8.2486e-05
morphogenesis of follicular epithelium	8.2888e-05
response to biotic stimulus	9.4965e-05
tracheal outgrowth, open tracheal system	9.7589e-05
regulation of immune system process	0.00011317
sensory organ precursor cell fate determination	0.00011562
cognition	0.00012455
learning or memory	0.00012455
axis specification	0.00012455
genitalia development	0.00012455
maintenance of epithelial integrity, open tracheal system	0.00012507
heterophilic cell-cell adhesion	0.00012507
anterior/posterior axis specification, embryo	0.00013723
tripartite regional subdivision	0.00013723
epidermis development	0.00013723
reproductive process	0.00014254
R7 cell differentiation	0.00014891
regulation of locomotion	0.00015571
myofibril assembly	0.00015597
germ cell migration	0.00016544
regulation of synapse structure and activity	0.00017283
gastrulation involving germ band extension	0.00017776
gastrulation with mouth forming first	0.00017776
amino acid transport	0.00017776
multicellular organism reproduction	0.00018444
ectoderm and mesoderm interaction	0.00018444
regulation of crystal cell differentiation	0.00018824
embryonic axis specification	0.00019401
tube fusion	0.0002057
branch fusion, open tracheal system	0.0002057
anterior/posterior axis specification	0.00020742
somatic stem cell division	0.00020991
eye-antennal disc morphogenesis	0.00020991
regulation of cell death	0.00022323
mesoderm morphogenesis	0.00023874
circadian behavior	0.00025518
compound eye photoreceptor development	0.0002597
sarcomere organization	0.00026982
regulation of programmed cell death	0.00027412
regulation of development, heterochronic	0.00027838
epithelial structure maintenance	0.00027838
eye photoreceptor cell development	0.00029234
regulation of cell shape	0.00033074
cell growth	0.00033074
gastrulation	0.00033137
regulation of localization	0.00033367
regulation of neuron projection development	0.00033367
rhythmic behavior	0.00033367
germ-line stem cell maintenance	0.00034245
tube formation	0.00034245
embryonic hemopoiesis	0.00034245
sensory organ boundary specification	0.00034245
determination of bilateral symmetry	0.00034245
specification of symmetry	0.00034245
epithelial tube formation	0.00034245
formation of primary germ layer	0.00034875
R8 cell fate commitment	0.00039122
reproduction	0.00042082
locomotory behavior	0.00042231
behavior	0.00042363
regulation of cell adhesion	0.00043513
regulation of hemocyte differentiation	0.00043513
muscle fiber development	0.00045677
stem cell division	0.00045677
regulation of tube architecture, open tracheal system	0.00051335
regulation of cellular component movement	0.00054012
mesodermal cell differentiation	0.00054012
mesodermal cell fate commitment	0.00054012
embryonic organ development	0.00054829
regulation of anatomical structure size	0.00055472
pericardial nephrocyte differentiation	0.00057351
regulation of cardioblast differentiation	0.00057351
heart process	0.00057351
circulatory system process	0.00057351
endoderm development	0.00057351
dorsal closure	0.00061313
homeostatic process	0.00061313
tracheal pit formation in open tracheal system	0.00061313
gonad morphogenesis	0.00061313
Malpighian tubule bud morphogenesis	0.00061313
negative regulation of fusion cell fate specification	0.00061313
lymph gland crystal cell differentiation	0.00061313
kidney morphogenesis	0.00061313
morphogenesis of an epithelial bud	0.00061313
kidney development	0.00061313
nephron epithelium morphogenesis	0.00061313
nephron tubule development	0.00061313
kidney epithelium development	0.00061313
nephron tubule formation	0.00061313
nephron tubule morphogenesis	0.00061313
nephron morphogenesis	0.00061313
nephron development	0.00061313
nephron epithelium development	0.00061313
anterior midgut invagination	0.00061313
G-protein coupled receptor signaling pathway	0.00061702
glial cell differentiation	0.00065303
ERBB signaling pathway	0.00068371
epidermal growth factor receptor signaling pathway	0.00068371
larval development	0.00068371
cell fate commitment involved in formation of primary germ layer	0.00069081
brain morphogenesis	0.00069081
regulation of circadian sleep/wake cycle, sleep	0.00069081
cellular process involved in reproduction	0.00070377
asymmetric cell division	0.00074207
cell division	0.0007447
carboxylic acid transport	0.00077254
Notch signaling pathway	0.00077254
organic acid transport	0.00077254
transmembrane transport	0.00081143
establishment of localization	0.00081668
determination of genital disc primordium	0.00085571
central complex development	0.00085571
ganglion mother cell fate determination	0.00085571
compound eye cone cell fate commitment	0.00085571
spiracle morphogenesis, open tracheal system	0.00089884
trunk segmentation	0.00089884
male genitalia development	0.00089884
compound eye cone cell differentiation	0.00089884
oocyte localization involved in germarium-derived egg chamber formation	0.00089884
regulation of axonogenesis	0.0009623
determination of adult lifespan	0.00099494
regulation of cell morphogenesis involved in differentiation	0.00099494
multicellular organismal aging	0.0010698
aging	0.0010698
regulation of apoptotic process	0.0011325
multicellular organismal signaling	0.0011619
transmission of nerve impulse	0.0011619
establishment or maintenance of epithelial cell apical/basal polarity	0.0011619
anterior/posterior pattern specification, imaginal disc	0.0011641
compound eye retinal cell programmed cell death	0.0012634
second mitotic wave involved in compound eye morphogenesis	0.0012634
retinal ganglion cell axon guidance	0.0012634
endoderm formation	0.0013734
larval visceral muscle development	0.0013734
mesodermal cell fate determination	0.0013734
mesoderm formation	0.0013884
regulation of transmembrane receptor protein serine/threonine kinase signaling pathway	0.0013884
innate immune response	0.0014296
periodic partitioning	0.001437
regulation of circadian sleep/wake cycle	0.0014789
cuticle development	0.0015178
amino acid transmembrane transport	0.0016595
larval lymph gland hemopoiesis	0.0017968
post-embryonic hemopoiesis	0.0017968
neuroblast development	0.0017968
regulation of response to external stimulus	0.0017968
transport	0.001846
developmental cell growth	0.001895
smoothened signaling pathway	0.001895
cell-cell signaling involved in cell fate commitment	0.0019023
lateral inhibition	0.0019023
actin filament organization	0.0021723
negative regulation of neurogenesis	0.0023101
head segmentation	0.0023101
circadian sleep/wake cycle process	0.0023101
imaginal disc-derived male genitalia development	0.0023101
synapse organization	0.0024109
neuron fate specification	0.0024629
heart morphogenesis	0.0024629
retinal cell programmed cell death	0.0024629
positive regulation of response to stimulus	0.0025248
regulation of synaptic activity	0.0025248
regulation of chemotaxis	0.0025248
equator specification	0.0025248
regulation of R8 cell spacing in compound eye	0.0025248
determination of left/right symmetry	0.0025248
apposition of dorsal and ventral imaginal disc-derived wing surfaces	0.002665
anatomical structure homeostasis	0.0027731
anti-apoptosis	0.0028001
pole cell migration	0.0028001
response to stress	0.0028017
negative regulation of cell development	0.0030905
zygotic determination of anterior/posterior axis, embryo	0.0030905
neuromuscular synaptic transmission	0.0030905
Bolwig's organ morphogenesis	0.0032562
Bolwig's organ development	0.0032562
salivary gland boundary specification	0.0032562
head development	0.0033822
imaginal disc-derived genitalia development	0.0033822
circadian sleep/wake cycle	0.0033822
regulation of synaptic growth at neuromuscular junction	0.0034633
regulation of skeletal muscle tissue development	0.0034633
regulation of skeletal muscle fiber development	0.0034633
regulation of transmission of nerve impulse	0.0034633
regulation of synaptic transmission	0.0034633
regulation of striated muscle cell differentiation	0.0038976
regulation of muscle cell differentiation	0.0038976
regulation of neurological system process	0.0038976
negative regulation of developmental growth	0.0040487
phagocytosis	0.0040487
negative regulation of fibroblast growth factor receptor signaling pathway	0.004061
activation of innate immune response	0.004061
negative regulation of DNA endoreduplication	0.004061
mitotic nuclear envelope reassembly	0.004061
adrenergic receptor signaling pathway	0.004061
clypeo-labral disc development	0.004061
negative regulation of transforming growth factor beta receptor signaling pathway	0.004061
proboscis development	0.004061
embryonic epithelial tube formation	0.004061
startle response	0.004138
negative regulation of transmembrane receptor protein serine/threonine kinase signaling pathway	0.004138
axon target recognition	0.004138
establishment or maintenance of bipolar cell polarity	0.0045863
establishment or maintenance of apical/basal cell polarity	0.0045863
induction of programmed cell death	0.0045863
synaptic transmission	0.0046085
regulation of synapse assembly	0.0047794
dephosphorylation	0.0052136
germ cell development	0.005222
asymmetric protein localization	0.0052312
hemocyte migration	0.0052773
neuromuscular process	0.0052773
R7 cell development	0.0052773
cell-cell junction organization	0.0052941
negative regulation of programmed cell death	0.0058033
membrane organization	0.005827
cellular membrane organization	0.005827
cell junction organization	0.0058788
regulation of cardiac cell fate specification	0.006054
regulation of axon extension	0.006054
regulation of extent of cell growth	0.006054
glutamine metabolic process	0.006054
histoblast morphogenesis	0.006054
notum development	0.006054
oenocyte development	0.006054
regulation of cardioblast cell fate specification	0.006054
intracellular protein kinase cascade	0.0064558
regulation of cell-cell adhesion	0.0065365
negative regulation of synaptic growth at neuromuscular junction	0.0065365
negative regulation of smoothened signaling pathway	0.0065365
cell-cell junction assembly	0.0065819
regulation of circadian rhythm	0.0065819
regulation of system process	0.0067781
positive regulation of programmed cell death	0.0070846
negative regulation of growth	0.0070846
cell junction assembly	0.0074269
JNK cascade	0.007506
regulation of cellular component size	0.0076287
cytoskeleton organization	0.0076367
positive regulation of cell death	0.0077952
negative regulation of synapse assembly	0.0080063
negative regulation of nervous system development	0.0080063
locomotion involved in locomotory behavior	0.0080063
genital disc morphogenesis	0.0080063
imaginal disc-derived wing hair organization	0.0082799
inter-male aggressive behavior	0.008479
regulation of synapse organization	0.008479
epithelial cell type specification, open tracheal system	0.008479
negative regulation of cell-cell adhesion	0.008479
delamination	0.008479
oenocyte differentiation	0.008479
apical protein localization	0.008479
morphogenesis of larval imaginal disc epithelium	0.008479
stress-activated MAPK cascade	0.0085202
sensory perception of sound	0.0085202
non-sensory hair organization	0.0091398
hair cell differentiation	0.0091398
regulation of cell growth	0.0091398
regulation of organ morphogenesis	0.0092221
instar larval development	0.0092221
glial cell development	0.0096049
dendrite guidance	0.0096049
syncytium formation by plasma membrane fusion	0.009694
skeletal muscle cell differentiation	0.009694
myotube differentiation	0.009694
syncytium formation	0.009694
asymmetric neuroblast division	0.009694
myoblast fusion	0.009694
regulation of cytoskeleton organization	0.0098761
aggressive behavior	0.010001
neural precursor cell proliferation	0.010027
negative regulation of translation	0.010027
neuroblast proliferation	0.010027
cellular component assembly involved in morphogenesis	0.010204
negative regulation of DNA-dependent DNA replication	0.010246
wing cell fate specification	0.010246
garland nephrocyte differentiation	0.010246
posterior Malpighian tubule development	0.010246
regulation of axon extension involved in axon guidance	0.010246
regulation of fibroblast growth factor receptor signaling pathway	0.010246
heart contraction	0.010246
activation of immune response	0.010246
regulation of stem cell proliferation	0.010246
regulation of cellular ketone metabolic process	0.010246
R8 cell development	0.010246
fat body development	0.010246
blood circulation	0.010246
organic substance transport	0.010261
negative regulation of apoptotic process	0.010675
establishment of cell polarity	0.010768
regulation of smoothened signaling pathway	0.010768
neuroblast division	0.010768
midgut development	0.010768
epidermal cell differentiation	0.010853
regulation of organ growth	0.010853
establishment of apical/basal cell polarity	0.010892
larval lymph gland hemocyte differentiation	0.010892
optic lobe placode development	0.010892
regulation of transforming growth factor beta receptor signaling pathway	0.010892
negative regulation of cell adhesion	0.010892
positive regulation of immune system process	0.010892
zonula adherens assembly	0.010892
phosphate ion transport	0.010892
haltere development	0.010892
negative regulation of oskar mRNA translation	0.010892
synaptic target recognition	0.010892
chitin-based embryonic cuticle biosynthetic process	0.010906
germ-band shortening	0.010906
negative regulation of cell death	0.010934
membrane invagination	0.011038
phagocytosis, engulfment	0.011038
cell death	0.011211
response to starvation	0.011792
regulation of ERBB signaling pathway	0.011947
stress-activated protein kinase signaling cascade	0.011947
regulation of epidermal growth factor receptor signaling pathway	0.011947
calcium-dependent cell-cell adhesion	0.012965
response to alcohol	0.013008
response to ethanol	0.013008
death	0.013484
response to ecdysone	0.013528
torso signaling pathway	0.013528
phosphate-containing compound metabolic process	0.014109
phosphorus metabolic process	0.014109
haltere disc development	0.01414
ecdysone-mediated induction of salivary gland cell autophagic cell death	0.01414
photoreceptor cell fate specification	0.01414
visceral muscle development	0.01414
mesodermal cell fate specification	0.01414
olfactory learning	0.014446
endocytosis	0.016008
regulation of transport	0.016771
sensory perception of mechanical stimulus	0.017103
locomotor rhythm	0.017103
olfactory behavior	0.017123
carbohydrate biosynthetic process	0.017201
establishment of imaginal disc-derived wing hair orientation	0.017724
induction of programmed cell death by ecdysone	0.01815
muscle cell fate commitment	0.01815
regulation of Malpighian tubule size	0.018262
cardiac cell fate determination	0.018262
amino acid import	0.018262
specification of organ identity	0.018262
regulation of nurse cell apoptotic process	0.018262
outflow tract morphogenesis	0.018262
cardioblast cell fate determination	0.018262
secondary branching, open tracheal system	0.018262
dorsal closure, spreading of leading edge cells	0.018262
nuclear envelope reassembly	0.018262
acidic amino acid transport	0.018262
L-glutamate transport	0.018262
head involution	0.018513
apical junction assembly	0.018759
Wnt receptor signaling pathway	0.019344
negative regulation of cellular component organization	0.019941
developmental programmed cell death	0.020196
melanization defense response	0.020933
programmed cell death	0.022058
induction of programmed cell death by hormones	0.022191
establishment or maintenance of monopolar cell polarity	0.022191
regulation of cell motility	0.022191
establishment of monopolar cell polarity	0.022191
regulation of cell migration	0.022191
regulation of neurotransmitter transport	0.022191
regulation of neurotransmitter secretion	0.022191
regulation of lipid metabolic process	0.022191
MAPK cascade	0.022971
positive regulation of apoptotic process	0.022971
positive regulation of multicellular organismal process	0.022971
regulation of imaginal disc growth	0.022971
negative regulation of Notch signaling pathway	0.022971
protein dephosphorylation	0.023812
associative learning	0.025372
molting cycle process	0.02546
oocyte differentiation	0.025834
organ growth	0.0263
intracellular receptor mediated signaling pathway	0.02692
post-embryonic genitalia morphogenesis	0.02692
photoreceptor cell morphogenesis	0.02692
imaginal disc-derived genitalia morphogenesis	0.02692
imaginal disc-derived male genitalia morphogenesis	0.02692
regulation of synaptic plasticity	0.02692
positive regulation of mitotic cell cycle	0.02692
specification of segmental identity, head	0.02692
molting cycle, chitin-based cuticle	0.027637
intracellular signal transduction	0.027958
genital disc sexually dimorphic development	0.027958
regulation of eye pigmentation	0.027958
regulation of compound eye pigmentation	0.027958
cell elongation involved in imaginal disc-derived wing morphogenesis	0.027958
regulation of short-term neuronal synaptic plasticity	0.027958
positive regulation of behavior	0.027958
positive regulation of circadian sleep/wake cycle, sleep	0.027958
regulation of DNA endoreduplication	0.027958
positive regulation of circadian rhythm	0.027958
amnioserosa maintenance	0.027958
establishment or maintenance of polarity of larval imaginal disc epithelium	0.027958
posterior midgut invagination	0.027958
terminal region determination	0.029206
regulation of cell size	0.029433
melanin metabolic process	0.030156
posterior head segmentation	0.031886
maintenance of cell polarity	0.031886
male genitalia morphogenesis	0.031886
regulation of oskar mRNA translation	0.031886
ventral furrow formation	0.031886
germarium-derived female germ-line cyst formation	0.031886
cuticle pattern formation	0.032722
induction of apoptosis	0.032722
regulation of membrane potential	0.032722
regulation of photoreceptor cell differentiation	0.032722
chemical homeostasis	0.032773
oocyte anterior/posterior axis specification	0.032773
developmental maturation	0.034552
protein localization	0.035605
learning	0.036696
genitalia morphogenesis	0.037697
establishment of blood-brain barrier	0.037697
antennal morphogenesis	0.037697
positive regulation of cell cycle process	0.037697
maternal determination of anterior/posterior axis, embryo	0.038606
negative regulation of cell proliferation	0.039007
regulation of Notch signaling pathway	0.039007
neuromuscular junction development	0.039007
oocyte axis specification	0.039058
R1/R6 cell differentiation	0.039058
heart formation	0.039058
regulation of DNA-dependent DNA replication	0.039058
axon extension involved in axon guidance	0.039058
positive regulation of S phase of mitotic cell cycle	0.039058
basal protein localization	0.039058
nuclear envelope organization	0.039058
hemocyte development	0.039058
wing disc proximal/distal pattern formation	0.039058
periodic partitioning by pair rule gene	0.039058
G-protein coupled receptor signaling pathway, coupled to cyclic nucleotide second messenger	0.039058
adenylate cyclase-modulating G-protein coupled receptor signaling pathway	0.039058
regulation of cellular localization	0.039974
regulation of cell cycle	0.040121
regulation of dendrite development	0.040121
segment polarity determination	0.040121
pigment metabolic process	0.042042
chemosensory behavior	0.042349
ameboidal cell migration	0.042729
unidimensional cell growth	0.043171
cellular response to ecdysone	0.043171
female germ-line cyst formation	0.043171
cytoskeletal anchoring at plasma membrane	0.043171
cell maturation	0.043382
skeletal muscle fiber development	0.04364
response to nutrient levels	0.04364
extracellular matrix organization	0.044331
tissue migration	0.044934
oocyte construction	0.045754
spermatid development	0.047716
regulation of tube size	0.048422
extracellular structure organization	0.048422
sperm individualization	0.048422
response to extracellular stimulus	0.049573
molting cycle, protein-based cuticle	0.049573
molting cycle	0.049573
cellularization	0.049607
cellular component assembly at cellular level	0.049627
axonal fasciculation	0.049627

## Sheet: S4C
# Conserved between SoxNeuro and Sox11 (1092 genes)
Symbol	FBgn
18w	FBgn0004364
5-HT7	FBgn0004573
A2bp1	FBgn0052062
Aats-glupro	FBgn0005674
Aats-his	FBgn0027087
Aats-tyr-m	FBgn0035064
Ac13E	FBgn0022710
ACC	FBgn0033246
Acp76A	FBgn0015586
Actn	FBgn0000667
ACXE	FBgn0040506
Adk3	FBgn0042094
AGBE	FBgn0053138
Akap200	FBgn0027932
Akt1	FBgn0010379
Aldh	FBgn0012036
Alk	FBgn0040505
alpha-Man-I	FBgn0259170
alpha-Man-Ib	FBgn0039634
AlstR	FBgn0028961
amos	FBgn0003270
amx	FBgn0000077
Ank2	FBgn0261788
aop	FBgn0000097
ap	FBgn0000099
app	FBgn0260941
Appl	FBgn0000108
ara	FBgn0015904
aret	FBgn0000114
arr	FBgn0000119
Arr2	FBgn0000121
Art4	FBgn0037770
Art6	FBgn0038189
Art9	FBgn0038188
aru	FBgn0029095
ase	FBgn0000137
asf1	FBgn0029094
Atf3	FBgn0028550
Atg7	FBgn0034366
Atg8b	FBgn0038539
ato	FBgn0010433
Atpalpha	FBgn0002921
aux	FBgn0037218
Awh	FBgn0013751
B-H2	FBgn0004854
B52	FBgn0004587
b6	FBgn0024897
baz	FBgn0000163
bbg	FBgn0087007
beta-Spec	FBgn0250788
betaTub60D	FBgn0003888
betaTub85D	FBgn0003889
bi	FBgn0000179
BicC	FBgn0000182
bl	FBgn0015907
Blimp-1	FBgn0035625
Blm	FBgn0002906
BM-40-SPARC	FBgn0026562
bmm	FBgn0036449
bnl	FBgn0014135
boi	FBgn0040388
bond	FBgn0260942
Bro	FBgn0013755
bru-2	FBgn0262475
bru-3	FBgn0264001
brv2	FBgn0036712
btsz	FBgn0264754
bun	FBgn0259176
by	FBgn0000244
byn	FBgn0011723
Bzd	FBgn0011566
C15	FBgn0004863
Ca-alpha1T	FBgn0264386
Ca-P60A	FBgn0263006
cact	FBgn0000250
Cad96Cb	FBgn0039294
Cad99C	FBgn0039709
Cals	FBgn0039928
Calx	FBgn0013995
CanA-14F	FBgn0030758
CanA1	FBgn0010015
Cap	FBgn0015615
CAP	FBgn0033504
caps	FBgn0023095
cas	FBgn0004878
caup	FBgn0015919
Cbl	FBgn0020224
cbt	FBgn0043364
CCKLR-17D3	FBgn0030954
Ccn	FBgn0052183
cd	FBgn0263986
Cdc6	FBgn0035918
Cdep	FBgn0265082
Cdk8	FBgn0015618
CdsA	FBgn0010350
CenG1A	FBgn0028509
Cf2	FBgn0000286
CG10006	FBgn0036461
CG10011	FBgn0039590
CG10082	FBgn0034644
CG10116	FBgn0036367
CG10163	FBgn0035697
CG10170	FBgn0039085
CG10175	FBgn0039084
CG10178	FBgn0032684
CG10185	FBgn0038397
CG10211	FBgn0032685
CG10249	FBgn0027596
CG10262	FBgn0032813
CG10286	FBgn0037439
CG10300	FBgn0039107
CG10301	FBgn0039106
CG10426	FBgn0036273
CG10445	FBgn0037531
CG10465	FBgn0033017
CG10591	FBgn0035621
CG10625	FBgn0035612
CG10654	FBgn0036294
CG10672	FBgn0035588
CG10694	FBgn0039147
CG10809	FBgn0036052
CG10898	FBgn0037911
CG10916	FBgn0034312
CG10947	FBgn0032857
CG11044	FBgn0034484
CG11107	FBgn0033160
CG11247	FBgn0037120
CG11267	FBgn0036334
CG11284	FBgn0030056
CG11340	FBgn0039840
CG11374	FBgn0031214
CG11398	FBgn0040366
CG11403	FBgn0026876
CG11412	FBgn0024362
CG11425	FBgn0037167
CG11437	FBgn0037165
CG11550	FBgn0039864
CG11601	FBgn0031244
CG11655	FBgn0030638
CG11671	FBgn0037562
CG11726	FBgn0036156
CG11828	FBgn0039616
CG11913	FBgn0039331
CG11964	FBgn0037644
CG12038	FBgn0035179
CG12069	FBgn0039796
CG12511	FBgn0031729
CG12672	FBgn0030886
CG12713	FBgn0036536
CG12917	FBgn0033490
CG12990	FBgn0030859
CG1311	FBgn0035523
CG13229	FBgn0033579
CG13252	FBgn0037016
CG13278	FBgn0032602
CG13282	FBgn0032612
CG13287	FBgn0035643
CG1340	FBgn0039797
CG13473	FBgn0036442
CG13526	FBgn0034774
CG13579	FBgn0035010
CG13898	FBgn0035161
CG13917	FBgn0035237
CG13937	FBgn0035287
CG14024	FBgn0031697
CG14196	FBgn0031002
CG14260	FBgn0039504
CG14464	FBgn0033000
CG14527	FBgn0039613
CG14529	FBgn0039609
CG14540	FBgn0039398
CG14619	FBgn0031187
CG14650	FBgn0037252
CG14722	FBgn0037943
CG14736	FBgn0037986
CG14855	FBgn0038260
CG14856	FBgn0038261
CG14857	FBgn0038262
CG14869	FBgn0038341
CG14870	FBgn0038342
CG14971	FBgn0035449
CG15014	FBgn0035532
CG15080	FBgn0034391
CG15093	FBgn0034390
CG15097	FBgn0034396
CG15111	FBgn0034419
CG15116	FBgn0034415
CG15211	FBgn0030234
CG15368	FBgn0030104
CG15400	FBgn0031463
CG15485	FBgn0032442
CG15531	FBgn0039755
CG15555	FBgn0039839
CG15614	FBgn0034168
CG15914	FBgn0030700
CG1607	FBgn0039844
CG1640	FBgn0030478
CG1665	FBgn0033451
CG16704	FBgn0031558
CG16713	FBgn0031560
CG16727	FBgn0038719
CG1673	FBgn0030482
CG1677	FBgn0029941
CG16779	FBgn0037698
CG16894	FBgn0034483
CG17265	FBgn0031488
CG17287	FBgn0034202
CG17292	FBgn0032029
CG17385	FBgn0033934
CG17450	FBgn0040028
CG17564	FBgn0032768
CG17565	FBgn0038424
CG17683	FBgn0262115
CG17712	FBgn0027597
CG17717	FBgn0029877
CG17839	FBgn0036454
CG1809	FBgn0033423
CG1812	FBgn0031119
CG18128	FBgn0034898
CG1815	FBgn0039863
CG18266	FBgn0031724
CG18278	FBgn0033836
CG18317	FBgn0031359
CG18673	FBgn0040629
CG18769	FBgn0042185
CG1882	FBgn0033226
CG18869	FBgn0042179
CG1888	FBgn0033421
CG1889	FBgn0030164
CG1890	FBgn0039869
CG1902	FBgn0033434
CG1986	FBgn0030162
CG2014	FBgn0039669
CG2120	FBgn0030005
CG2124	FBgn0030217
CG2493	FBgn0032864
CG2528	FBgn0032969
CG2663	FBgn0037323
CG2781	FBgn0037534
CG2930	FBgn0028491
CG30010	FBgn0050010
CG30059	FBgn0260475
CG30062	FBgn0050062
CG30178	FBgn0050178
CG30268	FBgn0050268
CG30283	FBgn0260477
CG3036	FBgn0031645
CG30377	FBgn0050377
CG30440	FBgn0050440
CG30463	FBgn0050463
CG30491	FBgn0050491
CG31065	FBgn0051065
CG31145	FBgn0051145
CG31358	FBgn0051358
CG31381	FBgn0043799
CG31457	FBgn0051457
CG31462	FBgn0051462
CG31522	FBgn0051522
CG31523	FBgn0051523
CG31528	FBgn0051528
CG31612	FBgn0051612
CG31637	FBgn0051637
CG31646	FBgn0051646
CG31729	FBgn0051729
CG31743	FBgn0032618
CG31787	FBgn0051787
CG31915	FBgn0051915
CG31999	FBgn0051999
CG32082	FBgn0052082
CG32201	FBgn0052201
CG32246	FBgn0052246
CG32262	FBgn0052262
CG32264	FBgn0052264
CG32319	FBgn0052319
CG32333	FBgn0052333
CG32369	FBgn0052369
CG32371	FBgn0052371
CG32373	FBgn0052373
CG32473	FBgn0052473
CG32549	FBgn0052549
CG32687	FBgn0052687
CG32702	FBgn0052702
CG32791	FBgn0052791
CG32792	FBgn0052792
CG32795	FBgn0040384
CG32819	FBgn0052819
CG32820	FBgn0052820
CG33110	FBgn0053110
CG33116	FBgn0053116
CG33144	FBgn0053144
CG33145	FBgn0053145
CG33158	FBgn0053158
CG33285	FBgn0053285
CG33288	FBgn0053288
CG33298	FBgn0032120
CG3339	FBgn0039510
CG33474	FBgn0053474
CG33958	FBgn0053958
CG3402	FBgn0035148
CG34043	FBgn0054043
CG3407	FBgn0031573
CG34104	FBgn0083940
CG34127	FBgn0083963
CG34191	FBgn0085220
CG34347	FBgn0085376
CG34362	FBgn0085391
CG34380	FBgn0085409
CG34383	FBgn0085412
CG34384	FBgn0085413
CG34394	FBgn0085423
CG34454	FBgn0085483
CG3473	FBgn0028913
CG3630	FBgn0023540
CG3631	FBgn0038268
CG3638	FBgn0261444
CG3649	FBgn0034785
CG3776	FBgn0035088
CG3781	FBgn0029853
CG3823	FBgn0029863
CG3842	FBgn0029866
CG3860	FBgn0034951
CG3921	FBgn0031571
CG3927	FBgn0034739
CG3999	FBgn0037801
CG40178	FBgn0058178
CG4021	FBgn0034659
CG4030	FBgn0034585
CG40378	FBgn0058378
CG4096	FBgn0029791
CG41343	FBgn0085625
CG4221	FBgn0038385
CG42329	FBgn0259229
CG42342	FBgn0259244
CG42389	FBgn0259735
CG42458	FBgn0259935
CG42540	FBgn0260657
CG42638	FBgn0261361
CG42663	FBgn0261545
CG42666	FBgn0261548
CG42673	FBgn0261555
CG42674	FBgn0261556
CG42678	FBgn0261564
CG42684	FBgn0261570
CG42724	FBgn0261641
CG42741	FBgn0261705
CG4302	FBgn0027073
CG4306	FBgn0036787
CG4313	FBgn0025632
CG43163	FBgn0262719
CG43366	FBgn0263109
CG43373	FBgn0263131
CG43427	FBgn0263346
CG43444	FBgn0263392
CG43462	FBgn0263416
CG43658	FBgn0263706
CG43693	FBgn0263776
CG4374	FBgn0039078
CG43921	FBgn0264542
CG43980	FBgn0264711
CG4433	FBgn0038763
CG4562	FBgn0038740
CG4576	FBgn0038366
CG4615	FBgn0029935
CG4622	FBgn0035021
CG4623	FBgn0035587
CG4729	FBgn0036623
CG4730	FBgn0039355
CG4766	FBgn0027546
CG4829	FBgn0030796
CG4860	FBgn0037999
CG4995	FBgn0032219
CG5001	FBgn0031322
CG5038	FBgn0038324
CG5142	FBgn0032470
CG5225	FBgn0038468
CG5278	FBgn0038986
CG5315	FBgn0038984
CG5321	FBgn0030575
CG5326	FBgn0038983
CG5359	FBgn0037773
CG5361	FBgn0037786
CG5386	FBgn0038945
CG5463	FBgn0039153
CG5604	FBgn0032208
CG5641	FBgn0038046
CG5656	FBgn0037083
CG5789	FBgn0039207
CG5873	FBgn0038511
CG5966	FBgn0029831
CG5973	FBgn0031914
CG5999	FBgn0038083
CG6006	FBgn0063649
CG6036	FBgn0039421
CG6053	FBgn0036195
CG6071	FBgn0036186
CG6074	FBgn0039486
CG6084	FBgn0086254
CG6204	FBgn0039165
CG6208	FBgn0037789
CG6231	FBgn0038720
CG6255	FBgn0038708
CG6356	FBgn0039178
CG6472	FBgn0034166
CG6475	FBgn0038886
CG6652	FBgn0036687
CG6654	FBgn0038301
CG6660	FBgn0039030
CG6675	FBgn0032973
CG6688	FBgn0039038
CG6700	FBgn0032305
CG6791	FBgn0037918
CG6847	FBgn0030884
CG6867	FBgn0030887
CG6873	FBgn0030951
CG6888	FBgn0036490
CG6891	FBgn0030955
CG6950	FBgn0037955
CG6959	FBgn0037956
CG6966	FBgn0038286
CG6983	FBgn0035896
CG7049	FBgn0035102
CG7094	FBgn0032650
CG7115	FBgn0027515
CG7229	FBgn0034423
CG7251	FBgn0031723
CG7304	FBgn0036527
CG7342	FBgn0038716
CG7378	FBgn0030976
CG7409	FBgn0035817
CG7460	FBgn0036749
CG7484	FBgn0036745
CG7638	FBgn0036133
CG7685	FBgn0038619
CG7737	FBgn0033584
CG7888	FBgn0036116
CG8003	FBgn0036096
CG8028	FBgn0031010
CG8112	FBgn0037612
CG8147	FBgn0043791
CG8177	FBgn0036043
CG8184	FBgn0030674
CG8219	FBgn0035693
CG8312	FBgn0037720
CG8370	FBgn0034060
CG8476	FBgn0038127
CG8492	FBgn0035813
CG8500	FBgn0037754
CG8630	FBgn0038130
CG8635	FBgn0033317
CG8642	FBgn0033312
CG8678	FBgn0032935
CG8745	FBgn0036381
CG8783	FBgn0036397
CG8785	FBgn0033760
CG8791	FBgn0033234
CG8888	FBgn0033679
CG8910	FBgn0025833
CG8925	FBgn0038404
CG9086	FBgn0030809
CG9140	FBgn0031771
CG9235	FBgn0034560
CG9267	FBgn0032524
CG9300	FBgn0036886
CG9430	FBgn0033097
CG9527	FBgn0031813
CG9592	FBgn0036426
CG9603	FBgn0040529
CG9650	FBgn0029939
CG9715	FBgn0036668
CG9743	FBgn0039756
CG9747	FBgn0039754
CG9826	FBgn0034784
CG9899	FBgn0034829
CG9914	FBgn0030737
CG9932	FBgn0262160
CG9934	FBgn0032467
CG9947	FBgn0030752
CG9981	FBgn0030746
CG9996	FBgn0039273
chas	FBgn0263258
cher	FBgn0014141
chn	FBgn0015371
CHORD	FBgn0029503
cindr	FBgn0027598
Cip4	FBgn0035533
ClC-c	FBgn0036566
CLIP-190	FBgn0020503
cno	FBgn0259212
CNT1	FBgn0033371
CoIV	FBgn0032833
COQ7	FBgn0029502
Cpr	FBgn0015623
cpx	FBgn0041605
Cralbp	FBgn0035636
CRMP	FBgn0023023
Csp	FBgn0004179
CstF-50	FBgn0039867
csw	FBgn0000382
CtBP	FBgn0020496
cu	FBgn0261808
cv-2	FBgn0000395
cv-c	FBgn0086901
cwo	FBgn0259938
D	FBgn0000411
d4	FBgn0033015
DAAM	FBgn0025641
Dad	FBgn0020493
dally	FBgn0263930
dap	FBgn0010316
dar1	FBgn0263239
Dbx	FBgn0261723
defl	FBgn0036038
Der-2	FBgn0038438
desat1	FBgn0086687
Dh31-R	FBgn0052843
Dh44-R2	FBgn0033744
Dl	FBgn0000463
dlp	FBgn0041604
dm	FBgn0262656
dmGlut	FBgn0010497
dmrt99B	FBgn0039683
Dmtn	FBgn0037443
dnc	FBgn0000479
dnr1	FBgn0260866
Dnz1	FBgn0027453
Doc1	FBgn0028789
Doc2	FBgn0035956
Doc3	FBgn0035954
dock	FBgn0010583
Dop1R1	FBgn0011582
Dot	FBgn0015663
dpp	FBgn0000490
Dr	FBgn0000492
drd	FBgn0260006
Dredd	FBgn0020381
drongo	FBgn0020304
ds	FBgn0000497
Dscam	FBgn0033159
dys	FBgn0039411
Dys	FBgn0260003
E(spl)m8-HLH	FBgn0000591
E(spl)mbeta-HLH	FBgn0002733
E(spl)mgamma-HLH	FBgn0002735
E2f	FBgn0011766
Eaat1	FBgn0026439
EcR	FBgn0000546
Efr	FBgn0029849
eIF4E-4	FBgn0035709
eIF4E-5	FBgn0035823
eIF4E-7	FBgn0040368
Eip63E	FBgn0005640
Eip74EF	FBgn0000567
Eip75B	FBgn0000568
Eip93F	FBgn0264490
ems	FBgn0000576
en	FBgn0000577
ens	FBgn0264693
Ent1	FBgn0031250
eRF1	FBgn0036974
esg	FBgn0001981
esn	FBgn0263934
Est-6	FBgn0000592
Ets65A	FBgn0005658
exex	FBgn0041156
Exn	FBgn0261547
ey	FBgn0005558
eya	FBgn0000320
eyg	FBgn0000625
fabp	FBgn0037913
fan	FBgn0028379
fas	FBgn0000633
Fas1	FBgn0262742
fd96Ca	FBgn0004897
Fer3HCH	FBgn0030449
Fibp	FBgn0036911
Fife	FBgn0264606
Fili	FBgn0085397
Fit1	FBgn0035498
fj	FBgn0000658
Fmr1	FBgn0028734
fng	FBgn0011591
form3	FBgn0053556
foxo	FBgn0038197
Fpps	FBgn0025373
ftz	FBgn0001077
ftz-f1	FBgn0001078
fuss	FBgn0039932
futsch	FBgn0259108
fz	FBgn0001085
fz2	FBgn0016797
fz3	FBgn0027343
Gadd45	FBgn0033153
galectin	FBgn0031213
GalNAc-T1	FBgn0034025
GalNAc-T2	FBgn0030930
Galphaq	FBgn0004435
Gbeta76C	FBgn0004623
Gclc	FBgn0040319
Gclm	FBgn0046114
gcm2	FBgn0019809
GEFmeso	FBgn0050115
gho	FBgn0262126
gish	FBgn0250823
gl	FBgn0004618
glob1	FBgn0027657
Glt	FBgn0001114
GluRIB	FBgn0264000
GluRIIA	FBgn0004620
GluRIIC	FBgn0046113
Glut1	FBgn0264574
gol	FBgn0004919
Gp150	FBgn0013272
Grip	FBgn0029830
grn	FBgn0001138
Gs1	FBgn0001142
gsb	FBgn0001148
gsb-n	FBgn0001147
GstT3	FBgn0031117
GstZ1	FBgn0037696
GstZ2	FBgn0037697
h	FBgn0001168
H15	FBgn0016660
H2.0	FBgn0001170
haf	FBgn0261509
ham	FBgn0045852
hbn	FBgn0008636
Hen1	FBgn0033686
heph	FBgn0011224
Hex-A	FBgn0001186
HGTX	FBgn0040318
hh	FBgn0004644
Hnf4	FBgn0004914
Ho	FBgn0037933
how	FBgn0264491
Hph	FBgn0264785
Hr38	FBgn0014859
Hr4	FBgn0264562
Hr96	FBgn0015240
Hrb27C	FBgn0004838
Hrb87F	FBgn0004237
Hs2st	FBgn0024230
Hs3st-B	FBgn0031005
Hs6st	FBgn0038755
Hsc70-5	FBgn0001220
Hsc70Cb	FBgn0026418
hth	FBgn0001235
htl	FBgn0010389
Hus1-like	FBgn0026417
Ih	FBgn0263397
ImpL2	FBgn0001257
ind	FBgn0025776
insc	FBgn0011674
IntS2	FBgn0030858
inv	FBgn0001269
IP3K1	FBgn0032147
Ir21a	FBgn0031209
Ir25a	FBgn0031634
Ir41a	FBgn0040849
Ir64a	FBgn0035604
Ir67c	FBgn0052058
ItgalphaPS4	FBgn0034005
Itgbetanu	FBgn0010395
Itp-r83A	FBgn0010051
Jafrac1	FBgn0040309
jagn	FBgn0037374
jbug	FBgn0028371
JHDM2	FBgn0037703
JhI-21	FBgn0028425
jim	FBgn0027339
jing	FBgn0086655
jub	FBgn0030530
Jupiter	FBgn0051363
kay	FBgn0001297
kcc	FBgn0261794
kel	FBgn0001301
Khc	FBgn0001308
kibra	FBgn0262127
kirre	FBgn0028369
kl-3	FBgn0001314
klg	FBgn0017590
Klp10A	FBgn0030268
Klp61F	FBgn0004378
kn	FBgn0001319
ko	FBgn0020294
KP78b	FBgn0026063
Kr	FBgn0001325
l(1)1Bi	FBgn0001341
l(1)G0232	FBgn0028341
l(1)G0289	FBgn0028331
l(1)sc	FBgn0002561
l(2)37Cc	FBgn0002031
lab	FBgn0002522
laf	FBgn0020280
LamC	FBgn0010397
LanA	FBgn0002526
Lar	FBgn0000464
lea	FBgn0002543
Lgr1	FBgn0016650
Lim1	FBgn0026411
lin-28	FBgn0035626
Liprin-beta	FBgn0036376
Lis-1	FBgn0015754
lmd	FBgn0039039
Lmpt	FBgn0261565
Lon	FBgn0036892
loopin-1	FBgn0259795
lox	FBgn0039848
lox2	FBgn0034660
Lpin	FBgn0263593
LpR1	FBgn0066101
LpR2	FBgn0051092
LRP1	FBgn0053087
ltl	FBgn0052372
luna	FBgn0040765
LysB	FBgn0004425
LysC	FBgn0004426
LysD	FBgn0004427
LysE	FBgn0004428
LysP	FBgn0004429
LysS	FBgn0004430
mab-21	FBgn0029003
Mal-A6	FBgn0050360
Mal-A8	FBgn0033297
MAPk-Ak2	FBgn0013987
Mec2	FBgn0030993
Med	FBgn0011655
Mef2	FBgn0011656
Meics	FBgn0025874
mfas	FBgn0260745
MFS10	FBgn0030452
mgl	FBgn0261260
Mhcl	FBgn0026059
Mical	FBgn0053208
mid	FBgn0261963
milt	FBgn0262872
mirr	FBgn0014343
Mkp3	FBgn0036844
Mlc2	FBgn0002773
mld	FBgn0263490
Mlp60A	FBgn0259209
Mlp84B	FBgn0014863
Mmp2	FBgn0033438
Mnt	FBgn0023215
Moe	FBgn0011661
mp	FBgn0260660
mRpS33	FBgn0038426
mRpS35	FBgn0035374
msi	FBgn0011666
msn	FBgn0010909
mtd	FBgn0013576
MTF-1	FBgn0040305
mthl9	FBgn0035131
mus301	FBgn0002899
N	FBgn0004647
n-syb	FBgn0013342
Nach	FBgn0024319
nAcRalpha-34E	FBgn0028875
nan	FBgn0036414
Ndc1	FBgn0039125
Ndfip	FBgn0052177
nec	FBgn0002930
nemy	FBgn0261673
Nep1	FBgn0029843
Nep2	FBgn0027570
Nep4	FBgn0038818
nerfin-1	FBgn0028999
net	FBgn0002931
NetA	FBgn0015773
NetB	FBgn0015774
nht	FBgn0041103
nkd	FBgn0002945
Nlg1	FBgn0051146
Nmdar1	FBgn0010399
noc	FBgn0005771
Np	FBgn0265011
Nrg	FBgn0264975
Nrt	FBgn0004108
nrv1	FBgn0015776
nrv2	FBgn0015777
nub	FBgn0085424
nvy	FBgn0005636
Oamb	FBgn0024944
Oatp33Ea	FBgn0032433
Ocrl	FBgn0023508
Octbeta1R	FBgn0038980
Octbeta2R	FBgn0038063
OdsH	FBgn0026058
olf413	FBgn0037153
onecut	FBgn0028996
opa	FBgn0003002
opa1-like	FBgn0261276
osa	FBgn0261885
otk	FBgn0004839
Oxp	FBgn0034255
p130CAS	FBgn0035101
Pak	FBgn0014001
para	FBgn0264255
Past1	FBgn0016693
pb	FBgn0051481
pcs	FBgn0033988
Pde11	FBgn0085370
Pde1c	FBgn0264815
Pde6	FBgn0038237
pdm2	FBgn0004394
pdm3	FBgn0261588
Pez	FBgn0031799
Pfrx	FBgn0027621
pgant2	FBgn0031530
pgant8	FBgn0036529
ph-d	FBgn0004860
ph-p	FBgn0004861
PH4alphaNE1	FBgn0039780
phtf	FBgn0028579
Pi3K68D	FBgn0015278
Picot	FBgn0024315
pigs	FBgn0029881
pinta	FBgn0038966
PIP82	FBgn0024943
piwi	FBgn0004872
PK1-R	FBgn0038201
PK2-R2	FBgn0038139
Pka-C1	FBgn0000273
Pka-R2	FBgn0022382
Pkc98E	FBgn0003093
Plc21C	FBgn0004611
Plod	FBgn0036147
Plzf	FBgn0032401
PMCA	FBgn0259214
pnr	FBgn0003117
pnt	FBgn0003118
Porin2	FBgn0069354
Poxm	FBgn0003129
Poxn	FBgn0003130
ppa	FBgn0020257
PpD6	FBgn0005779
ppk7	FBgn0031802
PPYR1	FBgn0030623
prd	FBgn0003145
Prestin	FBgn0036770
prominin-like	FBgn0026189
pros	FBgn0004595
ps	FBgn0261552
Psc	FBgn0005624
ptc	FBgn0003892
Ptp10D	FBgn0004370
Ptp99A	FBgn0004369
Ptx1	FBgn0020912
pum	FBgn0003165
Pvr	FBgn0032006
Pxd	FBgn0004577
pyd	FBgn0262614
PyK	FBgn0003178
QC	FBgn0052412
qless	FBgn0051005
Rab2	FBgn0014009
Rab5	FBgn0014010
Rac1	FBgn0010333
Rac2	FBgn0014011
Rack1	FBgn0020618
RagA-B	FBgn0037647
Ran-like	FBgn0036497
RanBP3	FBgn0039110
ranshi	FBgn0037620
Rbcn-3B	FBgn0023510
Rbp2	FBgn0262734
Rbp6	FBgn0260943
Ref2	FBgn0032439
retn	FBgn0004795
Rev1	FBgn0035150
Rfx	FBgn0020379
Rgl	FBgn0026376
Rh50	FBgn0028699
rhi	FBgn0004400
rho	FBgn0004635
RhoGAP16F	FBgn0030893
RhoGAP93B	FBgn0038853
RhoGEF64C	FBgn0035574
Rim	FBgn0053547
Rlip	FBgn0026056
RluA-1	FBgn0051719
rn	FBgn0259172
rols	FBgn0041096
roq	FBgn0036621
RpL24	FBgn0032518
Rpn7	FBgn0028688
RpS21	FBgn0015521
rst	FBgn0003285
rtet	FBgn0028468
sad	FBgn0003312
salm	FBgn0261648
salr	FBgn0000287
Sap-r	FBgn0000416
Sb	FBgn0003319
sbb	FBgn0010575
sc	FBgn0004170
Sc2	FBgn0035471
sca	FBgn0003326
scb	FBgn0003328
scf	FBgn0025682
Scgdelta	FBgn0025391
Scm	FBgn0003334
Scr	FBgn0003339
scrib	FBgn0263289
sda	FBgn0015541
Sdc	FBgn0010415
SelD	FBgn0261270
Sema-1a	FBgn0011259
Sema-2a	FBgn0011260
Sema-5c	FBgn0250876
sens-2	FBgn0051632
Ser	FBgn0004197
Ser12	FBgn0011832
Ser8	FBgn0019928
Sesn	FBgn0034897
sfl	FBgn0020251
sgg	FBgn0003371
shep	FBgn0052423
shn	FBgn0003396
shot	FBgn0013733
Shroom	FBgn0085408
sick	FBgn0263873
siz	FBgn0026179
SK	FBgn0029761
SKIP	FBgn0051163
Slc45-1	FBgn0035968
slik	FBgn0035001
Slimp	FBgn0051133
slmb	FBgn0023423
slo	FBgn0003429
slow	FBgn0035539
slp1	FBgn0003430
slp2	FBgn0004567
sls	FBgn0086906
sm	FBgn0003435
SmD1	FBgn0261933
SmD2	FBgn0261789
Smox	FBgn0025800
sn	FBgn0003447
sna	FBgn0003448
snama	FBgn0086129
Snap25	FBgn0011288
Snoo	FBgn0085450
so	FBgn0003460
sog	FBgn0003463
sowah	FBgn0036302
Sox100B	FBgn0024288
Sp1	FBgn0020378
spen	FBgn0016977
spin	FBgn0086676
spir	FBgn0003475
Spn	FBgn0010905
Spn28Da	FBgn0051902
Spn28F	FBgn0028987
Spn42Da	FBgn0265137
Spn88Ea	FBgn0028984
SPR	FBgn0029768
spri	FBgn0085443
sqd	FBgn0263396
sr	FBgn0003499
Src42A	FBgn0264959
Src64B	FBgn0262733
sro	FBgn0262112
srp	FBgn0003507
ssp3	FBgn0032723
St1	FBgn0034887
St2	FBgn0037665
ST6Gal	FBgn0035050
star1	FBgn0036790
stas	FBgn0030850
Stat92E	FBgn0016917
step	FBgn0086779
stg	FBgn0003525
stj	FBgn0261041
Stlk	FBgn0046692
stumps	FBgn0020299
stv	FBgn0086708
sty	FBgn0014388
Sur-8	FBgn0038504
sv	FBgn0005561
svp	FBgn0003651
sw	FBgn0003654
Sxl	FBgn0264270
syd	FBgn0024187
Syn	FBgn0004575
Syt12	FBgn0261085
Sytalpha	FBgn0261089
Sytbeta	FBgn0261090
Syx18	FBgn0039212
Syx4	FBgn0024980
tacc	FBgn0026620
tai	FBgn0041092
Takl1	FBgn0046689
Takr86C	FBgn0004841
Takr99D	FBgn0004622
Tao	FBgn0031030
tara	FBgn0040071
tau	FBgn0051057
TBCB	FBgn0034451
Ten-m	FBgn0004449
Timp	FBgn0025879
tj	FBgn0000964
tlk	FBgn0086899
Tm1	FBgn0003721
Tm2	FBgn0004117
Tmhs	FBgn0262624
tna	FBgn0026160
toe	FBgn0036285
Toll-7	FBgn0034476
Tom20	FBgn0036928
Tpi	FBgn0086355
Traf4	FBgn0026319
trc	FBgn0003744
trh	FBgn0262139
trio	FBgn0024277
TrissinR	FBgn0085410
trn	FBgn0010452
trol	FBgn0261451
trpml	FBgn0262516
Tsf2	FBgn0036299
Tsf3	FBgn0034094
tsh	FBgn0003866
Tsp	FBgn0031850
Tsp26A	FBgn0031760
Tsp42Eb	FBgn0042086
Tsp42Ec	FBgn0033124
Tsp42Eg	FBgn0033128
Tsp42Eh	FBgn0033129
Tsp42El	FBgn0033134
Tsp42Eo	FBgn0033136
Tsp66E	FBgn0035936
tsr	FBgn0011726
TTLL3B	FBgn0031853
tty	FBgn0015558
tup	FBgn0003896
tws	FBgn0004889
U26	FBgn0027780
U2A	FBgn0033210
Ubi-p63E	FBgn0003943
uex	FBgn0262124
Ugt86Dd	FBgn0040256
Ugt86Dh	FBgn0040252
Unc-115a	FBgn0051352
Unc-115b	FBgn0260463
unc-13-4A	FBgn0035756
unc-5	FBgn0034013
unpg	FBgn0015561
upSET	FBgn0036398
ush	FBgn0003963
vanin-like	FBgn0040069
verm	FBgn0261341
Vha100-1	FBgn0028671
Vha100-2	FBgn0028670
Vha100-3	FBgn0028669
Vha100-4	FBgn0038613
Vha55	FBgn0005671
vib	FBgn0262468
vis	FBgn0033748
vkg	FBgn0016075
vlc	FBgn0259978
vn	FBgn0003984
vnd	FBgn0261930
Vps13	FBgn0033194
wb	FBgn0261563
wdp	FBgn0034718
wg	FBgn0004009
wgn	FBgn0030941
Wnt2	FBgn0004360
wor	FBgn0001983
wtrw	FBgn0260005
wts	FBgn0011739
wus	FBgn0030805
X11L	FBgn0026313
zen	FBgn0004053
zetaCOP	FBgn0040512
zfh1	FBgn0004606
zfh2	FBgn0004607
zormin	FBgn0052311
	FBgn0005634
	FBgn0015129
	FBgn0021873
	FBgn0030827
	FBgn0033109
	FBgn0033495
	FBgn0034412
	FBgn0040030
	FBgn0050194
	FBgn0052043
	FBgn0083919
	FBgn0083959
	FBgn0259220
	FBgn0261259
	FBgn0261642

## Sheet: S4D
# Conserved between SoxNeuro and Sox11 (1092 genes)
GO:BP Term	p-value
biological regulation	2.5441e-59
regulation of biological process	1.2813e-58
regulation of cellular process	3.82e-57
organ development	5.2687e-56
generation of neurons	3.2524e-53
anatomical structure morphogenesis	6.0829e-51
imaginal disc development	2.8224e-47
neuron differentiation	1.0766e-46
post-embryonic organ development	3.4567e-46
system development	1.2663e-45
post-embryonic organ morphogenesis	3.8812e-44
imaginal disc morphogenesis	3.8812e-44
cell morphogenesis	4.1653e-44
cellular component morphogenesis	2.3109e-43
cell morphogenesis involved in differentiation	3.5121e-43
neuron projection morphogenesis	2.7146e-42
neuron projection development	3.4389e-42
cell projection organization	8.6323e-42
neuron development	1.4199e-41
post-embryonic development	1.452e-41
cell morphogenesis involved in neuron differentiation	4.065e-41
instar larval or pupal morphogenesis	4.4502e-41
cell part morphogenesis	4.5134e-41
post-embryonic morphogenesis	7.1363e-41
tissue development	8.1409e-41
organ morphogenesis	1.153e-40
cell projection morphogenesis	1.6629e-40
metamorphosis	3.4407e-40
appendage morphogenesis	6.5195e-40
instar larval or pupal development	8.5773e-40
appendage development	1.4494e-39
locomotion	1.5809e-39
imaginal disc-derived appendage morphogenesis	2.5544e-39
imaginal disc-derived appendage development	5.8458e-39
axonogenesis	6.3112e-39
cell development	5.1139e-38
multicellular organismal development	8.831e-38
post-embryonic appendage morphogenesis	1.5186e-37
cellular developmental process	2.1158e-37
regulation of RNA metabolic process	2.8743e-37
cell differentiation	4.1268e-37
cell communication	4.5528e-37
regulation of cellular macromolecule biosynthetic process	5.0614e-37
regulation of macromolecule biosynthetic process	5.0614e-37
regulation of cellular biosynthetic process	7.4675e-37
regulation of biosynthetic process	8.5686e-37
signaling	2.9381e-36
regulation of transcription, DNA-dependent	4.3107e-36
regulation of RNA biosynthetic process	4.3107e-36
nervous system development	2.0751e-35
wing disc morphogenesis	2.1048e-35
response to stimulus	2.9427e-35
regulation of nucleobase-containing compound metabolic process	3.4123e-35
imaginal disc-derived wing morphogenesis	3.6992e-35
wing disc development	4.4094e-35
cell fate commitment	4.4094e-35
anatomical structure development	6.0357e-35
regulation of nitrogen compound metabolic process	6.7206e-35
regulation of metabolic process	1.3975e-34
regulation of primary metabolic process	2.7979e-34
regulation of cellular metabolic process	4.0224e-34
regulation of gene expression	6.4313e-34
regulation of macromolecule metabolic process	8.7153e-34
chemotaxis	8.7852e-34
regulation of developmental process	1.7757e-33
developmental process	3.4617e-33
regulation of multicellular organismal process	3.4617e-33
axon guidance	4.2831e-32
taxis	4.2905e-32
neurogenesis	9.6277e-32
response to external stimulus	8.1219e-31
negative regulation of biological process	1.7836e-30
pattern specification process	6.5995e-30
signal transduction	2.4796e-29
regulation of transcription from RNA polymerase II promoter	3.5928e-29
regionalization	6.5206e-29
negative regulation of cellular process	6.9129e-29
tissue morphogenesis	5.0771e-27
central nervous system development	5.648e-27
positive regulation of biological process	1.267e-26
morphogenesis of an epithelium	5.7121e-26
response to chemical stimulus	1.1835e-25
epithelium development	1.2662e-25
localization	2.2439e-25
positive regulation of RNA metabolic process	1.5574e-24
embryo development	2.895e-24
imaginal disc pattern formation	3.4182e-24
positive regulation of biosynthetic process	4.2758e-24
cell fate determination	4.2758e-24
tube development	6.0484e-24
positive regulation of transcription, DNA-dependent	6.2095e-24
positive regulation of nucleobase-containing compound metabolic process	8.2081e-24
positive regulation of nitrogen compound metabolic process	8.2081e-24
positive regulation of cellular process	1.4529e-23
regulation of multicellular organismal development	1.6094e-23
positive regulation of macromolecule biosynthetic process	1.9199e-23
positive regulation of gene expression	3.4873e-23
cellular response to stimulus	4.0228e-23
muscle structure development	5.21e-23
sensory organ development	5.4541e-23
positive regulation of cellular biosynthetic process	5.9197e-23
regulation of biological quality	1.0265e-22
regulation of cell differentiation	2.9164e-22
positive regulation of metabolic process	3.3555e-22
positive regulation of macromolecule metabolic process	7.2155e-22
cell migration	7.5229e-22
positive regulation of cellular metabolic process	9.1934e-22
urogenital system development	1.2389e-21
renal system development	1.2389e-21
cellular component organization or biogenesis	2.0033e-21
cellular component organization	1.0005e-20
cell motility	1.1758e-20
cellular component movement	1.3507e-20
anatomical structure formation involved in morphogenesis	2.5474e-20
muscle organ development	4.292e-20
leg disc development	5.1497e-20
multicellular organismal process	8.3957e-20
localization of cell	1.0109e-19
renal tubule development	2.1984e-19
Malpighian tubule development	2.1984e-19
open tracheal system development	2.2731e-19
positive regulation of transcription from RNA polymerase II promoter	2.6756e-19
cell surface receptor signaling pathway	2.9996e-19
respiratory system development	5.1384e-19
embryonic morphogenesis	1.2629e-18
negative regulation of developmental process	2.5935e-18
circulatory system development	4.151e-18
cardiovascular system development	4.151e-18
heart development	4.151e-18
regulation of response to stimulus	4.3293e-18
gland development	5.2938e-18
cellular component organization at cellular level	8.2981e-18
cellular process	1.2563e-17
eye development	1.6176e-17
tube morphogenesis	3.9847e-17
compound eye development	8.0301e-17
regulation of signaling	8.7742e-17
digestive tract development	1.0275e-16
digestive system development	1.0275e-16
mesoderm development	1.4244e-16
cellular component organization or biogenesis at cellular level	2.2214e-16
ventral cord development	3.1167e-16
cell fate specification	3.2804e-16
negative regulation of cell differentiation	5.4123e-16
imaginal disc-derived wing vein specification	5.7037e-16
segmentation	9.2695e-16
cell-cell signaling	1.8403e-15
brain development	1.9054e-15
regulation of nervous system development	2.7259e-15
morphogenesis of a polarized epithelium	2.7841e-15
muscle cell differentiation	2.8049e-15
establishment or maintenance of cell polarity	2.8148e-15
negative regulation of transcription from RNA polymerase II promoter	9.5124e-15
regulation of cellular component organization	1.2364e-14
establishment of planar polarity	1.5051e-14
establishment of tissue polarity	1.5051e-14
eye-antennal disc development	1.8577e-14
developmental process involved in reproduction	2.1265e-14
leg disc morphogenesis	2.4855e-14
epithelial tube morphogenesis	2.6517e-14
neuroblast differentiation	4.6684e-14
regulation of signal transduction	5.8931e-14
cell adhesion	6.2412e-14
gliogenesis	6.4966e-14
skeletal muscle organ development	8.2392e-14
motor axon guidance	9.3312e-14
photoreceptor cell differentiation	1.0951e-13
establishment of localization	1.3672e-13
post-embryonic limb morphogenesis	1.4059e-13
imaginal disc-derived leg morphogenesis	1.4059e-13
negative regulation of signaling	2.2043e-13
limb morphogenesis	2.2334e-13
imaginal disc-derived limb morphogenesis	2.2334e-13
limb development	2.2334e-13
eye morphogenesis	2.4155e-13
wing disc pattern formation	2.5703e-13
glial cell migration	2.6379e-13
regulation of cell proliferation	2.6494e-13
ectoderm development	2.6494e-13
dendrite morphogenesis	2.7039e-13
dendrite development	2.7039e-13
transport	2.7364e-13
striated muscle cell differentiation	3.1408e-13
regulation of anatomical structure morphogenesis	3.1708e-13
negative regulation of cell communication	3.2281e-13
regulation of cell communication	3.323e-13
negative regulation of metabolic process	3.7546e-13
regulation of cell development	5.6414e-13
leg disc pattern formation	6.3146e-13
sex differentiation	6.5356e-13
compound eye morphogenesis	7.1351e-13
proximal/distal pattern formation, imaginal disc	7.7035e-13
blastoderm segmentation	7.8078e-13
regulation of growth	7.9054e-13
neuron fate commitment	8.0042e-13
biological adhesion	9.6783e-13
regulation of developmental growth	9.6783e-13
embryonic pattern specification	9.9887e-13
negative regulation of macromolecule metabolic process	1.142e-12
embryonic development via the syncytial blastoderm	1.5874e-12
dorsal/ventral pattern formation, imaginal disc	1.5874e-12
hindgut morphogenesis	1.7737e-12
proximal/distal pattern formation	1.8236e-12
striated muscle cell development	2.5136e-12
embryo development ending in birth or egg hatching	2.522e-12
renal tubule morphogenesis	2.728e-12
Malpighian tubule morphogenesis	2.728e-12
digestive tract morphogenesis	2.7471e-12
developmental growth	3.3535e-12
muscle cell development	3.3535e-12
embryonic hindgut morphogenesis	4.5301e-12
establishment of ommatidial planar polarity	5.4866e-12
dorsal/ventral pattern formation	7.5235e-12
negative regulation of biosynthetic process	9.9211e-12
negative regulation of cellular biosynthetic process	9.9211e-12
growth	1.4023e-11
cell proliferation	1.5349e-11
exocrine system development	1.6192e-11
salivary gland development	1.6192e-11
eye photoreceptor cell differentiation	1.6872e-11
negative regulation of cellular macromolecule biosynthetic process	1.7128e-11
negative regulation of macromolecule biosynthetic process	1.7128e-11
negative regulation of cellular metabolic process	1.7131e-11
muscle tissue development	1.9212e-11
compound eye photoreceptor cell differentiation	2.6358e-11
photoreceptor cell fate commitment	3.1774e-11
negative regulation of signal transduction	3.1801e-11
immune system process	3.7684e-11
regulation of neurogenesis	4.3937e-11
cardiac cell differentiation	4.9154e-11
larval development	5.604e-11
leg disc proximal/distal pattern formation	5.6863e-11
ovarian follicle cell development	7.0178e-11
multicellular organismal signaling	7.6859e-11
transmission of nerve impulse	7.6859e-11
neuroblast fate commitment	9.2574e-11
epidermis development	1.5711e-10
genital disc development	1.992e-10
formation of anatomical boundary	1.992e-10
negative regulation of response to stimulus	2.3054e-10
synaptic transmission	2.3883e-10
development of primary sexual characteristics	2.7932e-10
anterior/posterior pattern specification	2.926e-10
striated muscle tissue development	3.01e-10
skeletal muscle tissue development	3.0901e-10
negative regulation of gene expression	3.2586e-10
hemopoietic or lymphoid organ development	3.5338e-10
immune system development	3.5338e-10
morphogenesis of embryonic epithelium	3.6406e-10
stem cell differentiation	4.6403e-10
negative regulation of RNA metabolic process	4.7607e-10
dorsal closure	4.9679e-10
imaginal disc-derived wing vein morphogenesis	4.9887e-10
organ formation	4.9887e-10
peripheral nervous system development	5.1649e-10
compound eye photoreceptor fate commitment	5.3546e-10
eye photoreceptor cell fate commitment	5.3546e-10
regulation of cell fate specification	5.5593e-10
eye-antennal disc morphogenesis	6.7515e-10
female gamete generation	6.9839e-10
cell-cell adhesion	7.2621e-10
regulation of cell fate commitment	1.1459e-09
negative regulation of transcription, DNA-dependent	1.4258e-09
gamete generation	1.4659e-09
cardioblast differentiation	1.4666e-09
negative regulation of nucleobase-containing compound metabolic process	1.5851e-09
multicellular organismal reproductive process	1.6722e-09
developmental growth involved in morphogenesis	1.6725e-09
oogenesis	1.7439e-09
negative regulation of nitrogen compound metabolic process	1.7891e-09
enzyme linked receptor protein signaling pathway	1.822e-09
regulation of hemocyte differentiation	1.9274e-09
hemocyte differentiation	1.9274e-09
homeostatic process	2.0182e-09
regulation of immune system process	2.0597e-09
neuroblast fate determination	2.1798e-09
muscle fiber development	3.2728e-09
mushroom body development	3.2728e-09
system process	3.3372e-09
regulation of synapse structure and activity	3.4953e-09
sexual reproduction	4.4242e-09
posterior head segmentation	4.8144e-09
response to endogenous stimulus	6.0454e-09
head segmentation	6.7833e-09
chaeta development	1.1958e-08
establishment or maintenance of monopolar cell polarity	1.4101e-08
establishment of monopolar cell polarity	1.4101e-08
hemopoiesis	1.4132e-08
establishment of apical/basal cell polarity	1.4132e-08
anterior/posterior pattern specification, imaginal disc	2.4256e-08
stem cell division	2.5558e-08
regulation of cell morphogenesis	2.6927e-08
head development	2.8591e-08
chaeta morphogenesis	2.9464e-08
regulation of muscle organ development	3.0022e-08
regulation of cell projection organization	3.2622e-08
multicellular organism reproduction	3.3393e-08
morphogenesis of larval imaginal disc epithelium	3.7771e-08
gonad development	4.0984e-08
ovarian follicle cell migration	4.2517e-08
wing and notum subfield formation	4.4262e-08
formation of organ boundary	4.5825e-08
lymph gland development	4.7936e-08
stem cell development	4.9576e-08
stem cell maintenance	4.9576e-08
actin cytoskeleton organization	5.1583e-08
reproductive structure development	5.4818e-08
memory	5.4991e-08
cellular response to endogenous stimulus	5.7001e-08
wing disc dorsal/ventral pattern formation	6.6172e-08
neurological system process	7.7916e-08
cell-cell junction organization	8.2016e-08
asymmetric cell division	9.7267e-08
response to organic substance	9.7923e-08
tube fusion	9.9094e-08
branch fusion, open tracheal system	9.9094e-08
actin filament-based process	1.0797e-07
cell junction organization	1.1325e-07
regulation of neuron differentiation	1.1536e-07
establishment of epithelial cell polarity	1.1642e-07
regulation of tube architecture, open tracheal system	1.2941e-07
imaginal disc lineage restriction	1.2959e-07
establishment of epithelial cell apical/basal polarity	1.2959e-07
polarized epithelial cell differentiation	1.2959e-07
establishment or maintenance of epithelial cell apical/basal polarity	1.3236e-07
regulation of striated muscle tissue development	1.5409e-07
axis specification	1.5889e-07
circadian rhythm	1.7028e-07
R3/R4 cell fate commitment	1.721e-07
salivary gland morphogenesis	1.7907e-07
gland morphogenesis	1.7907e-07
hormone-mediated signaling pathway	1.8366e-07
periodic partitioning	2.3306e-07
regulation of imaginal disc growth	2.8259e-07
cellular ion homeostasis	2.8442e-07
rhythmic process	2.9145e-07
negative regulation of cell proliferation	3.0249e-07
antennal development	3.3601e-07
R3/R4 cell differentiation	3.4478e-07
steroid hormone mediated signaling pathway	3.4478e-07
morphogenesis of follicular epithelium	3.5453e-07
anterior Malpighian tubule development	3.6998e-07
larval lymph gland hemopoiesis	3.6998e-07
post-embryonic hemopoiesis	3.6998e-07
gastrulation	4.0379e-07
germarium-derived egg chamber formation	4.0379e-07
regulation of organ growth	4.1844e-07
synapse organization	4.4418e-07
ion transport	4.474e-07
JNK cascade	4.5507e-07
reproductive process	5.0154e-07
multicellular organismal homeostasis	5.7475e-07
morphogenesis of a branching epithelium	5.7475e-07
branching involved in open tracheal system development	5.7475e-07
branching morphogenesis of a tube	5.7475e-07
border follicle cell migration	6.2927e-07
regulation of neuron projection development	6.3546e-07
instar larval development	6.559e-07
imaginal disc-derived wing hair organization	6.7604e-07
stress-activated MAPK cascade	7.2692e-07
establishment or maintenance of bipolar cell polarity	7.5189e-07
establishment or maintenance of apical/basal cell polarity	7.5189e-07
establishment of cell polarity	7.7378e-07
formation of primary germ layer	7.7378e-07
negative regulation of cell development	7.7378e-07
morphogenesis of a branching structure	8.478e-07
crystal cell differentiation	8.4999e-07
regulation of localization	9.1601e-07
non-sensory hair organization	9.3576e-07
hair cell differentiation	9.3576e-07
regulation of cell morphogenesis involved in differentiation	1.0637e-06
behavior	1.1755e-06
negative regulation of cell fate specification	1.1755e-06
negative regulation of cell fate commitment	1.1755e-06
vesicle-mediated transport	1.3833e-06
cellular response to organic substance	1.5066e-06
axon extension	1.5629e-06
cellular response to chemical stimulus	1.5629e-06
cognition	1.6897e-06
learning or memory	1.6897e-06
mesoderm morphogenesis	1.7271e-06
epidermal cell differentiation	1.7844e-06
ion homeostasis	1.8481e-06
cellular chemical homeostasis	1.8481e-06
regulation of organ morphogenesis	1.9211e-06
regulation of cell death	2.0141e-06
cell division	2.0991e-06
cell-cell junction assembly	2.1298e-06
imaginal disc-derived wing margin morphogenesis	2.3622e-06
neuron recognition	2.3622e-06
response to steroid hormone stimulus	2.4085e-06
regulation of programmed cell death	2.5015e-06
negative regulation of neurogenesis	2.5659e-06
stress-activated protein kinase signaling cascade	2.5659e-06
cell junction assembly	2.9465e-06
epithelial cell differentiation	2.9465e-06
wing disc anterior/posterior pattern formation	2.9673e-06
cell recognition	2.9874e-06
cellular process involved in reproduction	3.186e-06
reproduction	3.2124e-06
immune response	3.3246e-06
response to hormone stimulus	3.3748e-06
cellular cation homeostasis	3.7772e-06
Wnt receptor signaling pathway	3.7772e-06
chemical homeostasis	3.8299e-06
anterior/posterior axis specification	3.982e-06
germ-line stem cell maintenance	4.0022e-06
cell growth	4.7745e-06
appendage segmentation	5.3162e-06
imaginal disc-derived leg segmentation	5.3162e-06
establishment of imaginal disc-derived wing hair orientation	5.3162e-06
germ cell development	5.3974e-06
cellular homeostasis	5.5362e-06
long-term memory	5.562e-06
regulation of synapse assembly	5.6583e-06
skeletal muscle fiber development	6.6664e-06
nephrocyte differentiation	6.8238e-06
renal filtration cell differentiation	6.8238e-06
neuroblast development	6.8238e-06
actin filament bundle assembly	6.8366e-06
transmembrane receptor protein tyrosine kinase signaling pathway	7.1318e-06
regulation of anatomical structure size	7.3994e-06
germ cell migration	7.3994e-06
positive regulation of cell proliferation	7.7432e-06
cellular response to steroid hormone stimulus	7.7432e-06
multi-organism process	7.8901e-06
tissue migration	8.0831e-06
regulation of apoptotic process	8.3322e-06
mesoderm formation	8.4023e-06
cardioblast cell fate commitment	8.4324e-06
regulation of crystal cell differentiation	8.4324e-06
somatic stem cell division	9.0224e-06
cellular response to hormone stimulus	9.0224e-06
germarium-derived female germ-line cyst encapsulation	9.3911e-06
cardiac cell fate commitment	9.3911e-06
midgut development	1.2322e-05
circadian behavior	1.2429e-05
glial cell differentiation	1.2605e-05
tracheal outgrowth, open tracheal system	1.2605e-05
regulation of tube size	1.2605e-05
regulation of synaptic growth at neuromuscular junction	1.2605e-05
regulation of skeletal muscle tissue development	1.2605e-05
regulation of skeletal muscle fiber development	1.2605e-05
spiracle morphogenesis, open tracheal system	1.3735e-05
ovarian follicle cell stalk formation	1.3735e-05
cell wall organization or biogenesis	1.3871e-05
cell wall macromolecule catabolic process	1.3871e-05
cell wall macromolecule metabolic process	1.3871e-05
specification of segmental identity, head	1.3871e-05
anterior/posterior axis specification, embryo	1.437e-05
tripartite regional subdivision	1.437e-05
germ-line stem cell division	1.4795e-05
endocytosis	1.5256e-05
regulation of striated muscle cell differentiation	1.6319e-05
regulation of muscle cell differentiation	1.6319e-05
embryonic hemopoiesis	1.7716e-05
cellular metal ion homeostasis	1.7716e-05
genitalia development	1.8601e-05
regulation of cell shape	1.9581e-05
rhythmic behavior	1.9902e-05
MAPK cascade	2.0221e-05
apical junction assembly	2.0221e-05
dorsal/ventral axis specification	2.0378e-05
developmental cell growth	2.1399e-05
epithelial cell proliferation involved in Malpighian tubule morphogenesis	2.2384e-05
larval lymph gland hemocyte differentiation	2.2384e-05
female germ-line cyst encapsulation	2.2384e-05
germ-line cyst encapsulation	2.2384e-05
epithelial cell proliferation	2.2384e-05
muscle attachment	2.4092e-05
ameboidal cell migration	2.4363e-05
regulation of cellular component biogenesis	2.4396e-05
negative regulation of growth	2.4821e-05
regulation of synapse organization	2.4821e-05
embryonic axis specification	2.6048e-05
R8 cell fate commitment	2.6177e-05
regulation of neurological system process	2.6852e-05
metal ion homeostasis	2.7074e-05
regulation of tube size, open tracheal system	2.7743e-05
dorsal/ventral lineage restriction, imaginal disc	2.8337e-05
oocyte differentiation	2.916e-05
regulation of transport	3.1436e-05
photoreceptor cell development	3.5685e-05
R8 cell differentiation	3.7894e-05
axon cargo transport	3.7894e-05
regulation of transmembrane receptor protein serine/threonine kinase signaling pathway	3.8654e-05
homophilic cell adhesion	3.8654e-05
embryonic organ development	4.1129e-05
pole cell migration	4.1129e-05
gastrulation involving germ band extension	4.819e-05
gastrulation with mouth forming first	4.819e-05
cation homeostasis	4.819e-05
intracellular protein kinase cascade	5.5645e-05
actin filament organization	5.8739e-05
tissue homeostasis	6.0625e-05
development of primary male sexual characteristics	6.1444e-05
locomotor rhythm	6.2244e-05
neuromuscular junction development	7.5584e-05
genital disc pattern formation	7.5908e-05
genital disc anterior/posterior pattern formation	7.5908e-05
anterior head segmentation	7.5908e-05
Malpighian tubule tip cell differentiation	7.5908e-05
anterior head development	7.5908e-05
trunk segmentation	8.1426e-05
organ growth	8.9207e-05
ommatidial rotation	8.9207e-05
cytoskeleton organization	9.4658e-05
regulation of transmission of nerve impulse	9.8474e-05
regulation of synaptic transmission	9.8474e-05
oocyte axis specification	0.00010452
regulation of microtubule-based process	0.00011052
regulation of behavior	0.00011052
R7 cell differentiation	0.00011052
locomotory behavior	0.0001249
regulation of axonogenesis	0.00012691
male sex differentiation	0.00012691
metal ion transport	0.00013317
initiation of dorsal closure	0.00013317
death	0.0001335
regulation of system process	0.0001342
cellular localization	0.0001342
sensory organ boundary specification	0.00013917
negative regulation of cellular component organization	0.00016806
oocyte construction	0.00016905
response to growth factor stimulus	0.0001695
pericardial nephrocyte differentiation	0.0001695
epithelial cell type specification, open tracheal system	0.0001695
neural precursor cell proliferation	0.00017324
neuroblast proliferation	0.00017324
septate junction assembly	0.00017555
regulation of microtubule polymerization or depolymerization	0.00017555
cellular component assembly	0.0001791
olfactory learning	0.0001791
cellular component assembly at cellular level	0.00018186
fusion cell fate specification	0.00018249
lymph gland crystal cell differentiation	0.00018249
transmembrane receptor protein serine/threonine kinase signaling pathway	0.00018913
lipid metabolic process	0.00018913
oocyte development	0.0001982
regulation of tube length, open tracheal system	0.0002005
imaginal disc-derived genitalia development	0.0002005
cell fate commitment involved in formation of primary germ layer	0.00020529
cell death	0.00021454
cell maturation	0.00023103
segment polarity determination	0.00023928
regulation of decapentaplegic signaling pathway	0.00024729
establishment or maintenance of polarity of larval imaginal disc epithelium	0.00024729
hemocyte development	0.00024729
wing disc proximal/distal pattern formation	0.00024729
protein localization to kinetochore	0.00024729
cation transport	0.0002588
extracellular structure organization	0.00026893
regulation of tube diameter	0.00028097
Bolwig's organ morphogenesis	0.00028097
Bolwig's organ development	0.00028097
salivary gland boundary specification	0.00028097
negative regulation of microtubule depolymerization	0.00028295
imaginal disc growth	0.00028295
negative regulation of microtubule polymerization or depolymerization	0.00028295
anatomical structure homeostasis	0.00028375
cell-cell signaling involved in cell fate commitment	0.00029218
lateral inhibition	0.00029218
regulation of cytoskeleton organization	0.00030546
epithelium migration	0.00030546
epithelial cell migration	0.00030546
epithelial cell migration, open tracheal system	0.00030546
germ-band shortening	0.00030546
programmed cell death	0.00030825
syncytium formation by plasma membrane fusion	0.00031284
skeletal muscle cell differentiation	0.00031284
myotube differentiation	0.00031284
syncytium formation	0.00031284
myoblast fusion	0.00031284
regulation of microtubule cytoskeleton organization	0.00031284
ERBB signaling pathway	0.00031284
epidermal growth factor receptor signaling pathway	0.00031284
fibroblast growth factor receptor signaling pathway	0.00031656
optic lobe placode development	0.00031656
cellular response to fibroblast growth factor stimulus	0.00031656
response to fibroblast growth factor stimulus	0.00031656
second mitotic wave involved in compound eye morphogenesis	0.00031656
positive regulation of programmed cell death	0.00033382
actomyosin structure organization	0.00033382
positive regulation of cell death	0.00040913
developmental maturation	0.00041795
antennal morphogenesis	0.00044305
calcium-dependent cell-cell adhesion	0.00044516
response to abiotic stimulus	0.00047059
compound eye photoreceptor development	0.00047857
antimicrobial humoral response	0.00053213
negative regulation of protein complex disassembly	0.00053213
negative regulation of developmental growth	0.00053213
transforming growth factor beta receptor signaling pathway	0.00053213
regulation of microtubule depolymerization	0.00053213
macromolecule localization	0.00053793
phosphate-containing compound metabolic process	0.00053804
phosphorus metabolic process	0.00053804
G-protein coupled receptor signaling pathway	0.00055078
negative regulation of protein metabolic process	0.00056052
eye photoreceptor cell development	0.00056365
negative regulation of hemocyte differentiation	0.00056481
positive chemotaxis	0.00056481
induction of programmed cell death by ecdysone	0.00056815
regulation of tube diameter, open tracheal system	0.00056815
establishment or maintenance of polarity of embryonic epithelium	0.00056815
mesoderm migration involved in gastrulation	0.00056815
protein localization	0.00057307
regulation of Wnt receptor signaling pathway	0.00058841
segment specification	0.00058841
regulation of cell cycle	0.0006184
sarcomere organization	0.00062671
imaginal disc-derived male genitalia development	0.00062671
response to stress	0.00063772
associative learning	0.00065682
fusome organization	0.00067096
labial disc development	0.00074128
very long-chain fatty acid metabolic process	0.00074128
notum cell fate specification	0.00074128
negative regulation of terminal cell fate specification, open tracheal system	0.00074128
antennal joint development	0.00074128
regulation of cellular localization	0.0008573
response to alcohol	0.00085969
response to ethanol	0.00085969
response to light stimulus	0.00089532
dephosphorylation	0.00089987
myofibril assembly	0.00093861
negative regulation of cytoskeleton organization	0.00093861
response to radiation	0.00094134
intracellular signal transduction	0.00094209
induction of programmed cell death by hormones	0.00094209
neuron fate specification	0.00094209
regulation of development, heterochronic	0.00094209
cellular response to growth factor stimulus	0.00094209
cellular calcium ion homeostasis	0.00094209
calcium ion homeostasis	0.00094209
behavioral interaction between organisms	0.00094209
male genitalia development	0.00098339
negative regulation of synapse assembly	0.00098339
negative regulation of nervous system development	0.00098339
cytoskeletal anchoring at plasma membrane	0.00098339
compound eye cone cell differentiation	0.00098339
oocyte localization involved in germarium-derived egg chamber formation	0.00098339
regulation of circadian rhythm	0.00098878
humoral immune response	0.0011036
mitochondrion distribution	0.0011036
regulation of salivary gland boundary specification	0.0011036
negative regulation of salivary gland boundary specification	0.0011036
organelle transport along microtubule	0.0011036
regulation of organ formation	0.0011036
ganglion mother cell fate determination	0.0011036
regulation of cell adhesion	0.0011825
regulation of protein complex disassembly	0.0012019
regulation of dendrite development	0.0012019
Notch signaling pathway	0.0012399
regulation of response to stress	0.0012449
sensory organ precursor cell fate determination	0.0014227
primary branching, open tracheal system	0.0014227
negative regulation of cellular protein metabolic process	0.0014463
neutral lipid metabolic process	0.0014835
acylglycerol metabolic process	0.0014835
cellular divalent inorganic cation homeostasis	0.0014835
negative regulation of translation	0.0014964
detection of light stimulus involved in visual perception	0.0015952
learning	0.0016003
induction of programmed cell death	0.0017701
regulation of protein metabolic process	0.0017961
head involution	0.0017961
small molecule biosynthetic process	0.0018097
genital disc sexually dimorphic development	0.0018928
ring gland development	0.0018928
endocrine system development	0.0018928
establishment of body hair or bristle planar orientation	0.0018928
leading edge cell differentiation	0.0018928
equator specification	0.0018928
regulation of R8 cell spacing in compound eye	0.0018928
dorsal closure, leading edge cell differentiation	0.0018928
analia development	0.0018928
ventral midline development	0.0018928
stabilization of membrane potential	0.0018928
ectoderm formation	0.0018928
ectodermal cell fate specification	0.0018928
ectodermal cell fate commitment	0.0018928
regulation of multicellular organismal metabolic process	0.0018928
ectodermal cell differentiation	0.0018928
energy homeostasis	0.0018928
microtubule-based transport	0.0019385
asymmetric neuroblast division	0.0019385
detection of abiotic stimulus	0.0019385
glial cell development	0.0019385
central complex development	0.0019385
branched duct epithelial cell fate determination, open tracheal system	0.0019385
rhodopsin mediated signaling pathway	0.0019385
compound eye cone cell fate commitment	0.0019385
protein localization to chromosome	0.0019385
cellular component biogenesis	0.0019719
phagocytosis	0.0019719
transmembrane transport	0.0020237
cellular component assembly involved in morphogenesis	0.0020333
negative regulation of Wnt receptor signaling pathway	0.0020333
regulation of dendrite morphogenesis	0.0020333
detection of light stimulus involved in sensory perception	0.0020333
establishment or maintenance of polarity of follicular epithelium	0.0020333
melanization defense response	0.0020982
positive regulation of multicellular organismal process	0.0020982
maintenance of cell polarity	0.0021643
mitochondrion localization	0.0021643
negative regulation of transmembrane receptor protein serine/threonine kinase signaling pathway	0.0021643
neurotransmitter secretion	0.0021697
cuticle development	0.0021697
cellularization	0.0022329
olfactory behavior	0.0022407
innate immune response	0.0023538
lipid biosynthetic process	0.0024081
cytoskeleton-dependent intracellular transport	0.0024081
neuroblast division	0.0024081
protein modification process	0.0024296
cellular protein modification process	0.0024296
membrane invagination	0.0024379
phagocytosis, engulfment	0.0024379
synaptic vesicle exocytosis	0.0026041
generation of a signal involved in cell-cell signaling	0.0026614
signal release	0.0026614
response to other organism	0.0028656
oocyte anterior/posterior axis specification	0.0028953
germ-line cyst formation	0.0031245
asymmetric protein localization	0.0031245
hemocyte migration	0.0031447
divalent inorganic cation homeostasis	0.0031447
adherens junction organization	0.0031447
ecdysone-mediated induction of salivary gland cell autophagic cell death	0.0031514
photoreceptor cell fate specification	0.0031514
male gonad development	0.0031514
determination of imaginal disc primordium	0.0031514
synaptic target recognition	0.0031514
regulation of Ras protein signal transduction	0.0032269
establishment of localization in cell	0.0032587
response to biotic stimulus	0.0033113
cuticle pattern formation	0.0033506
calcium ion transport	0.0033506
regulation of membrane potential	0.0033506
regulation of multi-organism process	0.0034757
circadian sleep/wake cycle process	0.0034877
zygotic determination of anterior/posterior axis, embryo	0.0036992
synapse assembly	0.0037346
negative regulation of transforming growth factor beta receptor signaling pathway	0.0037647
negative regulation of neural precursor cell proliferation	0.0037647
mitochondrion transport along microtubule	0.0037647
establishment of mitochondrion localization	0.0037647
negative regulation of transmission of nerve impulse	0.0037647
negative regulation of synaptic transmission	0.0037647
negative regulation of neurological system process	0.0037647
negative regulation of neuroblast proliferation	0.0037647
amnioserosa formation	0.0037647
establishment of mitochondrion localization, microtubule-mediated	0.0037647
mesodermal cell migration	0.0037647
positive regulation of response to stimulus	0.0038732
monocarboxylic acid metabolic process	0.0038897
maternal determination of anterior/posterior axis, embryo	0.0039798
macromolecule modification	0.0039836
melanotic encapsulation of foreign target	0.0042096
protein dephosphorylation	0.0042096
regulation of neurotransmitter levels	0.0042762
embryonic heart tube development	0.0043089
regulation of cell-cell adhesion	0.0043089
unidimensional cell growth	0.0043089
mesodermal cell differentiation	0.0043089
mesodermal cell fate commitment	0.0043089
negative regulation of synaptic growth at neuromuscular junction	0.0043089
negative regulation of immune system process	0.0043089
regulation of circadian sleep/wake cycle, sleep	0.0043089
secretion by cell	0.0043632
melanin metabolic process	0.0043771
inter-male aggressive behavior	0.0043997
establishment of nucleus localization	0.0044216
exocytosis	0.0044629
detection of external stimulus	0.0044889
maintenance of epithelial integrity, open tracheal system	0.0047623
heterophilic cell-cell adhesion	0.0047623
zonula adherens assembly	0.0047623
foregut morphogenesis	0.0047623
muscle cell fate commitment	0.0047623
regulation of small GTPase mediated signal transduction	0.0050135
response to wounding	0.0051389
detection of stimulus involved in sensory perception	0.0051389
oocyte fate determination	0.0051863
detection of visible light	0.0051863
smoothened signaling pathway	0.0051863
regulation of organelle organization	0.0052469
pigment metabolic process	0.0054
organelle localization	0.0055247
circadian sleep/wake cycle	0.0058098
aggressive behavior	0.0058597
intercellular bridge organization	0.0058705
genital disc morphogenesis	0.0058705
tracheal pit formation in open tracheal system	0.0059962
spermathecum morphogenesis	0.0059962
central nervous system neuron development	0.0059962
central nervous system neuron differentiation	0.0059962
gonad morphogenesis	0.0059962
BMP signaling pathway involved in Malpighian tubule cell chemotaxis	0.0059962
cell chemotaxis involved in Malpighian tubule morphogenesis	0.0059962
cell rearrangement involved in Malpighian tubule morphogenesis	0.0059962
embryonic crystal cell differentiation	0.0059962
embryonic hemocyte differentiation	0.0059962
negative regulation of fusion cell fate specification	0.0059962
anterior/posterior lineage restriction, imaginal disc	0.0059962
leading edge cell fate determination	0.0059962
dorsal closure, leading edge cell fate commitment	0.0059962
leading edge cell fate commitment	0.0059962
cardiac cell fate determination	0.0059962
negative regulation of epithelial cell proliferation	0.0059962
epithelial cell fate commitment	0.0059962
cardioblast cell fate determination	0.0059962
secondary branching, open tracheal system	0.0059962
dorsal closure, leading edge cell fate determination	0.0059962
negative regulation of crystal cell differentiation	0.0059962
germarium-derived oocyte differentiation	0.0062804
regulation of Rho protein signal transduction	0.0062804
small molecule metabolic process	0.0063471
dendrite self-avoidance	0.0064549
determination of bilateral symmetry	0.0064549
specification of symmetry	0.0064549
medium-term memory	0.0064549
cell cycle arrest	0.0064549
histoblast morphogenesis	0.0064549
gonadal mesoderm development	0.0064549
oenocyte development	0.0064549
epithelial cell fate determination, open tracheal system	0.0064549
synaptic vesicle transport	0.006491
chemosensory behavior	0.006599
regulation of cellular protein metabolic process	0.0067985
BMP signaling pathway	0.0067985
somatic stem cell maintenance	0.0067985
heart morphogenesis	0.0067985
immune effector process	0.0069973
negative regulation of Notch signaling pathway	0.0071428
secretion	0.007234
regulation of mRNA processing	0.0072704
organic acid biosynthetic process	0.0072704
carboxylic acid biosynthetic process	0.0072704
regulation of Notch signaling pathway	0.0074092
membrane organization	0.0074653
cellular membrane organization	0.0074653
encapsulation of foreign target	0.0075593
regulation of smoothened signaling pathway	0.0075593
divalent metal ion transport	0.0075593
divalent inorganic cation transport	0.0075593
regulation of immune response	0.008466
detection of light stimulus	0.0084742
cell projection assembly	0.0088192
fatty acid biosynthetic process	0.0089841
response to ecdysone	0.0092297
regulation of protein localization to nucleus	0.0092297
regulation of ERBB signaling pathway	0.0092297
regulation of protein import into nucleus	0.0092297
regulation of epidermal growth factor receptor signaling pathway	0.0092297
regulation of immune effector process	0.009534
post-embryonic genitalia morphogenesis	0.0095666
imaginal disc-derived genitalia morphogenesis	0.0095666
imaginal disc-derived male genitalia morphogenesis	0.0095666
regulation of neurotransmitter transport	0.0095666
epithelial structure maintenance	0.0095666
regulation of neurotransmitter secretion	0.0095666
female germline ring canal formation	0.0095666
regulation of lipid metabolic process	0.0095666
positive regulation of growth	0.0096362
regulation of response to biotic stimulus	0.0096362
dendrite guidance	0.0098268
regulation of circadian sleep/wake cycle	0.0098268
negative regulation of cell-cell adhesion	0.010269
delamination	0.010269
cell chemotaxis	0.010269
protein depolymerization	0.010269
oenocyte differentiation	0.010269
regulation of cardioblast differentiation	0.010269
stem cell proliferation	0.010269
heart process	0.010269
circulatory system process	0.010269
determination of muscle attachment site	0.010269
progression of morphogenetic furrow involved in compound eye morphogenesis	0.010269
cell migration involved in gastrulation	0.010269
regulation of nuclear mRNA splicing, via spliceosome	0.010677
positive regulation of cellular component organization	0.010677
somatic muscle development	0.010928
regulation of transmembrane transport	0.012166
establishment of organelle localization	0.012287
positive regulation of developmental process	0.012543
fatty acid metabolic process	0.012583
oocyte dorsal/ventral axis specification	0.012583
regulation of eye pigmentation	0.012643
regulation of compound eye pigmentation	0.012643
ectodermal placode formation	0.012643
muscle organ morphogenesis	0.012643
response to axon injury	0.012643
epidermis morphogenesis	0.012643
optic placode formation	0.012643
optic lobe placode formation	0.012643
positive regulation of behavior	0.012643
regulation of post-embryonic development	0.012643
regulation of epithelial cell proliferation	0.012643
positive regulation of circadian sleep/wake cycle, sleep	0.012643
negative regulation of neuromuscular synaptic transmission	0.012643
ectodermal placode morphogenesis	0.012643
ectodermal placode development	0.012643
regulation of nurse cell apoptotic process	0.012643
positive regulation of circadian rhythm	0.012643
amnioserosa maintenance	0.012643
larval visceral muscle development	0.012643
synaptic target attraction	0.012643
metarhodopsin inactivation	0.012643
compartment pattern specification	0.012643
acylglycerol biosynthetic process	0.012643
neutral lipid biosynthetic process	0.012643
cellular protein complex disassembly	0.012674
protein complex disassembly	0.012674
regulation of cell projection assembly	0.012674
male genitalia morphogenesis	0.012674
axon target recognition	0.012674
imaginal disc fusion, thorax closure	0.012674
regulation of secretion	0.012711
regulation of nucleocytoplasmic transport	0.012711
nucleus localization	0.013784
regulation of cellular response to stress	0.013784
regulation of antimicrobial humoral response	0.014031
regulation of humoral immune response	0.014031
carbohydrate biosynthetic process	0.014031
oocyte microtubule cytoskeleton organization	0.015167
cell competition in a multicellular organism	0.015167
determination of genital disc primordium	0.015167
regulation of neural precursor cell proliferation	0.015167
regulation of transforming growth factor beta receptor signaling pathway	0.015167
triglyceride metabolic process	0.015167
negative regulation of cell adhesion	0.015167
regulation of compound eye photoreceptor development	0.015167
negative regulation of oskar mRNA translation	0.015167
tube formation	0.015401
oligosaccharide metabolic process	0.015401
autophagy	0.015816
positive regulation of organelle organization	0.015816
germarium-derived oocyte fate determination	0.015816
regulation of MAPK cascade	0.015881
regulation of reproductive process	0.015947
neurotransmitter transport	0.016037
regulation of RNA splicing	0.016538
negative regulation of programmed cell death	0.016538
genitalia morphogenesis	0.016649
oligosaccharide biosynthetic process	0.016649
macromolecular complex disassembly	0.016649
negative regulation of small GTPase mediated signal transduction	0.016649
neuromuscular process	0.016649
R7 cell development	0.016649
cellular macromolecular complex disassembly	0.016649
germline ring canal formation	0.016649
negative regulation of Ras protein signal transduction	0.016649
imaginal disc fusion	0.016649
tissue death	0.017188
histolysis	0.017188
negative regulation of apoptotic process	0.017238
maintenance of location	0.017238
positive regulation of protein modification process	0.017238
cytoneme assembly	0.017238
central nervous system projection neuron axonogenesis	0.017238
anterior commissure morphogenesis	0.017238
regulation of neural retina development	0.017238
telencephalon development	0.017238
neuroprotection	0.017238
oenocyte delamination	0.017238
positive regulation of lipase activity	0.017238
regulation of retinal cone cell fate commitment	0.017238
regulation of lipase activity	0.017238
negative regulation of fibroblast growth factor receptor signaling pathway	0.017238
epithelial cell-cell adhesion	0.017238
neuroblast fate specification	0.017238
response to humidity	0.017238
activation of innate immune response	0.017238
positive regulation of phospholipase C activity	0.017238
regulation of phospholipase C activity	0.017238
negative regulation of DNA endoreduplication	0.017238
vesicle uncoating	0.017238
mitotic nuclear envelope reassembly	0.017238
neuron cell-cell adhesion	0.017238
negative regulation of lipid catabolic process	0.017238
regulation of phospholipase activity	0.017238
positive regulation of phospholipase activity	0.017238
positive regulation of centrosome cycle	0.017238
positive regulation of mitotic centrosome separation	0.017238
calcium-dependent cell-matrix adhesion	0.017238
synaptic vesicle uncoating	0.017238
haltere disc morphogenesis	0.017238
specification of segmental identity, maxillary segment	0.017238
positive regulation of lipid biosynthetic process	0.017238
cytoneme morphogenesis	0.017238
regulation of retinal cone cell fate specification	0.017238
activation of phospholipase C activity	0.017238
specification of segmental identity, mandibular segment	0.017238
forebrain development	0.017238
cyclic nucleotide metabolic process	0.018169
nuclear migration	0.018169
sensory perception of sound	0.018169
response to alkaloid	0.018277
negative regulation of multicellular organismal process	0.018277
regulation of intracellular protein transport	0.01985
regulation of production of molecular mediator of immune response	0.0202
regulation of antimicrobial peptide production	0.0202
haltere disc development	0.020734
compound eye retinal cell programmed cell death	0.020734
visceral muscle development	0.020734
retinal ganglion cell axon guidance	0.020734
regulation of eye photoreceptor cell development	0.020734
epithelial fluid transport	0.020734
ovarian fusome organization	0.020734
brain morphogenesis	0.020809
positive regulation of cell cycle process	0.020809
negative regulation of smoothened signaling pathway	0.020809
negative regulation of organ growth	0.020809
axonal fasciculation	0.020809
positive regulation of molecular function	0.020961
response to nicotine	0.02113
heart formation	0.02113
mitotic spindle stabilization	0.02113
regulation of hippo signaling cascade	0.02113
negative regulation of glial cell proliferation	0.02113
regulation of synaptic activity	0.02113
negative regulation of gliogenesis	0.02113
regulation of short-term neuronal synaptic plasticity	0.02113
regulation of neuromuscular synaptic transmission	0.02113
basal protein localization	0.02113
mesodermal cell fate determination	0.02113
periodic partitioning by pair rule gene	0.02113
determination of left/right symmetry	0.02113
tachykinin receptor signaling pathway	0.02113
cellular lipid metabolic process	0.02113
extracellular matrix organization	0.021245
regulation of embryonic development	0.021398
synaptic growth at neuromuscular junction	0.022068
regulation of DNA metabolic process	0.022068
behavioral response to ethanol	0.022567
positive regulation of signaling	0.024048
microtubule-based movement	0.025307
regulation of defense response	0.025904
sperm individualization	0.025904
positive regulation of cell communication	0.025904
positive regulation of apoptotic process	0.026209
regulation of intracellular transport	0.026209
locomotion involved in locomotory behavior	0.026273
development of primary female sexual characteristics	0.026273
regulation of developmental pigmentation	0.026904
regulation of endocytosis	0.026904
negative regulation of DNA metabolic process	0.028095
activation of protein kinase activity	0.028095
nurse cell apoptotic process	0.028095
mesodermal cell fate specification	0.028095
dorsal closure, elongation of leading edge cells	0.028095
regulation of translation	0.02901
phosphorylation	0.030306
positive regulation of protein metabolic process	0.031095
positive regulation of cellular protein metabolic process	0.031095
sodium ion transport	0.031095
regulation of molecular function	0.031314
cellular macromolecule localization	0.031623
RNA localization	0.031939
negative regulation of organelle organization	0.033146
clypeo-labral disc development	0.033334
regulation of cellular pH	0.033334
cellular monovalent inorganic cation homeostasis	0.033334
lamellipodium assembly	0.033334
non-canonical Wnt receptor signaling pathway	0.033334
regulation of mitotic spindle organization	0.033334
axon extension involved in development	0.033334
proboscis development	0.033334
canonical Wnt receptor signaling pathway	0.033334
intracellular pH reduction	0.033334
regulation of intracellular pH	0.033334
negative regulation of imaginal disc growth	0.033334
pH reduction	0.033334
epithelial tube formation	0.033334
iron ion transport	0.033334
regulation of lamellipodium assembly	0.033334
maternal specification of dorsal/ventral axis, oocyte, soma encoded	0.033334
phospholipid transport	0.033334
maintenance of protein location in cell	0.033964
establishment or maintenance of microtubule cytoskeleton polarity	0.033964
apposition of dorsal and ventral imaginal disc-derived wing surfaces	0.034026
autophagic cell death	0.034533
salivary gland cell autophagic cell death	0.034533
cellular response to stress	0.034873
positive regulation of catalytic activity	0.036761
regulation of sequence-specific DNA binding transcription factor activity	0.036926
retinal cell programmed cell death	0.036926
regulation of intracellular protein kinase cascade	0.036939
negative regulation of cell death	0.037885
rhabdomere development	0.037929
positive regulation of signal transduction	0.038324
dorsal appendage formation	0.038576
establishment or maintenance of cytoskeleton polarity	0.038576
protein phosphorylation	0.039005
cellular ketone metabolic process	0.039286
regulation of vesicle-mediated transport	0.039286
regulation of locomotion	0.039749
positive regulation of developmental growth	0.039749
negative regulation of ERBB signaling pathway	0.039749
hormone biosynthetic process	0.039749
negative regulation of epidermal growth factor receptor signaling pathway	0.039749
regulation of cellular component size	0.04213
maintenance of location in cell	0.04213
regulation of cell growth	0.04213
cellular protein localization	0.04213
regulation of DNA recombination	0.04213
central nervous system neuron axonogenesis	0.04213
negative regulation of DNA-dependent DNA replication	0.04213
wing cell fate specification	0.04213
garland nephrocyte differentiation	0.04213
posterior Malpighian tubule development	0.04213
Malpighian tubule bud morphogenesis	0.04213
glial cell fate commitment	0.04213
kidney morphogenesis	0.04213
female germline ring canal formation, actin assembly	0.04213
morphogenesis of an epithelial bud	0.04213
positive regulation of protein deacetylation	0.04213
regulation of protein deacetylation	0.04213
regulation of fibroblast growth factor receptor signaling pathway	0.04213
Golgi localization	0.04213
establishment of Golgi localization	0.04213
filtration diaphragm assembly	0.04213
nephrocyte diaphragm assembly	0.04213
heart contraction	0.04213
kidney development	0.04213
activation of immune response	0.04213
diacylglycerol biosynthetic process	0.04213
negative regulation of decapentaplegic signaling pathway	0.04213
negative regulation of Toll signaling pathway	0.04213
immune response-regulating cell surface receptor signaling pathway involved in phagocytosis	0.04213
negative regulation of lipid metabolic process	0.04213
positive regulation of lipid metabolic process	0.04213
regulation of stem cell proliferation	0.04213
nephron epithelium morphogenesis	0.04213
nephron tubule development	0.04213
kidney epithelium development	0.04213
nephron tubule formation	0.04213
nephron tubule morphogenesis	0.04213
regulation of lipid catabolic process	0.04213
nephron morphogenesis	0.04213
nephron development	0.04213
nephron epithelium development	0.04213
negative regulation of compound eye photoreceptor development	0.04213
regulation of cellular ketone metabolic process	0.04213
circadian sleep/wake cycle, sleep	0.04213
fat body development	0.04213
glial cell fate determination	0.04213
specification of segmental identity, labial segment	0.04213
specification of segmental identity, antennal segment	0.04213
regulation of compound eye cone cell fate specification	0.04213
negative regulation of compound eye cone cell fate specification	0.04213
elevation of cytosolic calcium ion concentration	0.04213
regulation of histone deacetylation	0.04213
positive regulation of histone deacetylation	0.04213
blood circulation	0.04213
negative regulation of eye photoreceptor cell development	0.04213
adherens junction assembly	0.04213
sphingoid biosynthetic process	0.04213
ceramide biosynthetic process	0.04213
cellular component disassembly	0.042464
cellular component disassembly at cellular level	0.042464
regulation of photoreceptor cell differentiation	0.042464
sensory perception of mechanical stimulus	0.043012
neuromuscular synaptic transmission	0.043012
nucleoside monophosphate metabolic process	0.043602
nucleobase-containing compound transport	0.044233
intracellular receptor mediated signaling pathway	0.04498
establishment of mitotic spindle localization	0.04498
response to tropane	0.04498
positive regulation of gene expression, epigenetic	0.04498
cell-type specific apoptotic process	0.04498
positive regulation of mitotic cell cycle	0.04498
asymmetric protein localization involved in cell fate determination	0.04498
regulation of ARF protein signal transduction	0.04498
short-term memory	0.04498
response to cocaine	0.04498
cytoplasmic transport	0.045556
female sex differentiation	0.045556
R7 cell fate commitment	0.045556
oocyte microtubule cytoskeleton polarization	0.045556
regulation of cardiac cell fate specification	0.045556
regulation of canonical Wnt receptor signaling pathway	0.045556
morphogenesis of an epithelial fold	0.045556
centrosome localization	0.045556
response to water	0.045556
glutamine metabolic process	0.045556
cellular iron ion homeostasis	0.045556
basement membrane organization	0.045556
iron ion homeostasis	0.045556
regulation of centrosome cycle	0.045556
oocyte nucleus migration involved in oocyte dorsal/ventral axis specification	0.045556
regulation of cardioblast cell fate specification	0.045556
apoptotic process	0.04582
regulation of antimicrobial peptide biosynthetic process	0.045967
wound healing	0.0477
regulation of multicellular organism growth	0.04836
salivary gland histolysis	0.049945

## Sheet: S4E
# Conserved between SoxNeuro and Sox11 but not Sox2 (722 genes)
Symbol	FBgn
5-HT7	FBgn0004573
Aats-glupro	FBgn0005674
Aats-his	FBgn0027087
Aats-tyr-m	FBgn0035064
Ac13E	FBgn0022710
Acp76A	FBgn0015586
Actn	FBgn0000667
Adk3	FBgn0042094
AGBE	FBgn0053138
Akap200	FBgn0027932
Alk	FBgn0040505
alpha-Man-I	FBgn0259170
alpha-Man-Ib	FBgn0039634
AlstR	FBgn0028961
amx	FBgn0000077
Ank2	FBgn0261788
aop	FBgn0000097
ap	FBgn0000099
app	FBgn0260941
Appl	FBgn0000108
arr	FBgn0000119
Arr2	FBgn0000121
Art4	FBgn0037770
aru	FBgn0029095
asf1	FBgn0029094
Atf3	FBgn0028550
Atg7	FBgn0034366
Atg8b	FBgn0038539
Atpalpha	FBgn0002921
aux	FBgn0037218
Awh	FBgn0013751
B-H2	FBgn0004854
B52	FBgn0004587
b6	FBgn0024897
bbg	FBgn0087007
beta-Spec	FBgn0250788
betaTub60D	FBgn0003888
betaTub85D	FBgn0003889
bl	FBgn0015907
Blm	FBgn0002906
bmm	FBgn0036449
bnl	FBgn0014135
bond	FBgn0260942
Bro	FBgn0013755
brv2	FBgn0036712
btsz	FBgn0264754
bun	FBgn0259176
by	FBgn0000244
byn	FBgn0011723
C15	FBgn0004863
Ca-alpha1T	FBgn0264386
cact	FBgn0000250
Cad96Cb	FBgn0039294
Cals	FBgn0039928
CanA-14F	FBgn0030758
CanA1	FBgn0010015
Cap	FBgn0015615
CAP	FBgn0033504
caps	FBgn0023095
Cbl	FBgn0020224
CCKLR-17D3	FBgn0030954
cd	FBgn0263986
Cdc6	FBgn0035918
Cdep	FBgn0265082
Cdk8	FBgn0015618
CdsA	FBgn0010350
Cf2	FBgn0000286
CG10006	FBgn0036461
CG10011	FBgn0039590
CG10082	FBgn0034644
CG10116	FBgn0036367
CG10163	FBgn0035697
CG10170	FBgn0039085
CG10175	FBgn0039084
CG10178	FBgn0032684
CG10185	FBgn0038397
CG10211	FBgn0032685
CG10262	FBgn0032813
CG10286	FBgn0037439
CG10300	FBgn0039107
CG10301	FBgn0039106
CG10426	FBgn0036273
CG10465	FBgn0033017
CG10591	FBgn0035621
CG10625	FBgn0035612
CG10654	FBgn0036294
CG10694	FBgn0039147
CG10809	FBgn0036052
CG10898	FBgn0037911
CG10916	FBgn0034312
CG10947	FBgn0032857
CG11044	FBgn0034484
CG11267	FBgn0036334
CG11284	FBgn0030056
CG11398	FBgn0040366
CG11412	FBgn0024362
CG11550	FBgn0039864
CG11655	FBgn0030638
CG11671	FBgn0037562
CG11726	FBgn0036156
CG11828	FBgn0039616
CG11913	FBgn0039331
CG11964	FBgn0037644
CG12038	FBgn0035179
CG12069	FBgn0039796
CG12511	FBgn0031729
CG12672	FBgn0030886
CG12917	FBgn0033490
CG12990	FBgn0030859
CG1311	FBgn0035523
CG13229	FBgn0033579
CG13252	FBgn0037016
CG13278	FBgn0032602
CG13282	FBgn0032612
CG1340	FBgn0039797
CG13579	FBgn0035010
CG13917	FBgn0035237
CG14260	FBgn0039504
CG14464	FBgn0033000
CG14619	FBgn0031187
CG14650	FBgn0037252
CG14722	FBgn0037943
CG14736	FBgn0037986
CG14870	FBgn0038342
CG14971	FBgn0035449
CG15080	FBgn0034391
CG15093	FBgn0034390
CG15097	FBgn0034396
CG15111	FBgn0034419
CG15116	FBgn0034415
CG15211	FBgn0030234
CG15400	FBgn0031463
CG15485	FBgn0032442
CG15555	FBgn0039839
CG15614	FBgn0034168
CG1640	FBgn0030478
CG1665	FBgn0033451
CG16704	FBgn0031558
CG16713	FBgn0031560
CG1673	FBgn0030482
CG1677	FBgn0029941
CG16779	FBgn0037698
CG16894	FBgn0034483
CG17265	FBgn0031488
CG17287	FBgn0034202
CG17292	FBgn0032029
CG17450	FBgn0040028
CG17564	FBgn0032768
CG17565	FBgn0038424
CG17683	FBgn0262115
CG17712	FBgn0027597
CG17717	FBgn0029877
CG18128	FBgn0034898
CG1815	FBgn0039863
CG18266	FBgn0031724
CG18278	FBgn0033836
CG18317	FBgn0031359
CG18673	FBgn0040629
CG18769	FBgn0042185
CG1882	FBgn0033226
CG18869	FBgn0042179
CG1888	FBgn0033421
CG1902	FBgn0033434
CG1986	FBgn0030162
CG2014	FBgn0039669
CG2120	FBgn0030005
CG2124	FBgn0030217
CG2493	FBgn0032864
CG2663	FBgn0037323
CG2781	FBgn0037534
CG2930	FBgn0028491
CG30010	FBgn0050010
CG30059	FBgn0260475
CG30178	FBgn0050178
CG30283	FBgn0260477
CG30377	FBgn0050377
CG30440	FBgn0050440
CG30491	FBgn0050491
CG31065	FBgn0051065
CG31145	FBgn0051145
CG31358	FBgn0051358
CG31381	FBgn0043799
CG31457	FBgn0051457
CG31462	FBgn0051462
CG31522	FBgn0051522
CG31523	FBgn0051523
CG31528	FBgn0051528
CG31612	FBgn0051612
CG31637	FBgn0051637
CG31729	FBgn0051729
CG31787	FBgn0051787
CG31915	FBgn0051915
CG31999	FBgn0051999
CG32082	FBgn0052082
CG32201	FBgn0052201
CG32246	FBgn0052246
CG32262	FBgn0052262
CG32319	FBgn0052319
CG32333	FBgn0052333
CG32369	FBgn0052369
CG32371	FBgn0052371
CG32373	FBgn0052373
CG32473	FBgn0052473
CG32549	FBgn0052549
CG32687	FBgn0052687
CG32792	FBgn0052792
CG32795	FBgn0040384
CG32819	FBgn0052819
CG32820	FBgn0052820
CG33110	FBgn0053110
CG33116	FBgn0053116
CG33145	FBgn0053145
CG33285	FBgn0053285
CG33288	FBgn0053288
CG33298	FBgn0032120
CG33474	FBgn0053474
CG33958	FBgn0053958
CG3402	FBgn0035148
CG34043	FBgn0054043
CG3407	FBgn0031573
CG34104	FBgn0083940
CG34127	FBgn0083963
CG34191	FBgn0085220
CG34362	FBgn0085391
CG34380	FBgn0085409
CG34383	FBgn0085412
CG34384	FBgn0085413
CG34454	FBgn0085483
CG3473	FBgn0028913
CG3630	FBgn0023540
CG3776	FBgn0035088
CG3781	FBgn0029853
CG3823	FBgn0029863
CG3842	FBgn0029866
CG3860	FBgn0034951
CG40178	FBgn0058178
CG41343	FBgn0085625
CG42329	FBgn0259229
CG42342	FBgn0259244
CG42540	FBgn0260657
CG42638	FBgn0261361
CG42663	FBgn0261545
CG42666	FBgn0261548
CG42674	FBgn0261556
CG42678	FBgn0261564
CG42684	FBgn0261570
CG42724	FBgn0261641
CG42741	FBgn0261705
CG4302	FBgn0027073
CG4306	FBgn0036787
CG43163	FBgn0262719
CG43366	FBgn0263109
CG43373	FBgn0263131
CG43427	FBgn0263346
CG43444	FBgn0263392
CG43462	FBgn0263416
CG43658	FBgn0263706
CG4374	FBgn0039078
CG43921	FBgn0264542
CG4433	FBgn0038763
CG4562	FBgn0038740
CG4576	FBgn0038366
CG4622	FBgn0035021
CG4623	FBgn0035587
CG4766	FBgn0027546
CG4829	FBgn0030796
CG4860	FBgn0037999
CG4995	FBgn0032219
CG5001	FBgn0031322
CG5038	FBgn0038324
CG5142	FBgn0032470
CG5225	FBgn0038468
CG5278	FBgn0038986
CG5315	FBgn0038984
CG5321	FBgn0030575
CG5326	FBgn0038983
CG5359	FBgn0037773
CG5463	FBgn0039153
CG5604	FBgn0032208
CG5641	FBgn0038046
CG5789	FBgn0039207
CG5873	FBgn0038511
CG5966	FBgn0029831
CG5973	FBgn0031914
CG5999	FBgn0038083
CG6036	FBgn0039421
CG6053	FBgn0036195
CG6071	FBgn0036186
CG6074	FBgn0039486
CG6084	FBgn0086254
CG6204	FBgn0039165
CG6208	FBgn0037789
CG6255	FBgn0038708
CG6472	FBgn0034166
CG6475	FBgn0038886
CG6652	FBgn0036687
CG6654	FBgn0038301
CG6660	FBgn0039030
CG6675	FBgn0032973
CG6688	FBgn0039038
CG6700	FBgn0032305
CG6791	FBgn0037918
CG6847	FBgn0030884
CG6873	FBgn0030951
CG6888	FBgn0036490
CG6891	FBgn0030955
CG6950	FBgn0037955
CG6966	FBgn0038286
CG6983	FBgn0035896
CG7049	FBgn0035102
CG7094	FBgn0032650
CG7251	FBgn0031723
CG7304	FBgn0036527
CG7378	FBgn0030976
CG7409	FBgn0035817
CG7460	FBgn0036749
CG7484	FBgn0036745
CG7685	FBgn0038619
CG7737	FBgn0033584
CG8003	FBgn0036096
CG8112	FBgn0037612
CG8177	FBgn0036043
CG8184	FBgn0030674
CG8312	FBgn0037720
CG8370	FBgn0034060
CG8476	FBgn0038127
CG8500	FBgn0037754
CG8745	FBgn0036381
CG8783	FBgn0036397
CG8888	FBgn0033679
CG8910	FBgn0025833
CG9086	FBgn0030809
CG9140	FBgn0031771
CG9235	FBgn0034560
CG9267	FBgn0032524
CG9300	FBgn0036886
CG9430	FBgn0033097
CG9527	FBgn0031813
CG9592	FBgn0036426
CG9603	FBgn0040529
CG9899	FBgn0034829
CG9914	FBgn0030737
CG9934	FBgn0032467
CG9981	FBgn0030746
CG9996	FBgn0039273
chas	FBgn0263258
cher	FBgn0014141
chn	FBgn0015371
CHORD	FBgn0029503
Cip4	FBgn0035533
ClC-c	FBgn0036566
CLIP-190	FBgn0020503
cno	FBgn0259212
CNT1	FBgn0033371
CoIV	FBgn0032833
COQ7	FBgn0029502
Cpr	FBgn0015623
cpx	FBgn0041605
CRMP	FBgn0023023
Csp	FBgn0004179
CstF-50	FBgn0039867
csw	FBgn0000382
CtBP	FBgn0020496
cu	FBgn0261808
d4	FBgn0033015
DAAM	FBgn0025641
dally	FBgn0263930
dap	FBgn0010316
dar1	FBgn0263239
defl	FBgn0036038
Der-2	FBgn0038438
Dh31-R	FBgn0052843
dlp	FBgn0041604
dmrt99B	FBgn0039683
Dmtn	FBgn0037443
dnc	FBgn0000479
dnr1	FBgn0260866
Dnz1	FBgn0027453
Dop1R1	FBgn0011582
Dot	FBgn0015663
dpp	FBgn0000490
drd	FBgn0260006
Dredd	FBgn0020381
drongo	FBgn0020304
ds	FBgn0000497
dys	FBgn0039411
E2f	FBgn0011766
Efr	FBgn0029849
eIF4E-4	FBgn0035709
eIF4E-5	FBgn0035823
eIF4E-7	FBgn0040368
Eip63E	FBgn0005640
Eip74EF	FBgn0000567
ems	FBgn0000576
en	FBgn0000577
ens	FBgn0264693
Ent1	FBgn0031250
eRF1	FBgn0036974
esn	FBgn0263934
Est-6	FBgn0000592
exex	FBgn0041156
Exn	FBgn0261547
fas	FBgn0000633
Fas1	FBgn0262742
Fibp	FBgn0036911
Fife	FBgn0264606
Fili	FBgn0085397
Fit1	FBgn0035498
fj	FBgn0000658
Fmr1	FBgn0028734
form3	FBgn0053556
Fpps	FBgn0025373
ftz	FBgn0001077
ftz-f1	FBgn0001078
fuss	FBgn0039932
futsch	FBgn0259108
fz3	FBgn0027343
Galphaq	FBgn0004435
Gbeta76C	FBgn0004623
Gclc	FBgn0040319
gcm2	FBgn0019809
gho	FBgn0262126
gl	FBgn0004618
glob1	FBgn0027657
Glt	FBgn0001114
GluRIB	FBgn0264000
gol	FBgn0004919
Grip	FBgn0029830
grn	FBgn0001138
GstT3	FBgn0031117
GstZ1	FBgn0037696
GstZ2	FBgn0037697
hbn	FBgn0008636
Hen1	FBgn0033686
Hex-A	FBgn0001186
hh	FBgn0004644
Ho	FBgn0037933
how	FBgn0264491
Hr4	FBgn0264562
Hrb27C	FBgn0004838
Hrb87F	FBgn0004237
Hs2st	FBgn0024230
Hsc70-5	FBgn0001220
Hsc70Cb	FBgn0026418
Hus1-like	FBgn0026417
Ih	FBgn0263397
ImpL2	FBgn0001257
ind	FBgn0025776
IntS2	FBgn0030858
inv	FBgn0001269
IP3K1	FBgn0032147
Ir41a	FBgn0040849
Itp-r83A	FBgn0010051
Jafrac1	FBgn0040309
jagn	FBgn0037374
jbug	FBgn0028371
JHDM2	FBgn0037703
jim	FBgn0027339
jing	FBgn0086655
jub	FBgn0030530
Jupiter	FBgn0051363
kay	FBgn0001297
kcc	FBgn0261794
kel	FBgn0001301
Khc	FBgn0001308
kibra	FBgn0262127
kl-3	FBgn0001314
Klp61F	FBgn0004378
kn	FBgn0001319
ko	FBgn0020294
l(1)1Bi	FBgn0001341
l(1)G0232	FBgn0028341
l(2)37Cc	FBgn0002031
lab	FBgn0002522
laf	FBgn0020280
Lgr1	FBgn0016650
Lim1	FBgn0026411
Lis-1	FBgn0015754
Lmpt	FBgn0261565
Lon	FBgn0036892
loopin-1	FBgn0259795
lox	FBgn0039848
lox2	FBgn0034660
LpR1	FBgn0066101
LpR2	FBgn0051092
mab-21	FBgn0029003
Mal-A6	FBgn0050360
Mal-A8	FBgn0033297
MAPk-Ak2	FBgn0013987
Mec2	FBgn0030993
Med	FBgn0011655
Mef2	FBgn0011656
Meics	FBgn0025874
mfas	FBgn0260745
mgl	FBgn0261260
Mhcl	FBgn0026059
Mical	FBgn0053208
Mlc2	FBgn0002773
Mnt	FBgn0023215
mRpS33	FBgn0038426
msi	FBgn0011666
msn	FBgn0010909
MTF-1	FBgn0040305
mus301	FBgn0002899
n-syb	FBgn0013342
Nach	FBgn0024319
nan	FBgn0036414
Ndc1	FBgn0039125
Ndfip	FBgn0052177
nec	FBgn0002930
nemy	FBgn0261673
net	FBgn0002931
nht	FBgn0041103
nkd	FBgn0002945
Nlg1	FBgn0051146
Nmdar1	FBgn0010399
Np	FBgn0265011
Nrt	FBgn0004108
nrv1	FBgn0015776
nrv2	FBgn0015777
nub	FBgn0085424
nvy	FBgn0005636
Oamb	FBgn0024944
Oatp33Ea	FBgn0032433
Ocrl	FBgn0023508
Octbeta1R	FBgn0038980
opa	FBgn0003002
opa1-like	FBgn0261276
osa	FBgn0261885
otk	FBgn0004839
Oxp	FBgn0034255
Pak	FBgn0014001
para	FBgn0264255
Past1	FBgn0016693
pb	FBgn0051481
pcs	FBgn0033988
Pde1c	FBgn0264815
pdm2	FBgn0004394
pdm3	FBgn0261588
Pfrx	FBgn0027621
pgant2	FBgn0031530
pgant8	FBgn0036529
PH4alphaNE1	FBgn0039780
pigs	FBgn0029881
pinta	FBgn0038966
PIP82	FBgn0024943
piwi	FBgn0004872
PK1-R	FBgn0038201
PK2-R2	FBgn0038139
Pka-R2	FBgn0022382
Plc21C	FBgn0004611
Plzf	FBgn0032401
PMCA	FBgn0259214
Porin2	FBgn0069354
Poxm	FBgn0003129
Poxn	FBgn0003130
ppa	FBgn0020257
PpD6	FBgn0005779
ppk7	FBgn0031802
PPYR1	FBgn0030623
Prestin	FBgn0036770
prominin-like	FBgn0026189
pros	FBgn0004595
ps	FBgn0261552
Psc	FBgn0005624
Ptp99A	FBgn0004369
Ptx1	FBgn0020912
pum	FBgn0003165
Pxd	FBgn0004577
pyd	FBgn0262614
PyK	FBgn0003178
QC	FBgn0052412
qless	FBgn0051005
Rab2	FBgn0014009
Rab5	FBgn0014010
Rac1	FBgn0010333
Rac2	FBgn0014011
Rack1	FBgn0020618
RagA-B	FBgn0037647
RanBP3	FBgn0039110
Rbcn-3B	FBgn0023510
Rbp2	FBgn0262734
Ref2	FBgn0032439
Rgl	FBgn0026376
Rh50	FBgn0028699
rhi	FBgn0004400
RhoGAP16F	FBgn0030893
RhoGAP93B	FBgn0038853
RhoGEF64C	FBgn0035574
Rim	FBgn0053547
Rlip	FBgn0026056
RluA-1	FBgn0051719
rn	FBgn0259172
rols	FBgn0041096
roq	FBgn0036621
RpL24	FBgn0032518
Rpn7	FBgn0028688
RpS21	FBgn0015521
rtet	FBgn0028468
sad	FBgn0003312
Sap-r	FBgn0000416
Sb	FBgn0003319
Sc2	FBgn0035471
sca	FBgn0003326
scf	FBgn0025682
Scr	FBgn0003339
scrib	FBgn0263289
sda	FBgn0015541
Sdc	FBgn0010415
SelD	FBgn0261270
Ser12	FBgn0011832
Ser8	FBgn0019928
Sesn	FBgn0034897
sfl	FBgn0020251
sgg	FBgn0003371
shep	FBgn0052423
shn	FBgn0003396
siz	FBgn0026179
SK	FBgn0029761
Slc45-1	FBgn0035968
slik	FBgn0035001
SmD1	FBgn0261933
SmD2	FBgn0261789
sn	FBgn0003447
snama	FBgn0086129
Snoo	FBgn0085450
so	FBgn0003460
sowah	FBgn0036302
spen	FBgn0016977
spin	FBgn0086676
spir	FBgn0003475
Spn28Da	FBgn0051902
Spn28F	FBgn0028987
Spn42Da	FBgn0265137
Spn88Ea	FBgn0028984
SPR	FBgn0029768
spri	FBgn0085443
sqd	FBgn0263396
sr	FBgn0003499
Src64B	FBgn0262733
sro	FBgn0262112
ssp3	FBgn0032723
St1	FBgn0034887
St2	FBgn0037665
ST6Gal	FBgn0035050
stas	FBgn0030850
Stat92E	FBgn0016917
step	FBgn0086779
stg	FBgn0003525
stumps	FBgn0020299
stv	FBgn0086708
Sur-8	FBgn0038504
Syn	FBgn0004575
Syt12	FBgn0261085
Sytalpha	FBgn0261089
Sytbeta	FBgn0261090
Syx4	FBgn0024980
tacc	FBgn0026620
tai	FBgn0041092
Takr86C	FBgn0004841
Takr99D	FBgn0004622
Tao	FBgn0031030
tara	FBgn0040071
TBCB	FBgn0034451
Tm1	FBgn0003721
Tm2	FBgn0004117
Tmhs	FBgn0262624
Tom20	FBgn0036928
Tpi	FBgn0086355
Traf4	FBgn0026319
trc	FBgn0003744
trio	FBgn0024277
TrissinR	FBgn0085410
trn	FBgn0010452
trol	FBgn0261451
trpml	FBgn0262516
Tsf2	FBgn0036299
Tsf3	FBgn0034094
Tsp66E	FBgn0035936
tsr	FBgn0011726
TTLL3B	FBgn0031853
tws	FBgn0004889
U26	FBgn0027780
U2A	FBgn0033210
Ubi-p63E	FBgn0003943
uex	FBgn0262124
Ugt86Dd	FBgn0040256
Ugt86Dh	FBgn0040252
Unc-115a	FBgn0051352
Unc-115b	FBgn0260463
unc-13-4A	FBgn0035756
unc-5	FBgn0034013
upSET	FBgn0036398
ush	FBgn0003963
verm	FBgn0261341
Vha100-1	FBgn0028671
Vha100-2	FBgn0028670
Vha100-3	FBgn0028669
Vha100-4	FBgn0038613
Vha55	FBgn0005671
vib	FBgn0262468
vis	FBgn0033748
vlc	FBgn0259978
Vps13	FBgn0033194
wdp	FBgn0034718
wgn	FBgn0030941
wtrw	FBgn0260005
wts	FBgn0011739
wus	FBgn0030805
X11L	FBgn0026313
zen	FBgn0004053
	FBgn0015129
	FBgn0030827
	FBgn0033109
	FBgn0033495
	FBgn0034412
	FBgn0040030
	FBgn0052043
	FBgn0083919
	FBgn0259220
	FBgn0261259
	FBgn0261642

## Sheet: S4F
# Conserved between SoxNeuro and Sox11 but not Sox2 (722 genes)
GO:BP Term	p-value
biological regulation	4.6435e-28
regulation of biological process	3.1381e-25
regulation of cellular process	3.1381e-25
generation of neurons	2.2246e-22
cell morphogenesis	2.7044e-21
signaling	2.7232e-21
cell communication	5.0285e-21
neuron differentiation	5.3519e-21
cell projection organization	6.3633e-21
cellular component morphogenesis	8.1872e-21
neuron projection morphogenesis	9.3564e-21
neuron projection development	1.0025e-20
cell projection morphogenesis	1.4746e-20
cell part morphogenesis	1.5857e-20
anatomical structure morphogenesis	2.5342e-20
organ development	5.1455e-20
cell morphogenesis involved in differentiation	5.1649e-20
neuron development	5.1649e-20
cell morphogenesis involved in neuron differentiation	2.2555e-19
locomotion	3.6804e-19
imaginal disc development	3.6804e-19
system development	4.3385e-19
tissue development	3.7309e-18
axonogenesis	6.7153e-18
response to external stimulus	1.0234e-17
response to stimulus	5.1163e-17
post-embryonic organ development	5.5936e-17
post-embryonic organ morphogenesis	2.48e-16
imaginal disc morphogenesis	2.48e-16
post-embryonic development	2.8953e-16
chemotaxis	4.0978e-16
cellular developmental process	6.6288e-16
nervous system development	6.6288e-16
cell development	6.9619e-16
taxis	7.0679e-16
instar larval or pupal development	8.5896e-16
multicellular organismal development	8.5896e-16
cell differentiation	9.9519e-16
post-embryonic morphogenesis	1.0424e-15
instar larval or pupal morphogenesis	1.2392e-15
metamorphosis	1.2448e-15
signal transduction	1.4576e-15
localization	1.4576e-15
regulation of biological quality	5.3872e-15
appendage morphogenesis	5.882e-15
appendage development	8.3718e-15
regulation of multicellular organismal process	8.5289e-15
imaginal disc-derived appendage morphogenesis	1.7151e-14
post-embryonic appendage morphogenesis	2.1846e-14
imaginal disc-derived appendage development	2.3803e-14
axon guidance	3.0333e-14
organ morphogenesis	6.4071e-14
neurogenesis	1.0017e-13
regulation of developmental process	1.0017e-13
developmental process	2.0314e-13
anatomical structure development	2.9916e-13
cell fate commitment	9.6111e-13
negative regulation of biological process	1.0234e-12
wing disc development	1.5599e-12
cellular response to stimulus	1.7396e-12
negative regulation of cellular process	3.2118e-12
imaginal disc-derived wing morphogenesis	6.0332e-12
cellular process	6.9725e-12
pattern specification process	8.6663e-12
wing disc morphogenesis	9.1407e-12
cell migration	1.796e-11
regulation of metabolic process	2.127e-11
cell-cell signaling	3.5079e-11
regionalization	3.9091e-11
response to chemical stimulus	4.1505e-11
cellular component movement	4.5707e-11
cell motility	7.7131e-11
regulation of cell differentiation	8.569e-11
regulation of multicellular organismal development	8.9297e-11
morphogenesis of an epithelium	8.9297e-11
tissue morphogenesis	9.4815e-11
epithelium development	1.5526e-10
regulation of macromolecule metabolic process	2.1727e-10
localization of cell	2.37e-10
cellular component organization	3.1009e-10
transport	4.1385e-10
regulation of signaling	4.1958e-10
regulation of cellular metabolic process	4.4646e-10
negative regulation of developmental process	6.3147e-10
regulation of primary metabolic process	7.0221e-10
establishment of localization	7.1118e-10
positive regulation of biological process	9.7394e-10
regulation of RNA metabolic process	1.114e-09
regulation of response to stimulus	1.1768e-09
cell fate determination	1.582e-09
cellular component organization at cellular level	1.582e-09
multicellular organismal signaling	2.0409e-09
transmission of nerve impulse	2.0409e-09
synaptic transmission	2.9644e-09
cellular component organization or biogenesis	3.0194e-09
leg disc development	3.3039e-09
muscle structure development	3.7471e-09
regulation of cellular component organization	3.9814e-09
regulation of cellular biosynthetic process	4.22e-09
regulation of biosynthetic process	4.4221e-09
regulation of nucleobase-containing compound metabolic process	7.2643e-09
regulation of gene expression	7.6036e-09
embryo development	9.2744e-09
regulation of nitrogen compound metabolic process	9.3081e-09
cellular component organization or biogenesis at cellular level	9.3587e-09
regulation of signal transduction	9.4563e-09
regulation of cellular macromolecule biosynthetic process	1.038e-08
regulation of macromolecule biosynthetic process	1.038e-08
establishment or maintenance of cell polarity	1.2296e-08
regulation of transcription, DNA-dependent	1.4513e-08
regulation of RNA biosynthetic process	1.4513e-08
regulation of growth	1.5006e-08
muscle organ development	2.0452e-08
negative regulation of cell differentiation	2.2642e-08
open tracheal system development	2.3967e-08
positive regulation of biosynthetic process	3.7882e-08
positive regulation of metabolic process	3.7882e-08
respiratory system development	4.2806e-08
cell surface receptor signaling pathway	5.295e-08
regulation of transcription from RNA polymerase II promoter	5.3608e-08
regulation of anatomical structure morphogenesis	6.71e-08
regulation of developmental growth	7.3092e-08
imaginal disc pattern formation	7.9806e-08
regulation of cell proliferation	7.9806e-08
muscle cell differentiation	8.0467e-08
anatomical structure formation involved in morphogenesis	9.0072e-08
leg disc morphogenesis	9.3574e-08
positive regulation of cellular metabolic process	1.4777e-07
multicellular organismal process	1.5812e-07
positive regulation of cellular process	1.7534e-07
positive regulation of macromolecule metabolic process	1.8653e-07
striated muscle cell differentiation	1.8653e-07
ion transport	1.8653e-07
striated muscle cell development	1.9203e-07
muscle cell development	2.2992e-07
skeletal muscle organ development	2.4925e-07
segmentation	2.6312e-07
positive regulation of cellular biosynthetic process	2.9493e-07
developmental growth	3.3304e-07
sensory organ development	3.5561e-07
growth	3.8743e-07
positive regulation of RNA metabolic process	4.0008e-07
regulation of synapse structure and activity	4.3358e-07
post-embryonic limb morphogenesis	4.7028e-07
imaginal disc-derived leg morphogenesis	4.7028e-07
limb morphogenesis	5.9026e-07
imaginal disc-derived limb morphogenesis	5.9026e-07
limb development	5.9026e-07
embryonic development via the syncytial blastoderm	7.0808e-07
positive regulation of nucleobase-containing compound metabolic process	7.0808e-07
positive regulation of nitrogen compound metabolic process	7.0808e-07
dorsal closure	7.0808e-07
dorsal/ventral pattern formation	8.1177e-07
embryonic morphogenesis	9.4965e-07
dendrite morphogenesis	1.0924e-06
dendrite development	1.0924e-06
establishment of epithelial cell polarity	1.1235e-06
morphogenesis of a polarized epithelium	1.316e-06
mesoderm development	1.4576e-06
positive regulation of macromolecule biosynthetic process	1.654e-06
glial cell migration	1.7976e-06
embryo development ending in birth or egg hatching	1.8083e-06
larval development	1.8247e-06
regulation of cell communication	1.8608e-06
posterior head segmentation	2.1673e-06
establishment or maintenance of monopolar cell polarity	2.1673e-06
establishment of monopolar cell polarity	2.1673e-06
cation transport	2.3461e-06
negative regulation of signaling	2.3734e-06
regulation of cell development	2.4123e-06
establishment of epithelial cell apical/basal polarity	2.5686e-06
polarized epithelial cell differentiation	2.5686e-06
gliogenesis	2.7259e-06
morphogenesis of embryonic epithelium	2.7896e-06
negative regulation of cell communication	2.8865e-06
regulation of nervous system development	2.9573e-06
positive regulation of transcription, DNA-dependent	3.2732e-06
epidermis development	3.3238e-06
muscle fiber development	4.4668e-06
establishment of cell polarity	4.7289e-06
cellular cation homeostasis	4.7289e-06
establishment of apical/basal cell polarity	5.5821e-06
homeostatic process	5.7289e-06
positive regulation of gene expression	5.7289e-06
cellular homeostasis	7.2345e-06
cellular ion homeostasis	8.4232e-06
ectoderm development	8.633e-06
cell proliferation	1.1859e-05
muscle tissue development	1.2766e-05
motor axon guidance	1.3726e-05
central nervous system development	1.4101e-05
blastoderm segmentation	1.4101e-05
female gamete generation	1.459e-05
compound eye development	1.5119e-05
neuroblast differentiation	1.546e-05
eye development	1.57e-05
skeletal muscle tissue development	1.6725e-05
developmental process involved in reproduction	1.6994e-05
ovarian follicle cell development	1.7588e-05
metal ion transport	1.831e-05
regulation of muscle organ development	1.831e-05
establishment of planar polarity	2.0766e-05
establishment of tissue polarity	2.0766e-05
negative regulation of cell proliferation	2.1246e-05
dorsal/ventral axis specification	2.4349e-05
gamete generation	2.6122e-05
proximal/distal pattern formation	2.6154e-05
morphogenesis of larval imaginal disc epithelium	2.8222e-05
negative regulation of signal transduction	2.8565e-05
vesicle-mediated transport	2.9384e-05
ion homeostasis	3.1415e-05
cellular chemical homeostasis	3.1415e-05
tissue migration	3.2583e-05
multicellular organismal reproductive process	3.2984e-05
regulation of imaginal disc growth	3.6157e-05
striated muscle tissue development	3.6585e-05
sexual reproduction	3.8414e-05
negative regulation of transcription from RNA polymerase II promoter	3.8602e-05
oogenesis	3.8659e-05
cation homeostasis	4.0828e-05
response to abiotic stimulus	4.4005e-05
cellular localization	4.684e-05
embryonic pattern specification	4.833e-05
eye-antennal disc morphogenesis	5.132e-05
epithelial cell differentiation	5.132e-05
regulation of cellular component biogenesis	5.4939e-05
regulation of cell morphogenesis	5.6839e-05
head segmentation	5.8011e-05
proximal/distal pattern formation, imaginal disc	5.8011e-05
regulation of synapse assembly	5.9578e-05
imaginal disc-derived wing hair organization	6.3764e-05
JNK cascade	6.5616e-05
negative regulation of response to stimulus	7.0683e-05
non-sensory hair organization	7.903e-05
hair cell differentiation	7.903e-05
hemopoiesis	7.903e-05
cellular metal ion homeostasis	8.2314e-05
stress-activated MAPK cascade	8.6818e-05
establishment or maintenance of epithelial cell apical/basal polarity	8.6818e-05
cell-cell junction organization	8.6818e-05
wing disc pattern formation	9.6427e-05
regulation of tube size, open tracheal system	9.691e-05
regulation of tube diameter, open tracheal system	9.7347e-05
wing disc anterior/posterior pattern formation	9.7347e-05
photoreceptor cell differentiation	9.8851e-05
cell junction organization	0.00010363
system process	0.00010716
ameboidal cell migration	0.00011122
axis specification	0.00011122
head development	0.00011122
regulation of hemocyte differentiation	0.00011122
metal ion homeostasis	0.00011122
multicellular organism reproduction	0.00011124
gland development	0.00011437
epidermal cell differentiation	0.00011443
imaginal disc-derived wing vein specification	0.00011443
stem cell differentiation	0.00011649
skeletal muscle fiber development	0.00011649
establishment or maintenance of bipolar cell polarity	0.00011862
establishment or maintenance of apical/basal cell polarity	0.00011862
regulation of tube architecture, open tracheal system	0.00012344
lipid metabolic process	0.00013134
regulation of organ growth	0.00013825
regulation of striated muscle tissue development	0.00014189
dorsal/ventral pattern formation, imaginal disc	0.00014189
neurological system process	0.00016614
regulation of tube size	0.00016614
regulation of synaptic growth at neuromuscular junction	0.00016614
regulation of skeletal muscle tissue development	0.00016614
regulation of skeletal muscle fiber development	0.00016614
regulation of synapse organization	0.00016735
eye photoreceptor cell differentiation	0.00017482
stress-activated protein kinase signaling cascade	0.00018038
regulation of immune system process	0.00018209
compound eye photoreceptor cell differentiation	0.00018448
digestive tract development	0.00019153
digestive system development	0.00019153
regulation of neurogenesis	0.00019402
regulation of striated muscle cell differentiation	0.00019652
regulation of muscle cell differentiation	0.00019652
regulation of cell projection organization	0.00021061
formation of primary germ layer	0.00022657
negative regulation of cell development	0.00022657
regulation of organ morphogenesis	0.00022928
very long-chain fatty acid metabolic process	0.00024033
anterior/posterior pattern specification, imaginal disc	0.00024719
tube development	0.0002498
genital disc pattern formation	0.00025347
genital disc anterior/posterior pattern formation	0.00025347
organelle transport along microtubule	0.00025347
hemopoietic or lymphoid organ development	0.00026556
immune system development	0.00026556
positive regulation of transcription from RNA polymerase II promoter	0.00026878
regulation of cell morphogenesis involved in differentiation	0.00027708
synapse organization	0.00029181
negative regulation of metabolic process	0.00030451
instar larval development	0.00030788
circulatory system development	0.00030788
cardiovascular system development	0.00030788
heart development	0.00030788
tube morphogenesis	0.00033444
actin filament bundle assembly	0.00033653
actin cytoskeleton organization	0.0003446
anterior/posterior pattern specification	0.00035008
stem cell division	0.00036239
regulation of tube diameter	0.0003709
brain development	0.00037376
genital disc development	0.00038617
gastrulation	0.00039457
morphogenesis of follicular epithelium	0.00043055
neurotransmitter secretion	0.00043763
compound eye photoreceptor fate commitment	0.00045164
eye photoreceptor cell fate commitment	0.00045164
tube fusion	0.00045352
branch fusion, open tracheal system	0.00045352
chemical homeostasis	0.0004546
G-protein coupled receptor signaling pathway	0.00045941
actin filament-based process	0.0004968
germ-line stem cell division	0.00052495
regulation of neuron projection development	0.00052501
generation of a signal involved in cell-cell signaling	0.00052501
signal release	0.00052501
neuroblast fate commitment	0.00053324
epithelium migration	0.00060419
epithelial cell migration	0.00060419
epithelial cell migration, open tracheal system	0.00060419
establishment of body hair or bristle planar orientation	0.00060419
compound eye morphogenesis	0.00060968
cell fate specification	0.00062187
MAPK cascade	0.00063165
regulation of transport	0.00069989
stem cell development	0.00070567
stem cell maintenance	0.00070567
photoreceptor cell fate commitment	0.00070567
eye-antennal disc development	0.00070948
cellular component assembly	0.00073645
synaptic vesicle transport	0.00073854
fusome organization	0.00076159
leg disc proximal/distal pattern formation	0.00076159
regulation of tube length, open tracheal system	0.00077874
establishment of imaginal disc-derived wing hair orientation	0.00077874
detection of light stimulus involved in visual perception	0.00077874
regulation of localization	0.000799
Wnt receptor signaling pathway	0.00080015
detection of abiotic stimulus	0.00080355
regulation of neurotransmitter levels	0.00081619
negative regulation of neurogenesis	0.00081619
midgut development	0.00081619
secretion by cell	0.00082795
chaeta development	0.00083646
asymmetric cell division	0.0008424
developmental growth involved in morphogenesis	0.00092285
eye morphogenesis	0.00093513
detection of light stimulus involved in sensory perception	0.00099874
establishment or maintenance of polarity of follicular epithelium	0.00099874
initiation of dorsal closure	0.0010434
negative regulation of macromolecule metabolic process	0.0010626
cellular component assembly at cellular level	0.0010626
cell-cell junction assembly	0.0010696
periodic partitioning	0.0010696
mesoderm migration involved in gastrulation	0.0011328
mushroom body development	0.0011605
regulation of neurological system process	0.0011948
synaptic vesicle exocytosis	0.0011948
negative regulation of neural precursor cell proliferation	0.0011948
mitochondrion transport along microtubule	0.0011948
establishment of mitochondrion localization	0.0011948
positive chemotaxis	0.0011948
negative regulation of neuroblast proliferation	0.0011948
establishment of mitochondrion localization, microtubule-mediated	0.0011948
protein localization to kinetochore	0.0011948
cellular process involved in reproduction	0.0011998
transforming growth factor beta receptor signaling pathway	0.0012468
cell junction assembly	0.0012469
negative regulation of cellular metabolic process	0.0012545
macromolecule modification	0.0012687
memory	0.0013039
neuromuscular junction development	0.0013456
transmembrane receptor protein serine/threonine kinase signaling pathway	0.0013456
protein modification process	0.0013456
cellular protein modification process	0.0013456
secretion	0.0013538
leg disc pattern formation	0.0013597
epithelial tube morphogenesis	0.0013975
regulation of Ras protein signal transduction	0.0013975
exocytosis	0.001423
regulation of programmed cell death	0.001515
neuron fate commitment	0.0015236
neuroblast fate determination	0.0015471
oocyte differentiation	0.0015547
regulation of small GTPase mediated signal transduction	0.0015918
germ cell development	0.0015918
regulation of neuron differentiation	0.0015918
larval lymph gland hemopoiesis	0.0016073
post-embryonic hemopoiesis	0.0016073
cellular calcium ion homeostasis	0.0016073
calcium ion homeostasis	0.0016073
regulation of cell death	0.001642
establishment of localization in cell	0.0017013
detection of external stimulus	0.0017025
intracellular protein kinase cascade	0.0017562
axon cargo transport	0.0017753
cytoskeleton organization	0.0017888
septate junction assembly	0.0018971
regulation of microtubule polymerization or depolymerization	0.0018971
reproductive process	0.0018971
macromolecule localization	0.0019116
neuron recognition	0.0019169
negative regulation of cellular component organization	0.0019308
establishment of ommatidial planar polarity	0.0020018
ovarian follicle cell migration	0.0020228
regulation of anatomical structure size	0.0021186
cell recognition	0.0021683
regulation of cell shape	0.0022436
negative regulation of growth	0.002264
response to growth factor stimulus	0.002264
neutral lipid metabolic process	0.002264
acylglycerol metabolic process	0.002264
cellular divalent inorganic cation homeostasis	0.002264
specification of segmental identity, head	0.002264
female germline ring canal formation	0.002264
response to radiation	0.0022978
detection of visible light	0.0022978
small molecule metabolic process	0.0023252
endocytosis	0.0023332
apical junction assembly	0.0023912
regulation of microtubule-based process	0.0023912
cell adhesion	0.0024147
sodium ion transport	0.0025694
oocyte axis specification	0.0026086
fusion cell fate specification	0.0026086
leading edge cell fate determination	0.0026086
dorsal closure, leading edge cell fate commitment	0.0026086
leading edge cell fate commitment	0.0026086
epithelial cell fate commitment	0.0026086
dorsal closure, leading edge cell fate determination	0.0026086
behavior	0.0027236
mesoderm formation	0.0027748
oocyte development	0.0028153
monocarboxylic acid metabolic process	0.0029539
imaginal disc-derived wing vein morphogenesis	0.0029717
enzyme linked receptor protein signaling pathway	0.0029851
neurotransmitter transport	0.0030075
monovalent inorganic cation transport	0.0030109
cellular protein complex disassembly	0.0030715
protein complex disassembly	0.0030715
mitochondrion localization	0.0030715
anterior head segmentation	0.0032434
protein depolymerization	0.0032434
mitochondrion distribution	0.0032434
regulation of salivary gland boundary specification	0.0032434
negative regulation of salivary gland boundary specification	0.0032434
regulation of organ formation	0.0032434
progression of morphogenetic furrow involved in compound eye morphogenesis	0.0032434
anterior head development	0.0032434
regulation of Rho protein signal transduction	0.0032932
mesoderm morphogenesis	0.0032932
oocyte dorsal/ventral axis specification	0.003342
oocyte construction	0.0034147
reproduction	0.0034506
lipid biosynthetic process	0.0035253
embryonic hemopoiesis	0.0035522
sex differentiation	0.00362
anterior/posterior axis specification	0.0038094
regulation of transmission of nerve impulse	0.00382
regulation of synaptic transmission	0.00382
immune system process	0.0038249
response to light stimulus	0.0039041
cellular component biogenesis	0.003987
regulation of system process	0.0040461
divalent inorganic cation homeostasis	0.0040461
macromolecular complex disassembly	0.0040461
cellular macromolecular complex disassembly	0.0040461
germline ring canal formation	0.0040461
RNA localization	0.0041771
chaeta morphogenesis	0.0043316
negative regulation of microtubule depolymerization	0.0043829
hemocyte differentiation	0.0043829
negative regulation of microtubule polymerization or depolymerization	0.0043829
cell division	0.0046724
death	0.0048672
regulation of neural precursor cell proliferation	0.0048873
rhodopsin mediated signaling pathway	0.0048873
protein localization to chromosome	0.0048873
regulation of Wnt receptor signaling pathway	0.0048946
segment specification	0.0048946
small molecule biosynthetic process	0.0051335
protein localization	0.0051854
cell maturation	0.0053424
regulation of protein metabolic process	0.005387
embryonic organ development	0.005387
imaginal disc growth	0.005387
cognition	0.0054473
learning or memory	0.0054473
biological adhesion	0.005455
detection of light stimulus	0.005455
labial disc development	0.005455
response to axon injury	0.005455
negative regulation of neuromuscular synaptic transmission	0.005455
metarhodopsin inactivation	0.005455
compartment pattern specification	0.005455
morphogenesis of a branching epithelium	0.005455
branching involved in open tracheal system development	0.005455
branching morphogenesis of a tube	0.005455
germ-line stem cell maintenance	0.0056712
cellular lipid metabolic process	0.005711
negative regulation of biosynthetic process	0.0058396
negative regulation of cellular biosynthetic process	0.0058396
regulation of cellular localization	0.0059315
programmed cell death	0.0063174
establishment of nucleus localization	0.0063516
regulation of secretion	0.0063516
negative regulation of Wnt receptor signaling pathway	0.006407
negative regulation of protein complex disassembly	0.006407
regulation of dendrite morphogenesis	0.006407
regulation of microtubule depolymerization	0.006407
developmental cell growth	0.0064562
regulation of apoptotic process	0.0066396
intercellular bridge organization	0.0066733
cytoskeletal anchoring at plasma membrane	0.0066733
actomyosin structure organization	0.0067711
larval lymph gland hemocyte differentiation	0.0067711
fibroblast growth factor receptor signaling pathway	0.0067711
cellular response to fibroblast growth factor stimulus	0.0067711
response to fibroblast growth factor stimulus	0.0067711
establishment or maintenance of polarity of embryonic epithelium	0.0067711
epithelial fluid transport	0.0067711
ovarian fusome organization	0.0067711
morphogenesis of a branching structure	0.0068529
intracellular signal transduction	0.0068818
regulation of microtubule cytoskeleton organization	0.007276
locomotor rhythm	0.007276
cellular component assembly involved in morphogenesis	0.0074074
response to wounding	0.0074472
organ growth	0.0075953
axon extension	0.0075953
glial cell differentiation	0.0075953
actin filament organization	0.0080466
cell death	0.0083594
development of primary sexual characteristics	0.0084782
cell growth	0.0091567
negative regulation of cytoskeleton organization	0.0091567
calcium ion transport	0.0091567
regulation of axonogenesis	0.0091567
negative regulation of cellular macromolecule biosynthetic process	0.0091975
negative regulation of macromolecule biosynthetic process	0.0091975
olfactory learning	0.0092369
negative regulation of protein metabolic process	0.0092369
response to stress	0.0093278
ovarian nurse cell to oocyte transport	0.0093278
neuroblast development	0.0093278
nurse cell apoptotic process	0.0093278
foregut morphogenesis	0.0093278
ring gland development	0.009385
endocrine system development	0.009385
leading edge cell differentiation	0.009385
mitotic spindle stabilization	0.009385
regulation of neuromuscular synaptic transmission	0.009385
dorsal closure, leading edge cell differentiation	0.009385
establishment or maintenance of polarity of larval imaginal disc epithelium	0.009385
analia development	0.009385
ventral midline development	0.009385
tachykinin receptor signaling pathway	0.009385
regulation of response to stress	0.0096228
renal tubule development	0.009798
Malpighian tubule development	0.009798
extracellular structure organization	0.010233
wing disc dorsal/ventral pattern formation	0.010233
melanotic encapsulation of foreign target	0.010233
regulation of protein complex disassembly	0.010233
lymph gland development	0.010233
germarium-derived oocyte fate determination	0.010233
cytoneme assembly	0.010233
central nervous system projection neuron axonogenesis	0.010233
anterior commissure morphogenesis	0.010233
telencephalon development	0.010233
neuroprotection	0.010233
positive regulation of lipase activity	0.010233
regulation of lipase activity	0.010233
response to humidity	0.010233
regulation of multicellular organismal metabolic process	0.010233
positive regulation of phospholipase C activity	0.010233
regulation of phospholipase C activity	0.010233
vesicle uncoating	0.010233
negative regulation of lipid catabolic process	0.010233
regulation of phospholipase activity	0.010233
positive regulation of phospholipase activity	0.010233
positive regulation of centrosome cycle	0.010233
positive regulation of mitotic centrosome separation	0.010233
synaptic vesicle uncoating	0.010233
specification of segmental identity, maxillary segment	0.010233
positive regulation of lipid biosynthetic process	0.010233
cytoneme morphogenesis	0.010233
activation of phospholipase C activity	0.010233
energy homeostasis	0.010233
forebrain development	0.010233
intracellular mRNA localization	0.010291
germarium-derived egg chamber formation	0.010291
phosphate-containing compound metabolic process	0.01045
phosphorus metabolic process	0.01045
negative regulation of RNA metabolic process	0.010962
maintenance of location	0.010962
fatty acid metabolic process	0.011147
developmental maturation	0.011603
cellular response to growth factor stimulus	0.011847
oocyte fate determination	0.011892
regulation of dendrite development	0.011892
segment polarity determination	0.011892
calcium-dependent cell-cell adhesion	0.011994
negative regulation of gene expression	0.012078
nucleobase-containing compound transport	0.012104
border follicle cell migration	0.012139
anterior/posterior axis specification, embryo	0.012238
tripartite regional subdivision	0.012238
response to organic substance	0.013112
cellular macromolecule localization	0.013239
regulation of multi-organism process	0.013354
anatomical structure homeostasis	0.013354
hindgut morphogenesis	0.013354
gastrulation involving germ band extension	0.013569
germ-line cyst formation	0.013569
gastrulation with mouth forming first	0.013569
response to mechanical stimulus	0.013569
germarium-derived oocyte differentiation	0.013789
germ cell migration	0.013848
regulation of cellular pH	0.013907
cellular monovalent inorganic cation homeostasis	0.013907
regulation of mitotic spindle organization	0.013907
intracellular pH reduction	0.013907
regulation of intracellular pH	0.013907
negative regulation of transmission of nerve impulse	0.013907
regulation of decapentaplegic signaling pathway	0.013907
pH reduction	0.013907
negative regulation of synaptic transmission	0.013907
regulation of lamellipodium assembly	0.013907
hemocyte development	0.013907
negative regulation of neurological system process	0.013907
wing disc proximal/distal pattern formation	0.013907
amnioserosa formation	0.013907
phospholipid transport	0.013907
mesodermal cell migration	0.013907
negative regulation of transcription, DNA-dependent	0.014459
regulation of neurotransmitter transport	0.014966
cell-type specific apoptotic process	0.014966
regulation of neurotransmitter secretion	0.014966
nucleus localization	0.01506
negative regulation of nucleobase-containing compound metabolic process	0.015451
encapsulation of foreign target	0.015591
divalent metal ion transport	0.015591
microtubule-based transport	0.015591
divalent inorganic cation transport	0.015591
regulation of cytoskeleton organization	0.015591
embryonic axis specification	0.015643
negative regulation of nitrogen compound metabolic process	0.015982
peripheral nervous system development	0.016331
exocrine system development	0.016745
salivary gland development	0.016745
regulation of cell cycle	0.016954
detection of stimulus involved in sensory perception	0.017253
associative learning	0.01752
cytoskeleton-dependent intracellular transport	0.017983
muscle attachment	0.017983
ventral cord development	0.017983
urogenital system development	0.018416
renal system development	0.018416
nucleic acid transport	0.018462
RNA transport	0.018462
regulation of response to biotic stimulus	0.018462
maintenance of cell polarity	0.018789
regulation of cell projection assembly	0.018789
Bolwig's organ morphogenesis	0.018789
entrainment of circadian clock	0.018789
Bolwig's organ development	0.018789
decapentaplegic signaling pathway	0.018789
regulation of MAPK cascade	0.018805
formation of anatomical boundary	0.018805
cell projection assembly	0.019801
multicellular organismal homeostasis	0.019894
imaginal disc-derived genitalia development	0.019894
pole cell migration	0.019894
response to endogenous stimulus	0.019987
response to water	0.019987
negative regulation of hemocyte differentiation	0.019987
medium-term memory	0.019987
cell cycle arrest	0.019987
stem cell proliferation	0.019987
epithelial cell fate determination, open tracheal system	0.019987
oocyte nucleus migration involved in oocyte dorsal/ventral axis specification	0.019987
establishment of RNA localization	0.020019
circadian rhythm	0.020141
regulation of cellular protein metabolic process	0.020404
negative regulation of cellular protein metabolic process	0.021169
digestive tract morphogenesis	0.022098
positive regulation of programmed cell death	0.022131
somatic muscle development	0.022131
nucleobase-containing small molecule metabolic process	0.022446
positive regulation of cell proliferation	0.022975
hemocyte migration	0.022975
regulation of rhodopsin mediated signaling pathway	0.022975
antennal morphogenesis	0.022975
negative regulation of small GTPase mediated signal transduction	0.022975
negative regulation of organ growth	0.022975
deactivation of rhodopsin mediated signaling	0.022975
fluid transport	0.022975
adherens junction organization	0.022975
negative regulation of Ras protein signal transduction	0.022975
antennal development	0.022975
neural precursor cell proliferation	0.022975
organ formation	0.022975
immune effector process	0.022975
neuroblast proliferation	0.022975
cellular response to chemical stimulus	0.023454
rhythmic process	0.023519
regulation of mRNA processing	0.023519
organic acid biosynthetic process	0.023519
carboxylic acid biosynthetic process	0.023519
positive regulation of cell death	0.023822
positive regulation of developmental process	0.023822
central nervous system neuron axonogenesis	0.023927
stabilization of membrane potential	0.023927
female germline ring canal formation, actin assembly	0.023927
Golgi localization	0.023927
establishment of Golgi localization	0.023927
ectoderm formation	0.023927
ectodermal cell fate specification	0.023927
ectodermal cell fate commitment	0.023927
negative regulation of epithelial cell proliferation	0.023927
diacylglycerol biosynthetic process	0.023927
negative regulation of decapentaplegic signaling pathway	0.023927
negative regulation of Toll signaling pathway	0.023927
immune response-regulating cell surface receptor signaling pathway involved in phagocytosis	0.023927
negative regulation of lipid metabolic process	0.023927
positive regulation of lipid metabolic process	0.023927
regulation of lipid catabolic process	0.023927
ectodermal cell differentiation	0.023927
circadian sleep/wake cycle, sleep	0.023927
specification of segmental identity, labial segment	0.023927
elevation of cytosolic calcium ion concentration	0.023927
sphingoid biosynthetic process	0.023927
ceramide biosynthetic process	0.023927
regulation of immune effector process	0.024813
visual perception	0.024813
long-term memory	0.025532
cell-cell signaling involved in cell fate commitment	0.025602
lateral inhibition	0.025602
negative regulation of developmental growth	0.025875
fatty acid biosynthetic process	0.025875
cell chemotaxis	0.026518
determination of muscle attachment site	0.026518
cell migration involved in gastrulation	0.026518
regulation of molecular function	0.026702
learning	0.026874
trunk segmentation	0.027003
spindle stabilization	0.027003
negative regulation of immune system process	0.027003
R3/R4 cell fate commitment	0.027003
axonal fasciculation	0.027003
response to alcohol	0.027206
sensory perception of light stimulus	0.027206
response to ethanol	0.027206
cellularization	0.027646
formation of organ boundary	0.027883
nucleotide metabolic process	0.029138
nucleoside phosphate metabolic process	0.029138
tracheal outgrowth, open tracheal system	0.029758
rhabdomere development	0.029758
behavioral interaction between organisms	0.030371
regulation of intracellular protein kinase cascade	0.031294
tissue death	0.031294
histolysis	0.031294
regulation of protein phosphorylation	0.031294
regulation of stress-activated protein kinase signaling cascade	0.031294
regulation of stress-activated MAPK cascade	0.031294
regulation of JNK cascade	0.031294
spiracle morphogenesis, open tracheal system	0.032382
R3/R4 cell differentiation	0.032382
cell fate commitment involved in formation of primary germ layer	0.032382
regulation of spindle organization	0.032382
rhodopsin mediated phototransduction	0.032382
negative regulation of synapse assembly	0.032382
negative regulation of nervous system development	0.032382
renal tubule morphogenesis	0.032884
regulation of antimicrobial humoral response	0.032884
regulation of humoral immune response	0.032884
Malpighian tubule morphogenesis	0.032884
myofibril assembly	0.033756
cellular component disassembly	0.033756
genitalia development	0.033756
cellular component disassembly at cellular level	0.033756
positive regulation of organelle organization	0.033756
cell competition in a multicellular organism	0.034291
epithelial cell type specification, open tracheal system	0.034291
neuron homeostasis	0.034291
triglyceride metabolic process	0.034291
regulation of pH	0.034291
monovalent inorganic cation homeostasis	0.034291
branched duct epithelial cell fate determination, open tracheal system	0.034291
dorsal/ventral axis specification, ovarian follicular epithelium	0.034291
establishment of oocyte nucleus localization involved in oocyte dorsal/ventral axis specification	0.034291
melanization defense response	0.034353
cell-cell adhesion	0.034953
embryonic hindgut morphogenesis	0.035792
cellular ketone metabolic process	0.03627
cellular protein localization	0.03738
protein dephosphorylation	0.037651
positive regulation of cellular component organization	0.038065
primary branching, open tracheal system	0.038107
negative regulation of cell projection organization	0.038107
cytoplasmic transport, nurse cell to oocyte	0.038107
cellular component maintenance	0.038137
nuclear migration	0.038137
autophagy	0.038137
dephosphorylation	0.038188
metabolic process	0.038903
regulation of reproductive process	0.039001
pole plasm oskar mRNA localization	0.039001
establishment of organelle localization	0.03993
regulation of nuclear mRNA splicing, via spliceosome	0.040803
regulation of lamellocyte differentiation	0.040803
spermathecum morphogenesis	0.040803
central nervous system neuron development	0.040803
central nervous system neuron differentiation	0.040803
brain segmentation	0.040803
central nervous system segmentation	0.040803
BMP signaling pathway involved in Malpighian tubule cell chemotaxis	0.040803
cell chemotaxis involved in Malpighian tubule morphogenesis	0.040803
cell rearrangement involved in Malpighian tubule morphogenesis	0.040803
embryonic crystal cell differentiation	0.040803
embryonic hemocyte differentiation	0.040803
anterior/posterior lineage restriction, imaginal disc	0.040803
actin filament depolymerization	0.040803
cytosolic calcium ion homeostasis	0.040803
establishment of epithelial cell planar polarity	0.040803
regulation of epithelial cell proliferation	0.040803
vacuolar acidification	0.040803
regulation of mitotic centrosome separation	0.040803
synaptic target attraction	0.040803
negative regulation of crystal cell differentiation	0.040803
diacylglycerol metabolic process	0.040803
ovulation	0.040803
somatic stem cell division	0.041515
microtubule-based movement	0.041777
cyclic nucleotide metabolic process	0.041968
syncytium formation by plasma membrane fusion	0.041968
skeletal muscle cell differentiation	0.041968
regulation of transmembrane receptor protein serine/threonine kinase signaling pathway	0.041968
myotube differentiation	0.041968
homophilic cell adhesion	0.041968
syncytium formation	0.041968
myoblast fusion	0.041968
pole cell formation	0.041968
imaginal disc lineage restriction	0.042594
optic lobe placode development	0.042594
immune response	0.042613
compound eye photoreceptor development	0.042815
germ-band shortening	0.043326
salivary gland morphogenesis	0.044892
gland morphogenesis	0.044892
circadian behavior	0.045149
maintenance of protein location in cell	0.045426
synapse assembly	0.045426
photoreceptor cell development	0.045537
imaginal disc-derived wing margin morphogenesis	0.046139
eye photoreceptor cell development	0.046139
oocyte anterior/posterior axis specification	0.046666
cellular modified amino acid metabolic process	0.047262
regulation of catalytic activity	0.047463
apoptotic process	0.048765
organelle localization	0.049483
regulation of protein modification process	0.049483
regulation of organelle organization	0.049778
melanin metabolic process	0.049996
regulation of cellular response to stress	0.049996
