# Supplementary material for: SoxNeuro orchestrates central nervous system specification and differentiation in Drosophila and is only partially redundant with Dichaete
Source: Genome Biol. 2014 May 30;15(5):R74. doi: 10.1186/gb-2014-15-5-r74 (PMC4072944; doi:10.1186/gb-2014-15-5-r74)
Supplement: Additional file 9: Table S5 — Genomic coordinates, gene lists and GO:BP enrichments of SoxN and Dichaete binding in wild type and Dichaete and SoxN mutants. [file gb-2014-15-5-r74-S9.xls]

## Sheet: S5A
# SoxNeuro and Dichaete Common Binding (2893 intervals)
chr2L	26622	28767
chr2L	66664	67279
chr2L	92519	94054
chr2L	376378	377093
chr2L	402063	402603
chr2L	483571	484071
chr2L	518171	520966
chr2L	521361	522226
chr2L	846397	846947
chr2L	867902	868397
chr2L	1019657	1020257
chr2L	1072128	1074318
chr2L	1123223	1124148
chr2L	1404702	1405362
chr2L	1421314	1421814
chr2L	1424344	1425054
chr2L	1462459	1463284
chr2L	1607824	1609084
chr2L	1635049	1635539
chr2L	1636584	1637464
chr2L	2018342	2018842
chr2L	2019057	2019932
chr2L	2163921	2167116
chr2L	2171306	2172831
chr2L	2175866	2177241
chr2L	2181411	2182731
chr2L	2183021	2183781
chr2L	2362811	2363851
chr2L	2436624	2437989
chr2L	2446789	2450034
chr2L	2453009	2454104
chr2L	2873594	2874089
chr2L	2999989	3000694
chr2L	3004709	3007464
chr2L	3113346	3114936
chr2L	3117466	3120481
chr2L	3422498	3423258
chr2L	3441847	3442352
chr2L	3479528	3480188
chr2L	3536006	3536681
chr2L	3540531	3542496
chr2L	3543601	3544271
chr2L	3549441	3550141
chr2L	3577311	3577971
chr2L	3583761	3584571
chr2L	3589466	3590196
chr2L	3600260	3603445
chr2L	3612745	3615220
chr2L	3632325	3633040
chr2L	3649260	3649805
chr2L	3685070	3685885
chr2L	3718830	3720270
chr2L	3773500	3775375
chr2L	3777415	3778395
chr2L	3819426	3823876
chr2L	3827184	3828169
chr2L	3844009	3845169
chr2L	3853204	3853699
chr2L	3854635	3855450
chr2L	3860796	3862046
chr2L	3872446	3872941
chr2L	3895324	3896984
chr2L	4009622	4010492
chr2L	4045694	4047244
chr2L	4086618	4087168
chr2L	4123575	4124190
chr2L	4138046	4139861
chr2L	4208664	4209439
chr2L	4222194	4222694
chr2L	4349737	4350997
chr2L	4363041	4364361
chr2L	4366241	4366781
chr2L	4367991	4369366
chr2L	4370141	4371906
chr2L	4375911	4376586
chr2L	4431196	4432561
chr2L	4892045	4892815
chr2L	4895950	4897975
chr2L	5101588	5102683
chr2L	5113298	5117483
chr2L	5156638	5157689
chr2L	5233859	5235399
chr2L	5239469	5240129
chr2L	5292335	5292880
chr2L	5298490	5300135
chr2L	5325501	5326656
chr2L	5348596	5349966
chr2L	5361681	5362336
chr2L	5381256	5381866
chr2L	5391926	5393036
chr2L	5398596	5399861
chr2L	5400451	5402104
chr2L	5437857	5438787
chr2L	5438962	5439997
chr2L	5459634	5460354
chr2L	5513874	5515189
chr2L	5616879	5617659
chr2L	5711038	5711753
chr2L	5776542	5779082
chr2L	5782437	5783032
chr2L	5788817	5790242
chr2L	5804098	5804988
chr2L	5876154	5877749
chr2L	5880994	5881654
chr2L	5887324	5889744
chr2L	5896724	5897389
chr2L	5899149	5899639
chr2L	5902834	5903489
chr2L	6015198	6016123
chr2L	6016903	6017838
chr2L	6098736	6100066
chr2L	6123206	6124981
chr2L	6204442	6205432
chr2L	6210877	6211597
chr2L	6220942	6221502
chr2L	6238380	6242235
chr2L	6244110	6245370
chr2L	6250095	6250820
chr2L	6258740	6260170
chr2L	6280950	6281615
chr2L	6284425	6287010
chr2L	6461516	6462171
chr2L	6504426	6505181
chr2L	6532131	6532631
chr2L	6581585	6582130
chr2L	6611783	6612488
chr2L	6772214	6773199
chr2L	6792349	6793274
chr2L	6820499	6821389
chr2L	6886497	6886997
chr2L	7009977	7011687
chr2L	7037973	7039733
chr2L	7042433	7043803
chr2L	7044403	7045513
chr2L	7126958	7129438
chr2L	7156664	7157709
chr2L	7212220	7217160
chr2L	7247080	7247685
chr2L	7247860	7248410
chr2L	7260221	7261546
chr2L	7280354	7281024
chr2L	7288494	7289219
chr2L	7295214	7297074
chr2L	7298734	7299989
chr2L	7304224	7305599
chr2L	7309784	7311209
chr2L	7340856	7341526
chr2L	7469233	7470929
chr2L	7507954	7509539
chr2L	7526325	7526870
chr2L	7530165	7532145
chr2L	7543860	7545345
chr2L	7560096	7561181
chr2L	7561796	7562336
chr2L	7575316	7576046
chr2L	7591226	7591721
chr2L	7596496	7598086
chr2L	7617231	7620036
chr2L	7625271	7625818
chr2L	7876454	7877389
chr2L	7887559	7888104
chr2L	7904714	7905654
chr2L	7962033	7962853
chr2L	8030233	8031378
chr2L	8082472	8083302
chr2L	8129453	8130443
chr2L	8144898	8146558
chr2L	8156123	8156998
chr2L	8165040	8166800
chr2L	8214375	8214915
chr2L	8233118	8234053
chr2L	8272063	8272618
chr2L	8274973	8275798
chr2L	8415944	8416884
chr2L	8422824	8423309
chr2L	8528909	8530174
chr2L	8531719	8532714
chr2L	8535134	8536344
chr2L	8541999	8544309
chr2L	8585116	8586011
chr2L	8693206	8693971
chr2L	8715521	8717006
chr2L	8808808	8812218
chr2L	8847033	8847523
chr2L	8872273	8875853
chr2L	8934533	8935088
chr2L	8956593	8958358
chr2L	8958628	8961043
chr2L	8981788	8983373
chr2L	8985023	8985963
chr2L	9114773	9115273
chr2L	9146668	9147663
chr2L	9149588	9150738
chr2L	9157128	9160978
chr2L	9168063	9168733
chr2L	9172303	9174112
chr2L	9177312	9178247
chr2L	9196893	9198216
chr2L	9214439	9215144
chr2L	9228841	9230596
chr2L	9234622	9235602
chr2L	9237317	9238582
chr2L	9438227	9438727
chr2L	9446532	9448677
chr2L	9454237	9455502
chr2L	9494829	9496744
chr2L	9498834	9499394
chr2L	9500379	9503629
chr2L	9524916	9526236
chr2L	9584038	9585303
chr2L	9601190	9603885
chr2L	9677980	9678530
chr2L	9680445	9683090
chr2L	9779166	9779777
chr2L	9781642	9782147
chr2L	9907767	9908422
chr2L	9988727	9990697
chr2L	10058571	10059126
chr2L	10209384	10210104
chr2L	10222414	10222974
chr2L	10306287	10306837
chr2L	10320872	10321967
chr2L	10426579	10427079
chr2L	10469529	10470024
chr2L	10751623	10752453
chr2L	10756413	10757013
chr2L	10841331	10842656
chr2L	10856341	10856836
chr2L	10903202	10904972
chr2L	10905192	10906227
chr2L	11045941	11046651
chr2L	11050111	11050888
chr2L	11168249	11169184
chr2L	11185640	11189820
chr2L	11208015	11209335
chr2L	11224354	11225509
chr2L	11336496	11339356
chr2L	11343816	11344751
chr2L	11345291	11346566
chr2L	11353226	11353776
chr2L	11356511	11357446
chr2L	11419061	11421466
chr2L	11449856	11450961
chr2L	11451606	11454036
chr2L	11872083	11872803
chr2L	12003039	12007934
chr2L	12026644	12027134
chr2L	12043749	12044899
chr2L	12055129	12056724
chr2L	12079435	12080425
chr2L	12085110	12085595
chr2L	12085985	12086485
chr2L	12087245	12087800
chr2L	12092095	12092805
chr2L	12177015	12179155
chr2L	12230586	12232663
chr2L	12259670	12260220
chr2L	12370718	12373143
chr2L	12418842	12419662
chr2L	12458558	12460363
chr2L	12471638	12474167
chr2L	12484237	12485827
chr2L	12492547	12494417
chr2L	12498862	12501392
chr2L	12507167	12507662
chr2L	12508112	12509487
chr2L	12513887	12514372
chr2L	12527637	12529839
chr2L	12532804	12535825
chr2L	12540730	12541985
chr2L	12605784	12607764
chr2L	12608534	12613604
chr2L	12614694	12618220
chr2L	12620315	12620805
chr2L	12632900	12633680
chr2L	12652924	12653864
chr2L	12654029	12654574
chr2L	12655179	12655724
chr2L	12665904	12666504
chr2L	12670254	12670799
chr2L	12675534	12677184
chr2L	12677674	12678444
chr2L	12815175	12815720
chr2L	13042703	13043968
chr2L	13058553	13059208
chr2L	13069548	13072408
chr2L	13084228	13086598
chr2L	13093918	13096943
chr2L	13112938	13114588
chr2L	13224259	13227734
chr2L	13234274	13235539
chr2L	13289267	13290972
chr2L	13294602	13296042
chr2L	13514497	13515482
chr2L	13838067	13838662
chr2L	13850597	13851752
chr2L	13868752	13869297
chr2L	13882827	13884587
chr2L	13885142	13886242
chr2L	13893227	13893782
chr2L	13949442	13950977
chr2L	14021044	14023029
chr2L	14044974	14045684
chr2L	14046129	14047009
chr2L	14208207	14210297
chr2L	14213277	14213992
chr2L	14220967	14223282
chr2L	14227236	14228391
chr2L	14247146	14247641
chr2L	14303534	14304574
chr2L	14306169	14306999
chr2L	14374749	14375359
chr2L	14394280	14396365
chr2L	14398080	14400050
chr2L	14404950	14406045
chr2L	14429535	14432235
chr2L	14435365	14436855
chr2L	14445920	14447355
chr2L	14448405	14449505
chr2L	14452695	14453510
chr2L	14457970	14460060
chr2L	14461485	14462755
chr2L	14483702	14487951
chr2L	14500696	14502346
chr2L	14547292	14547897
chr2L	14577652	14578257
chr2L	14625779	14627309
chr2L	14628024	14628684
chr2L	14629904	14631884
chr2L	14635899	14636394
chr2L	14660366	14661081
chr2L	14672636	14673901
chr2L	14675886	14676766
chr2L	14679061	14680931
chr2L	14683246	14686440
chr2L	14688035	14689845
chr2L	14850338	14850828
chr2L	14882134	14882794
chr2L	14980145	14980960
chr2L	15099207	15099982
chr2L	15106197	15107242
chr2L	15121867	15122425
chr2L	15259267	15260582
chr2L	15322950	15325535
chr2L	15330165	15331535
chr2L	15338900	15340385
chr2L	15475300	15476850
chr2L	15480367	15483547
chr2L	15483767	15484272
chr2L	15731167	15734687
chr2L	15740287	15743862
chr2L	15760252	15761792
chr2L	16082661	16084096
chr2L	16084421	16085361
chr2L	16166549	16167814
chr2L	16272697	16274122
chr2L	16315477	16316633
chr2L	16318228	16319438
chr2L	16330828	16332968
chr2L	16333683	16334188
chr2L	16481415	16482195
chr2L	16490875	16493525
chr2L	16519364	16521124
chr2L	16529659	16530749
chr2L	16588111	16589376
chr2L	16594442	16594942
chr2L	16599287	16600437
chr2L	16634099	16634654
chr2L	16673705	16675675
chr2L	16710160	16711710
chr2L	16717651	16718141
chr2L	16760427	16761372
chr2L	16791457	16792062
chr2L	16816317	16817252
chr2L	16838967	16840077
chr2L	16858107	16859712
chr2L	17220611	17222206
chr2L	17261643	17264128
chr2L	17282486	17283476
chr2L	17379179	17379954
chr2L	17381874	17382599
chr2L	17388209	17388924
chr2L	17390244	17391939
chr2L	17421594	17422419
chr2L	17426644	17427364
chr2L	17447937	17448477
chr2L	17495017	17495787
chr2L	17564417	17566122
chr2L	17573657	17574327
chr2L	17587465	17588355
chr2L	17608750	17609245
chr2L	17619913	17620743
chr2L	17739757	17740647
chr2L	17740867	17742737
chr2L	17752968	17753573
chr2L	17756048	17757578
chr2L	17758073	17758623
chr2L	17769244	17771284
chr2L	17782224	17784474
chr2L	17807694	17808344
chr2L	18030060	18030880
chr2L	18149902	18151322
chr2L	18179977	18180642
chr2L	18317861	18318576
chr2L	18324311	18327001
chr2L	18482157	18483637
chr2L	18501564	18502279
chr2L	18550569	18551784
chr2L	18555969	18556789
chr2L	18557774	18559984
chr2L	18561899	18562724
chr2L	18598095	18599800
chr2L	18605525	18606285
chr2L	18648255	18649410
chr2L	18750110	18750725
chr2L	18859120	18859845
chr2L	18877715	18879910
chr2L	18895375	18896630
chr2L	18918087	18919067
chr2L	18925117	18927097
chr2L	18929748	18930573
chr2L	19034411	19035016
chr2L	19134900	19137480
chr2L	19145350	19146395
chr2L	19154480	19158870
chr2L	19160585	19161845
chr2L	19162510	19163545
chr2L	19219590	19220425
chr2L	19241600	19242255
chr2L	19260465	19261280
chr2L	19324538	19327838
chr2L	19336353	19337508
chr2L	19338553	19339488
chr2L	19359848	19360398
chr2L	19361103	19363699
chr2L	19411319	19413199
chr2L	19414729	19415784
chr2L	19419954	19422330
chr2L	19626379	19627479
chr2L	19815456	19816561
chr2L	19865905	19867495
chr2L	19870195	19870910
chr2L	19871120	19872340
chr2L	19947466	19948291
chr2L	19985026	19985691
chr2L	20083692	20085232
chr2L	20132043	20132973
chr2L	20137933	20139858
chr2L	20146238	20148153
chr2L	20245784	20246549
chr2L	20471399	20472214
chr2L	20475964	20477394
chr2L	20481569	20482504
chr2L	20484149	20484924
chr2L	20674724	20675274
chr2L	20768450	20768945
chr2L	20775000	20776310
chr2L	20783690	20787095
chr2L	20793140	20793975
chr2L	20805300	20805910
chr2L	20897153	20897868
chr2L	20962263	20962768
chr2L	20976124	20976629
chr2L	20993833	20996038
chr2L	21024694	21025799
chr2L	21026019	21026514
chr2L	21032554	21036029
chr2L	21037184	21039814
chr2L	21251619	21252839
chr2L	21335833	21336373
chr2L	21624415	21628490
chr2L	21747722	21748432
chr2L	21780392	21782212
chr2L	21809707	21810472
chr2L	21831267	21833082
chr2L	21839077	21839627
chr2L	21841282	21844362
chr2L	21846392	21849247
chr2L	21850412	21857002
chr2L	21859157	21861677
chr2L	21863337	21866137
chr2L	21874832	21877692
chr2L	21895402	21896172
chr2L	22033717	22034992
chr2R	437643	438253
chr2R	1162216	1162716
chr2R	1231781	1232286
chr2R	1493156	1494351
chr2R	1594901	1596876
chr2R	1598641	1602931
chr2R	1604631	1606729
chr2R	1612161	1615856
chr2R	1618446	1620411
chr2R	1621471	1625581
chr2R	1627781	1628386
chr2R	1629886	1631421
chr2R	1632626	1633886
chr2R	1878375	1880290
chr2R	1994249	1995514
chr2R	2020044	2021199
chr2R	2025114	2025764
chr2R	2117393	2118613
chr2R	2118768	2119548
chr2R	2403008	2403668
chr2R	2454556	2455051
chr2R	2460706	2461746
chr2R	2464776	2465331
chr2R	2466596	2467251
chr2R	2488641	2489136
chr2R	2691977	2694187
chr2R	2735492	2736312
chr2R	2882563	2883488
chr2R	2888888	2889765
chr2R	2902145	2903785
chr2R	2930083	2930853
chr2R	2934593	2936783
chr2R	3058780	3059440
chr2R	3304513	3305008
chr2R	3310783	3311288
chr2R	3358973	3359513
chr2R	3362933	3363863
chr2R	3373875	3375080
chr2R	3419310	3419960
chr2R	3516922	3518187
chr2R	3518627	3519237
chr2R	3525282	3525832
chr2R	3616922	3618242
chr2R	3642440	3643205
chr2R	3647065	3648041
chr2R	3648551	3649256
chr2R	3660252	3661132
chr2R	3911891	3912426
chr2R	3956536	3957141
chr2R	4032216	4033161
chr2R	4114285	4114940
chr2R	4118520	4119570
chr2R	4130780	4133200
chr2R	4134960	4136835
chr2R	4137600	4138215
chr2R	4210101	4211191
chr2R	4233696	4234576
chr2R	4523433	4525183
chr2R	4528428	4530243
chr2R	4541352	4542077
chr2R	4687774	4689854
chr2R	4702404	4703054
chr2R	4748429	4749149
chr2R	4871694	4872399
chr2R	5151589	5152959
chr2R	5292707	5293872
chr2R	5307072	5307897
chr2R	5331218	5332153
chr2R	5452158	5454308
chr2R	5549342	5550282
chr2R	5580907	5582399
chr2R	5586415	5588345
chr2R	5589330	5590430
chr2R	5613365	5614075
chr2R	5633113	5634818
chr2R	5637008	5637843
chr2R	5817639	5820434
chr2R	5825059	5826264
chr2R	5836009	5837319
chr2R	5838264	5838759
chr2R	5840454	5840959
chr2R	5862574	5863389
chr2R	5864769	5865489
chr2R	5871484	5872364
chr2R	5931869	5935394
chr2R	5987964	5988854
chr2R	6073610	6074215
chr2R	6074875	6076185
chr2R	6076635	6077130
chr2R	6106549	6108914
chr2R	6113974	6114529
chr2R	6174919	6177119
chr2R	6197244	6197739
chr2R	6216269	6216939
chr2R	6310989	6311539
chr2R	6334751	6335576
chr2R	6401452	6402662
chr2R	6429997	6430942
chr2R	6443087	6443582
chr2R	6449797	6450412
chr2R	6578013	6578943
chr2R	6738547	6739152
chr2R	6739813	6742243
chr2R	6744823	6745753
chr2R	6774143	6774638
chr2R	6800159	6801964
chr2R	6919617	6920597
chr2R	6927592	6928297
chr2R	6931442	6934512
chr2R	6938967	6940012
chr2R	6947112	6949978
chr2R	6972355	6973180
chr2R	6975170	6977425
chr2R	6984072	6985662
chr2R	6991942	6995122
chr2R	7062337	7064037
chr2R	7070417	7071682
chr2R	7082518	7086263
chr2R	7091488	7094233
chr2R	7285583	7286683
chr2R	7309293	7310008
chr2R	7331668	7332388
chr2R	7361379	7362034
chr2R	7417752	7418412
chr2R	7420442	7421152
chr2R	7424892	7425507
chr2R	7427422	7428092
chr2R	7434247	7434852
chr2R	7436007	7436827
chr2R	7437772	7440077
chr2R	7454107	7454707
chr2R	7463622	7464222
chr2R	7482207	7482917
chr2R	7517965	7520655
chr2R	7522140	7522904
chr2R	7525324	7526259
chr2R	7543314	7543859
chr2R	7546559	7547444
chr2R	7548869	7552054
chr2R	7620198	7621033
chr2R	7629163	7630053
chr2R	7641653	7643363
chr2R	7678497	7681202
chr2R	7682522	7683782
chr2R	7686969	7688189
chr2R	7777016	7778651
chr2R	8148647	8150297
chr2R	8230042	8231587
chr2R	8475620	8476660
chr2R	8483765	8485140
chr2R	8487885	8488430
chr2R	8491845	8492510
chr2R	8536555	8537930
chr2R	8543440	8544815
chr2R	8552240	8552890
chr2R	8612955	8613450
chr2R	8663505	8667905
chr2R	8741048	8741548
chr2R	8747698	8748248
chr2R	8766628	8767828
chr2R	8804404	8805284
chr2R	8858688	8860889
chr2R	8867498	8869138
chr2R	8877943	8878663
chr2R	8906768	8907263
chr2R	8908628	8910278
chr2R	8916168	8917548
chr2R	9075444	9076379
chr2R	9080789	9081394
chr2R	9082821	9084471
chr2R	9128791	9131061
chr2R	9148276	9149151
chr2R	9163618	9164713
chr2R	9223778	9224438
chr2R	9231148	9231763
chr2R	9257278	9258263
chr2R	9258648	9259428
chr2R	9259638	9260463
chr2R	9315962	9317287
chr2R	9353912	9354577
chr2R	9361442	9362542
chr2R	9363872	9364587
chr2R	9365512	9370022
chr2R	9385652	9386907
chr2R	9418481	9420291
chr2R	9449386	9450666
chr2R	9451266	9452036
chr2R	9453526	9458576
chr2R	9458961	9459851
chr2R	9461171	9461816
chr2R	9462486	9463096
chr2R	9799187	9801122
chr2R	9813714	9814379
chr2R	9825369	9825929
chr2R	9827964	9829279
chr2R	9888899	9889394
chr2R	9890215	9891425
chr2R	9913597	9914247
chr2R	9916562	9917392
chr2R	9919757	9922607
chr2R	9924262	9924922
chr2R	9957821	9961496
chr2R	10198717	10200527
chr2R	10221372	10223522
chr2R	10231162	10232042
chr2R	10320212	10321312
chr2R	10372959	10375874
chr2R	10392148	10392648
chr2R	10406496	10408216
chr2R	10409746	10413986
chr2R	10676008	10681233
chr2R	10697733	10698383
chr2R	10785893	10786608
chr2R	10795018	10795573
chr2R	10815930	10816645
chr2R	10861405	10863830
chr2R	10868070	10868620
chr2R	10869775	10870435
chr2R	10897762	10899737
chr2R	10900902	10901552
chr2R	10986814	10989774
chr2R	10994294	10996549
chr2R	10998034	10999189
chr2R	11003914	11005119
chr2R	11015359	11016894
chr2R	11136415	11137725
chr2R	11237890	11239155
chr2R	11260710	11261265
chr2R	11297890	11298545
chr2R	11626730	11627670
chr2R	11642460	11643405
chr2R	11673265	11673870
chr2R	11689275	11690145
chr2R	11703244	11703849
chr2R	11885953	11886603
chr2R	12011572	12012662
chr2R	12042204	12043354
chr2R	12295966	12296476
chr2R	12301921	12302521
chr2R	12406474	12412459
chr2R	12479457	12480712
chr2R	12481427	12482042
chr2R	12502440	12503320
chr2R	12548978	12549793
chr2R	12605573	12606668
chr2R	12614208	12615188
chr2R	12672618	12673433
chr2R	12688948	12689989
chr2R	12704562	12705497
chr2R	12709127	12709787
chr2R	12721734	12723324
chr2R	12733328	12737353
chr2R	12808402	12808957
chr2R	12812912	12813527
chr2R	12864395	12864945
chr2R	12866605	12870230
chr2R	12914940	12916265
chr2R	12971422	12973137
chr2R	12974947	12975437
chr2R	12995017	12996622
chr2R	12998762	12999592
chr2R	13151059	13155239
chr2R	13156119	13156719
chr2R	13157544	13158369
chr2R	13184557	13187362
chr2R	13188737	13189392
chr2R	13190387	13191157
chr2R	13229162	13230257
chr2R	13280260	13281910
chr2R	13289600	13290764
chr2R	13365887	13366707
chr2R	13479844	13480559
chr2R	13525944	13526494
chr2R	13547668	13549808
chr2R	13598918	13600073
chr2R	13601283	13602658
chr2R	13669108	13669868
chr2R	13691049	13691929
chr2R	13733503	13734283
chr2R	13743073	13743623
chr2R	13787294	13787844
chr2R	13942127	13942727
chr2R	14043659	14044694
chr2R	14045034	14045634
chr2R	14093318	14093918
chr2R	14096398	14097063
chr2R	14099583	14100528
chr2R	14179936	14181036
chr2R	14193634	14198856
chr2R	14227898	14229283
chr2R	14235377	14237587
chr2R	14301546	14302036
chr2R	14321737	14323712
chr2R	14373047	14374367
chr2R	14469515	14472540
chr2R	14492617	14493274
chr2R	14507144	14507749
chr2R	14548061	14548601
chr2R	14576993	14577483
chr2R	14603007	14604492
chr2R	14804859	14805344
chr2R	14874489	14876459
chr2R	14881684	14882239
chr2R	14914960	14915675
chr2R	14918875	14920415
chr2R	14933008	14933668
chr2R	14936738	14938728
chr2R	15041678	15042238
chr2R	15084637	15085187
chr2R	15102134	15102794
chr2R	15106970	15108065
chr2R	15136287	15136837
chr2R	15141887	15142887
chr2R	15143107	15143927
chr2R	15145247	15146177
chr2R	15152287	15153440
chr2R	15154215	15155705
chr2R	15160040	15161145
chr2R	15183303	15184568
chr2R	15185238	15186108
chr2R	15210914	15212179
chr2R	15218504	15220044
chr2R	15225710	15226435
chr2R	15258057	15259202
chr2R	15267462	15267947
chr2R	15299297	15301496
chr2R	15307506	15310806
chr2R	15324651	15325266
chr2R	15364816	15365416
chr2R	15430090	15431135
chr2R	15535687	15536742
chr2R	15700475	15701020
chr2R	15721656	15724616
chr2R	15727376	15728576
chr2R	15782361	15783406
chr2R	15895777	15896322
chr2R	15918547	15920522
chr2R	15937412	15942368
chr2R	15943073	15944563
chr2R	15950778	15951433
chr2R	15955238	15956773
chr2R	15985103	15986643
chr2R	15993953	15994553
chr2R	16013363	16014628
chr2R	16015293	16016058
chr2R	16081068	16082113
chr2R	16114572	16115287
chr2R	16318458	16320098
chr2R	16327968	16329128
chr2R	16418502	16420252
chr2R	16456607	16457167
chr2R	16474597	16475097
chr2R	16487902	16489442
chr2R	16682061	16682616
chr2R	16724573	16725348
chr2R	16780184	16781779
chr2R	16788819	16789309
chr2R	16794484	16795199
chr2R	16839137	16841892
chr2R	16921257	16921742
chr2R	16928947	16931587
chr2R	16936812	16937637
chr2R	16969272	16970362
chr2R	17021957	17022677
chr2R	17129429	17130479
chr2R	17132349	17133769
chr2R	17134439	17136029
chr2R	17143624	17147574
chr2R	17365539	17366424
chr2R	17392054	17392769
chr2R	17432147	17433192
chr2R	17485502	17486372
chr2R	17526371	17527746
chr2R	17529711	17530811
chr2R	17533671	17537041
chr2R	17549909	17550674
chr2R	17594945	17595665
chr2R	17741685	17742400
chr2R	17742895	17744765
chr2R	17755652	17757532
chr2R	17760937	17761977
chr2R	17763082	17763687
chr2R	17950304	17951519
chr2R	17952889	17953434
chr2R	18043364	18043909
chr2R	18081809	18083074
chr2R	18195819	18196534
chr2R	18272820	18273920
chr2R	18288005	18288775
chr2R	18393390	18395475
chr2R	18399105	18399825
chr2R	18412520	18413235
chr2R	18416862	18417857
chr2R	18425552	18427257
chr2R	18449764	18450364
chr2R	18456639	18457574
chr2R	18577354	18578464
chr2R	18579169	18579829
chr2R	18637963	18638903
chr2R	18935799	18939144
chr2R	18943279	18944094
chr2R	19076704	19077694
chr2R	19093484	19094799
chr2R	19100084	19103979
chr2R	19105854	19107124
chr2R	19111634	19112449
chr2R	19455825	19456365
chr2R	19461150	19464845
chr2R	19465450	19466270
chr2R	19501805	19502295
chr2R	19505815	19508405
chr2R	19521550	19522365
chr2R	19526101	19526776
chr2R	19599320	19600195
chr2R	19681711	19683896
chr2R	19760085	19760575
chr2R	19811671	19812216
chr2R	19865231	19866391
chr2R	20208443	20208983
chr2R	20209588	20211518
chr2R	20213058	20213878
chr2R	20472652	20473152
chr2R	20475297	20475852
chr2R	20633913	20634463
chr2R	20895778	20896878
chr2R	20929758	20930423
chr2R	20932398	20933498
chr2R	20934553	20935313
chr2R	20940218	20942638
chr2R	20944498	20945113
chr2R	20946318	20947088
chr2R	20952703	20953688
chr2R	20967158	20968928
chr2R	20986198	20988938
chr2R	20991258	20994278
chr2R	20998948	20999563
chr2R	21068643	21069678
chr2R	21079523	21080623
chr2R	21085688	21086453
chr2R	21091624	21094934
chr2R	21099489	21100379
chr2R	21106034	21106749
chr2R	21110609	21111369
chr2R	21126173	21127428
chr2R	21127598	21134248
chr2R	21137498	21138318
chr2R	21142443	21143608
chr2R	21144153	21145698
chr2RHet	471035	471800
chr2RHet	1266500	1267315
chr2RHet	1728336	1728981
chr3L	49721	51166
chr3L	62601	63541
chr3L	119791	121113
chr3L	121948	127003
chr3L	128868	132948
chr3L	296508	297618
chr3L	298108	299488
chr3L	340673	341283
chr3L	380878	381493
chr3L	396673	397163
chr3L	512994	514044
chr3L	535545	536035
chr3L	543460	544175
chr3L	587571	588676
chr3L	589766	590816
chr3L	612823	614188
chr3L	616723	618653
chr3L	620523	621118
chr3L	622773	623538
chr3L	630423	631183
chr3L	641581	642301
chr3L	643241	644066
chr3L	723314	723859
chr3L	726284	726774
chr3L	745479	746299
chr3L	759894	760939
chr3L	764294	764789
chr3L	767319	771104
chr3L	783809	785239
chr3L	790409	791454
chr3L	882534	883034
chr3L	884634	885349
chr3L	899859	900689
chr3L	912459	913224
chr3L	1031969	1032464
chr3L	1044455	1045620
chr3L	1067120	1067775
chr3L	1092638	1094283
chr3L	1095493	1096593
chr3L	1102313	1103143
chr3L	1108758	1109408
chr3L	1152750	1154130
chr3L	1165011	1166056
chr3L	1166281	1170126
chr3L	1300367	1300927
chr3L	1346459	1346964
chr3L	1357249	1357799
chr3L	1357959	1358674
chr3L	1359989	1360704
chr3L	1366974	1369784
chr3L	1370931	1371936
chr3L	1394141	1395036
chr3L	1455302	1456849
chr3L	1479068	1480723
chr3L	1484893	1485393
chr3L	1586757	1588237
chr3L	1678987	1680760
chr3L	1681420	1682125
chr3L	1727498	1728933
chr3L	1881278	1883813
chr3L	1886723	1887333
chr3L	1911263	1912133
chr3L	1917358	1918243
chr3L	1919073	1919618
chr3L	1923193	1923748
chr3L	2107117	2108262
chr3L	2117722	2118722
chr3L	2151932	2152597
chr3L	2384753	2385793
chr3L	2412753	2414128
chr3L	2467810	2468955
chr3L	2489915	2490470
chr3L	2505530	2506090
chr3L	2575270	2576430
chr3L	2590006	2590731
chr3L	2635062	2635832
chr3L	2732676	2734766
chr3L	2762654	2763159
chr3L	2837130	2838280
chr3L	2863260	2864135
chr3L	2867770	2868700
chr3L	2880855	2882566
chr3L	2917982	2918857
chr3L	3058170	3061305
chr3L	3069895	3071820
chr3L	3074292	3074897
chr3L	3139625	3140845
chr3L	3141395	3142325
chr3L	3246940	3248975
chr3L	3384602	3385142
chr3L	3387673	3388287
chr3L	3394612	3395107
chr3L	3409521	3410721
chr3L	3517362	3518737
chr3L	3532327	3533422
chr3L	3617909	3620324
chr3L	3624731	3625451
chr3L	3641117	3641837
chr3L	3660417	3661022
chr3L	3745397	3748037
chr3L	3754908	3755793
chr3L	3772286	3774115
chr3L	3784720	3785220
chr3L	3841916	3843636
chr3L	3849682	3851272
chr3L	3853532	3854357
chr3L	3856337	3856987
chr3L	3930364	3935149
chr3L	3977227	3979867
chr3L	4010882	4012482
chr3L	4016877	4018637
chr3L	4116697	4117307
chr3L	4170390	4170880
chr3L	4229680	4231595
chr3L	4349795	4350395
chr3L	4372886	4373491
chr3L	4374331	4376141
chr3L	4411229	4411994
chr3L	4412434	4414138
chr3L	4414963	4416014
chr3L	4422289	4423004
chr3L	4451432	4451932
chr3L	4461612	4462317
chr3L	4463312	4464307
chr3L	4491302	4491852
chr3L	4516767	4520837
chr3L	4521397	4522102
chr3L	4534215	4534930
chr3L	4549990	4550980
chr3L	4607860	4610385
chr3L	4787813	4788753
chr3L	5089488	5091303
chr3L	5166933	5168138
chr3L	5189154	5190584
chr3L	5191784	5192399
chr3L	5272964	5273964
chr3L	5342111	5342866
chr3L	5345686	5346346
chr3L	5346726	5347881
chr3L	5387857	5388362
chr3L	5427581	5428296
chr3L	5495656	5496321
chr3L	5541321	5541911
chr3L	5563090	5563815
chr3L	5574033	5574648
chr3L	5603963	5604618
chr3L	5616830	5617485
chr3L	5646194	5646909
chr3L	5672152	5672922
chr3L	5746569	5747129
chr3L	5837878	5838473
chr3L	5849310	5851240
chr3L	5929070	5929565
chr3L	5974103	5974718
chr3L	5975433	5976698
chr3L	5980813	5982083
chr3L	6051886	6052656
chr3L	6060011	6060836
chr3L	6246694	6247629
chr3L	6307132	6308012
chr3L	6308622	6310097
chr3L	6329952	6330837
chr3L	6350151	6350806
chr3L	6463665	6464165
chr3L	6686131	6686916
chr3L	6687791	6688341
chr3L	6690806	6691796
chr3L	6693556	6694341
chr3L	6698121	6698791
chr3L	6734808	6736083
chr3L	6759184	6760774
chr3L	6765334	6766109
chr3L	6766984	6767764
chr3L	6809179	6809719
chr3L	6810169	6811697
chr3L	6813907	6815722
chr3L	6818087	6819572
chr3L	6824897	6827483
chr3L	6897893	6898438
chr3L	6902788	6903338
chr3L	6967676	6968281
chr3L	6968666	6969171
chr3L	6975763	6977413
chr3L	6978133	6979128
chr3L	6979668	6980503
chr3L	6992769	6996014
chr3L	6998919	6999469
chr3L	7001954	7003709
chr3L	7099185	7099690
chr3L	7100945	7102265
chr3L	7128332	7129112
chr3L	7142137	7142752
chr3L	7149572	7150337
chr3L	7250774	7252469
chr3L	7256042	7256767
chr3L	7293943	7294443
chr3L	7338275	7338765
chr3L	7407677	7408282
chr3L	7417590	7418237
chr3L	7418792	7419842
chr3L	7423197	7423692
chr3L	7540951	7542496
chr3L	7556188	7556848
chr3L	7604744	7605469
chr3L	7777618	7780313
chr3L	7780578	7781954
chr3L	7783494	7786024
chr3L	7804729	7805394
chr3L	7847302	7848622
chr3L	7851815	7852420
chr3L	7856819	7858184
chr3L	7867314	7867814
chr3L	7876892	7877772
chr3L	7983811	7984476
chr3L	7984641	7985891
chr3L	7987496	7989976
chr3L	7997951	8000082
chr3L	8012023	8012788
chr3L	8055856	8056456
chr3L	8072196	8072971
chr3L	8074776	8075326
chr3L	8087986	8088866
chr3L	8093651	8094901
chr3L	8120656	8121206
chr3L	8140496	8141281
chr3L	8352963	8354018
chr3L	8439918	8441248
chr3L	8486944	8487449
chr3L	8541514	8542834
chr3L	8547559	8548049
chr3L	8548664	8549809
chr3L	8574779	8576649
chr3L	8621924	8622909
chr3L	8627149	8627644
chr3L	8645946	8647821
chr3L	8658442	8660092
chr3L	8663337	8664272
chr3L	8743241	8744181
chr3L	8747756	8748371
chr3L	8752866	8753471
chr3L	8763151	8764866
chr3L	8818811	8819642
chr3L	8834053	8835863
chr3L	8837953	8838673
chr3L	8849953	8850603
chr3L	8850768	8851433
chr3L	8911543	8913918
chr3L	8920508	8921058
chr3L	8943498	8944048
chr3L	8996143	8996913
chr3L	9006693	9007298
chr3L	9009663	9010763
chr3L	9012803	9013623
chr3L	9013853	9014348
chr3L	9015503	9017313
chr3L	9017693	9018578
chr3L	9018848	9019508
chr3L	9032058	9033313
chr3L	9035798	9037333
chr3L	9106527	9107847
chr3L	9111577	9113072
chr3L	9150033	9150518
chr3L	9274762	9275267
chr3L	9331359	9332359
chr3L	9333784	9334669
chr3L	9349454	9349949
chr3L	9361674	9362164
chr3L	9414792	9415792
chr3L	9454232	9454832
chr3L	9484487	9486457
chr3L	9547129	9549114
chr3L	9561320	9562085
chr3L	9567088	9568028
chr3L	9684360	9685235
chr3L	9690015	9690730
chr3L	9768888	9770483
chr3L	9795728	9796328
chr3L	9797098	9797713
chr3L	9804143	9805073
chr3L	9806338	9808318
chr3L	9821408	9821958
chr3L	9842913	9843633
chr3L	9847861	9848526
chr3L	9848796	9850956
chr3L	9866286	9867181
chr3L	10087615	10088495
chr3L	10229628	10230663
chr3L	10263441	10264776
chr3L	10321196	10324281
chr3L	10337156	10337691
chr3L	10352552	10354252
chr3L	10354967	10356557
chr3L	10442138	10443138
chr3L	10472771	10473381
chr3L	10510284	10513529
chr3L	10515179	10518644
chr3L	10553579	10554954
chr3L	10561597	10563092
chr3L	10608239	10608789
chr3L	10609229	10610059
chr3L	10611879	10612869
chr3L	10650539	10651038
chr3L	10653458	10654778
chr3L	10668803	10675843
chr3L	10706027	10706752
chr3L	10725171	10725836
chr3L	10748982	10749697
chr3L	10754867	10755637
chr3L	10762194	10763559
chr3L	10824450	10825390
chr3L	10831100	10832925
chr3L	10842925	10844360
chr3L	10844850	10846015
chr3L	10853551	10854926
chr3L	10861636	10862611
chr3L	10935709	10936704
chr3L	10980201	10981031
chr3L	10995448	10996163
chr3L	11011338	11012388
chr3L	11037237	11037732
chr3L	11048027	11048732
chr3L	11049062	11049732
chr3L	11076849	11077729
chr3L	11111604	11112764
chr3L	11137679	11138219
chr3L	11150426	11151141
chr3L	11208134	11208739
chr3L	11209389	11210989
chr3L	11213074	11214014
chr3L	11236395	11237280
chr3L	11253395	11254325
chr3L	11277313	11278203
chr3L	11279623	11280338
chr3L	11300808	11301798
chr3L	11307843	11308998
chr3L	11331046	11331606
chr3L	11335721	11338801
chr3L	11343871	11345841
chr3L	11347826	11348431
chr3L	11369506	11370536
chr3L	11371541	11372076
chr3L	11382538	11383859
chr3L	11396784	11397829
chr3L	11406014	11407884
chr3L	11410084	11411016
chr3L	11412681	11413561
chr3L	11422184	11422849
chr3L	11522291	11523936
chr3L	11548516	11549341
chr3L	11580091	11580916
chr3L	11594332	11595332
chr3L	11826277	11826877
chr3L	11827257	11827872
chr3L	11919113	11919833
chr3L	11921703	11923233
chr3L	12010304	12010964
chr3L	12039344	12040009
chr3L	12042259	12043360
chr3L	12056065	12057390
chr3L	12075755	12079165
chr3L	12080040	12081920
chr3L	12084720	12086210
chr3L	12094612	12095167
chr3L	12103528	12104193
chr3L	12187344	12188339
chr3L	12399425	12399985
chr3L	12459482	12460097
chr3L	12472967	12473737
chr3L	12482317	12482867
chr3L	12557722	12558382
chr3L	12559207	12561452
chr3L	12599578	12601328
chr3L	12633118	12633678
chr3L	12639838	12642583
chr3L	12643128	12643848
chr3L	12711218	12715673
chr3L	12718103	12720678
chr3L	12724423	12725138
chr3L	12727338	12728388
chr3L	12765895	12766715
chr3L	12795037	12797137
chr3L	12822318	12822823
chr3L	12830908	12832218
chr3L	12885346	12885896
chr3L	13046661	13048106
chr3L	13052561	13053266
chr3L	13061905	13063225
chr3L	13069270	13071085
chr3L	13074220	13075815
chr3L	13077190	13077695
chr3L	13078795	13079620
chr3L	13095721	13096506
chr3L	13113441	13114316
chr3L	13162010	13162940
chr3L	13221342	13223322
chr3L	13384923	13385803
chr3L	13386403	13387668
chr3L	13394814	13395814
chr3L	13412965	13413570
chr3L	13414620	13415175
chr3L	13468795	13470170
chr3L	13489422	13490247
chr3L	13613608	13616023
chr3L	13626593	13628463
chr3L	13653601	13654961
chr3L	13666691	13668391
chr3L	13856102	13858352
chr3L	13909403	13910278
chr3L	13910988	13911543
chr3L	13917268	13918529
chr3L	13934869	13937829
chr3L	13946904	13948229
chr3L	14053055	14053615
chr3L	14055365	14056695
chr3L	14143035	14145575
chr3L	14145795	14148700
chr3L	14161085	14164000
chr3L	14166360	14167070
chr3L	14172085	14172635
chr3L	14194080	14194850
chr3L	14200575	14201235
chr3L	14204425	14206839
chr3L	14209979	14211019
chr3L	14216909	14218174
chr3L	14270357	14271512
chr3L	14329811	14330481
chr3L	14331136	14332191
chr3L	14332411	14333111
chr3L	14347536	14350776
chr3L	14447738	14448508
chr3L	14454718	14455493
chr3L	14483759	14484474
chr3L	14484704	14485529
chr3L	14488104	14488664
chr3L	14538374	14539424
chr3L	14540849	14541849
chr3L	14542234	14543159
chr3L	14543544	14544039
chr3L	14568854	14570054
chr3L	14570724	14571709
chr3L	14574399	14576764
chr3L	14579954	14580504
chr3L	14594431	14596851
chr3L	14618466	14619066
chr3L	14640081	14640796
chr3L	14646571	14647281
chr3L	14656681	14657896
chr3L	14755465	14756125
chr3L	14772900	14774060
chr3L	14774445	14776095
chr3L	14940642	14941967
chr3L	14942292	14944822
chr3L	14945207	14947472
chr3L	14949497	14950272
chr3L	14951422	14952257
chr3L	14952917	14959237
chr3L	14959517	14961542
chr3L	14965172	14966007
chr3L	14966997	14968307
chr3L	14969407	14972332
chr3L	15004609	15005934
chr3L	15029644	15030909
chr3L	15032824	15033704
chr3L	15037564	15040799
chr3L	15083589	15084249
chr3L	15086404	15087164
chr3L	15092394	15092944
chr3L	15171257	15172857
chr3L	15181222	15181707
chr3L	15193377	15194477
chr3L	15216137	15217302
chr3L	15224892	15226757
chr3L	15227587	15228457
chr3L	15251229	15251734
chr3L	15254924	15256519
chr3L	15274054	15275269
chr3L	15297269	15297979
chr3L	15306558	15308493
chr3L	15313873	15314873
chr3L	15344783	15345608
chr3L	15432729	15433224
chr3L	15510064	15511049
chr3L	15523369	15524634
chr3L	15532289	15532884
chr3L	15560285	15560935
chr3L	15584420	15589485
chr3L	15623751	15624236
chr3L	15626891	15628746
chr3L	15659173	15660043
chr3L	15662903	15663568
chr3L	15663793	15664673
chr3L	15682713	15683203
chr3L	15683643	15684298
chr3L	15693098	15694593
chr3L	15703273	15705043
chr3L	15733308	15735398
chr3L	15778353	15780113
chr3L	15786873	15788973
chr3L	15794853	15796453
chr3L	15797543	15798598
chr3L	15799583	15801008
chr3L	15934880	15935440
chr3L	15945165	15945777
chr3L	15992198	15995048
chr3L	16009746	16011891
chr3L	16013746	16016176
chr3L	16018436	16019811
chr3L	16036846	16038181
chr3L	16042416	16043556
chr3L	16044766	16046041
chr3L	16050996	16052206
chr3L	16149171	16149826
chr3L	16157684	16159169
chr3L	16173038	16174523
chr3L	16183862	16185137
chr3L	16344846	16345411
chr3L	16399199	16399904
chr3L	16442364	16442869
chr3L	16470480	16472840
chr3L	16474550	16475530
chr3L	16476805	16477950
chr3L	16483675	16484880
chr3L	16560460	16561715
chr3L	16623752	16625512
chr3L	16629042	16630692
chr3L	16692021	16692666
chr3L	16695261	16695966
chr3L	16699556	16701641
chr3L	16735681	16737826
chr3L	16738431	16739101
chr3L	16743541	16744316
chr3L	16751739	16753179
chr3L	16793769	16794364
chr3L	16816101	16817686
chr3L	16819181	16820106
chr3L	16860474	16860974
chr3L	16866194	16866969
chr3L	16872244	16873619
chr3L	16877589	16879184
chr3L	16879404	16882759
chr3L	16885124	16886989
chr3L	16910694	16911624
chr3L	16964154	16964649
chr3L	16994569	16995279
chr3L	16996269	16997044
chr3L	17002714	17005069
chr3L	17041215	17042370
chr3L	17133506	17134001
chr3L	17397670	17398705
chr3L	17399155	17402005
chr3L	17403215	17404425
chr3L	17435510	17436820
chr3L	17481044	17481704
chr3L	17482749	17483244
chr3L	17488804	17489289
chr3L	17491989	17492539
chr3L	17556564	17557329
chr3L	17577024	17578334
chr3L	17588574	17590379
chr3L	17596649	17597924
chr3L	17599074	17599949
chr3L	17605674	17606224
chr3L	17607759	17608979
chr3L	17650494	17652484
chr3L	17652914	17653639
chr3L	17895518	17897113
chr3L	17919233	17921653
chr3L	17921868	17924128
chr3L	17966742	17968172
chr3L	18005355	18006135
chr3L	18014382	18014932
chr3L	18039408	18040828
chr3L	18049903	18051278
chr3L	18084445	18085665
chr3L	18086150	18086865
chr3L	18087920	18088465
chr3L	18091815	18094620
chr3L	18095120	18097105
chr3L	18129555	18130645
chr3L	18136375	18136925
chr3L	18166735	18168161
chr3L	18191416	18193231
chr3L	18211561	18212261
chr3L	18220846	18221351
chr3L	18231413	18232018
chr3L	18245758	18246533
chr3L	18268045	18268805
chr3L	18283215	18285315
chr3L	18323810	18324420
chr3L	18347955	18349115
chr3L	18352575	18353350
chr3L	18354165	18356320
chr3L	18358025	18359895
chr3L	18360335	18360940
chr3L	18383160	18383650
chr3L	18438916	18439416
chr3L	18492714	18494089
chr3L	18627080	18627680
chr3L	18634727	18636652
chr3L	18751099	18751879
chr3L	18752859	18753859
chr3L	18757814	18760226
chr3L	18761066	18763981
chr3L	18775076	18776077
chr3L	18781347	18785152
chr3L	18787297	18788887
chr3L	18789822	18790862
chr3L	18806767	18808582
chr3L	18812817	18814357
chr3L	18832222	18832892
chr3L	18837347	18838052
chr3L	18876617	18877267
chr3L	19036497	19037927
chr3L	19065647	19067742
chr3L	19074837	19076482
chr3L	19084292	19086278
chr3L	19109601	19110151
chr3L	19161013	19161903
chr3L	19166569	19167284
chr3L	19172069	19172734
chr3L	19189405	19190990
chr3L	19192375	19193800
chr3L	19226410	19227015
chr3L	19330690	19332950
chr3L	19488483	19489043
chr3L	19549148	19552118
chr3L	19554108	19554598
chr3L	19838953	19840273
chr3L	19888454	19888999
chr3L	19890754	19893129
chr3L	19896639	19897904
chr3L	19898735	19899610
chr3L	20188314	20188914
chr3L	20190449	20191119
chr3L	20192649	20193149
chr3L	20386807	20387572
chr3L	20388282	20389387
chr3L	20392407	20393177
chr3L	20395767	20396267
chr3L	20398952	20399457
chr3L	20500704	20502464
chr3L	20523088	20523588
chr3L	20615061	20615761
chr3L	20635289	20638374
chr3L	20642004	20643154
chr3L	20663889	20665551
chr3L	20671271	20672906
chr3L	20673581	20674186
chr3L	20680276	20681446
chr3L	20682256	20683191
chr3L	20684621	20685611
chr3L	20746731	20748216
chr3L	20787313	20789343
chr3L	20821694	20823339
chr3L	20946378	20947368
chr3L	21001271	21002866
chr3L	21007481	21007966
chr3L	21017261	21017766
chr3L	21028931	21029541
chr3L	21032056	21032884
chr3L	21046254	21048019
chr3L	21048669	21049724
chr3L	21054675	21055830
chr3L	21056160	21056705
chr3L	21060115	21060935
chr3L	21078270	21078930
chr3L	21094705	21095265
chr3L	21109610	21111095
chr3L	21122436	21123356
chr3L	21159491	21161097
chr3L	21194759	21195969
chr3L	21228792	21229627
chr3L	21269494	21270264
chr3L	21289469	21290064
chr3L	21364424	21365139
chr3L	21395444	21396214
chr3L	21396439	21397259
chr3L	21405399	21407439
chr3L	21411172	21411942
chr3L	21459575	21460245
chr3L	21460565	21461120
chr3L	21636133	21636738
chr3L	21661425	21661985
chr3L	21663955	21664505
chr3L	21771918	21772423
chr3L	21781213	21781718
chr3L	22154169	22158294
chr3L	22168974	22170394
chr3L	22393090	22393705
chr3L	22424106	22424991
chr3L	22516791	22517291
chr3L	22814223	22814838
chr3L	22818733	22819238
chr3L	22826543	22827368
chr3L	22940666	22941396
chr3R	38131	39176
chr3R	43396	44166
chr3R	167155	167655
chr3R	178480	180460
chr3R	188115	188825
chr3R	556230	556770
chr3R	586964	587630
chr3R	588406	590371
chr3R	630698	632728
chr3R	635038	635588
chr3R	671338	672768
chr3R	673648	674148
chr3R	674918	675513
chr3R	682728	684103
chr3R	687228	687893
chr3R	689318	690483
chr3R	692518	693828
chr3R	724573	725893
chr3R	776713	777653
chr3R	785358	786623
chr3R	799043	799593
chr3R	802123	802628
chr3R	821603	822866
chr3R	837165	839415
chr3R	847620	848280
chr3R	849430	851470
chr3R	853330	853935
chr3R	864385	865270
chr3R	899251	899761
chr3R	904046	906081
chr3R	915046	915656
chr3R	923726	924731
chr3R	935716	936926
chr3R	1037521	1038361
chr3R	1039406	1040396
chr3R	1508761	1510261
chr3R	1527691	1528176
chr3R	1552996	1553821
chr3R	1906741	1908181
chr3R	2149898	2150568
chr3R	2228829	2230374
chr3R	2232124	2232844
chr3R	2235924	2236479
chr3R	2291315	2292470
chr3R	2300225	2304340
chr3R	2305285	2305935
chr3R	2306495	2310730
chr3R	2311435	2312320
chr3R	2312705	2314735
chr3R	2543314	2543979
chr3R	2573894	2575049
chr3R	2591669	2593149
chr3R	2638363	2642263
chr3R	2670318	2672018
chr3R	2682690	2687085
chr3R	2688635	2689945
chr3R	2691155	2692915
chr3R	2714431	2715296
chr3R	2747475	2748090
chr3R	2765630	2766175
chr3R	2769046	2769581
chr3R	2773711	2774266
chr3R	2774481	2775246
chr3R	2777846	2778876
chr3R	2779316	2779876
chr3R	2782561	2783671
chr3R	2788446	2789216
chr3R	2791141	2792696
chr3R	2813756	2817486
chr3R	2817986	2822604
chr3R	2824254	2827554
chr3R	2829269	2830149
chr3R	2849394	2850884
chr3R	2856929	2861597
chr3R	2868427	2870562
chr3R	2934968	2936573
chr3R	2937068	2938168
chr3R	3014718	3017358
chr3R	3227408	3227963
chr3R	3931904	3934329
chr3R	3939609	3942579
chr3R	3944219	3945384
chr3R	3953079	3953579
chr3R	3976514	3977219
chr3R	3988117	3989812
chr3R	4005936	4006756
chr3R	4013366	4015116
chr3R	4019796	4020296
chr3R	4030511	4031076
chr3R	4035846	4036781
chr3R	4102506	4103016
chr3R	4107411	4108076
chr3R	4109836	4110771
chr3R	4152776	4153281
chr3R	4162636	4163336
chr3R	4250189	4251019
chr3R	4484875	4485755
chr3R	4506050	4507760
chr3R	4509125	4515845
chr3R	4522545	4523480
chr3R	4523765	4524415
chr3R	4527010	4528595
chr3R	4566543	4567213
chr3R	4634199	4635409
chr3R	4636729	4638704
chr3R	4639209	4640244
chr3R	4641629	4642394
chr3R	4645854	4647944
chr3R	4672420	4676050
chr3R	4739792	4741067
chr3R	4753332	4754642
chr3R	4781978	4782643
chr3R	4791438	4792328
chr3R	4802723	4804538
chr3R	4825933	4827463
chr3R	4850353	4851113
chr3R	4860193	4863773
chr3R	4964963	4965903
chr3R	4984927	4986303
chr3R	5017114	5017652
chr3R	5100648	5101363
chr3R	5170388	5172423
chr3R	5174908	5176503
chr3R	5249641	5251456
chr3R	5254716	5255761
chr3R	5259112	5260752
chr3R	5264667	5265212
chr3R	5306683	5307183
chr3R	5424715	5426535
chr3R	5427735	5428730
chr3R	5434729	5435324
chr3R	5435994	5436868
chr3R	5526292	5527832
chr3R	5588772	5589442
chr3R	5705427	5706317
chr3R	5706912	5709057
chr3R	5821421	5822141
chr3R	5854651	5857071
chr3R	5865423	5866199
chr3R	5890949	5891724
chr3R	5918719	5921144
chr3R	5959809	5960854
chr3R	5961179	5961839
chr3R	5963984	5964924
chr3R	5975764	5976309
chr3R	5977734	5978564
chr3R	6037529	6038684
chr3R	6053584	6055009
chr3R	6087459	6087959
chr3R	6090659	6091479
chr3R	6110131	6110611
chr3R	6178771	6180076
chr3R	6215617	6217487
chr3R	6218417	6219897
chr3R	6277495	6278430
chr3R	6379397	6379897
chr3R	6398813	6399428
chr3R	6419274	6420764
chr3R	6422964	6424389
chr3R	6425379	6426539
chr3R	6429570	6430110
chr3R	6439191	6440901
chr3R	6443211	6443701
chr3R	6451446	6452936
chr3R	6460136	6460741
chr3R	6471356	6474066
chr3R	6477311	6477956
chr3R	6493028	6494733
chr3R	6495448	6496548
chr3R	6505743	6506568
chr3R	6507283	6508593
chr3R	6603423	6604298
chr3R	6735252	6735807
chr3R	6826057	6826877
chr3R	6974996	6976436
chr3R	7176849	7178714
chr3R	7180364	7181354
chr3R	7191417	7192197
chr3R	7286467	7287182
chr3R	7295812	7297902
chr3R	7489307	7489967
chr3R	7491447	7492277
chr3R	7587376	7589236
chr3R	7604861	7606626
chr3R	7612441	7613216
chr3R	7794559	7795329
chr3R	7909223	7909718
chr3R	8084515	8087480
chr3R	8144737	8145282
chr3R	8195387	8196442
chr3R	8276130	8276690
chr3R	8469466	8470001
chr3R	8470666	8471611
chr3R	8482211	8482716
chr3R	8482881	8483916
chr3R	8838791	8839946
chr3R	8891645	8892240
chr3R	8897190	8898410
chr3R	9057461	9058061
chr3R	9119178	9120113
chr3R	9132048	9132648
chr3R	9186215	9187265
chr3R	9191607	9192107
chr3R	9279277	9280757
chr3R	9358045	9360345
chr3R	9368161	9368756
chr3R	9425800	9426950
chr3R	9642881	9646191
chr3R	9735455	9737040
chr3R	9757555	9759095
chr3R	9761740	9762395
chr3R	9797932	9799637
chr3R	9814544	9815304
chr3R	9831483	9832078
chr3R	9833178	9837203
chr3R	9841048	9843188
chr3R	9843748	9845948
chr3R	9854408	9855133
chr3R	9878723	9879608
chr3R	10110225	10111865
chr3R	10121385	10122485
chr3R	10248538	10249153
chr3R	10279776	10280776
chr3R	10282866	10283806
chr3R	10286541	10289911
chr3R	10291226	10292606
chr3R	10303603	10304913
chr3R	10404197	10405177
chr3R	10405677	10407607
chr3R	10415036	10416506
chr3R	10476742	10477897
chr3R	10479872	10481362
chr3R	10504132	10506762
chr3R	10507537	10508467
chr3R	10509897	10510897
chr3R	10530037	10530862
chr3R	10537187	10537952
chr3R	10539982	10540532
chr3R	10546205	10548895
chr3R	10566656	10567481
chr3R	10574686	10575576
chr3R	10585521	10586676
chr3R	10594600	10596536
chr3R	10743826	10744416
chr3R	10854142	10855082
chr3R	10947270	10948475
chr3R	10955895	10957820
chr3R	10971635	10973000
chr3R	10983675	10987030
chr3R	11005239	11006339
chr3R	11006559	11008694
chr3R	11105003	11105938
chr3R	11134590	11135425
chr3R	11253669	11254334
chr3R	11283692	11284857
chr3R	11289147	11291557
chr3R	11292882	11295362
chr3R	11454039	11456679
chr3R	11465686	11466526
chr3R	11469266	11470201
chr3R	11473166	11476371
chr3R	11478732	11483022
chr3R	11504847	11507597
chr3R	11519040	11519540
chr3R	11691859	11692509
chr3R	11746189	11747959
chr3R	11750479	11751809
chr3R	11752734	11753449
chr3R	11814287	11815552
chr3R	11839247	11839742
chr3R	11854705	11855760
chr3R	11858840	11859710
chr3R	12041158	12041878
chr3R	12049513	12050448
chr3R	12056123	12059028
chr3R	12061228	12061843
chr3R	12104905	12107660
chr3R	12156158	12157433
chr3R	12188993	12190373
chr3R	12198573	12200048
chr3R	12214688	12215953
chr3R	12329748	12331498
chr3R	12335843	12339363
chr3R	12346238	12347613
chr3R	12349438	12350533
chr3R	12376763	12377433
chr3R	12379413	12380128
chr3R	12381933	12383485
chr3R	12394045	12394755
chr3R	12450355	12450915
chr3R	12455860	12456405
chr3R	12467963	12468678
chr3R	12485553	12486493
chr3R	12501732	12503377
chr3R	12512458	12513063
chr3R	12513663	12514493
chr3R	12516683	12519333
chr3R	12520818	12521313
chr3R	12521473	12522073
chr3R	12531478	12534183
chr3R	12543478	12546883
chr3R	12556623	12558213
chr3R	12567448	12569428
chr3R	12570043	12572408
chr3R	12573948	12577028
chr3R	12578128	12580438
chr3R	12581373	12582023
chr3R	12588303	12591648
chr3R	12595333	12600458
chr3R	12606228	12609853
chr3R	12616463	12621188
chr3R	12625423	12630478
chr3R	12633173	12635043
chr3R	12635758	12638013
chr3R	12642413	12644228
chr3R	12644843	12646383
chr3R	12647698	12648253
chr3R	12652048	12652533
chr3R	12654908	12659186
chr3R	12660741	12661456
chr3R	12666666	12667491
chr3R	12672781	12674876
chr3R	12676636	12677396
chr3R	12677831	12680156
chr3R	12685481	12687081
chr3R	12690431	12693796
chr3R	12697481	12698071
chr3R	12704456	12707546
chr3R	12708421	12709576
chr3R	12717771	12718261
chr3R	12722616	12724086
chr3R	12740436	12741796
chr3R	12747031	12747681
chr3R	12762600	12765010
chr3R	12765620	12766770
chr3R	12775955	12778275
chr3R	12792070	12796140
chr3R	12799330	12800825
chr3R	12893495	12894095
chr3R	12907135	12908350
chr3R	13161395	13164145
chr3R	13422761	13423426
chr3R	13552167	13553162
chr3R	13553322	13553817
chr3R	13564277	13564772
chr3R	13606958	13607608
chr3R	13775528	13776138
chr3R	13789503	13790823
chr3R	13875676	13876181
chr3R	13967812	13968462
chr3R	14238458	14240053
chr3R	14306281	14306826
chr3R	14308256	14308871
chr3R	14410445	14411280
chr3R	14446145	14446645
chr3R	14566375	14568140
chr3R	14605365	14607785
chr3R	14742377	14743852
chr3R	14748752	14749242
chr3R	14821526	14822501
chr3R	14882016	14882521
chr3R	14902871	14903681
chr3R	14908641	14909291
chr3R	14932941	14933766
chr3R	14997029	14998889
chr3R	15126226	15126821
chr3R	15140691	15141226
chr3R	15155706	15156296
chr3R	15157396	15158786
[truncated: 894 more rows]

## Sheet: S5B
# SoxNeuro Unique Binding (3723 intervals)
chr2L	128814	129364
chr2L	246904	250365
chr2L	259065	262585
chr2L	303445	304000
chr2L	328901	329506
chr2L	383363	384023
chr2L	434783	437098
chr2L	515036	517291
chr2L	533901	534446
chr2L	559031	559686
chr2L	698674	699439
chr2L	703409	704122
chr2L	718468	721438
chr2L	731008	731668
chr2L	735243	737288
chr2L	797952	800087
chr2L	827432	828852
chr2L	843042	843922
chr2L	864932	865877
chr2L	886827	893652
chr2L	908447	911032
chr2L	920597	923132
chr2L	940677	941437
chr2L	972361	975221
chr2L	1012672	1014037
chr2L	1096218	1096758
chr2L	1100388	1100993
chr2L	1122228	1123103
chr2L	1141913	1142523
chr2L	1205768	1208408
chr2L	1210178	1211553
chr2L	1218374	1219084
chr2L	1233269	1233774
chr2L	1241909	1243339
chr2L	1258574	1259239
chr2L	1270561	1271386
chr2L	1276004	1276669
chr2L	1276894	1278864
chr2L	1296519	1298559
chr2L	1299659	1301749
chr2L	1302294	1304614
chr2L	1353826	1354651
chr2L	1510249	1511679
chr2L	1533569	1534894
chr2L	1546614	1548089
chr2L	1553644	1554584
chr2L	1566909	1570694
chr2L	1580544	1583299
chr2L	1597154	1598754
chr2L	1609194	1609699
chr2L	1616564	1617064
chr2L	1617344	1618269
chr2L	1618609	1619259
chr2L	1620689	1621899
chr2L	1625149	1627399
chr2L	1640609	1643079
chr2L	1760993	1763693
chr2L	1787618	1788228
chr2L	1826888	1830238
chr2L	1833548	1836073
chr2L	1837828	1839478
chr2L	1855812	1856422
chr2L	1861377	1864947
chr2L	1894922	1895632
chr2L	1898437	1899427
chr2L	1924297	1925882
chr2L	1928412	1931227
chr2L	1990402	1991002
chr2L	2004757	2005307
chr2L	2020052	2022902
chr2L	2047102	2049312
chr2L	2068497	2069382
chr2L	2076142	2076812
chr2L	2095397	2096222
chr2L	2096657	2097327
chr2L	2097817	2100397
chr2L	2123835	2125651
chr2L	2136431	2137591
chr2L	2173176	2173766
chr2L	2247036	2247641
chr2L	2255666	2256931
chr2L	2277511	2279421
chr2L	2292471	2293571
chr2L	2311006	2311721
chr2L	2312431	2316776
chr2L	2317811	2319136
chr2L	2341141	2341906
chr2L	2342301	2343456
chr2L	2348731	2349721
chr2L	2351421	2352306
chr2L	2414284	2414784
chr2L	2422709	2423799
chr2L	2425559	2427384
chr2L	2427544	2429199
chr2L	2429574	2433429
chr2L	2438329	2439754
chr2L	2458184	2458724
chr2L	2465109	2465994
chr2L	2468029	2468679
chr2L	2471209	2474629
chr2L	2476774	2477324
chr2L	2480614	2481329
chr2L	2499544	2500974
chr2L	2511149	2512189
chr2L	2523244	2527154
chr2L	2537594	2538204
chr2L	2605638	2608713
chr2L	2630549	2631589
chr2L	2640674	2641224
chr2L	2696770	2697380
chr2L	2711840	2713990
chr2L	2718765	2724165
chr2L	2727575	2729280
chr2L	2770740	2771240
chr2L	2826959	2828434
chr2L	2836519	2837124
chr2L	2840594	2841149
chr2L	2902189	2904949
chr2L	2907474	2912419
chr2L	2952297	2953949
chr2L	3009219	3011258
chr2L	3061474	3062189
chr2L	3067519	3068344
chr2L	3081994	3082534
chr2L	3087044	3088259
chr2L	3089574	3090564
chr2L	3136651	3137816
chr2L	3213819	3216194
chr2L	3259096	3260031
chr2L	3391973	3394008
chr2L	3407033	3407533
chr2L	3408133	3410443
chr2L	3413413	3415448
chr2L	3417923	3419358
chr2L	3437117	3437672
chr2L	3438112	3438932
chr2L	3440977	3441462
chr2L	3443882	3445872
chr2L	3482548	3483493
chr2L	3487113	3490083
chr2L	3506803	3507958
chr2L	3588146	3589361
chr2L	3738410	3739630
chr2L	3754305	3757065
chr2L	3816626	3817171
chr2L	3882784	3885039
chr2L	3915069	3916234
chr2L	3923494	3927279
chr2L	3933064	3933779
chr2L	3937789	3942247
chr2L	3957807	3959292
chr2L	3960122	3962147
chr2L	3964627	3965452
chr2L	3982562	3983047
chr2L	3988722	3991692
chr2L	3992182	3992902
chr2L	3994332	3997907
chr2L	4013032	4013577
chr2L	4016322	4018147
chr2L	4024132	4025072
chr2L	4056374	4061259
chr2L	4063414	4064174
chr2L	4064339	4066049
chr2L	4068914	4071324
chr2L	4101469	4102409
chr2L	4111199	4112584
chr2L	4146901	4147441
chr2L	4160706	4161851
chr2L	4162076	4164436
chr2L	4167901	4173416
chr2L	4237754	4238314
chr2L	4245739	4247159
chr2L	4337417	4338457
chr2L	4361956	4362936
chr2L	4415131	4416996
chr2L	4469971	4470576
chr2L	4472876	4473771
chr2L	4574421	4576611
chr2L	4589204	4591954
chr2L	4600374	4601689
chr2L	4609169	4610554
chr2L	4671707	4674177
chr2L	4677092	4678302
chr2L	4701414	4702459
chr2L	4740905	4743705
chr2L	4745350	4746180
chr2L	4797655	4802835
chr2L	4803592	4807222
chr2L	4808437	4809267
chr2L	4862450	4863390
chr2L	4907170	4907885
chr2L	4916795	4917895
chr2L	4923660	4924540
chr2L	4928115	4928780
chr2L	4964040	4964700
chr2L	5023153	5024098
chr2L	5111263	5112198
chr2L	5145813	5146793
chr2L	5334286	5335401
chr2L	5350071	5353056
chr2L	5540604	5541099
chr2L	5541419	5543244
chr2L	5572779	5574429
chr2L	5593349	5596374
chr2L	5608744	5611049
chr2L	5614904	5615724
chr2L	5627106	5628216
chr2L	5629251	5630956
chr2L	5643936	5646371
chr2L	5653671	5656586
chr2L	5665606	5666926
chr2L	5676061	5677926
chr2L	5680621	5682386
chr2L	5691196	5692886
chr2L	5694976	5695701
chr2L	5697291	5697901
chr2L	5704656	5705866
chr2L	5706096	5707201
chr2L	5707751	5710878
chr2L	5724678	5726938
chr2L	5740585	5743830
chr2L	5756590	5757580
chr2L	5764277	5766807
chr2L	5787707	5788697
chr2L	5818349	5822479
chr2L	5825384	5826989
chr2L	5846954	5850364
chr2L	5931325	5931925
chr2L	6108311	6108851
chr2L	6134206	6136296
chr2L	6187399	6187949
chr2L	6245485	6246630
chr2L	6311585	6313190
chr2L	6313630	6314345
chr2L	6512946	6514106
chr2L	6577190	6577840
chr2L	6582745	6583340
chr2L	6599015	6601108
chr2L	6701429	6702094
chr2L	6705119	6707154
chr2L	6710444	6710994
chr2L	6838161	6839636
chr2L	6890902	6891777
chr2L	6892662	6895692
chr2L	6990512	6991392
chr2L	6998597	7003207
chr2L	7130708	7131303
chr2L	7146218	7147143
chr2L	7170029	7171234
chr2L	7198515	7199120
chr2L	7401309	7402954
chr2L	7436940	7439087
chr2L	7442273	7443593
chr2L	7464658	7465163
chr2L	7466588	7467133
chr2L	7467308	7469113
chr2L	7602881	7603601
chr2L	7702766	7704026
chr2L	7758147	7759072
chr2L	7852959	7853454
chr2L	7879199	7880899
chr2L	7915831	7916547
chr2L	7916707	7919462
chr2L	7931452	7932652
chr2L	7933092	7934037
chr2L	7936062	7937392
chr2L	7951802	7953613
chr2L	7954003	7955148
chr2L	7964118	7965763
chr2L	7966868	7967913
chr2L	8104142	8104912
chr2L	8150618	8152158
chr2L	8261838	8264698
chr2L	8327454	8330579
chr2L	8347189	8347859
chr2L	8416989	8418029
chr2L	8480409	8481119
chr2L	8558507	8560477
chr2L	8567296	8569341
chr2L	8588856	8590011
chr2L	8616966	8617746
chr2L	8617896	8618846
chr2L	8635226	8640237
chr2L	8645782	8647547
chr2L	8718441	8719266
chr2L	8731816	8733246
chr2L	8828778	8829383
chr2L	8859743	8860843
chr2L	8908803	8911113
chr2L	8912543	8913908
chr2L	8915068	8916113
chr2L	8921068	8922548
chr2L	9056745	9060215
chr2L	9136773	9137373
chr2L	9165093	9165753
chr2L	9190183	9192053
chr2L	9192373	9193923
chr2L	9207621	9211086
chr2L	9225546	9227751
chr2L	9268832	9270032
chr2L	9271907	9273067
chr2L	9319644	9322504
chr2L	9376024	9378054
chr2L	9379819	9380589
chr2L	9398190	9400555
chr2L	9401432	9401982
chr2L	9407927	9411162
chr2L	9416562	9417497
chr2L	9470847	9471992
chr2L	9474587	9475242
chr2L	9728581	9729841
chr2L	9738921	9739636
chr2L	9753986	9754756
chr2L	9757776	9758486
chr2L	9842750	9843630
chr2L	9850285	9853265
chr2L	9854200	9855125
chr2L	9871852	9873002
chr2L	9876247	9876967
chr2L	9881192	9882357
chr2L	9884327	9885267
chr2L	9959799	9960889
chr2L	9971614	9972394
chr2L	10022663	10023368
chr2L	10033933	10034598
chr2L	10035308	10036293
chr2L	10075572	10076992
chr2L	10125619	10127603
chr2L	10176434	10177049
chr2L	10471299	10472234
chr2L	10578492	10579032
chr2L	10618248	10619628
chr2L	10656693	10662151
chr2L	10663746	10665216
chr2L	10676726	10677811
chr2L	10679586	10680521
chr2L	10684136	10684861
chr2L	10688056	10689371
chr2L	10689816	10690356
chr2L	10710323	10710823
chr2L	10714008	10716928
chr2L	10780728	10781828
chr2L	10793598	10796403
chr2L	10798213	10800078
chr2L	10802783	10805533
chr2L	10809273	10812298
chr2L	10823013	10824063
chr2L	10824448	10825108
chr2L	10828083	10831983
chr2L	10861631	10862846
chr2L	10864493	10865647
chr2L	10931087	10934167
chr2L	10958150	10958875
chr2L	11037570	11038515
chr2L	11197510	11198120
chr2L	11199490	11202575
chr2L	11212360	11213075
chr2L	11245865	11246625
chr2L	11249440	11250815
chr2L	11252510	11253060
chr2L	11301910	11302400
chr2L	11502105	11502980
chr2L	11527841	11528891
chr2L	11538566	11539056
chr2L	11561510	11562605
chr2L	11594170	11595335
chr2L	11603085	11604630
chr2L	11620737	11621457
chr2L	11659188	11659673
chr2L	11660003	11660673
chr2L	11674203	11675468
chr2L	11699613	11700768
chr2L	11701918	11703948
chr2L	11707258	11708017
chr2L	11722152	11722702
chr2L	11749719	11751304
chr2L	11756649	11758574
chr2L	11762139	11765109
chr2L	11768914	11772104
chr2L	11821713	11822203
chr2L	11844098	11847068
chr2L	11867408	11868343
chr2L	11870928	11871978
chr2L	11889583	11893103
chr2L	11922022	11924112
chr2L	11927687	11928182
chr2L	11960474	11962724
chr2L	11963339	11964319
chr2L	12145215	12149120
chr2L	12157373	12158918
chr2L	12214746	12216561
chr2L	12217276	12219246
chr2L	12219846	12221841
chr2L	12222281	12225196
chr2L	12232783	12234643
chr2L	12236358	12239658
chr2L	12243783	12244323
chr2L	12244543	12246633
chr2L	12250868	12254771
chr2L	12255116	12256700
chr2L	12260340	12261430
chr2L	12274034	12276004
chr2L	12294109	12296244
chr2L	12340958	12342388
chr2L	12350143	12352123
chr2L	12352463	12354993
chr2L	12524877	12526422
chr2L	12758963	12759453
chr2L	12779915	12781235
chr2L	12789822	12791077
chr2L	12796247	12797357
chr2L	12811705	12812265
chr2L	12813630	12815010
chr2L	12815830	12818040
chr2L	12824250	12824965
chr2L	12847080	12849385
chr2L	12852182	12852852
chr2L	12870661	12871886
chr2L	12872971	12874181
chr2L	12895521	12897791
chr2L	12909494	12910659
chr2L	12943439	12944204
chr2L	12949919	12950579
chr2L	12984404	12986494
chr2L	13060743	13061678
chr2L	13093148	13093808
chr2L	13136263	13137413
chr2L	13144618	13145278
chr2L	13246985	13248855
chr2L	13254352	13255012
chr2L	13333652	13335362
chr2L	13354662	13357862
chr2L	13440304	13443434
chr2L	13446459	13447624
chr2L	13521587	13522255
chr2L	13554147	13554707
chr2L	13569117	13571747
chr2L	13572627	13574557
chr2L	13627901	13630551
chr2L	13645124	13646109
chr2L	13651619	13652330
chr2L	13660575	13661245
chr2L	13674605	13677140
chr2L	13683740	13685830
chr2L	13690945	13692760
chr2L	13705786	13706553
chr2L	13729048	13729708
chr2L	13766776	13768606
chr2L	13804017	13804677
chr2L	13926662	13927212
chr2L	13993051	13993871
chr2L	13994476	13995136
chr2L	14032109	14036499
chr2L	14038924	14043484
chr2L	14054434	14055154
chr2L	14056639	14057289
chr2L	14065814	14067089
chr2L	14115972	14116587
chr2L	14124342	14125107
chr2L	14133307	14135002
chr2L	14145122	14145787
chr2L	14167957	14169047
chr2L	14179012	14179937
chr2L	14180167	14181102
chr2L	14215692	14217017
chr2L	14218172	14218822
chr2L	14245401	14246061
chr2L	14283175	14285275
chr2L	14350602	14351547
chr2L	14410730	14413525
chr2L	14414845	14415450
chr2L	14443785	14445815
chr2L	14475737	14477542
chr2L	14651794	14652394
chr2L	14654368	14655088
chr2L	14676931	14677756
chr2L	14678086	14678966
chr2L	14773112	14773662
chr2L	14778172	14778997
chr2L	14809752	14811227
chr2L	14854403	14856053
chr2L	14886964	14888510
chr2L	14898746	14905391
chr2L	14920349	14921899
chr2L	14937838	14940368
chr2L	14942683	14946033
chr2L	14951653	14952148
chr2L	14958473	14959788
chr2L	14969474	14970519
chr2L	14970904	14972169
chr2L	14973539	14974034
chr2L	14978540	14979260
chr2L	14983385	14983875
chr2L	15014407	15014897
chr2L	15035412	15036022
chr2L	15075007	15077542
chr2L	15179011	15180336
chr2L	15214555	15217190
chr2L	15505437	15506097
chr2L	15545591	15548061
chr2L	15565564	15566389
chr2L	15578149	15578984
chr2L	15603131	15604601
chr2L	15620221	15621326
chr2L	15663126	15664606
chr2L	15671221	15671826
chr2L	15677102	15677762
chr2L	15698112	15699597
chr2L	15712357	15712907
chr2L	15729512	15730497
chr2L	15777857	15778962
chr2L	15792702	15795682
chr2L	15984379	15984874
chr2L	16078111	16078826
chr2L	16107741	16108416
chr2L	16109846	16111166
chr2L	16116877	16117807
chr2L	16118142	16118907
chr2L	16119352	16120117
chr2L	16123207	16125792
chr2L	16150918	16151478
chr2L	16199594	16202234
chr2L	16208626	16209326
chr2L	16375319	16376039
chr2L	16376759	16378734
chr2L	16386494	16387974
chr2L	16532904	16534709
chr2L	16541914	16542689
chr2L	16566828	16567438
chr2L	16574593	16575518
chr2L	16578940	16579590
chr2L	16579765	16580855
chr2L	16591807	16593722
chr2L	16615459	16618099
chr2L	16622654	16623864
chr2L	16624199	16625569
chr2L	16645490	16646085
chr2L	16739044	16740146
chr2L	16754542	16755262
chr2L	16808287	16809442
chr2L	16881655	16882480
chr2L	16945015	16947990
chr2L	16969757	16970537
chr2L	16982192	16984118
chr2L	16993244	16994124
chr2L	17003089	17004024
chr2L	17004629	17005894
chr2L	17047856	17051046
chr2L	17075527	17076247
chr2L	17079272	17080197
chr2L	17094772	17100723
chr2L	17104123	17104618
chr2L	17120183	17123598
chr2L	17129598	17130523
chr2L	17159295	17160060
chr2L	17161655	17162370
chr2L	17208411	17212206
chr2L	17287326	17288821
chr2L	17427414	17428304
chr2L	17466132	17470587
chr2L	17490887	17494072
chr2L	17557552	17558257
chr2L	17558432	17559247
chr2L	17592205	17593130
chr2L	17614368	17614968
chr2L	17631743	17634323
chr2L	17676352	17680082
chr2L	17686737	17687512
chr2L	17724307	17727172
chr2L	17779194	17780799
chr2L	17792514	17795529
chr2L	17813349	17816159
chr2L	17847942	17850757
chr2L	17867912	17868512
chr2L	17872427	17877752
chr2L	17893598	17894088
chr2L	17907893	17908728
chr2L	17960033	17961583
chr2L	17984518	17986443
chr2L	18029115	18029950
chr2L	18094407	18096002
chr2L	18211830	18214135
chr2L	18224035	18226405
chr2L	18237680	18239445
chr2L	18267330	18268530
chr2L	18281190	18282235
chr2L	18288450	18290865
chr2L	18292401	18293336
chr2L	18328696	18332716
chr2L	18390356	18393281
chr2L	18394931	18397617
chr2L	18420771	18425346
chr2L	18514939	18517194
chr2L	18517414	18519004
chr2L	18522354	18525829
chr2L	18552329	18553709
chr2L	18577858	18579663
chr2L	18587090	18589185
chr2L	18746325	18747040
chr2L	18758855	18759515
chr2L	18783823	18784538
chr2L	18886795	18888545
chr2L	19063776	19065326
chr2L	19098707	19100192
chr2L	19100907	19101612
chr2L	19108050	19110310
chr2L	19165530	19166030
chr2L	19186380	19188910
chr2L	19229165	19230985
chr2L	19276075	19278385
chr2L	19282675	19284445
chr2L	19295775	19297360
chr2L	19318433	19318918
chr2L	19440140	19440640
chr2L	19473962	19474567
chr2L	19581827	19582482
chr2L	19593212	19594852
chr2L	19597341	19599758
chr2L	19616634	19619559
chr2L	19627579	19630394
chr2L	19635225	19636555
chr2L	19638415	19639470
chr2L	19677518	19681378
chr2L	19754909	19757329
chr2L	19784396	19785486
chr2L	19819701	19820901
chr2L	19823436	19825688
chr2L	19838898	19841473
chr2L	19852649	19856554
chr2L	19920245	19921555
chr2L	19970176	19970666
chr2L	20240444	20241269
chr2L	20246714	20248199
chr2L	20250134	20252609
chr2L	20342694	20343189
chr2L	20382466	20383951
chr2L	20392143	20395773
chr2L	20406058	20407588
chr2L	20435703	20436858
chr2L	20521724	20522329
chr2L	20530019	20531449
chr2L	20538059	20539754
chr2L	20549769	20551094
chr2L	20570942	20572202
chr2L	20588052	20588867
chr2L	20718777	20719827
chr2L	20889115	20889895
chr2L	20947038	20951653
chr2L	21062424	21069629
chr2L	21073429	21075679
chr2L	21233526	21234141
chr2L	21303980	21304475
chr2L	21313054	21314604
chr2L	22144391	22145201
chr2R	470865	471355
chr2R	1573718	1574985
chr2R	1807035	1809240
chr2R	2077846	2080886
chr2R	2101121	2103211
chr2R	2123113	2124498
chr2R	2450856	2453831
chr2R	2566259	2566974
chr2R	2569224	2569879
chr2R	2594799	2595619
chr2R	2659097	2663762
chr2R	2688577	2689072
chr2R	2731247	2733997
chr2R	2739947	2740982
chr2R	2798732	2799402
chr2R	2825747	2826737
chr2R	2937613	2938333
chr2R	3033375	3034250
chr2R	3076441	3077261
chr2R	3082586	3083591
chr2R	3122806	3123341
chr2R	3128471	3130496
chr2R	3132911	3137041
chr2R	3138801	3139676
chr2R	3172031	3175771
chr2R	3189896	3190771
chr2R	3195401	3196161
chr2R	3197386	3199461
chr2R	3202871	3205196
chr2R	3292798	3294673
chr2R	3580347	3582097
chr2R	3607737	3608507
chr2R	3737693	3738573
chr2R	3780595	3782960
chr2R	3784180	3787470
chr2R	3788910	3791495
chr2R	3795775	3796545
chr2R	3798480	3799625
chr2R	3800295	3802110
chr2R	3870695	3871410
chr2R	4020226	4022321
chr2R	4074800	4077815
chr2R	4136940	4137495
chr2R	4145575	4146955
chr2R	4171205	4174285
chr2R	4187815	4190515
chr2R	4234681	4236006
chr2R	4261141	4261851
chr2R	4262666	4265096
chr2R	4265701	4267561
chr2R	4269996	4270816
chr2R	4305570	4306065
chr2R	4393300	4394070
chr2R	4397815	4402260
chr2R	4402820	4405285
chr2R	4412600	4414855
chr2R	4463813	4464298
chr2R	4517268	4517823
chr2R	4551812	4552857
chr2R	4621763	4622983
chr2R	4625949	4627324
chr2R	4635799	4636624
chr2R	4638275	4638760
chr2R	4675179	4676769
chr2R	4707839	4709719
chr2R	4746889	4747449
chr2R	4828629	4829774
chr2R	4875149	4877739
chr2R	4885774	4887249
chr2R	4887854	4889844
chr2R	4892309	4892869
chr2R	4911669	4914534
chr2R	4918544	4920964
chr2R	4921909	4925144
chr2R	4950284	4951489
chr2R	5112089	5114729
chr2R	5160774	5162089
chr2R	5182114	5182984
chr2R	5214784	5215274
chr2R	5219504	5224134
chr2R	5236069	5236784
chr2R	5252564	5253934
chr2R	5263724	5264339
chr2R	5318062	5319062
chr2R	5353648	5354643
chr2R	5381868	5382423
chr2R	5385108	5390118
chr2R	5404858	5406183
chr2R	5430098	5430768
chr2R	5439778	5441813
chr2R	5507543	5508758
chr2R	5514533	5515738
chr2R	5524973	5525743
chr2R	5526413	5530583
chr2R	5557587	5559072
chr2R	5686898	5689533
chr2R	5698288	5699763
chr2R	5717538	5720008
chr2R	5720993	5722373
chr2R	5790744	5792879
chr2R	5874289	5875884
chr2R	6104399	6105389
chr2R	6111724	6113099
chr2R	6190694	6191914
chr2R	6269244	6269729
chr2R	6341181	6342221
chr2R	6343866	6346351
chr2R	6453481	6455641
chr2R	6460521	6462899
chr2R	6566023	6567498
chr2R	6665455	6666335
chr2R	6798554	6799219
chr2R	6804494	6805109
chr2R	6811094	6813029
chr2R	6843818	6845193
chr2R	6850858	6854378
chr2R	6860763	6863573
chr2R	6873907	6876662
chr2R	6883967	6885947
chr2R	6917407	6918892
chr2R	6950468	6950963
chr2R	6957073	6958943
chr2R	6982252	6983792
chr2R	7048857	7049902
chr2R	7064922	7067007
chr2R	7118938	7122403
chr2R	7141818	7142803
chr2R	7146103	7146923
chr2R	7191203	7192518
chr2R	7215233	7215958
chr2R	7251763	7252698
chr2R	7370396	7371871
chr2R	7421212	7422197
chr2R	7483742	7485232
chr2R	7487715	7488320
chr2R	7499035	7500970
chr2R	7558824	7559379
chr2R	7594139	7595129
chr2R	7613709	7614809
chr2R	7624983	7625873
chr2R	7627083	7627578
chr2R	7638028	7638628
chr2R	7640393	7641218
chr2R	7648202	7648857
chr2R	7691644	7692204
chr2R	7692419	7694009
chr2R	7694954	7695834
chr2R	7704194	7706329
chr2R	7797421	7802421
chr2R	7806316	7809071
chr2R	7817921	7820246
chr2R	7823971	7833376
chr2R	7836236	7840596
chr2R	7842506	7843826
chr2R	7844386	7845766
chr2R	7846591	7848953
chr2R	7880793	7881888
chr2R	7883713	7886233
chr2R	7890368	7891358
chr2R	7941898	7942563
chr2R	7954553	7956973
chr2R	7987387	7988917
chr2R	8004372	8007342
chr2R	8007792	8008552
chr2R	8016637	8020437
chr2R	8056787	8057457
chr2R	8091602	8092217
chr2R	8102052	8102987
chr2R	8114047	8114977
chr2R	8121472	8122187
chr2R	8122852	8124392
chr2R	8125262	8126362
chr2R	8133072	8133742
chr2R	8135932	8136932
chr2R	8140717	8141657
chr2R	8176477	8178117
chr2R	8291210	8291760
chr2R	8294125	8295060
chr2R	8295605	8296650
chr2R	8425121	8426001
chr2R	8454170	8455550
chr2R	8593975	8595030
chr2R	8603445	8603985
chr2R	8604370	8605150
chr2R	8656735	8659260
chr2R	8704808	8705903
chr2R	8779873	8780478
chr2R	8794614	8796484
chr2R	8861879	8863528
chr2R	8896528	8897083
chr2R	8935258	8935798
chr2R	8937513	8938878
chr2R	9189625	9191770
chr2R	9192275	9193310
chr2R	9207728	9208608
chr2R	9208983	9210248
chr2R	9231928	9232803
chr2R	9267398	9270422
chr2R	9287917	9288402
chr2R	9293682	9294397
chr2R	9298312	9299182
chr2R	9417556	9418366
chr2R	9431456	9432181
chr2R	9463746	9464856
chr2R	9472824	9473369
chr2R	9505879	9509669
chr2R	9514399	9516659
chr2R	9518144	9518634
chr2R	9525024	9527829
chr2R	9534642	9536352
chr2R	9582824	9583379
chr2R	9583704	9584854
chr2R	9614994	9615664
chr2R	9623354	9625064
chr2R	9625724	9628524
chr2R	9653119	9653719
chr2R	9679345	9680340
chr2R	9688035	9688805
chr2R	9688970	9689915
chr2R	9714275	9715435
chr2R	9723354	9725114
chr2R	9786384	9786879
chr2R	9801232	9805027
chr2R	9849899	9850564
chr2R	9901600	9902490
chr2R	9902700	9905625
chr2R	9905845	9907825
chr2R	9908100	9909685
chr2R	9917502	9919647
chr2R	9944221	9944841
chr2R	9998727	10000222
chr2R	10001872	10002422
chr2R	10003017	10003957
chr2R	10008912	10011552
chr2R	10071000	10071725
chr2R	10215377	10216647
chr2R	10286771	10288196
chr2R	10328237	10328902
chr2R	10372234	10372839
chr2R	10446328	10447538
chr2R	10460563	10461938
chr2R	10525248	10527063
chr2R	10590257	10591197
chr2R	10597127	10598777
chr2R	10608677	10612807
chr2R	10695093	10696028
chr2R	10714668	10717423
chr2R	10800248	10801018
chr2R	10811415	10812290
chr2R	10916691	10917447
chr2R	10938957	10941102
chr2R	10990439	10992754
chr2R	11022889	11023434
chr2R	11023884	11024544
chr2R	11037292	11038072
chr2R	11044664	11045159
chr2R	11221380	11223590
chr2R	11299870	11301085
chr2R	11305640	11306305
chr2R	11363835	11364985
chr2R	11365765	11367140
chr2R	11378580	11380505
chr2R	11381325	11383750
chr2R	11384235	11384895
chr2R	11385280	11386710
chr2R	11396400	11397820
chr2R	11437315	11439300
chr2R	11473174	11474049
chr2R	11479384	11480769
chr2R	11490669	11491164
chr2R	11494020	11494740
chr2R	11508600	11510030
chr2R	11510735	11511510
chr2R	11511730	11514750
chr2R	11516520	11518875
chr2R	11540335	11540935
chr2R	11613148	11614848
chr2R	11617053	11618808
chr2R	11620468	11621403
chr2R	11643505	11645880
chr2R	11831108	11831938
chr2R	11895848	11896453
chr2R	11905863	11906518
chr2R	11920648	11921703
chr2R	11921913	11925663
chr2R	11962886	11963491
chr2R	11984787	11986152
chr2R	12043474	12044069
chr2R	12113434	12113984
chr2R	12221282	12221942
chr2R	12225677	12226282
chr2R	12228097	12228877
chr2R	12253232	12255827
chr2R	12263739	12264784
chr2R	12270949	12272164
chr2R	12274464	12275014
chr2R	12275574	12278754
chr2R	12284266	12285966
chr2R	12288001	12289651
chr2R	12292406	12295916
chr2R	12364499	12367139
chr2R	12395579	12396294
chr2R	12423415	12427155
chr2R	12439300	12439905
chr2R	12463400	12465147
chr2R	12477467	12478357
chr2R	12488742	12491722
chr2R	12493317	12497325
chr2R	12503495	12503985
chr2R	12504210	12505585
chr2R	12516578	12517288
chr2R	12529118	12529888
chr2R	12551673	12552608
chr2R	12577955	12579058
chr2R	12589458	12590278
chr2R	12604958	12605463
chr2R	12616463	12619653
chr2R	12682298	12682958
chr2R	12683883	12684663
chr2R	12685593	12686533
chr2R	12690549	12692309
chr2R	12707642	12708962
chr2R	12757088	12757693
chr2R	12764138	12765073
chr2R	12766053	12767373
chr2R	12767923	12769689
chr2R	12773754	12776504
chr2R	12776889	12778109
chr2R	12805767	12807082
chr2R	12822100	12823475
chr2R	13046507	13047437
chr2R	13048267	13050137
chr2R	13053812	13057497
chr2R	13137249	13137964
chr2R	13177842	13178337
chr2R	13208149	13212934
chr2R	13218327	13219867
chr2R	13226732	13228557
chr2R	13242905	13244170
chr2R	13288665	13289435
chr2R	13484904	13485904
chr2R	13506519	13508229
chr2R	13511809	13512789
chr2R	13513949	13515439
chr2R	13523469	13525824
chr2R	13712271	13713261
chr2R	13720701	13721181
chr2R	13761118	13763818
chr2R	13805120	13806885
chr2R	13831019	13833614
chr2R	13844504	13845924
chr2R	13847474	13848409
chr2R	13874744	13876184
chr2R	13893509	13896304
chr2R	13898019	13900429
chr2R	13952402	13952902
chr2R	13954827	13956202
chr2R	13994589	13995859
chr2R	14081494	14082044
chr2R	14083689	14084184
chr2R	14091608	14093093
chr2R	14127038	14128298
chr2R	14130713	14131603
chr2R	14155635	14157225
chr2R	14201234	14204359
chr2R	14220803	14223168
chr2R	14238413	14244238
chr2R	14263331	14266456
chr2R	14320681	14321617
chr2R	14337027	14337687
chr2R	14351867	14353687
chr2R	14366387	14367057
chr2R	14395592	14396917
chr2R	14401707	14404337
chr2R	14490907	14491412
chr2R	14534091	14534631
chr2R	14604657	14606522
chr2R	14609937	14612687
chr2R	14648872	14652947
chr2R	14656847	14658987
chr2R	14669447	14675107
chr2R	14760586	14762936
chr2R	14763391	14769096
chr2R	14786984	14789404
chr2R	14792199	14793144
chr2R	14799579	14801664
chr2R	14803419	14804744
chr2R	14818829	14819819
chr2R	14821514	14822119
chr2R	14822999	14825474
chr2R	14827574	14828619
chr2R	14868429	14871509
chr2R	14878664	14879319
chr2R	14880539	14881089
chr2R	14907105	14908645
chr2R	14920515	14922715
chr2R	14927783	14928543
chr2R	14933943	14935098
chr2R	14939763	14940323
chr2R	14949453	14951598
chr2R	14990311	14993066
chr2R	15207174	15209979
chr2R	15216479	15217684
chr2R	15234796	15235446
chr2R	15245342	15245847
chr2R	15402986	15404251
chr2R	15425855	15429925
chr2R	15457982	15459027
chr2R	15462872	15463592
chr2R	15468862	15469912
chr2R	15478002	15481185
chr2R	15579962	15580682
chr2R	15662358	15663068
chr2R	15690353	15691898
chr2R	15732876	15733746
chr2R	15747391	15748096
chr2R	15767401	15768181
chr2R	15861682	15864097
chr2R	15950178	15950663
chr2R	16180893	16181728
chr2R	16188108	16188758
chr2R	16218513	16221273
chr2R	16242608	16243593
chr2R	16243988	16246513
chr2R	16254763	16256033
chr2R	16265215	16266480
chr2R	16291452	16292597
chr2R	16302122	16305257
chr2R	16308833	16309758
chr2R	16331098	16333033
chr2R	16336058	16337863
chr2R	16342428	16345573
chr2R	16365592	16367127
chr2R	16398037	16399252
chr2R	16458377	16459807
chr2R	16465847	16466842
chr2R	16467112	16469102
chr2R	16475472	16476692
chr2R	16477077	16477952
chr2R	16481582	16482952
chr2R	16498527	16499122
chr2R	16518320	16520255
chr2R	16534929	16535489
chr2R	16559909	16561054
chr2R	16562054	16563199
chr2R	16563814	16564904
chr2R	16565619	16568434
chr2R	16603297	16604947
chr2R	16683496	16684306
chr2R	16728043	16729694
chr2R	16814822	16815597
chr2R	16820387	16822972
chr2R	16861027	16863387
chr2R	16995717	16999627
chr2R	17095158	17096048
chr2R	17113143	17113698
chr2R	17141529	17142129
chr2R	17175622	17176502
chr2R	17309713	17311318
chr2R	17316923	17317533
chr2R	17411419	17412619
chr2R	17456672	17458277
chr2R	17487527	17488967
chr2R	17500686	17501896
chr2R	17564584	17565409
chr2R	17589947	17592028
chr2R	17613375	17614035
chr2R	17620250	17624535
chr2R	17639657	17640152
chr2R	17662660	17666620
chr2R	17670960	17671515
chr2R	17673540	17674650
chr2R	17837606	17839361
chr2R	17895296	17896011
chr2R	17920387	17921212
chr2R	17939032	17939683
chr2R	17976654	17977469
chr2R	17984794	17985664
chr2R	17987489	17988149
chr2R	18042534	18043204
chr2R	18086819	18088459
chr2R	18120414	18123274
chr2R	18207599	18208204
chr2R	18236574	18237189
chr2R	18238994	18242019
chr2R	18254503	18256428
chr2R	18256978	18259785
chr2R	18329413	18334478
chr2R	18346638	18347128
chr2R	18348393	18350103
chr2R	18352294	18353074
chr2R	18400970	18402290
chr2R	18519169	18519934
chr2R	18622624	18623398
chr2R	18624268	18626908
chr2R	18628063	18628843
chr2R	18641603	18642473
chr2R	18683346	18685981
chr2R	18746596	18748411
chr2R	18786641	18788556
chr2R	18788896	18790971
chr2R	18791966	18795056
chr2R	18796086	18797306
chr2R	18809901	18811596
chr2R	18829966	18830681
chr2R	18859506	18862976
chr2R	18878258	18879479
chr2R	18895581	18896131
chr2R	18897516	18898056
chr2R	18942279	18942829
chr2R	18944479	18946579
chr2R	18998389	19001684
chr2R	19026319	19027364
chr2R	19059269	19060374
chr2R	19089789	19090724
chr2R	19105194	19105739
chr2R	19118229	19119164
chr2R	19144026	19145241
chr2R	19318268	19319148
chr2R	19319533	19320303
chr2R	19347638	19348293
chr2R	19349178	19350598
chr2R	19387728	19389108
chr2R	19466385	19469240
chr2R	19479905	19481170
chr2R	19482440	19483210
chr2R	19490355	19490905
chr2R	19504390	19504885
chr2R	19508560	19510210
chr2R	19567970	19568685
chr2R	19608880	19609760
chr2R	19614215	19615095
chr2R	19629510	19630115
chr2R	19646945	19647605
chr2R	19650250	19650800
chr2R	19653650	19654640
chr2R	19657060	19660195
chr2R	19662010	19665210
chr2R	19668340	19672570
chr2R	19674720	19677465
chr2R	19679060	19679995
chr2R	19680385	19681596
chr2R	19684556	19685606
chr2R	19687371	19687856
chr2R	19690555	19692095
chr2R	19843841	19844441
chr2R	19960666	19961426
chr2R	20006321	20007681
chr2R	20033038	20034248
chr2R	20050803	20052458
chr2R	20098994	20099814
chr2R	20121214	20121874
chr2R	20145459	20147164
chr2R	20177424	20180164
chr2R	20204198	20207113
chr2R	20214713	20216903
chr2R	20253862	20254477
chr2R	20276147	20277347
chr2R	20329442	20330092
chr2R	20350722	20351652
chr2R	20371287	20372007
chr2R	20428047	20428762
chr2R	20436962	20439772
chr2R	20470847	20471507
chr2R	20480087	20481242
chr2R	20586562	20587282
chr2R	20597017	20601797
chr2R	20629018	20629513
chr2R	20642058	20642718
chr2R	20678088	20680168
chr2R	20782248	20785228
chr2R	20812618	20813553
chr2R	20814048	20815748
chr2R	20820043	20821198
chr2R	20843798	20845448
chr2R	20860023	20860568
chr2R	20866243	20867333
chr2R	20869158	20869918
chr2R	20870523	20871403
chr2R	20872448	20873338
chr2RHet	90156	90656
chr2RHet	126403	127173
chr3L	358723	359373
chr3L	467941	468726
chr3L	698009	699384
chr3L	765339	766154
chr3L	774844	775394
chr3L	778864	779419
chr3L	819239	819834
chr3L	885669	886669
chr3L	948046	950021
chr3L	952396	954643
chr3L	955243	956353
chr3L	959433	961623
chr3L	980378	981533
chr3L	1033904	1034939
chr3L	1039065	1040120
chr3L	1041815	1042695
chr3L	1061565	1063325
chr3L	1063935	1064420
chr3L	1064640	1065305
chr3L	1089228	1092138
chr3L	1099078	1099838
chr3L	1105778	1107543
chr3L	1145880	1147800
chr3L	1256101	1256696
chr3L	1257151	1261427
chr3L	1262252	1263472
chr3L	1266442	1268202
chr3L	1277157	1278807
chr3L	1281072	1282062
chr3L	1360814	1362749
chr3L	1366044	1366764
chr3L	1373416	1374686
chr3L	1376056	1376556
chr3L	1384021	1385081
chr3L	1458554	1460374
chr3L	1629112	1629817
chr3L	1671012	1671732
chr3L	1675472	1676017
chr3L	1677117	1677942
chr3L	1684820	1687900
chr3L	1809233	1809833
chr3L	1810008	1811153
chr3L	1812808	1814843
chr3L	1815013	1815608
chr3L	1817698	1821218
chr3L	1822813	1825683
chr3L	1829473	1830133
chr3L	1832888	1833868
chr3L	1844658	1845968
chr3L	1888328	1889923
chr3L	1908783	1909768
chr3L	1930508	1931718
chr3L	1976763	1977418
chr3L	1991063	1994203
chr3L	2031108	2034463
chr3L	2158979	2159854
chr3L	2160249	2161679
chr3L	2197809	2199629
chr3L	2212487	2213977
chr3L	2215677	2216232
chr3L	2217712	2218875
chr3L	2256381	2257316
chr3L	2301481	2306386
chr3L	2317866	2319961
chr3L	2327326	2328441
chr3L	2356863	2357523
chr3L	2426945	2428033
chr3L	2441620	2442115
chr3L	2488975	2489800
chr3L	2493000	2495030
chr3L	2619706	2622841
chr3L	2624996	2626196
chr3L	2632587	2633192
chr3L	2646492	2647657
chr3L	2693256	2694071
chr3L	2698631	2699621
chr3L	2700006	2700511
chr3L	2798799	2801494
chr3L	2822547	2823877
chr3L	2828112	2829867
chr3L	2839160	2839825
chr3L	2840425	2843075
chr3L	2846475	2847695
chr3L	2847855	2848950
chr3L	2855110	2859515
chr3L	2871785	2874315
chr3L	2889596	2892131
chr3L	2906202	2910767
chr3L	2912202	2914077
chr3L	2955821	2956651
chr3L	2985305	2986845
chr3L	2988215	2991955
chr3L	2996580	2997450
chr3L	3005490	3007245
chr3L	3012585	3014175
chr3L	3078077	3079067
chr3L	3080827	3081717
chr3L	3098103	3101848
chr3L	3102718	3109870
chr3L	3254190	3256070
chr3L	3256565	3259635
chr3L	3260635	3263330
chr3L	3271140	3272845
chr3L	3277950	3279390
chr3L	3279555	3280755
chr3L	3283614	3285819
chr3L	3286369	3287091
chr3L	3305611	3307316
chr3L	3307481	3308196
chr3L	3380972	3382282
chr3L	3383382	3384487
chr3L	3474134	3475124
chr3L	3476166	3478491
chr3L	3479086	3480181
chr3L	3552179	3553834
chr3L	3570559	3574454
chr3L	3576164	3580724
chr3L	3612294	3613564
chr3L	3630992	3634407
chr3L	3640397	3641012
chr3L	3641937	3644037
chr3L	3650802	3651892
chr3L	3669547	3670812
chr3L	3672022	3674122
chr3L	3675717	3676262
chr3L	3690782	3691552
chr3L	3693087	3694022
chr3L	3705857	3706947
chr3L	3762508	3763713
chr3L	3791165	3791820
chr3L	3792375	3795125
chr3L	3795835	3798195
chr3L	3823935	3828995
chr3L	3911174	3913309
chr3L	3962982	3966772
chr3L	3969902	3972377
chr3L	3999052	3999712
chr3L	4045527	4046627
chr3L	4048772	4049992
chr3L	4050872	4051362
chr3L	4148545	4149600
chr3L	4174680	4175835
chr3L	4189245	4190070
chr3L	4206030	4206795
chr3L	4228240	4229075
chr3L	4296340	4297385
chr3L	4301450	4301950
chr3L	4305570	4307395
chr3L	4308660	4309700
chr3L	4373601	4374211
chr3L	4391369	4392084
chr3L	4394724	4395989
chr3L	4416514	4417219
chr3L	4428329	4430034
chr3L	4437897	4438617
chr3L	4438947	4446652
chr3L	4447422	4448897
chr3L	4456772	4457862
chr3L	4458532	4459732
chr3L	4459897	4461492
chr3L	4465182	4466342
chr3L	4467327	4468037
chr3L	4485477	4487132
chr3L	4487672	4489112
chr3L	4495877	4496417
chr3L	4523047	4524972
chr3L	4527557	4528207
chr3L	4528987	4529637
chr3L	4532785	4534095
chr3L	4535035	4537010
chr3L	4572600	4574690
chr3L	4575730	4576730
chr3L	4587222	4588217
chr3L	4600317	4601467
chr3L	4601747	4603402
chr3L	4614900	4616880
chr3L	4618250	4619080
chr3L	4636458	4641788
chr3L	4686883	4687443
chr3L	4699533	4702288
chr3L	4706583	4708563
chr3L	4718343	4720598
chr3L	4723188	4724183
chr3L	4724618	4725393
chr3L	4735118	4736668
chr3L	4759153	4761688
chr3L	4762953	4763778
chr3L	4779338	4781983
chr3L	4843591	4845776
chr3L	4852101	4853051
chr3L	4858661	4860201
chr3L	4896266	4896886
chr3L	4900016	4900951
chr3L	4908984	4909524
chr3L	4927345	4928180
chr3L	4929880	4930380
chr3L	4969977	4970957
chr3L	5024980	5027890
chr3L	5029491	5030191
chr3L	5050608	5051203
chr3L	5051588	5053028
chr3L	5053568	5054173
chr3L	5094879	5095589
chr3L	5119242	5126617
chr3L	5135472	5136022
chr3L	5188329	5189094
chr3L	5192834	5196513
chr3L	5205489	5206359
chr3L	5210054	5211804
chr3L	5212524	5216591
chr3L	5217861	5218511
chr3L	5236826	5237331
chr3L	5244651	5245636
chr3L	5252340	5254495
chr3L	5289301	5289846
chr3L	5306086	5307226
chr3L	5313881	5314886
chr3L	5322856	5325816
chr3L	5389782	5391992
chr3L	5404862	5405516
chr3L	5423496	5425821
chr3L	5428401	5429941
chr3L	5465241	5467126
chr3L	5477016	5478126
chr3L	5478446	5480371
chr3L	5494776	5495546
chr3L	5522496	5524921
chr3L	5538626	5541101
chr3L	5543730	5545050
chr3L	5563925	5565515
chr3L	5567165	5571513
chr3L	5572053	5573933
chr3L	5632276	5633541
chr3L	5660217	5660712
chr3L	5679137	5679962
chr3L	5699872	5705267
chr3L	5728264	5728759
chr3L	5778149	5781889
chr3L	5794486	5795406
chr3L	5801511	5802626
chr3L	5844039	5844634
chr3L	5863070	5863890
chr3L	5903990	5906015
chr3L	5908225	5909820
chr3L	5927860	5928410
chr3L	5999515	6001000
chr3L	6004300	6006010
chr3L	6008700	6009250
chr3L	6009590	6010250
chr3L	6011020	6012766
chr3L	6013876	6015421
chr3L	6023821	6024371
chr3L	6102589	6103089
chr3L	6119632	6121567
chr3L	6131302	6134597
chr3L	6136797	6139002
chr3L	6146752	6149059
chr3L	6248884	6249384
chr3L	6284862	6286007
chr3L	6286567	6287382
chr3L	6287657	6288427
chr3L	6331007	6337937
chr3L	6390576	6391936
chr3L	6397606	6398106
chr3L	6425266	6425996
chr3L	6444585	6445180
chr3L	6467685	6468390
chr3L	6472470	6474175
chr3L	6475540	6476915
chr3L	6494075	6496110
chr3L	6502990	6506020
chr3L	6520420	6522015
chr3L	6562218	6562943
chr3L	6611663	6613653
chr3L	6614148	6617503
chr3L	6666721	6670471
chr3L	6671956	6675851
chr3L	6702701	6703786
chr3L	6710946	6712312
chr3L	6764234	6765224
chr3L	6789039	6790634
chr3L	6790974	6791459
chr3L	6793889	6794984
chr3L	6796359	6797024
chr3L	6797519	6798009
chr3L	6800429	6800919
chr3L	6804164	6805814
chr3L	6892008	6892943
chr3L	6907958	6908563
chr3L	6908773	6912574
chr3L	6989294	6989854
chr3L	6996114	6996839
chr3L	7009204	7011129
chr3L	7015594	7017189
chr3L	7029334	7031049
chr3L	7055019	7057829
chr3L	7074719	7078009
chr3L	7079559	7080484
chr3L	7082959	7083454
chr3L	7083784	7084509
chr3L	7090229	7090989
chr3L	7094070	7094895
chr3L	7102385	7103375
chr3L	7107720	7109635
chr3L	7125967	7127452
chr3L	7130157	7130697
chr3L	7139717	7140432
chr3L	7181792	7183782
chr3L	7186467	7187082
chr3L	7188117	7189722
chr3L	7229314	7229919
chr3L	7248619	7249564
chr3L	7252699	7255172
chr3L	7266665	7267440
chr3L	7279155	7280145
chr3L	7280690	7281950
chr3L	7282725	7283220
chr3L	7284815	7286855
chr3L	7295709	7296529
chr3L	7304620	7305710
chr3L	7342230	7344210
chr3L	7348885	7349495
chr3L	7383876	7384961
chr3L	7408392	7409120
chr3L	7411045	7413080
chr3L	7442657	7444307
chr3L	7454757	7455362
chr3L	7481323	7482643
chr3L	7482808	7484523
chr3L	7539731	7540351
chr3L	7544971	7545521
chr3L	7552988	7553658
chr3L	7585271	7586654
chr3L	7589299	7590344
chr3L	7593414	7594359
chr3L	7609374	7609969
chr3L	7610144	7611014
chr3L	7641042	7643638
chr3L	7721399	7723324
chr3L	7724984	7726139
chr3L	7727294	7728439
chr3L	7731299	7732784
chr3L	7732959	7734164
chr3L	7735379	7736194
chr3L	7830362	7831562
chr3L	7840642	7841637
chr3L	7872825	7875902
chr3L	7947395	7948110
chr3L	7954270	7955425
chr3L	7956035	7956525
chr3L	7993876	7996791
chr3L	8000247	8001130
chr3L	8018014	8019059
chr3L	8077696	8078841
chr3L	8079556	8080381
chr3L	8139616	8140386
chr3L	8141386	8144416
chr3L	8145236	8146061
chr3L	8147441	8149411
chr3L	8158371	8162781
chr3L	8178781	8179451
chr3L	8317158	8318488
chr3L	8354118	8354733
chr3L	8356383	8357263
chr3L	8364797	8365787
chr3L	8369351	8370291
chr3L	8412418	8412968
chr3L	8485684	8486834
chr3L	8599749	8601079
chr3L	8682466	8683361
chr3L	8684021	8684886
chr3L	8690781	8691386
chr3L	8693856	8694526
chr3L	8695171	8696051
chr3L	8702706	8703761
chr3L	8704531	8705401
chr3L	8705621	8707671
chr3L	8873097	8874472
chr3L	8938768	8939873
chr3L	8974253	8975233
chr3L	9102897	9103392
chr3L	9119552	9121207
chr3L	9122087	9123677
chr3L	9134742	9135777
chr3L	9144863	9146228
chr3L	9168953	9169608
chr3L	9176320	9178515
chr3L	9230225	9231755
chr3L	9235221	9238636
chr3L	9239620	9240445
chr3L	9251277	9253972
chr3L	9272237	9273832
chr3L	9293473	9294513
chr3L	9315909	9316514
chr3L	9328669	9329499
chr3L	9333184	9333669
chr3L	9334769	9336264
chr3L	9461597	9462202
chr3L	9470067	9471002
chr3L	9517257	9518532
chr3L	9745411	9745906
chr3L	9758938	9759808
chr3L	9870696	9871846
chr3L	9909806	9915466
chr3L	9917451	9919646
chr3L	9940052	9942032
chr3L	9974868	9976293
chr3L	9991645	9992680
chr3L	10001315	10003690
chr3L	10015790	10018310
chr3L	10023985	10024975
chr3L	10061815	10062650
chr3L	10097465	10099380
chr3L	10099880	10100655
chr3L	10105330	10108955
chr3L	10111600	10114565
chr3L	10153938	10154598
chr3L	10168799	10172429
chr3L	10199432	10200807
chr3L	10241283	10241940
chr3L	10249541	10251026
chr3L	10271812	10272959
chr3L	10305905	10310796
chr3L	10328896	10333635
chr3L	10335271	10336871
chr3L	10362833	10363768
chr3L	10374431	10375541
chr3L	10443243	10446163
chr3L	10467491	10468546
chr3L	10501817	10506107
chr3L	10557917	10558747
chr3L	10559127	10560012
chr3L	10574414	10574914
chr3L	10581849	10582614
chr3L	10588174	10589434
chr3L	10663848	10666043
chr3L	10675943	10676723
chr3L	10689364	10692499
chr3L	10699984	10702904
chr3L	10711596	10719351
chr3L	10720381	10721981
chr3L	10728576	10729746
chr3L	10733816	10734641
chr3L	10736066	10739096
chr3L	10741241	10742106
chr3L	10758397	10758994
chr3L	10759709	10760434
chr3L	10769674	10770929
chr3L	10777590	10780335
chr3L	10789475	10791340
chr3L	10798385	10800355
chr3L	10821705	10824335
chr3L	10839515	10840505
chr3L	10847885	10853436
chr3L	10859436	10860151
chr3L	10875161	10875701
chr3L	10947424	10948589
chr3L	10951944	10952539
chr3L	10955344	10956944
chr3L	10963989	10965519
chr3L	10993458	10994293
chr3L	11130024	11130634
chr3L	11131564	11132509
chr3L	11132944	11133499
chr3L	11133709	11135689
chr3L	11135864	11136634
chr3L	11138284	11138824
chr3L	11140259	11142294
chr3L	11142629	11143394
chr3L	11144609	11145369
chr3L	11149829	11150321
chr3L	11178206	11178866
chr3L	11185031	11186901
chr3L	11201029	11201524
chr3L	11265718	11266318
chr3L	11283803	11285343
chr3L	11291228	11292548
chr3L	11295413	11297068
chr3L	11299318	11300698
chr3L	11310093	11312798
chr3L	11326925	11329081
chr3L	11339581	11341176
chr3L	11342056	11342821
chr3L	11364666	11365876
chr3L	11367241	11368886
chr3L	11380058	11381493
chr3L	11436269	11436759
chr3L	11525691	11527286
chr3L	11587351	11591307
chr3L	11669307	11673872
chr3L	11698292	11700987
chr3L	11707082	11709017
chr3L	11709892	11711702
chr3L	11714347	11714897
chr3L	11850967	11853327
chr3L	11883753	11885778
chr3L	11887153	11890188
chr3L	11906963	11908443
chr3L	12011134	12013269
chr3L	12025809	12026914
chr3L	12053705	12054575
chr3L	12170954	12172054
chr3L	12188399	12188944
chr3L	12195269	12195984
chr3L	12196149	12197144
chr3L	12210729	12212049
chr3L	12252142	12252632
chr3L	12269460	12270955
chr3L	12486882	12488472
chr3L	12684817	12686472
chr3L	12859230	12860330
chr3L	12901806	12902741
chr3L	12929855	12931605
chr3L	12937335	12939640
chr3L	12968840	12973800
chr3L	12992610	12994755
chr3L	12996730	12997775
chr3L	13092325	13093631
chr3L	13158975	13160240
chr3L	13192145	13193140
chr3L	13227567	13229877
chr3L	13244389	13246434
chr3L	13263416	13265506
chr3L	13275311	13276677
chr3L	13278387	13280197
chr3L	13329863	13330418
chr3L	13330583	13332498
chr3L	13339713	13340913
chr3L	13374633	13375133
chr3L	13413905	13414510
chr3L	13482927	13484252
chr3L	13542929	13546404
chr3L	13554149	13556134
chr3L	13563504	13564384
chr3L	13584617	13585507
chr3L	13652376	13652876
chr3L	13705794	13707049
chr3L	13716404	13718379
chr3L	13728289	13730764
chr3L	13754196	13757866
chr3L	13760891	13761826
chr3L	13873643	13874148
chr3L	13880464	13882279
chr3L	13887174	13888880
chr3L	13891410	13892785
chr3L	13938939	13939589
chr3L	13985184	13985909
chr3L	14079565	14083260
chr3L	14103110	14103820
chr3L	14381521	14383826
chr3L	14524469	14525894
chr3L	14676366	14678471
chr3L	14724769	14725324
chr3L	14749035	14751015
chr3L	14798256	14800511
chr3L	14808161	14809081
chr3L	14809756	14812616
chr3L	14830761	14833076
chr3L	14836046	14839236
chr3L	14849071	14854571
chr3L	14906225	14906820
chr3L	14934762	14935312
chr3L	15027334	15027934
chr3L	15028654	15029534
chr3L	15097020	15099055
chr3L	15241827	15242647
chr3L	15246064	15247379
chr3L	15362003	15364748
chr3L	15407764	15410134
chr3L	15426624	15430429
chr3L	15433994	15435534
chr3L	15436039	15437789
chr3L	15598616	15599721
chr3L	15609111	15609621
chr3L	15687873	15688423
chr3L	15832260	15833185
chr3L	15838795	15839740
chr3L	15847434	15848644
chr3L	15873994	15875479
chr3L	15881865	15883235
chr3L	15890385	15892375
chr3L	15902660	15906005
chr3L	15907055	15907710
chr3L	15908370	15909200
chr3L	15974986	15976456
chr3L	15977281	15977791
chr3L	16060566	16061266
chr3L	16136846	16141511
chr3L	16144601	16145526
chr3L	16159344	16159994
chr3L	16165329	16166219
chr3L	16174623	16176118
chr3L	16265041	16268126
chr3L	16272741	16273681
chr3L	16279066	16280836
chr3L	16282541	16283261
chr3L	16289021	16289586
chr3L	16303051	16303821
chr3L	16320826	16321756
chr3L	16331276	16333301
chr3L	16349251	16350406
chr3L	16403587	16404362
chr3L	16455069	16455891
chr3L	16481145	16482030
chr3L	16502050	16502865
chr3L	16523765	16524370
chr3L	16524710	16528170
chr3L	16635687	16636522
chr3L	16686796	16687346
chr3L	16687551	16690746
chr3L	16773194	16775829
chr3L	16783759	16784414
chr3L	16805196	16809721
chr3L	16812786	16813666
chr3L	16815041	16815991
chr3L	16825946	16827636
chr3L	16828696	16832709
chr3L	16895624	16896664
chr3L	16910084	16910579
chr3L	16972079	16972904
chr3L	16998804	17001174
chr3L	17069483	17070033
chr3L	17070518	17071618
chr3L	17089988	17090878
chr3L	17095058	17095938
chr3L	17113703	17114243
chr3L	17115068	17118208
chr3L	17126291	17126851
chr3L	17131246	17133391
chr3L	17134151	17135981
chr3L	17164733	17165458
chr3L	17165953	17166438
chr3L	17167648	17169848
chr3L	17202088	17202638
chr3L	17222319	17223924
chr3L	17250091	17251251
chr3L	17266262	17266922
chr3L	17272489	17275239
chr3L	17288430	17288980
chr3L	17297895	17298830
chr3L	17303400	17304105
chr3L	17307245	17311200
chr3L	17377210	17381165
chr3L	17381605	17385285
chr3L	17385840	17387760
chr3L	17393925	17394640
chr3L	17431380	17435290
chr3L	17522684	17523939
chr3L	17555839	17556449
chr3L	17557434	17557994
chr3L	17563879	17567169
chr3L	17600554	17601554
chr3L	17659738	17660953
chr3L	17661943	17665793
chr3L	17682898	17685258
chr3L	17686903	17690263
chr3L	17696363	17699998
chr3L	17703853	17705438
chr3L	17708408	17708963
chr3L	17766325	17766940
chr3L	17768260	17768745
chr3L	17842166	17843061
chr3L	17887328	17888038
chr3L	17890568	17891228
chr3L	17915153	17915813
chr3L	17930718	17931378
chr3L	17932038	17932543
chr3L	17955033	17957783
chr3L	17964222	17964762
chr3L	17965752	17966247
chr3L	18080550	18081035
chr3L	18133075	18134220
chr3L	18139060	18140435
chr3L	18141045	18143745
chr3L	18183996	18185316
chr3L	18376000	18376665
chr3L	18382280	18383050
chr3L	18539348	18541878
chr3L	18576539	18577309
chr3L	18602390	18603930
chr3L	18629162	18632462
chr3L	18649629	18650184
chr3L	18720516	18723706
chr3L	18730692	18732122
chr3L	18732957	18736247
chr3L	18764136	18765521
chr3L	18774421	18775036
chr3L	18776677	18779762
chr3L	18921501	18921986
chr3L	18981111	18983046
chr3L	18990086	18990676
chr3L	19004381	19007461
chr3L	19009226	19015221
chr3L	19117847	19119047
chr3L	19124937	19126042
chr3L	19216190	19217675
chr3L	19358200	19360730
chr3L	19407855	19410165
chr3L	19499603	19500208
chr3L	19501473	19504163
chr3L	19552458	19553933
chr3L	19557728	19558723
chr3L	19646225	19646720
chr3L	19686925	19687430
chr3L	19689286	19689946
chr3L	19696656	19698256
chr3L	19700731	19701236
chr3L	19711024	19711509
chr3L	19723949	19727244
chr3L	19755349	19758699
chr3L	19774713	19777843
chr3L	20042617	20047232
chr3L	20053222	20055817
chr3L	20169222	20171142
chr3L	20274599	20275434
chr3L	20405892	20410614
chr3L	20460279	20460779
chr3L	20536783	20537663
chr3L	20540851	20541966
chr3L	20548661	20550491
chr3L	20588602	20589087
chr3L	20590737	20591411
chr3L	20595306	20596356
chr3L	20609341	20610826
chr3L	20623466	20624191
chr3L	20639689	20640524
chr3L	20655649	20658389
chr3L	20665771	20666266
chr3L	20666541	20667861
chr3L	20702896	20703761
chr3L	20725827	20726377
chr3L	20843584	20845674
chr3L	20866134	20868384
chr3L	20869599	20871689
chr3L	20876409	20877244
chr3L	20879104	20882799
chr3L	21034209	21035369
chr3L	21076454	21077004
chr3L	21089260	21091350
chr3L	21098665	21099655
chr3L	21111370	21116328
chr3L	21287434	21288749
chr3L	21313834	21315639
chr3L	21349360	21350130
chr3L	21408259	21409972
chr3L	21640471	21641016
chr3L	21643616	21644206
chr3L	21647286	21647950
chr3L	21684030	21684915
chr3L	21691345	21693280
chr3L	21696735	21697945
chr3L	21707405	21708020
chr3L	21852063	21852713
chr3L	21901002	21906127
chr3L	22089597	22090262
chr3L	22113357	22118692
chr3L	22127282	22130027
chr3L	22160439	22164739
chr3L	22200984	22201744
chr3L	22204774	22207364
chr3L	22235690	22236350
chr3L	22245310	22246855
chr3L	22315770	22316420
[truncated: 1,724 more rows]

## Sheet: S5C
# Dichaete Unique Binding (3506 intervals)
chr2L	5501	6776
chr2L	29097	30092
chr2L	34052	34597
chr2L	42027	43507
chr2L	52649	53469
chr2L	75584	76629
chr2L	78494	90489
chr2L	94169	95109
chr2L	114954	116494
chr2L	155706	156971
chr2L	158676	159731
chr2L	162813	164728
chr2L	169243	172604
chr2L	176229	177269
chr2L	205539	207639
chr2L	250755	252020
chr2L	283430	284965
chr2L	288920	290410
chr2L	327706	328626
chr2L	372023	373893
chr2L	598241	598786
chr2L	600446	601051
chr2L	601821	602306
chr2L	603351	604231
chr2L	777491	779306
chr2L	1094338	1094998
chr2L	1128383	1129153
chr2L	1398267	1399212
chr2L	1405967	1406737
chr2L	1410752	1412677
chr2L	1419114	1420829
chr2L	1422139	1422974
chr2L	1430114	1430664
chr2L	1432104	1432594
chr2L	1443434	1444534
chr2L	1449539	1450134
chr2L	1484574	1486604
chr2L	1502879	1503484
chr2L	1516914	1517399
chr2L	1668703	1669698
chr2L	1953217	1953772
chr2L	2087417	2088142
chr2L	2151381	2152106
chr2L	2169201	2170911
chr2L	2195766	2196991
chr2L	2460274	2461034
chr2L	2579843	2580503
chr2L	2739665	2740335
chr2L	2753800	2754360
chr2L	2756330	2756880
chr2L	2885199	2885809
chr2L	2959674	2961104
chr2L	2961919	2962579
chr2L	2964229	2967089
chr2L	3072359	3072969
chr2L	3108716	3109826
chr2L	3110981	3112796
chr2L	3115036	3117141
chr2L	3120601	3121916
chr2L	3145736	3146991
chr2L	3172191	3174001
chr2L	3220761	3221366
chr2L	3226961	3229221
chr2L	3245226	3245886
chr2L	3246661	3247641
chr2L	3281466	3282511
chr2L	3288506	3289951
chr2L	3307649	3308309
chr2L	3346984	3348239
chr2L	3375578	3376783
chr2L	3386793	3388608
chr2L	3531121	3534026
chr2L	3581546	3582271
chr2L	3603560	3604380
chr2L	3608620	3609940
chr2L	3617575	3619015
chr2L	3711520	3712340
chr2L	3713165	3714330
chr2L	3720370	3720875
chr2L	3768385	3770090
chr2L	3799846	3800406
chr2L	3824001	3825046
chr2L	3832194	3834389
chr2L	3834769	3835704
chr2L	3835924	3837364
chr2L	3839344	3840114
chr2L	3840769	3841819
chr2L	3845989	3847479
chr2L	3862336	3862931
chr2L	3975292	3975957
chr2L	4010557	4011812
chr2L	4039864	4041574
chr2L	4041909	4044604
chr2L	4071884	4073084
chr2L	4073304	4074349
chr2L	4090409	4091904
chr2L	4121160	4121820
chr2L	4122810	4123465
chr2L	4226974	4227809
chr2L	4327302	4327902
chr2L	4428661	4429331
chr2L	4430086	4430586
chr2L	4441696	4442361
chr2L	4462926	4463856
chr2L	4494721	4495431
chr2L	4811952	4812512
chr2L	4845785	4846275
chr2L	5020193	5021833
chr2L	5086525	5090923
chr2L	5118863	5119463
chr2L	5150478	5151638
chr2L	5172489	5173194
chr2L	5289965	5292060
chr2L	5310865	5311575
chr2L	5397541	5398086
chr2L	5405624	5406399
chr2L	5411079	5413939
chr2L	5423222	5424872
chr2L	5452877	5454132
chr2L	5455132	5457169
chr2L	5458919	5459524
chr2L	5466784	5467504
chr2L	5472669	5474264
chr2L	5474934	5475649
chr2L	5478664	5479764
chr2L	5493899	5495229
chr2L	5519699	5520354
chr2L	5522939	5523599
chr2L	5687671	5688651
chr2L	5719893	5721048
chr2L	5836774	5837489
chr2L	5891009	5891559
chr2L	5892484	5893099
chr2L	5894684	5896619
chr2L	5905529	5906894
chr2L	5962013	5963213
chr2L	5967673	5969213
chr2L	5981043	5981593
chr2L	5999678	6000228
chr2L	6000838	6001823
chr2L	6018213	6018993
chr2L	6165171	6166766
chr2L	6179981	6181411
chr2L	6227605	6228100
chr2L	6235795	6236515
chr2L	6237290	6238270
chr2L	6242735	6243945
chr2L	6292615	6293330
chr2L	6408946	6410651
chr2L	6531416	6531916
chr2L	6556775	6557715
chr2L	6557940	6558430
chr2L	6592150	6592700
chr2L	6641803	6642473
chr2L	6744499	6744989
chr2L	6745704	6746689
chr2L	6747689	6748834
chr2L	6750154	6750814
chr2L	6751749	6753839
chr2L	6818144	6819409
chr2L	6847781	6848506
chr2L	6850581	6852466
chr2L	6920167	6920707
chr2L	6972032	6972522
chr2L	7071638	7073388
chr2L	7088028	7088688
chr2L	7103973	7104628
chr2L	7115253	7116188
chr2L	7116838	7117778
chr2L	7136648	7137133
chr2L	7158804	7160019
chr2L	7202485	7203640
chr2L	7210945	7212045
chr2L	7287844	7288394
chr2L	7300704	7301424
chr2L	7328104	7328764
chr2L	7329799	7330739
chr2L	7452943	7454923
chr2L	7455198	7456738
chr2L	7493534	7494644
chr2L	7503434	7504924
chr2L	7524070	7525005
chr2L	7525335	7526215
chr2L	7527030	7529120
chr2L	7535400	7536105
chr2L	7540845	7542935
chr2L	7570696	7574221
chr2L	7620141	7621076
chr2L	7628348	7632688
chr2L	7633408	7635603
chr2L	7639123	7639623
chr2L	7639833	7640443
chr2L	7665366	7666301
chr2L	7673106	7674481
chr2L	7675101	7676466
chr2L	7826999	7827934
chr2L	7843664	7844544
chr2L	7903889	7904384
chr2L	7920002	7920727
chr2L	7942442	7943157
chr2L	8052607	8053872
chr2L	8081272	8082362
chr2L	8144248	8144788
chr2L	8208700	8209580
chr2L	8209915	8210910
chr2L	8236318	8237133
chr2L	8237858	8238683
chr2L	8281628	8282353
chr2L	8287523	8288283
chr2L	8289668	8291148
chr2L	8303087	8303747
chr2L	8307587	8308477
chr2L	8311052	8311557
chr2L	8415124	8415834
chr2L	8509994	8510874
chr2L	8539314	8540349
chr2L	8544594	8548159
chr2L	8582541	8584746
chr2L	8593271	8594036
chr2L	8614986	8615711
chr2L	8714651	8715246
chr2L	8753317	8754747
chr2L	8760578	8762888
chr2L	8776473	8777018
chr2L	8812333	8813148
chr2L	8814753	8815358
chr2L	8820858	8821343
chr2L	8829978	8831198
chr2L	8832288	8833393
chr2L	8846323	8846918
chr2L	8862653	8863428
chr2L	8867653	8868313
chr2L	8943013	8943943
chr2L	8947128	8949558
chr2L	8954498	8954998
chr2L	8962693	8963308
chr2L	8964343	8965993
chr2L	8969793	8970783
chr2L	8976498	8978038
chr2L	9087165	9089140
chr2L	9152068	9154043
chr2L	9166248	9166913
chr2L	9186157	9186707
chr2L	9203001	9203976
chr2L	9455602	9456932
chr2L	9520846	9521396
chr2L	9529741	9530416
chr2L	9577771	9578868
chr2L	9582708	9583928
chr2L	9586778	9587385
chr2L	9587890	9589760
chr2L	9606090	9606745
chr2L	9712795	9713565
chr2L	9722299	9722914
chr2L	9773736	9774226
chr2L	9777461	9778506
chr2L	9970579	9971174
chr2L	9996582	9997417
chr2L	9999997	10000607
chr2L	10002137	10004062
chr2L	10008902	10009517
chr2L	10121929	10123754
chr2L	10143501	10144541
chr2L	10145136	10147017
chr2L	10171154	10171879
chr2L	10181724	10182819
chr2L	10191614	10192339
chr2L	10197454	10198269
chr2L	10204099	10204989
chr2L	10206959	10207574
chr2L	10221809	10222314
chr2L	10230179	10230719
chr2L	10231224	10233524
chr2L	10239199	10240464
chr2L	10260364	10261474
chr2L	10268294	10268949
chr2L	10290999	10294084
chr2L	10295454	10296119
chr2L	10297167	10300572
chr2L	10339628	10340223
chr2L	10362553	10363048
chr2L	10381643	10383068
chr2L	10406113	10406948
chr2L	10422284	10422834
chr2L	10456164	10457484
chr2L	10465414	10466064
chr2L	10573367	10573982
chr2L	10609843	10611218
chr2L	10621053	10621663
chr2L	10986320	10987300
chr2L	11129969	11130574
chr2L	11172329	11172879
chr2L	11339471	11341456
chr2L	11363616	11364111
chr2L	11376161	11376986
chr2L	11414876	11417191
chr2L	11432356	11432916
chr2L	11442491	11443481
chr2L	11445176	11446891
chr2L	11447651	11448746
chr2L	11454246	11454756
chr2L	11455911	11456556
chr2L	11459966	11460586
chr2L	11794043	11794973
chr2L	11988634	11989454
chr2L	12082140	12082625
chr2L	12093140	12094010
chr2L	12152363	12153958
chr2L	12154678	12156158
chr2L	12172165	12172775
chr2L	12197310	12199015
chr2L	12362413	12363838
chr2L	12373243	12375063
chr2L	12375663	12376433
chr2L	12387168	12388973
chr2L	12400419	12400974
chr2L	12433852	12434572
chr2L	12452838	12453323
chr2L	12456138	12456733
chr2L	12512507	12513612
chr2L	12520537	12521027
chr2L	12577086	12577621
chr2L	12587854	12590824
chr2L	12613714	12614584
chr2L	12658429	12659254
chr2L	12662104	12662609
chr2L	12662829	12663819
chr2L	12668439	12668989
chr2L	12679924	12681529
chr2L	12875186	12875726
chr2L	13040723	13041228
chr2L	13057773	13058388
chr2L	13104468	13105578
chr2L	13111728	13112838
chr2L	13115368	13116623
chr2L	13257652	13260612
chr2L	13263802	13264297
chr2L	13387062	13387617
chr2L	13580877	13581381
chr2L	13583686	13587536
chr2L	13595621	13597981
chr2L	13640566	13642271
chr2L	13687315	13689120
chr2L	13723828	13724933
chr2L	13736813	13740277
chr2L	13806827	13807642
chr2L	13841357	13842797
chr2L	13871067	13871777
chr2L	13872322	13873257
chr2L	13877887	13878657
chr2L	13886357	13887512
chr2L	14080839	14082159
chr2L	14211507	14213162
chr2L	14229001	14229616
chr2L	14230271	14233796
chr2L	14234276	14235816
chr2L	14239666	14241371
chr2L	14242966	14244786
chr2L	14247811	14248361
chr2L	14252206	14254626
chr2L	14260401	14264536
chr2L	14265026	14268776
chr2L	14309639	14310464
chr2L	14377444	14378274
chr2L	14381024	14382450
chr2L	14434050	14435255
chr2L	14451805	14452575
chr2L	14453850	14454665
chr2L	14454940	14456105
chr2L	14463740	14464620
chr2L	14481007	14481507
chr2L	14543321	14545202
chr2L	14548107	14548772
chr2L	14557187	14557957
chr2L	14566102	14568677
chr2L	14583592	14584297
chr2L	14585182	14585787
chr2L	14587827	14588367
chr2L	14670496	14672076
chr2L	14681606	14682541
chr2L	14686550	14687810
chr2L	14793142	14793902
chr2L	14907319	14908034
chr2L	15104322	15105477
chr2L	15107352	15107842
chr2L	15168741	15170651
chr2L	15256287	15257177
chr2L	15322295	15322850
chr2L	15332410	15333510
chr2L	15453960	15455940
chr2L	15471350	15472005
chr2L	15487237	15489872
chr2L	15499992	15501037
chr2L	15627051	15627591
chr2L	15734787	15735942
chr2L	15739467	15740067
chr2L	15819057	15819827
chr2L	15899909	15900404
chr2L	15905124	15906229
chr2L	15997589	15998244
chr2L	16017774	16018379
chr2L	16080186	16082551
chr2L	16168419	16170234
chr2L	16187064	16188274
chr2L	16209876	16210661
chr2L	16223354	16224134
chr2L	16230889	16231989
chr2L	16232704	16233814
chr2L	16239194	16239854
chr2L	16241779	16242389
chr2L	16261700	16262350
chr2L	16263565	16264442
chr2L	16297997	16298657
chr2L	16299812	16300582
chr2L	16302277	16303167
chr2L	16307007	16307567
chr2L	16329183	16330713
chr2L	16335333	16336278
chr2L	16353923	16354758
chr2L	16356343	16358773
chr2L	16362129	16362944
chr2L	16405079	16405569
chr2L	16408099	16409094
chr2L	16411184	16412124
chr2L	16421024	16422464
chr2L	16428999	16431369
chr2L	16453090	16453640
chr2L	16455125	16455785
chr2L	16460405	16462560
chr2L	16479163	16479720
chr2L	16490055	16490765
chr2L	16536414	16538234
chr2L	16552590	16553630
chr2L	16597407	16598947
chr2L	16683055	16683705
chr2L	16684750	16685795
chr2L	16688435	16690755
chr2L	16729026	16729521
chr2L	16764452	16765992
chr2L	16768302	16769557
chr2L	16771217	16773572
chr2L	16775332	16777037
chr2L	16777812	16778412
chr2L	16779247	16780127
chr2L	16836657	16837702
chr2L	16838262	16838862
chr2L	16840407	16841397
chr2L	16851507	16852112
chr2L	16853057	16854257
chr2L	16869887	16870987
chr2L	16873792	16876652
chr2L	17113913	17114528
chr2L	17222321	17223966
chr2L	17226071	17227706
chr2L	17232547	17234312
chr2L	17238322	17240907
chr2L	17244047	17244702
chr2L	17246091	17246856
chr2L	17254506	17256258
chr2L	17257968	17260003
chr2L	17313961	17316161
chr2L	17359928	17361248
chr2L	17362743	17363338
chr2L	17367913	17369394
chr2L	17384074	17385069
chr2L	17393864	17394584
chr2L	17397549	17399374
chr2L	17404154	17404709
chr2L	17445792	17447327
chr2L	17474777	17475657
chr2L	17514597	17515257
chr2L	17603690	17604300
chr2L	17607600	17608640
chr2L	17621178	17622828
chr2L	17625138	17625863
chr2L	17648843	17649501
chr2L	17697419	17699674
chr2L	17733937	17734432
chr2L	17734917	17738442
chr2L	17747962	17748622
chr2L	17759728	17760889
chr2L	17764069	17765344
chr2L	17766104	17766654
chr2L	17799659	17800819
chr2L	18016080	18016745
chr2L	18030995	18031760
chr2L	18117387	18118767
chr2L	18175252	18177347
chr2L	18177557	18178117
chr2L	18180922	18181802
chr2L	18191637	18192145
chr2L	18297636	18298296
chr2L	18323141	18324036
chr2L	18359056	18360441
chr2L	18370828	18371498
chr2L	18387551	18388326
chr2L	18389196	18389701
chr2L	18398282	18400147
chr2L	18441076	18441571
chr2L	18486109	18487549
chr2L	18554759	18555629
chr2L	18560094	18560644
chr2L	18571413	18571913
chr2L	18573948	18574833
chr2L	18597215	18597985
chr2L	18604855	18605405
chr2L	18612170	18612895
chr2L	18620475	18621025
chr2L	18654965	18655730
chr2L	18688521	18690001
chr2L	18708636	18709131
chr2L	18716231	18718706
chr2L	18730535	18731200
chr2L	18736145	18738125
chr2L	18785593	18786138
chr2L	18787628	18790268
chr2L	18799565	18800170
chr2L	18800770	18801315
chr2L	18805340	18805830
chr2L	18815395	18816055
chr2L	18892670	18893780
chr2L	18902027	18902842
chr2L	18928533	18929628
chr2L	18948446	18949106
chr2L	18976706	18977216
chr2L	18986721	18987886
chr2L	18995526	18996081
chr2L	19036056	19036876
chr2L	19070331	19070986
chr2L	19133240	19133965
chr2L	19140940	19142590
chr2L	19200505	19201340
chr2L	19335638	19336253
chr2L	19337628	19338453
chr2L	19342073	19343838
chr2L	19366339	19367164
chr2L	19396089	19397524
chr2L	19401539	19402189
chr2L	19408349	19409284
chr2L	19478592	19479352
chr2L	19525277	19527977
chr2L	19577152	19577857
chr2L	19611088	19611848
chr2L	19641385	19642705
chr2L	19764644	19765134
chr2L	19795216	19796221
chr2L	19810631	19811221
chr2L	19811456	19812336
chr2L	19912545	19913810
chr2L	19935466	19936131
chr2L	19975836	19977046
chr2L	19991076	19991626
chr2L	19993231	19994221
chr2L	20055376	20056411
chr2L	20060812	20061592
chr2L	20120267	20121312
chr2L	20135123	20136118
chr2L	20203097	20203812
chr2L	20418973	20419853
chr2L	20468259	20469849
chr2L	20474474	20475844
chr2L	20482554	20483544
chr2L	20485034	20486354
chr2L	20486844	20488009
chr2L	20490419	20491474
chr2L	20668519	20669014
chr2L	20759095	20760695
chr2L	20769060	20770265
chr2L	20771965	20772630
chr2L	20773120	20774890
chr2L	20777475	20779565
chr2L	20860965	20861565
chr2L	20886155	20886810
chr2L	20890995	20891540
chr2L	20899288	20900123
chr2L	20916778	20918153
chr2L	20927008	20927503
chr2L	20967994	20968649
chr2L	21030029	21031134
chr2L	21052079	21053069
chr2L	21106154	21107029
chr2L	21109614	21110379
chr2L	21133049	21133534
chr2L	21148444	21149874
chr2L	21156589	21157084
chr2L	21250684	21251189
chr2L	21297555	21298215
chr2L	21557694	21559899
chr2L	21573045	21573875
chr2L	21621110	21622155
chr2L	21681720	21682445
chr2L	21691025	21691840
chr2L	21720824	21721924
chr2L	21752612	21753717
chr2L	21755087	21755692
chr2L	21755922	21756572
chr2L	21769782	21770542
chr2L	21778407	21779672
chr2L	21798922	21800962
chr2L	21801677	21802607
chr2L	21803817	21804422
chr2L	21809102	21809602
chr2L	21810582	21813607
chr2L	21819002	21819502
chr2L	21825882	21827412
chr2L	21836932	21838417
chr2L	21840227	21841167
chr2L	21849367	21850017
chr2L	21857887	21859047
chr2L	21869877	21871357
chr2L	21877857	21880992
chr2L	21885492	21886437
chr2L	21893747	21894357
chr2L	21897487	21898702
chr2L	21899907	21901827
chr2L	21902597	21903707
chr2L	21909747	21912177
chr2L	21912552	21914862
chr2L	21929327	21929832
chr2L	21944507	21945502
chr2L	21951602	21953477
chr2L	21956937	21957487
chr2L	21965572	21966077
chr2L	21967937	21968442
chr2L	21974757	21976417
chr2L	21979212	21979877
chr2L	21990877	21993577
chr2L	21994392	21995557
chr2L	21995777	21997477
chr2L	21999617	22001487
chr2L	22013917	22015792
chr2L	22017107	22017612
chr2L	22025962	22026732
chr2L	22032567	22033607
chr2L	22035102	22036907
chr2L	22045882	22046597
chr2L	22064142	22064967
chr2L	22071184	22071669
chr2L	22074204	22074979
chr2L	22084659	22085699
chr2L	22093501	22094436
chr2L	22100721	22102426
chr2L	22129803	22131568
chr2L	22185463	22187443
chr2L	22215283	22215988
chr2L	22247625	22249155
chr2L	22307839	22310484
chr2L	22429772	22432412
chr2L	22432962	22433577
chr2L	22450408	22451068
chr2L	22458318	22459473
chr2L	22461133	22462783
chr2L	22463378	22464093
chr2L	22737179	22739644
chr2L	22873842	22874612
chr2L	22902507	22904157
chr2L	22920262	22921312
chr2LHet	168363	169623
chr2R	130473	131573
chr2R	358162	358822
chr2R	403658	406898
chr2R	480986	484066
chr2R	486366	487466
chr2R	506551	507391
chr2R	515021	516076
chr2R	536916	537576
chr2R	559577	560562
chr2R	631138	633163
chr2R	634653	636573
chr2R	675952	677217
chr2R	713694	715564
chr2R	976361	978296
chr2R	1008221	1008821
chr2R	1009926	1012674
chr2R	1014929	1015589
chr2R	1036159	1036984
chr2R	1057659	1058154
chr2R	1161281	1162101
chr2R	1191419	1192414
chr2R	1228276	1228771
chr2R	1240044	1242464
chr2R	1250154	1250979
chr2R	1303006	1303501
chr2R	1539616	1541171
chr2R	1549463	1550733
chr2R	1555193	1556563
chr2R	1557768	1560133
chr2R	1560583	1562168
chr2R	1592481	1594796
chr2R	1596996	1598081
chr2R	1606834	1612061
chr2R	1615956	1616791
chr2R	1617056	1618161
chr2R	1620471	1621361
chr2R	1625691	1627626
chr2R	1631536	1632251
chr2R	1633996	1635111
chr2R	1653466	1654301
chr2R	1673830	1675255
chr2R	1675420	1676410
chr2R	1679275	1680755
chr2R	1685150	1685710
chr2R	1767934	1768639
chr2R	1826890	1827495
chr2R	1840700	1841625
chr2R	1854780	1855375
chr2R	1870995	1871500
chr2R	1892555	1893105
chr2R	1893325	1894595
chr2R	1902960	1903840
chr2R	1908015	1908670
chr2R	1920495	1922255
chr2R	1929020	1929900
chr2R	1976105	1977375
chr2R	1992434	1993324
chr2R	1997494	1998549
chr2R	2007009	2008109
chr2R	2015429	2016809
chr2R	2023234	2024449
chr2R	2025874	2026594
chr2R	2033966	2035346
chr2R	2040956	2042331
chr2R	2042976	2044801
chr2R	2053155	2054430
chr2R	2055035	2055916
chr2R	2058491	2058981
chr2R	2073346	2074001
chr2R	2086211	2087586
chr2R	2088356	2089576
chr2R	2106513	2107053
chr2R	2110418	2111463
chr2R	2115968	2116848
chr2R	2134722	2136533
chr2R	2228502	2229377
chr2R	2403778	2405813
chr2R	2409563	2413348
chr2R	2481506	2482101
chr2R	2496026	2496841
chr2R	2543599	2544634
chr2R	2556189	2556789
chr2R	2614269	2615429
chr2R	2618939	2619824
chr2R	2622294	2622854
chr2R	2624714	2625544
chr2R	2719207	2720577
chr2R	2736427	2736917
chr2R	2751712	2752432
chr2R	2780087	2781197
chr2R	2832842	2833832
chr2R	2901425	2902025
chr2R	2969783	2970283
chr2R	2986338	2987613
chr2R	3243526	3244026
chr2R	3262328	3263433
chr2R	3305173	3305668
chr2R	3312488	3314423
chr2R	3320188	3320913
chr2R	3367378	3369040
chr2R	3441360	3441855
chr2R	3485800	3486735
chr2R	3610972	3612072
chr2R	3613952	3614667
chr2R	3663007	3663672
chr2R	3693588	3694473
chr2R	3711193	3712448
chr2R	3754918	3755408
chr2R	3812560	3813925
chr2R	3827840	3828835
chr2R	3849520	3850345
chr2R	3861345	3862270
chr2R	3939266	3940101
chr2R	3954886	3955446
chr2R	4056970	4057690
chr2R	4060325	4061645
chr2R	4079085	4079850
chr2R	4115005	4115710
chr2R	4126930	4128425
chr2R	4129515	4130185
chr2R	4154815	4155870
chr2R	4191940	4192555
chr2R	4224841	4226146
chr2R	4502303	4503298
chr2R	4521003	4521553
chr2R	4522213	4523318
chr2R	4573043	4575018
chr2R	4749254	4752554
chr2R	4965084	4966289
chr2R	4973104	4973769
chr2R	4974379	4974864
chr2R	4982354	4984334
chr2R	5003254	5004019
chr2R	5053019	5054064
chr2R	5099334	5100209
chr2R	5100714	5101594
chr2R	5124189	5125409
chr2R	5139814	5140584
chr2R	5153229	5154229
chr2R	5163194	5164069
chr2R	5189694	5190524
chr2R	5193379	5194039
chr2R	5286834	5288922
chr2R	5290737	5291287
chr2R	5293977	5295077
chr2R	5298492	5299417
chr2R	5302937	5303597
chr2R	5317017	5317682
chr2R	5474373	5475033
chr2R	5478113	5478718
chr2R	5481468	5481968
chr2R	5568042	5569037
chr2R	5582514	5583390
chr2R	5602415	5603910
chr2R	5609455	5610995
chr2R	5628933	5629418
chr2R	5629693	5631733
chr2R	5634928	5636903
chr2R	5700818	5701303
chr2R	5733753	5734478
chr2R	5750538	5751363
chr2R	5755753	5757458
chr2R	5759063	5759663
chr2R	5760983	5762413
chr2R	5801744	5802394
chr2R	5808289	5809984
chr2R	5810314	5812359
chr2R	5813009	5813559
chr2R	5815379	5816864
chr2R	5820599	5821379
chr2R	5821974	5824119
chr2R	5827584	5828299
chr2R	5832594	5835679
chr2R	5839304	5840134
chr2R	5846954	5847604
chr2R	5853544	5855359
chr2R	5855799	5856624
chr2R	5870429	5871374
chr2R	5872474	5873244
chr2R	5876369	5877639
chr2R	5920644	5921254
chr2R	5962729	5963224
chr2R	5983179	5984169
chr2R	5989614	5990609
chr2R	5995829	5996434
chr2R	6038840	6040105
chr2R	6048696	6049946
chr2R	6056725	6057760
chr2R	6078780	6079380
chr2R	6098735	6099454
chr2R	6118159	6119579
chr2R	6126244	6128004
chr2R	6165459	6166054
chr2R	6172764	6173654
chr2R	6202689	6203629
chr2R	6309999	6310599
chr2R	6335686	6336451
chr2R	6374391	6375656
chr2R	6382381	6383866
chr2R	6390903	6392108
chr2R	6424290	6424830
chr2R	6428622	6429787
chr2R	6486982	6489133
chr2R	6663980	6664465
chr2R	6671120	6671670
chr2R	6736897	6738492
chr2R	6745928	6746583
chr2R	6748788	6750273
chr2R	6752358	6753793
chr2R	6920992	6921762
chr2R	6922687	6924347
chr2R	6990287	6991832
chr2R	7014591	7015156
chr2R	7054192	7057227
chr2R	7161833	7162438
chr2R	7183938	7184653
chr2R	7283223	7284203
chr2R	7289208	7292348
chr2R	7311713	7312428
chr2R	7320833	7321558
chr2R	7337388	7338113
chr2R	7355653	7356148
chr2R	7458172	7459222
chr2R	7462627	7463512
chr2R	7490675	7491450
chr2R	7534239	7535389
chr2R	7538864	7539744
chr2R	7539954	7543204
chr2R	7584349	7585494
chr2R	7597319	7597824
chr2R	7661397	7663372
chr2R	7681307	7682187
chr2R	7684607	7685272
chr2R	7728121	7728721
chr2R	7872928	7873868
chr2R	7904393	7905273
chr2R	7905658	7906473
chr2R	7914503	7916373
chr2R	7965003	7965883
chr2R	8059987	8060747
chr2R	8062187	8063057
chr2R	8065807	8067732
chr2R	8209797	8210742
chr2R	8229217	8229927
chr2R	8255997	8256502
chr2R	8261172	8263927
chr2R	8323870	8324695
chr2R	8349950	8350940
chr2R	8355724	8356374
chr2R	8393606	8395751
chr2R	8418536	8419291
chr2R	8431295	8431895
chr2R	8480240	8480845
chr2R	8495255	8496245
chr2R	8510045	8511315
chr2R	8519780	8521275
chr2R	8617960	8618515
chr2R	8628955	8629615
chr2R	8723828	8724873
chr2R	8787634	8788294
chr2R	8802269	8802979
chr2R	8840490	8841375
chr2R	8856828	8857818
chr2R	8866223	8866723
chr2R	8869533	8870853
chr2R	8877223	8877838
chr2R	8881513	8883393
chr2R	8897688	8898563
chr2R	8912318	8913963
chr2R	8914458	8915173
chr2R	8920893	8922168
chr2R	8923368	8924038
chr2R	8930578	8931343
chr2R	9019904	9020884
chr2R	9039204	9040364
chr2R	9085726	9086496
chr2R	9101841	9102461
chr2R	9103051	9103891
chr2R	9128076	9128696
chr2R	9131161	9131931
chr2R	9134856	9136666
chr2R	9139186	9139861
chr2R	9149431	9150076
chr2R	9170098	9171038
chr2R	9176814	9177689
chr2R	9266073	9267018
chr2R	9362707	9363542
chr2R	9372062	9372882
chr2R	9375697	9376797
chr2R	9382232	9382947
chr2R	9402262	9402867
chr2R	9433056	9434096
chr2R	9439596	9440641
chr2R	9459956	9460896
chr2R	9499603	9500323
chr2R	9696945	9697445
chr2R	9838787	9839567
chr2R	9878179	9878939
chr2R	9961601	9962331
chr2R	9963746	9964971
chr2R	10018262	10018757
chr2R	10051750	10052305
chr2R	10063795	10064410
chr2R	10097190	10098445
chr2R	10142882	10144202
chr2R	10151522	10152077
chr2R	10180392	10182712
chr2R	10194702	10195252
chr2R	10223567	10224617
chr2R	10321417	10322787
chr2R	10326372	10326867
chr2R	10366469	10368834
chr2R	10500558	10501263
chr2R	10508028	10508578
chr2R	10605267	10605987
chr2R	10644604	10645919
chr2R	10655704	10658074
chr2R	10664839	10665554
chr2R	10684633	10685518
chr2R	10730503	10731223
chr2R	10762293	10762853
chr2R	10771268	10772693
chr2R	10896547	10897657
chr2R	10901947	10902492
chr2R	10943912	10944452
chr2R	10982733	10983728
chr2R	11158845	11162090
chr2R	11171285	11171945
chr2R	11200600	11201855
chr2R	11226770	11227435
chr2R	11580211	11580746
chr2R	11586523	11587518
chr2R	11588123	11589223
chr2R	11639380	11640435
chr2R	11682610	11683225
chr2R	11688055	11689165
chr2R	11968551	11969831
chr2R	11997487	11998592
chr2R	12010627	12011452
chr2R	12067839	12068499
chr2R	12073389	12074714
chr2R	12083624	12084224
chr2R	12291181	12292061
chr2R	12404979	12406359
chr2R	12412569	12413184
chr2R	12415980	12416540
chr2R	12441005	12442225
chr2R	12444250	12445075
chr2R	12458230	12458990
chr2R	12567403	12567953
chr2R	12701494	12704287
chr2R	12754843	12755768
chr2R	12835530	12836070
chr2R	12853680	12854990
chr2R	12906480	12907020
chr2R	12907185	12908010
chr2R	12989187	12990342
chr2R	13094897	13095942
chr2R	13147709	13149074
chr2R	13161339	13164748
chr2R	13183012	13184332
chr2R	13254180	13255010
chr2R	13263754	13264364
chr2R	13301369	13301864
chr2R	13307039	13307539
chr2R	13314854	13315834
chr2R	13347407	13347907
chr2R	13361372	13361872
chr2R	13363962	13364457
chr2R	13372649	13373424
chr2R	13410279	13410769
chr2R	13468734	13469394
chr2R	13526649	13528134
chr2R	13542598	13543368
chr2R	13570493	13571033
chr2R	13579183	13579668
chr2R	13586168	13587093
chr2R	13587478	13591833
chr2R	13643578	13644678
chr2R	13645723	13646218
chr2R	13686489	13687589
chr2R	13752868	13756828
chr2R	13757043	13758693
chr2R	14022038	14022528
chr2R	14022803	14023418
chr2R	14068409	14068894
chr2R	14184061	14185606
chr2R	14307386	14308536
chr2R	14384592	14385972
chr2R	14400272	14400817
chr2R	14450550	14452750
chr2R	14502629	14503129
chr2R	14550371	14550981
chr2R	14552516	14554596
chr2R	14563078	14563733
chr2R	14567028	14568408
chr2R	14836420	14837420
chr2R	14876579	14878174
chr2R	14882354	14884434
chr2R	14889339	14889999
chr2R	14917545	14918755
chr2R	14980681	14981566
chr2R	15029086	15030306
chr2R	15034871	15035406
chr2R	15062741	15063786
chr2R	15093874	15094424
chr2R	15094599	15095799
chr2R	15138757	15141447
chr2R	15182651	15183193
chr2R	15199363	15199858
chr2R	15255417	15257057
chr2R	15261017	15261787
chr2R	15265972	15267292
chr2R	15268012	15269222
chr2R	15270697	15272407
chr2R	15338456	15339791
chr2R	15345121	15345621
chr2R	15369971	15370536
chr2R	15379171	15379871
chr2R	15391311	15393676
chr2R	15436360	15439712
chr2R	15449508	15451658
chr2R	15489160	15490875
chr2R	15504835	15505880
chr2R	15563737	15564462
chr2R	15576502	15577657
chr2R	15600377	15601142
chr2R	15655978	15657408
chr2R	15671103	15673303
chr2R	15682263	15683143
chr2R	15702735	15704105
chr2R	15725001	15725561
chr2R	15760256	15760756
chr2R	15786376	15786931
chr2R	15794526	15796221
chr2R	15833952	15834997
chr2R	15891157	15891987
chr2R	15896377	15897597
chr2R	15920632	15921127
chr2R	15922842	15923722
chr2R	15929707	15930762
chr2R	15936692	15937297
chr2R	15963213	15963753
chr2R	15967338	15968328
chr2R	15976963	15977458
chr2R	15978498	15981523
chr2R	15990383	15991803
chr2R	16065393	16066768
chr2R	16214388	16215818
chr2R	16323563	16324168
chr2R	16361732	16363162
chr2R	16417337	16418337
chr2R	16793769	16794374
chr2R	16796564	16797609
chr2R	16829342	16830012
chr2R	16896882	16897662
chr2R	16909707	16910807
chr2R	16934787	16935277
chr2R	16956832	16957382
chr2R	16961012	16962777
chr2R	16965247	16965747
chr2R	17055942	17056612
chr2R	17081353	17082233
chr2R	17147694	17148294
chr2R	17150049	17151544
chr2R	17152084	17152699
chr2R	17159961	17161161
chr2R	17168032	17170242
chr2R	17172112	17173312
chr2R	17209897	17210392
chr2R	17250697	17251257
chr2R	17349264	17351679
chr2R	17385174	17386064
chr2R	17390949	17391829
chr2R	17406634	17407404
chr2R	17427357	17427962
chr2R	17512071	17512621
chr2R	17531361	17532631
chr2R	17552604	17553584
chr2R	17595825	17596485
chr2R	17603030	17604525
chr2R	17607155	17608320
chr2R	17757632	17758192
chr2R	17762097	17762912
chr2R	17823140	17823635
chr2R	18033854	18034624
chr2R	18199504	18201109
chr2R	18224099	18225029
chr2R	18272110	18272660
chr2R	18274090	18275135
chr2R	18296200	18298063
chr2R	18382170	18382665
chr2R	18397950	18398995
chr2R	18431218	18432208
chr2R	18444924	18446624
chr2R	18482919	18483919
chr2R	18534844	18535509
chr2R	18538799	18540019
chr2R	18543044	18543534
chr2R	18579944	18580939
chr2R	18693466	18694281
chr2R	18719926	18720636
chr2R	18773646	18774251
chr2R	18932719	18933319
chr2R	18975944	18976829
chr2R	18979294	18980119
chr2R	18988974	18989699
chr2R	19075604	19076599
chr2R	19087434	19088089
chr2R	19516320	19516865
chr2R	19533856	19535186
chr2R	19622085	19622850
chr2R	19634025	19634840
chr2R	19742430	19743310
chr2R	19756340	19757060
chr2R	19769920	19770475
chr2R	19782185	19782690
chr2R	19784120	19784605
chr2R	19820791	19822781
chr2R	19934491	19936566
chr2R	19949821	19950431
chr2R	19955776	19956706
chr2R	19973911	19975026
chr2R	20135624	20137099
chr2R	20157069	20157844
chr2R	20158834	20159374
chr2R	20160319	20161189
chr2R	20172689	20174004
chr2R	20180499	20181209
chr2R	20185289	20186004
chr2R	20407762	20408247
chr2R	20509617	20510437
chr2R	20555987	20556857
chr2R	20886088	20886648
chr2R	20930538	20932078
chr2R	20951978	20952588
chr2R	20965238	20967058
chr2R	20970293	20971723
chr2R	20984543	20985748
chr2R	21062253	21063188
chr2R	21074683	21075233
chr2R	21077873	21079413
chr2R	21083593	21085583
chr2R	21090039	21090579
chr2R	21094989	21095539
chr2R	21096194	21098664
chr2R	21101534	21105924
chr2R	21106859	21109114
chr2R	21116373	21120288
chr2R	21134308	21137383
chr2R	21138428	21140848
chr2R	21141518	21142343
chr2RHet	93281	94051
chr2RHet	198112	198832
chr2RHet	203175	203680
chr2RHet	489069	489784
chr2RHet	491374	493354
chr2RHet	493519	494244
chr2RHet	495124	495619
chr2RHet	496489	497374
chr2RHet	497819	500124
chr2RHet	567396	567986
chr2RHet	869621	870211
chr2RHet	1264355	1266165
chr2RHet	1566681	1567891
chr2RHet	1596596	1597486
chr2RHet	2287850	2288445
chr2RHet	2292898	2293503
chr2RHet	2774918	2776623
chr2RHet	2899766	2900441
chr2RHet	3178013	3178958
chr2RHet	3198529	3199299
chr3L	21896	22786
chr3L	29591	30596
chr3L	33456	34101
chr3L	42531	43781
chr3L	44881	45376
chr3L	47201	47861
chr3L	52316	53141
chr3L	56766	58031
chr3L	59016	59786
chr3L	61776	62496
chr3L	63641	66621
chr3L	67391	69026
chr3L	71996	72561
chr3L	78436	81246
chr3L	92516	93186
chr3L	99111	99891
chr3L	154608	156868
chr3L	162753	164898
chr3L	257248	258733
chr3L	294043	295138
chr3L	320608	321318
chr3L	322038	322963
chr3L	328528	329568
chr3L	347668	348263
chr3L	416253	417068
chr3L	458818	459306
chr3L	459966	460586
chr3L	488898	489398
chr3L	585876	586796
chr3L	611228	611938
chr3L	689604	690259
chr3L	740204	742184
chr3L	808504	809119
chr3L	821209	821979
chr3L	837654	838204
chr3L	1014869	1016074
chr3L	1084230	1085485
chr3L	1086583	1087748
chr3L	1116618	1117283
chr3L	1128938	1129433
chr3L	1174526	1175626
chr3L	1198566	1199116
chr3L	1245536	1246466
chr3L	1246646	1247621
chr3L	1313524	1314234
chr3L	1342829	1343929
chr3L	1356314	1356964
chr3L	1363234	1364014
chr3L	1364939	1365654
chr3L	1431501	1432091
chr3L	1478298	1478903
chr3L	1602437	1603637
chr3L	1612932	1613537
chr3L	1688735	1689780
chr3L	1690055	1691813
chr3L	1692748	1693343
chr3L	1842613	1843333
chr3L	2005302	2006572
chr3L	2039018	2039578
chr3L	2055033	2056463
chr3L	2058213	2059478
chr3L	2060138	2061513
chr3L	2061848	2063498
chr3L	2069718	2070258
chr3L	2077253	2079278
chr3L	2084733	2085283
chr3L	2088418	2088903
chr3L	2113487	2114432
chr3L	2169264	2170139
chr3L	2174054	2175039
chr3L	2428368	2428978
chr3L	2470120	2471375
chr3L	2485620	2486280
chr3L	2498830	2499320
chr3L	2527316	2529961
chr3L	2543491	2544851
chr3L	2554156	2554821
chr3L	2586611	2587151
chr3L	2631267	2631922
chr3L	2738068	2740268
chr3L	2741648	2746318
chr3L	2903232	2904607
chr3L	2917267	2917917
chr3L	2927272	2927872
chr3L	3002465	3003510
chr3L	3035515	3036180
chr3L	3043540	3044205
chr3L	3177750	3178400
chr3L	3192655	3193315
chr3L	3206675	3207175
chr3L	3315911	3316721
chr3L	3318981	3320296
chr3L	3336976	3337571
chr3L	3348471	3349286
chr3L	3349681	3350446
chr3L	3442906	3443566
chr3L	3444776	3445366
chr3L	3446426	3448131
chr3L	3483601	3484871
chr3L	3514942	3517257
chr3L	3538873	3539923
chr3L	3732806	3733521
chr3L	3753653	3754798
chr3L	3759693	3760363
chr3L	3771088	3772131
chr3L	3810025	3810570
chr3L	3811015	3812120
chr3L	3840446	3841751
chr3L	3870192	3870907
chr3L	3872557	3874372
chr3L	3876407	3880262
chr3L	3880647	3881682
chr3L	3901769	3902919
chr3L	3920139	3924369
chr3L	3955109	3955604
chr3L	4014787	4016652
chr3L	4018742	4020227
chr3L	4152730	4153280
chr3L	4158885	4160430
chr3L	4168630	4169450
chr3L	4170990	4172310
chr3L	4319155	4319650
chr3L	4376631	4377246
chr3L	4548560	4549395
chr3L	4551265	4551865
chr3L	4620665	4621160
chr3L	4621820	4622815
chr3L	4626503	4627108
chr3L	4630563	4631178
chr3L	4977567	4978882
chr3L	4994172	4995597
chr3L	4996487	4999007
chr3L	5148007	5149267
chr3L	5153127	5153832
chr3L	5178648	5179518
chr3L	5181498	5182488
chr3L	5340831	5341781
chr3L	5352341	5353496
chr3L	5497196	5498311
chr3L	5526731	5527291
chr3L	5738484	5739044
chr3L	5740199	5741629
chr3L	5745754	5746409
chr3L	5763344	5764509
chr3L	5805746	5807411
chr3L	5873575	5874060
chr3L	5890340	5892165
chr3L	5973223	5973838
chr3L	5974823	5975318
chr3L	6117652	6118317
chr3L	6196524	6197304
chr3L	6226169	6227159
chr3L	6231064	6231899
chr3L	6457830	6461955
chr3L	6685361	6686036
chr3L	6744828	6746093
chr3L	6900368	6901408
chr3L	6902063	6902678
chr3L	6924624	6926276
chr3L	6932036	6933301
chr3L	6933796	6934471
chr3L	6938536	6940191
chr3L	6961956	6963061
chr3L	6973243	6973903
chr3L	6974613	6975603
chr3L	6982864	6983354
chr3L	6985004	6986279
chr3L	6987479	6987984
chr3L	7176962	7178172
chr3L	7236139	7237514
chr3L	7368036	7368586
chr3L	7374636	7375506
chr3L	7414445	7417040
chr3L	7474172	7475833
chr3L	7512301	7512906
chr3L	7695384	7695989
chr3L	7748304	7750769
chr3L	7825797	7826402
chr3L	7835857	7836852
chr3L	7858734	7859459
chr3L	7864949	7866389
chr3L	7891905	7893055
chr3L	7897410	7897960
chr3L	7901195	7902405
chr3L	7904225	7905155
chr3L	7929081	7929906
chr3L	7990186	7990746
chr3L	8030839	8031984
chr3L	8033694	8037481
chr3L	8281089	8281689
chr3L	8283449	8283944
chr3L	8388443	8388933
chr3L	8391188	8392508
chr3L	8404608	8405158
chr3L	8534194	8535849
chr3L	8629504	8630389
chr3L	8645236	8645726
chr3L	8656517	8657717
chr3L	8735446	8736381
chr3L	8739066	8739736
chr3L	8745726	8746601
chr3L	8748481	8749016
chr3L	8750351	8751061
chr3L	8757831	8758816
chr3L	8848788	8849843
chr3L	8914023	8916283
chr3L	8916713	8918033
chr3L	8923533	8924478
chr3L	8926228	8928383
chr3L	8933438	8934318
chr3L	9007418	9009058
chr3L	9029738	9030788
chr3L	9052014	9053334
chr3L	9057459	9059219
chr3L	9059604	9061039
chr3L	9061254	9061749
chr3L	9092992	9094262
chr3L	9095577	9098047
chr3L	9105032	9106417
chr3L	9107947	9109322
chr3L	9151673	9152333
chr3L	9384609	9385589
chr3L	9388502	9389112
chr3L	9390152	9390647
chr3L	9403467	9404122
chr3L	9410892	9411502
chr3L	9435252	9435802
chr3L	9453402	9454127
chr3L	9495812	9499117
chr3L	9506872	9507362
chr3L	9559995	9561205
chr3L	9565393	9566373
chr3L	9568518	9569013
chr3L	9576778	9577758
chr3L	9582708	9583378
chr3L	9659493	9660973
chr3L	9681597	9682102
chr3L	9722306	9722956
chr3L	9754478	9755033
chr3L	9788523	9789348
chr3L	9796438	9796998
chr3L	9817623	9818168
chr3L	9831588	9832253
chr3L	9847261	9847766
chr3L	10102240	10102740
chr3L	10232918	10233693
chr3L	10293425	10293970
chr3L	10526895	10528160
chr3L	10537954	10538619
chr3L	10545824	10547249
chr3L	10567547	10568307
chr3L	10568477	10569087
chr3L	10573039	10574084
chr3L	10623154	10624524
chr3L	10644219	10645209
chr3L	10753382	10754107
chr3L	10832980	10833905
chr3L	10957939	10958434
chr3L	11042737	11043397
chr3L	11043847	11044722
chr3L	11062592	11063087
chr3L	11117264	11117979
chr3L	11161316	11162151
chr3L	11175286	11176621
chr3L	11221879	11222984
chr3L	11228419	11229029
chr3L	11233489	11235350
chr3L	11235800	11236290
chr3L	11251085	11252180
chr3L	11275013	11275828
chr3L	11276443	11277148
chr3L	11374663	11375498
chr3L	11381878	11382368
chr3L	11417509	11418119
chr3L	11418774	11419389
chr3L	11420369	11420864
chr3L	11425979	11426814
chr3L	11427299	11430159
chr3L	11431874	11434284
chr3L	11443804	11444579
chr3L	11451674	11452219
chr3L	11465369	11466679
chr3L	11490835	11492087
chr3L	11501337	11503252
chr3L	11572891	11574546
chr3L	11574751	11575861
chr3L	11582136	11582671
chr3L	11650272	11651652
chr3L	11686632	11687182
chr3L	11739593	11740143
chr3L	11815000	11816315
chr3L	11914823	11915813
chr3L	11997538	11998198
chr3L	12038184	12039229
chr3L	12049955	12051065
chr3L	12051230	12051770
chr3L	12055025	12055625
chr3L	12057500	12058710
chr3L	12071405	12072670
chr3L	12092092	12094502
chr3L	12121189	12121794
chr3L	12141474	12142744
chr3L	12145599	12146594
chr3L	12155944	12157204
chr3L	12226844	12227444
chr3L	12227614	12228924
chr3L	12235082	12236357
chr3L	12255817	12258402
chr3L	12341025	12344425
chr3L	12382275	12384145
chr3L	12460207	12462342
chr3L	12478512	12479117
chr3L	12494407	12495462
chr3L	12497762	12498872
chr3L	12536761	12537311
chr3L	12556842	12557332
chr3L	12572072	12572737
chr3L	12588963	12590503
chr3L	12591103	12591598
chr3L	12596103	12596873
chr3L	12598313	12598963
chr3L	12615528	12616123
chr3L	12624548	12625813
chr3L	12658980	12659475
chr3L	12660510	12662053
chr3L	12663208	12664093
chr3L	12728493	12729258
chr3L	12734053	12735748
chr3L	12793887	12794937
chr3L	12807522	12809293
chr3L	12814628	12815893
chr3L	12821503	12822218
chr3L	12850368	12851148
chr3L	12855705	12856205
chr3L	12905806	12906576
chr3L	12908076	12908571
chr3L	12933310	12933810
chr3L	13007175	13008220
chr3L	13008725	13009705
chr3L	13016140	13016865
chr3L	13050801	13052161
chr3L	13058940	13061130
chr3L	13071195	13072085
chr3L	13077805	13078350
chr3L	13097041	13097596
chr3L	13136545	13137030
chr3L	13142475	13143255
chr3L	13178011	13178666
chr3L	13387783	13388548
chr3L	13389043	13389763
chr3L	13390968	13391579
chr3L	13515758	13517518
chr3L	13526108	13527758
chr3L	13528188	13529728
chr3L	13530113	13531054
chr3L	13531994	13532919
chr3L	13587047	13587752
chr3L	13625538	13626033
chr3L	13665466	13666576
chr3L	13668491	13673166
chr3L	13852087	13852632
chr3L	13945649	13946794
chr3L	13965774	13966324
chr3L	13966654	13967364
chr3L	13968079	13968739
chr3L	13971169	13972159
chr3L	13973579	13974679
chr3L	14098050	14098605
chr3L	14123075	14123845
chr3L	14127530	14128135
chr3L	14131055	14132035
chr3L	14135555	14137425
chr3L	14148810	14150745
chr3L	14152550	14156345
chr3L	14165640	14166255
chr3L	14167180	14169160
chr3L	14172910	14174335
chr3L	14175660	14176815
chr3L	14184615	14185220
chr3L	14185825	14190335
chr3L	14214919	14216744
chr3L	14218274	14219104
chr3L	14236763	14237588
chr3L	14237798	14239558
chr3L	14374156	14375146
chr3L	14384426	14386131
chr3L	14401213	14402698
chr3L	14412323	14412983
chr3L	14414128	14414633
chr3L	14415283	14416503
chr3L	14423373	14424038
chr3L	14430803	14431293
chr3L	14442188	14442728
chr3L	14470288	14470893
chr3L	14473368	14475403
chr3L	14486784	14487339
chr3L	14535689	14537114
chr3L	14539539	14540079
chr3L	14549329	14550474
chr3L	14572484	14574289
chr3L	14580614	14581384
chr3L	14583196	14583746
chr3L	14626596	14627096
chr3L	14636121	14636716
chr3L	14690281	14690891
chr3L	14740500	14741490
chr3L	14754205	14754745
chr3L	14935757	14939102
chr3L	14939717	14940532
chr3L	14962207	14962752
chr3L	14966117	14966877
chr3L	14974967	14975457
chr3L	14982774	14983609
chr3L	14983984	14985249
chr3L	14992464	14993499
chr3L	15023814	15024304
chr3L	15041904	15044219
chr3L	15045429	15049224
chr3L	15049984	15050814
chr3L	15072644	15073754
chr3L	15090969	15091519
chr3L	15133042	15135187
chr3L	15151512	15152127
chr3L	15156407	15157177
chr3L	15163447	15165657
chr3L	15170602	15171152
chr3L	15183967	15184797
chr3L	15185392	15186992
chr3L	15259094	15259654
chr3L	15260204	15261244
chr3L	15278794	15279334
chr3L	15281599	15282314
chr3L	15288139	15288749
chr3L	15289404	15290339
chr3L	15295614	15296989
chr3L	15308598	15309098
chr3L	15312068	15313773
chr3L	15315368	15316458
chr3L	15324658	15326313
chr3L	15340328	15340998
chr3L	15458359	15458964
chr3L	15522494	15523269
chr3L	15524754	15525579
chr3L	15527769	15528934
chr3L	15544598	15546810
chr3L	15583550	15584040
chr3L	15623026	15623591
chr3L	15655973	15656808
chr3L	15664783	15665938
chr3L	15668238	15668953
chr3L	15709388	15710808
chr3L	15724668	15725938
chr3L	15739858	15740683
chr3L	15744478	15748383
chr3L	15750303	15751683
chr3L	15757063	15758438
chr3L	15791883	15794193
chr3L	15806453	15807498
chr3L	15819440	15820155
chr3L	15842160	15843524
chr3L	15895835	15896545
chr3L	15919655	15920855
chr3L	15937200	15937970
chr3L	15940665	15941545
chr3L	15942425	15944845
chr3L	15980581	15981411
chr3L	16005003	16005773
chr3L	16024706	16027666
chr3L	16072881	16074086
chr3L	16075086	16075856
chr3L	16105611	16106601
chr3L	16123581	16125286
chr3L	16191618	16193498
chr3L	16365040	16365650
chr3L	16371250	16372470
chr3L	16378740	16379775
chr3L	16397924	16399084
chr3L	16405247	16405742
chr3L	16462491	16463216
chr3L	16465091	16465571
chr3L	16484995	16485765
chr3L	16575245	16576240
chr3L	16663800	16665780
chr3L	16702236	16703336
chr3L	16724581	16725186
chr3L	16749384	16750099
chr3L	16762464	16763069
chr3L	16764179	16766159
chr3L	16887809	16888419
chr3L	16891494	16892714
chr3L	16899909	16900959
chr3L	16902394	16903539
chr3L	16906684	16907399
chr3L	16915369	16916304
chr3L	17056725	17058210
chr3L	17063323	17065568
chr3L	17212363	17214408
chr3L	17368565	17369450
chr3L	17457614	17458379
chr3L	17463714	17465539
chr3L	17481924	17482479
chr3L	17530264	17530879
chr3L	17533069	17533619
chr3L	17548854	17549524
chr3L	17643624	17644284
chr3L	17732995	17733940
chr3L	17782384	17785134
chr3L	17804506	17806156
chr3L	17810816	17811371
chr3L	17850321	17850866
chr3L	18008827	18009647
chr3L	18021577	18024222
chr3L	18027527	18028352
chr3L	18028507	18029012
chr3L	18033678	18034723
chr3L	18038518	18039288
chr3L	18056833	18057558
chr3L	18087095	18087800
chr3L	18088635	18090385
chr3L	18115035	18115805
chr3L	18128225	18129435
chr3L	18161945	18162715
chr3L	18194716	18195221
chr3L	18200176	18202096
chr3L	18210391	18211436
chr3L	18212381	18213091
chr3L	18221941	18223756
chr3L	18238948	18240433
chr3L	18245158	18245648
chr3L	18253578	18254788
chr3L	18261610	18262370
chr3L	18277550	18278485
chr3L	18279040	18279815
chr3L	18309900	18312650
chr3L	18313685	18314465
chr3L	18315510	18316490
chr3L	18317040	18317920
chr3L	18335465	18336850
chr3L	18340040	18342945
chr3L	18346685	18347850
chr3L	18366380	18368410
chr3L	18389480	18390080
chr3L	18391025	18391785
chr3L	18392450	18395195
chr3L	18400640	18402736
chr3L	18436231	18437876
chr3L	18439756	18440361
chr3L	18440566	18441626
chr3L	18476756	18477636
chr3L	18502773	18504158
chr3L	18518728	18520098
chr3L	18553824	18555474
chr3L	18619265	18620100
chr3L	18623395	18626085
chr3L	18641757	18642427
chr3L	18642912	18643627
chr3L	18802857	18803517
chr3L	18825137	18825742
chr3L	18835687	18836357
chr3L	18844327	18845267
chr3L	18847082	18847577
chr3L	18848227	18849392
chr3L	18855442	18857362
chr3L	18858522	18859557
chr3L	19082477	19084177
chr3L	19157063	19159033
chr3L	19160023	19160518
chr3L	19162839	19163389
chr3L	19176969	19178504
chr3L	19227240	19227960
chr3L	19231750	19232245
chr3L	19235815	19237415
chr3L	19264590	19265355
chr3L	19279770	19280375
chr3L	19290595	19292255
chr3L	19293020	19293630
chr3L	19294170	19302865
chr3L	19305615	19308035
chr3L	19311175	19323270
chr3L	19323930	19324915
chr3L	19328665	19330085
chr3L	19333060	19335535
chr3L	19363310	19363810
chr3L	19367660	19373765
chr3L	19577968	19579398
chr3L	19596948	19598048
chr3L	19629778	19630438
chr3L	19638303	19639853
chr3L	19662460	19664760
chr3L	19712389	19713389
chr3L	19743749	19744839
chr3L	19780093	19780698
chr3L	19840373	19841593
chr3L	19853634	19854404
chr3L	19921395	19923430
chr3L	19930792	19933102
chr3L	19938658	19939878
chr3L	19940143	19941913
chr3L	19943783	19944828
chr3L	19948453	19949713
chr3L	19950543	19952133
chr3L	19983813	19984318
chr3L	20121807	20122857
chr3L	20134017	20135452
chr3L	20186389	20187204
chr3L	20218444	20219604
chr3L	20234179	20235494
chr3L	20244789	20246224
chr3L	20261289	20262064
chr3L	20265249	20265799
chr3L	20340657	20342147
chr3L	20368437	20369642
chr3L	20394992	20395492
chr3L	20399567	20400777
chr3L	20436629	20438059
chr3L	20519518	20520068
chr3L	20621756	20622761
chr3L	20674346	20675491
chr3L	20687651	20688196
chr3L	20728302	20729007
chr3L	20756401	20758550
chr3L	20758885	20759765
chr3L	20764441	20765141
chr3L	20781543	20782578
chr3L	20783138	20783738
chr3L	20897429	20898144
chr3L	20910960	20912435
chr3L	21020451	21021401
chr3L	21038549	21039109
chr3L	21138871	21139376
chr3L	21216812	21217522
chr3L	21326974	21328459
chr3L	21340009	21340724
chr3L	21356734	21357329
chr3L	21386594	21387414
chr3L	21388459	21391484
chr3L	21401229	21402709
chr3L	21404364	21405299
chr3L	21447205	21447700
chr3L	21450230	21451555
chr3L	21457440	21459255
chr3L	21463532	21464192
chr3L	21470637	21471407
chr3L	21491042	21491857
chr3L	21500882	21502757
chr3L	21576337	21577492
chr3L	21592892	21593667
chr3L	21596802	21597522
chr3L	21603067	21604117
chr3L	21664625	21665335
chr3L	21711860	21713125
chr3L	21765758	21766318
chr3L	21788923	21790183
chr3L	21796008	21796678
chr3L	21803488	21804368
chr3L	21805753	21806633
chr3L	21807123	21808278
chr3L	21922026	21923386
chr3L	21950726	21952041
chr3L	21953361	21954526
chr3L	22028216	22031476
chr3L	22043631	22044562
chr3L	22046257	22049997
chr3L	22064692	22066672
chr3L	22080857	22082507
chr3L	22111212	22111772
chr3L	22239585	22240200
chr3L	22313295	22313890
chr3L	22376920	22378240
chr3L	22404040	22405190
chr3L	22432261	22434171
chr3L	22547806	22548901
chr3L	22556381	22557866
chr3L	22639598	22640433
chr3L	22685853	22686348
chr3L	22689593	22690088
chr3L	22691468	22692078
chr3L	22698513	22699168
chr3L	22715498	22717368
chr3L	22730138	22730953
chr3L	22743383	22743943
chr3L	22774746	22775951
chr3L	22786781	22788481
chr3L	22870886	22873086
chr3L	22899311	22901396
chr3L	22935331	22936431
chr3L	22939746	22940556
chr3L	22975925	22979015
chr3L	22981160	22982975
chr3L	22989950	22991775
chr3L	23000564	23001114
chr3L	23004414	23004969
chr3L	23014314	23015369
chr3L	23017009	23018394
chr3L	23022464	23024049
chr3L	23030373	23031198
chr3L	23088399	23090819
chr3L	23141760	23142465
chr3L	23240362	23244487
chr3L	23254892	23256147
chr3L	23258357	23259177
chr3L	23273362	23274252
chr3L	23330131	23330946
chr3L	23576200	23576690
chr3L	23707599	23709024
chr3L	23839919	23840534
chr3L	24021750	24022850
chr3L	24080115	24081045
chr3L	24105236	24106296
chr3L	24198417	24199457
chr3L	24220362	24220847
chr3L	24328661	24329261
chr3L	24525222	24525887
chr3L	24528902	24530277
chr3LHet	209771	210281
chr3LHet	212411	212961
chr3LHet	594948	595603
chr3LHet	1393494	1394759
chr3LHet	1562780	1563280
chr3LHet	2157048	2157553
chr3LHet	2189839	2191764
chr3LHet	2243462	2244172
chr3LHet	2409113	2410488
chr3LHet	2463843	2464938
chr3LHet	2481775	2482330
chr3LHet	2507733	2508723
chr3R	58201	58806
chr3R	82835	84165
chr3R	123435	124745
chr3R	164290	165890
chr3R	168535	169625
chr3R	175400	176170
chr3R	177170	177930
chr3R	191735	192505
chr3R	200923	202128
chr3R	202743	203403
chr3R	207913	208618
chr3R	215493	216218
chr3R	305043	306193
chr3R	314328	315428
chr3R	333910	334680
chr3R	340465	341290
chr3R	392925	394080
chr3R	401725	402220
chr3R	415695	417685
chr3R	418015	419160
chr3R	421810	423230
chr3R	423680	425105
chr3R	426485	429445
chr3R	433855	434840
chr3R	436930	437975
chr3R	438970	440180
chr3R	440445	441270
chr3R	466185	468060
chr3R	494620	495665
chr3R	495885	497540
chr3R	505130	505960
chr3R	570695	571895
chr3R	573831	575471
chr3R	600666	601496
chr3R	632898	634163
chr3R	638178	638998
chr3R	647023	648893
chr3R	654508	655108
chr3R	656593	657143
chr3R	662158	664188
chr3R	665128	668423
chr3R	685363	686908
chr3R	710608	711493
[truncated: 1,507 more rows]

## Sheet: S5D
# SoxNeuro No change in Binding (3720 intervals)
chr2L	26622	28767
chr2L	66664	67279
chr2L	92904	94054
chr2L	128209	129364
chr2L	246689	250585
chr2L	259220	262585
chr2L	376378	377028
chr2L	402063	402603
chr2L	483131	484071
chr2L	515146	517456
chr2L	518171	520966
chr2L	521361	522226
chr2L	559031	559581
chr2L	697239	697849
chr2L	701594	702189
chr2L	703409	704232
chr2L	798217	800087
chr2L	866967	868397
chr2L	886827	889907
chr2L	890452	891662
chr2L	908497	910972
chr2L	921417	923012
chr2L	972471	974941
chr2L	1006516	1007671
chr2L	1012672	1013552
chr2L	1019767	1020257
chr2L	1072228	1074318
chr2L	1095828	1096383
chr2L	1100388	1100993
chr2L	1122178	1123928
chr2L	1124973	1125468
chr2L	1205833	1208303
chr2L	1270561	1271386
chr2L	1276004	1276564
chr2L	1277224	1278864
chr2L	1296519	1298559
chr2L	1300204	1301749
chr2L	1302294	1304614
chr2L	1404702	1405362
chr2L	1424459	1425054
chr2L	1510249	1511964
chr2L	1533514	1534894
chr2L	1536154	1536929
chr2L	1537149	1537864
chr2L	1546614	1548089
chr2L	1575929	1576419
chr2L	1597154	1598754
chr2L	1607824	1610184
chr2L	1620744	1621899
chr2L	1625649	1627399
chr2L	1640609	1643079
chr2L	1761608	1763693
chr2L	1787678	1788228
chr2L	1826778	1830358
chr2L	1833438	1836073
chr2L	1838663	1839323
chr2L	1855767	1856422
chr2L	1858572	1860387
chr2L	1861267	1865167
chr2L	1957732	1958282
chr2L	2018782	2023022
chr2L	2047102	2049752
chr2L	2095512	2096117
chr2L	2123895	2125591
chr2L	2164416	2166951
chr2L	2171306	2173176
chr2L	2176531	2177241
chr2L	2181411	2182471
chr2L	2183021	2183626
chr2L	2246711	2248416
chr2L	2255666	2256931
chr2L	2276946	2279546
chr2L	2312751	2316661
chr2L	2317811	2319136
chr2L	2363131	2364236
chr2L	2447064	2449659
chr2L	2453009	2453889
chr2L	2471654	2473634
chr2L	2483419	2483969
chr2L	2505034	2505589
chr2L	2523244	2527154
chr2L	2605638	2608713
chr2L	2712010	2712940
chr2L	2713485	2713990
chr2L	2718820	2724165
chr2L	2728615	2729110
chr2L	2873319	2874144
chr2L	2902804	2903509
chr2L	2907474	2912419
chr2L	2952297	2953834
chr2L	3000039	3000694
chr2L	3004829	3005809
chr2L	3087109	3087769
chr2L	3117801	3119561
chr2L	3150636	3151341
chr2L	3214094	3216304
chr2L	3259026	3259701
chr2L	3391973	3394008
chr2L	3408198	3410443
chr2L	3443992	3445817
chr2L	3507298	3507903
chr2L	3540531	3542236
chr2L	3543436	3544271
chr2L	3577311	3577971
chr2L	3583761	3584571
chr2L	3588981	3590196
chr2L	3600475	3601460
chr2L	3601955	3603445
chr2L	3632325	3633260
chr2L	3684840	3685945
chr2L	3718885	3720095
chr2L	3738805	3739300
chr2L	3754260	3757065
chr2L	3773560	3775375
chr2L	3816626	3817171
chr2L	3817391	3817936
chr2L	3819426	3823876
chr2L	3844074	3845169
chr2L	3854635	3855450
chr2L	3857771	3859251
chr2L	3860731	3862046
chr2L	3882899	3885104
chr2L	3895324	3896984
chr2L	3904354	3905014
chr2L	3915184	3916234
chr2L	3923539	3927224
chr2L	3938399	3939994
chr2L	3957862	3959232
chr2L	3959792	3962207
chr2L	3964627	3965452
chr2L	3988722	3991362
chr2L	3994377	3997847
chr2L	4009622	4010492
chr2L	4024242	4025072
chr2L	4045864	4046694
chr2L	4056209	4061259
chr2L	4063514	4066049
chr2L	4068914	4071654
chr2L	4101529	4102409
chr2L	4102624	4103179
chr2L	4110989	4113124
chr2L	4123575	4124190
chr2L	4136126	4137486
chr2L	4137876	4139861
chr2L	4146901	4147496
chr2L	4161961	4164391
chr2L	4168026	4172031
chr2L	4220659	4221754
chr2L	4222299	4222904
chr2L	4246169	4247004
chr2L	4349737	4350997
chr2L	4354912	4355402
chr2L	4362391	4364361
chr2L	4367991	4369366
chr2L	4370141	4371906
chr2L	4376141	4376636
chr2L	4415741	4416951
chr2L	4590699	4591404
chr2L	4671707	4674567
chr2L	4740905	4743655
chr2L	4862390	4863390
chr2L	4892045	4892815
chr2L	4916675	4918115
chr2L	4923445	4925150
chr2L	5006816	5007546
chr2L	5023318	5023878
chr2L	5101588	5102748
chr2L	5113848	5116213
chr2L	5156638	5157689
chr2L	5197017	5197777
chr2L	5233859	5235354
chr2L	5239469	5240129
chr2L	5246904	5247454
chr2L	5325326	5326806
chr2L	5348596	5352111
chr2L	5361621	5362336
chr2L	5381381	5381866
chr2L	5391926	5393036
chr2L	5398596	5399861
chr2L	5400631	5403049
chr2L	5403259	5404639
chr2L	5513874	5515574
chr2L	5542189	5543244
chr2L	5572829	5574429
chr2L	5593349	5594714
chr2L	5595659	5596374
chr2L	5608859	5610839
chr2L	5614904	5615624
chr2L	5616834	5617764
chr2L	5627106	5628101
chr2L	5629311	5630641
chr2L	5644596	5646371
chr2L	5654221	5656436
chr2L	5676061	5677926
chr2L	5680621	5682386
chr2L	5691901	5692886
chr2L	5711158	5711643
chr2L	5724678	5726558
chr2L	5756590	5757580
chr2L	5787057	5789687
chr2L	5804053	5805038
chr2L	5818564	5822479
chr2L	5825384	5826989
chr2L	5846954	5850364
chr2L	5864874	5865589
chr2L	5877144	5877749
chr2L	5887434	5887974
chr2L	5902879	5903429
chr2L	5930325	5932040
chr2L	6015253	6015743
chr2L	6099296	6099836
chr2L	6108311	6108851
chr2L	6123266	6124981
chr2L	6134206	6136296
chr2L	6187399	6187949
chr2L	6204397	6205662
chr2L	6210877	6211597
chr2L	6238380	6242235
chr2L	6244110	6245485
chr2L	6245755	6247245
chr2L	6250095	6250760
chr2L	6259455	6260170
chr2L	6280235	6281945
chr2L	6284370	6287010
chr2L	6312195	6313190
chr2L	6313630	6314345
chr2L	6461691	6462171
chr2L	6504466	6505136
chr2L	6512891	6514036
chr2L	6585760	6586980
chr2L	6611783	6612443
chr2L	6792349	6793274
chr2L	6820499	6821389
chr2L	6838206	6839636
chr2L	6890682	6891777
chr2L	6892492	6895797
chr2L	7010037	7011687
chr2L	7038023	7038628
chr2L	7042433	7043803
chr2L	7127068	7129438
chr2L	7156664	7157329
chr2L	7170029	7171234
chr2L	7198470	7200165
chr2L	7212220	7216895
chr2L	7242240	7242910
chr2L	7243450	7244120
chr2L	7280469	7281024
chr2L	7288494	7289219
chr2L	7295704	7297074
chr2L	7298734	7299989
chr2L	7304224	7305599
chr2L	7309784	7311164
chr2L	7340806	7341526
chr2L	7401364	7402899
chr2L	7423850	7424790
chr2L	7438097	7438917
chr2L	7508229	7509109
chr2L	7530390	7532145
chr2L	7543860	7545345
chr2L	7591226	7591721
chr2L	7617231	7620036
chr2L	7625161	7625818
chr2L	7701266	7702601
chr2L	7887609	7888104
chr2L	7917032	7919462
chr2L	7931662	7933872
chr2L	7936557	7937327
chr2L	7962033	7962583
chr2L	7964008	7965048
chr2L	8030233	8031378
chr2L	8082472	8083302
chr2L	8099307	8100182
chr2L	8100627	8101127
chr2L	8129608	8130323
chr2L	8156448	8156998
chr2L	8165040	8166800
chr2L	8233293	8233893
chr2L	8262213	8264358
chr2L	8415944	8417819
chr2L	8422824	8423309
chr2L	8535179	8536344
chr2L	8541999	8544309
chr2L	8558442	8560477
chr2L	8567296	8569396
chr2L	8585116	8586176
chr2L	8586551	8590176
chr2L	8616741	8618886
chr2L	8635226	8640237
chr2L	8645617	8647442
chr2L	8693206	8694951
chr2L	8715966	8716896
chr2L	8718441	8719266
chr2L	8732461	8733136
chr2L	8808808	8812218
chr2L	8828778	8829323
chr2L	8847033	8847523
chr2L	8859688	8860288
chr2L	8872273	8875633
chr2L	8956698	8958358
chr2L	8958628	8961043
chr2L	9056745	9060215
chr2L	9149588	9150738
chr2L	9158063	9159603
chr2L	9168063	9168733
chr2L	9173078	9173898
chr2L	9190183	9192053
chr2L	9192373	9193923
chr2L	9207506	9211401
chr2L	9226036	9227366
chr2L	9228956	9230391
chr2L	9268662	9270312
chr2L	9319709	9322394
chr2L	9376079	9377779
chr2L	9379819	9380589
chr2L	9398190	9400720
chr2L	9407927	9411162
chr2L	9437622	9438727
chr2L	9446532	9448677
chr2L	9454237	9455502
chr2L	9487567	9488437
chr2L	9494829	9496639
chr2L	9524916	9526236
chr2L	9584038	9585303
chr2L	9601190	9603885
chr2L	9680445	9683090
chr2L	9757551	9758541
chr2L	9854360	9855125
chr2L	9855630	9856120
chr2L	9871852	9873447
chr2L	9875807	9877292
chr2L	9884327	9885317
chr2L	9907602	9908867
chr2L	9971234	9972669
chr2L	9990042	9990697
chr2L	10058571	10059126
chr2L	10075572	10076992
chr2L	10126339	10127438
chr2L	10176499	10177379
chr2L	10222414	10222974
chr2L	10320597	10321907
chr2L	10426579	10427184
chr2L	10467439	10468264
chr2L	10469974	10470904
chr2L	10478059	10478829
chr2L	10618203	10619628
chr2L	10713958	10717033
chr2L	10751688	10753603
chr2L	10793368	10796238
chr2L	10802948	10805533
chr2L	10828083	10832153
chr2L	10841331	10842656
chr2L	10856341	10856836
chr2L	10861796	10862846
chr2L	10864493	10866142
chr2L	10903157	10906227
chr2L	10931087	10934167
chr2L	10956505	10957770
chr2L	10958150	10959140
chr2L	11045046	11045651
chr2L	11045871	11046531
chr2L	11168249	11170174
chr2L	11185640	11189820
chr2L	11191680	11192350
chr2L	11201195	11202405
chr2L	11208015	11209335
chr2L	11224624	11225509
chr2L	11228754	11229365
chr2L	11309380	11309885
chr2L	11336496	11339356
chr2L	11343816	11344751
chr2L	11345291	11346566
chr2L	11356361	11356911
chr2L	11402771	11403701
chr2L	11419226	11421196
chr2L	11451716	11453041
chr2L	11453486	11454036
chr2L	11499569	11500119
chr2L	11538566	11539056
chr2L	11561510	11562605
chr2L	11594170	11595335
chr2L	11659188	11659673
chr2L	11660003	11660673
chr2L	11674203	11675408
chr2L	11700163	11700648
chr2L	11707258	11708017
chr2L	11722152	11722702
chr2L	11749719	11751304
chr2L	11756649	11758574
chr2L	11762139	11765109
chr2L	11768914	11772104
chr2L	11867408	11868343
chr2L	11871978	11872748
chr2L	11889583	11893038
chr2L	11922022	11924112
chr2L	12003039	12007934
chr2L	12043749	12045059
chr2L	12055129	12056674
chr2L	12079830	12080320
chr2L	12087245	12087800
chr2L	12092095	12092635
chr2L	12145160	12149350
chr2L	12157373	12158918
chr2L	12160128	12160678
chr2L	12215501	12216271
chr2L	12217276	12219246
chr2L	12222281	12225196
chr2L	12230531	12235248
chr2L	12236303	12239658
chr2L	12243728	12246743
chr2L	12250933	12257030
chr2L	12259670	12262365
chr2L	12273649	12276004
chr2L	12294109	12294604
chr2L	12294814	12296244
chr2L	12340853	12342123
chr2L	12350143	12352123
chr2L	12353003	12354993
chr2L	12415547	12416032
chr2L	12458558	12460363
chr2L	12471758	12473507
chr2L	12478237	12478737
chr2L	12484402	12485452
chr2L	12493747	12494242
chr2L	12498927	12499467
chr2L	12499807	12501392
chr2L	12508112	12509487
chr2L	12513887	12514372
chr2L	12523447	12524557
chr2L	12524937	12526482
chr2L	12527637	12529774
chr2L	12534234	12534839
chr2L	12535224	12535825
chr2L	12605899	12607554
chr2L	12608594	12613604
chr2L	12614694	12616185
chr2L	12616400	12620805
chr2L	12632900	12633680
chr2L	12652924	12653864
chr2L	12654029	12655789
chr2L	12670254	12670799
chr2L	12675534	12677184
chr2L	12677674	12678444
chr2L	12752638	12753348
chr2L	12758963	12759453
chr2L	12796247	12797357
chr2L	12810775	12812485
chr2L	12833935	12834980
chr2L	12847080	12849715
chr2L	12872921	12874401
chr2L	12895746	12897671
chr2L	12943439	12944204
chr2L	12950039	12950639
chr2L	12984844	12986494
chr2L	13042703	13043868
chr2L	13058708	13059268
chr2L	13059593	13062118
chr2L	13069608	13072183
chr2L	13093743	13094678
chr2L	13094898	13096613
chr2L	13112938	13114588
chr2L	13205893	13206933
chr2L	13224314	13227734
chr2L	13234274	13235539
chr2L	13289387	13290972
chr2L	13294712	13295262
chr2L	13325732	13326347
chr2L	13333652	13335362
chr2L	13354662	13357862
chr2L	13440304	13443434
chr2L	13554147	13554707
chr2L	13569062	13571647
chr2L	13572627	13574497
chr2L	13627901	13630551
chr2L	13645124	13646109
chr2L	13651619	13652170
chr2L	13660575	13661245
chr2L	13674715	13677305
chr2L	13683740	13685830
chr2L	13690945	13692760
chr2L	13705786	13706553
chr2L	13766776	13768606
chr2L	13850597	13851752
chr2L	13868752	13869297
chr2L	13882827	13884587
chr2L	13885142	13886242
chr2L	13893227	13893782
chr2L	13994476	13995136
chr2L	14021159	14023029
chr2L	14032109	14036444
chr2L	14038924	14045684
chr2L	14053939	14055699
chr2L	14065814	14067024
chr2L	14173127	14173727
chr2L	14208867	14210247
chr2L	14213277	14213992
chr2L	14215257	14217017
chr2L	14227236	14228391
chr2L	14303534	14304574
chr2L	14398850	14399945
chr2L	14410665	14414185
chr2L	14429535	14432235
chr2L	14435365	14436855
chr2L	14443675	14447355
chr2L	14448405	14449505
chr2L	14452695	14453510
chr2L	14458030	14460060
chr2L	14461485	14462755
chr2L	14475352	14479247
chr2L	14483702	14487951
chr2L	14500696	14501971
chr2L	14577652	14578257
chr2L	14614877	14615702
chr2L	14630064	14630884
chr2L	14675886	14678511
chr2L	14679061	14680271
chr2L	14683311	14686440
chr2L	14688140	14690065
chr2L	14738132	14738747
chr2L	14809642	14811337
chr2L	14854128	14856113
chr2L	14882234	14882794
chr2L	14887189	14888405
chr2L	14898786	14905276
chr2L	14920349	14921899
chr2L	14937838	14940368
chr2L	14942683	14946033
chr2L	14950873	14951763
chr2L	14969409	14970519
chr2L	14970904	14972114
chr2L	15179186	15179741
chr2L	15214110	15217190
chr2L	15259267	15260582
chr2L	15323225	15323830
chr2L	15324830	15325535
chr2L	15330320	15331100
chr2L	15339130	15340385
chr2L	15427835	15428385
chr2L	15475300	15476850
chr2L	15480367	15483547
chr2L	15541911	15542741
chr2L	15545591	15548061
chr2L	15565564	15566494
chr2L	15578149	15578814
chr2L	15620221	15621326
chr2L	15663126	15664606
chr2L	15698112	15699597
chr2L	15731167	15734687
chr2L	15740287	15741287
chr2L	15741507	15743862
chr2L	15760977	15761527
chr2L	15792702	15795682
chr2L	15842424	15843194
chr2L	15894624	15895119
chr2L	15984379	15984874
chr2L	16025309	16025969
chr2L	16027289	16028499
chr2L	16082661	16085361
chr2L	16105706	16106811
chr2L	16107741	16108416
chr2L	16109781	16111166
chr2L	16116877	16117807
chr2L	16118142	16118907
chr2L	16123207	16125792
chr2L	16166549	16167814
chr2L	16199434	16202234
chr2L	16206369	16206854
chr2L	16208346	16209506
chr2L	16272697	16274007
chr2L	16330828	16332968
chr2L	16333683	16334188
chr2L	16365144	16365649
chr2L	16367509	16368779
chr2L	16376759	16378734
chr2L	16386494	16387974
chr2L	16394904	16396944
chr2L	16450945	16451440
chr2L	16490875	16493525
chr2L	16520189	16521079
chr2L	16529759	16530264
chr2L	16532509	16534934
chr2L	16541914	16542629
chr2L	16566013	16568213
chr2L	16574593	16575738
chr2L	16577228	16577730
chr2L	16579590	16581515
chr2L	16588111	16589376
chr2L	16591807	16594062
chr2L	16594392	16595047
chr2L	16599287	16600437
chr2L	16615238	16617989
chr2L	16622709	16623819
chr2L	16624304	16624854
chr2L	16634099	16634594
chr2L	16673705	16675675
chr2L	16717651	16718141
chr2L	16760427	16761372
chr2L	16791562	16792062
chr2L	16816317	16817132
chr2L	16858332	16859377
chr2L	16860702	16862292
chr2L	16945015	16947990
chr2L	16982192	16984118
chr2L	16993244	16994124
chr2L	17004194	17007324
chr2L	17047911	17051046
chr2L	17094772	17100723
chr2L	17103853	17104618
chr2L	17120138	17123598
chr2L	17129598	17130523
chr2L	17161655	17162370
chr2L	17220611	17222206
chr2L	17261643	17264128
chr2L	17280411	17281286
chr2L	17282716	17283216
chr2L	17284356	17285566
chr2L	17287326	17288821
chr2L	17379234	17379904
chr2L	17381874	17382599
chr2L	17388209	17388804
chr2L	17424394	17428029
chr2L	17466132	17471092
chr2L	17491212	17491762
chr2L	17557442	17559147
chr2L	17564417	17566122
chr2L	17573657	17574327
chr2L	17587465	17588455
chr2L	17592255	17592810
chr2L	17606665	17607485
chr2L	17611940	17612775
chr2L	17614203	17614853
chr2L	17619803	17620743
chr2L	17631743	17634378
chr2L	17668872	17669917
chr2L	17676287	17680412
chr2L	17724192	17727272
chr2L	17739757	17740647
chr2L	17740867	17742737
chr2L	17752968	17753463
chr2L	17756048	17757578
chr2L	17758073	17758623
chr2L	17779469	17780799
chr2L	17782284	17784369
chr2L	17792514	17795529
chr2L	17807794	17809124
chr2L	17813579	17815279
chr2L	17848007	17850757
chr2L	17867912	17868512
chr2L	17872362	17877752
chr2L	17893483	17895028
chr2L	17907893	17908728
chr2L	17960088	17961583
chr2L	17984518	17986443
chr2L	18027475	18030880
chr2L	18149957	18151322
chr2L	18212100	18213485
chr2L	18224035	18226405
chr2L	18237680	18239445
chr2L	18281510	18282390
chr2L	18288450	18290865
chr2L	18292341	18293336
chr2L	18317861	18318866
chr2L	18328381	18333106
chr2L	18389911	18393216
chr2L	18394931	18397337
chr2L	18421161	18425116
chr2L	18482762	18483357
chr2L	18501564	18502279
chr2L	18523244	18524179
chr2L	18550569	18554199
chr2L	18557949	18558874
chr2L	18561899	18562614
chr2L	18577858	18579838
chr2L	18587150	18589185
chr2L	18598095	18599800
chr2L	18605525	18606285
chr2L	18746325	18746985
chr2L	18783988	18784483
chr2L	18859120	18859845
chr2L	18878380	18879755
chr2L	18886840	18888050
chr2L	18895430	18896035
chr2L	18918087	18919067
chr2L	18925117	18927097
chr2L	18929748	18930573
chr2L	18955201	18955751
chr2L	19034411	19035016
chr2L	19098377	19099912
chr2L	19100907	19101732
chr2L	19134900	19137530
chr2L	19145350	19146330
chr2L	19154590	19156515
chr2L	19157615	19158870
chr2L	19160585	19161845
chr2L	19162510	19163545
chr2L	19165530	19166030
chr2L	19219590	19220425
chr2L	19228995	19231365
chr2L	19241600	19242255
chr2L	19260465	19261345
chr2L	19276075	19278220
chr2L	19282675	19284445
chr2L	19295775	19297360
chr2L	19326733	19327453
chr2L	19338668	19339488
chr2L	19361103	19364129
chr2L	19593157	19595471
chr2L	19597011	19599533
chr2L	19616634	19619559
chr2L	19628084	19630274
chr2L	19635615	19636380
chr2L	19638370	19641010
chr2L	19677518	19681378
chr2L	19755079	19756004
chr2L	19815456	19816561
chr2L	19818646	19821186
chr2L	19823391	19825808
chr2L	19838898	19841473
chr2L	19852859	19856709
chr2L	19865905	19867495
chr2L	19870195	19870910
chr2L	19897856	19901436
chr2L	19947841	19948351
chr2L	19985026	19985691
chr2L	20083692	20085297
chr2L	20131223	20133083
chr2L	20137978	20140013
chr2L	20146238	20148153
chr2L	20245784	20247709
chr2L	20250949	20252609
chr2L	20392413	20395773
chr2L	20406058	20407318
chr2L	20471399	20472214
chr2L	20480684	20481184
chr2L	20481344	20482504
chr2L	20530019	20531504
chr2L	20538269	20539204
chr2L	20570942	20572202
chr2L	20674724	20675274
chr2L	20775210	20776150
chr2L	20783850	20784945
chr2L	20785495	20786980
chr2L	20946928	20951708
chr2L	20993448	20996038
chr2L	21024694	21025799
chr2L	21026019	21026514
chr2L	21032554	21034599
chr2L	21037184	21039814
chr2L	21068089	21068909
chr2L	21218956	21220101
chr2L	21251619	21252839
chr2L	21304100	21304760
chr2L	21313054	21314049
chr2L	21335833	21336438
chr2L	21624415	21628490
chr2L	21747672	21748432
chr2L	21780392	21782212
chr2L	21809707	21810312
chr2L	21831267	21833082
chr2L	21839077	21839627
chr2L	21841282	21843197
chr2L	21843367	21844362
chr2L	21846392	21847712
chr2L	21848372	21849247
chr2L	21850412	21857002
chr2L	21859157	21861677
chr2L	21863877	21866137
chr2L	21874767	21877692
chr2L	21895402	21895952
chr2L	22018987	22020027
chr2L	22033717	22034992
chr2R	1162216	1162716
chr2R	1493201	1494351
chr2R	1594901	1596876
chr2R	1598641	1602931
chr2R	1604631	1606729
chr2R	1612161	1615856
chr2R	1618446	1620411
chr2R	1621471	1625581
chr2R	1627781	1628386
chr2R	1629886	1631421
chr2R	1632626	1633886
chr2R	1806980	1809015
chr2R	1878530	1880185
chr2R	2020044	2021584
chr2R	2025114	2025764
chr2R	2101121	2103261
chr2R	2117393	2119593
chr2R	2123278	2124383
chr2R	2387773	2388603
chr2R	2403008	2403668
chr2R	2450856	2453896
chr2R	2454556	2455766
chr2R	2460766	2461746
chr2R	2464621	2467251
chr2R	2488641	2489206
chr2R	2533589	2534129
chr2R	2594749	2596014
chr2R	2659207	2663762
chr2R	2691867	2693467
chr2R	2798842	2799347
chr2R	2882608	2883323
chr2R	2902255	2903785
chr2R	2934593	2936898
chr2R	2937613	2938333
chr2R	3058780	3059555
chr2R	3060870	3061525
chr2R	3128471	3129186
chr2R	3135001	3137041
chr2R	3364528	3365078
chr2R	3373875	3375080
chr2R	3419310	3419960
chr2R	3517697	3518627
chr2R	3616972	3618177
chr2R	3664442	3665212
chr2R	3762453	3763115
chr2R	3778015	3778997
chr2R	3911891	3912426
chr2R	3956426	3957141
chr2R	4075175	4077815
chr2R	4118520	4119570
chr2R	4130780	4133200
chr2R	4134800	4138215
chr2R	4145575	4146955
chr2R	4172470	4174285
chr2R	4188035	4190515
chr2R	4233791	4235386
chr2R	4261141	4261621
chr2R	4262666	4264551
chr2R	4265701	4267561
chr2R	4393355	4394070
chr2R	4400620	4401720
chr2R	4402820	4405285
chr2R	4412715	4414855
chr2R	4524643	4525183
chr2R	4528428	4529858
chr2R	4539712	4540362
chr2R	4552132	4552692
chr2R	4675179	4676609
chr2R	4687774	4688534
chr2R	4702404	4703054
chr2R	4707904	4709719
chr2R	4746174	4748979
chr2R	4871579	4872349
chr2R	4949959	4951489
chr2R	5112039	5114839
chr2R	5181889	5182829
chr2R	5219504	5224134
chr2R	5236069	5236784
chr2R	5252839	5253724
chr2R	5277539	5278029
chr2R	5292707	5293872
chr2R	5307072	5307952
chr2R	5330823	5331323
chr2R	5353768	5354643
chr2R	5388903	5390118
chr2R	5428998	5430268
chr2R	5439613	5442978
chr2R	5452438	5453418
chr2R	5507378	5509198
chr2R	5525203	5525743
chr2R	5527558	5528438
chr2R	5549342	5550282
chr2R	5580907	5582399
chr2R	5586415	5588345
chr2R	5589330	5590430
chr2R	5613260	5614075
chr2R	5621728	5622543
chr2R	5637008	5637843
chr2R	5698288	5699553
chr2R	5817694	5818674
chr2R	5819229	5820434
chr2R	5825339	5826264
chr2R	5836504	5837209
chr2R	5838264	5838759
chr2R	5862574	5863389
chr2R	5864769	5865489
chr2R	5875379	5876094
chr2R	5932204	5935394
chr2R	5987964	5988854
chr2R	6073990	6075310
chr2R	6106934	6107754
chr2R	6112384	6113594
chr2R	6113804	6114529
chr2R	6197184	6197689
chr2R	6216214	6216984
chr2R	6269179	6270564
chr2R	6271489	6271984
chr2R	6272259	6272754
chr2R	6401452	6402662
chr2R	6429997	6430942
chr2R	6443087	6443582
chr2R	6449687	6450412
chr2R	6452167	6452781
chr2R	6453816	6454471
chr2R	6454746	6455736
chr2R	6461346	6463004
chr2R	6470147	6470652
chr2R	6565578	6567673
chr2R	6577838	6578943
chr2R	6661500	6662440
chr2R	6738612	6739152
chr2R	6744933	6745593
chr2R	6756148	6757693
chr2R	6774078	6774688
chr2R	6800204	6801534
chr2R	6810774	6813129
chr2R	6843818	6845963
chr2R	6851023	6854378
chr2R	6860763	6863573
chr2R	6873907	6876437
chr2R	6884907	6885947
chr2R	6912742	6914277
chr2R	6917407	6918682
chr2R	6931932	6932642
chr2R	6939187	6939912
chr2R	6947112	6949312
chr2R	6957118	6958943
chr2R	6972300	6973180
chr2R	6975170	6977530
chr2R	6982362	6985662
chr2R	6992987	6993977
chr2R	7048857	7050672
chr2R	7064867	7066682
chr2R	7082903	7085378
chr2R	7090053	7091218
chr2R	7093198	7094233
chr2R	7118938	7120798
chr2R	7191203	7192518
chr2R	7285583	7286683
chr2R	7331668	7332388
chr2R	7436057	7436607
chr2R	7438157	7440077
chr2R	7463622	7464222
chr2R	7480727	7481762
chr2R	7481937	7482917
chr2R	7483467	7485347
chr2R	7498925	7501125
chr2R	7518010	7520655
chr2R	7525324	7526259
chr2R	7546559	7547444
chr2R	7548869	7551119
chr2R	7555574	7556399
chr2R	7594189	7595289
chr2R	7620308	7621033
chr2R	7629493	7630053
chr2R	7641433	7643363
chr2R	7678827	7680752
chr2R	7686969	7688189
chr2R	7777016	7778611
chr2R	7824741	7825526
chr2R	7826886	7829816
chr2R	7883878	7886023
chr2R	7908078	7909168
chr2R	7954553	7956698
chr2R	8006032	8007342
chr2R	8016637	8020437
chr2R	8056842	8057392
chr2R	8091602	8092372
chr2R	8102052	8102987
chr2R	8126317	8126967
chr2R	8230157	8231587
chr2R	8343840	8344390
chr2R	8475010	8476990
chr2R	8484205	8485140
chr2R	8543930	8544530
chr2R	8593865	8595030
chr2R	8603445	8605420
chr2R	8656735	8658875
chr2R	8662890	8668620
chr2R	8704743	8705903
chr2R	8722733	8723393
chr2R	8766628	8767828
chr2R	8794614	8796164
chr2R	8804239	8805339
chr2R	8858038	8859844
chr2R	8861944	8863528
chr2R	8867498	8869138
chr2R	8908853	8910278
chr2R	8916168	8917548
chr2R	8937563	8938878
chr2R	9075389	9076379
chr2R	9078534	9079074
chr2R	9080669	9081821
chr2R	9082216	9084471
chr2R	9128791	9131061
chr2R	9190460	9191770
chr2R	9192275	9192985
chr2R	9208938	9210138
chr2R	9223778	9224438
chr2R	9257778	9260363
chr2R	9267338	9268933
chr2R	9287917	9288402
chr2R	9335812	9337407
chr2R	9361507	9362217
chr2R	9365512	9370022
chr2R	9385752	9386907
chr2R	9418641	9420346
chr2R	9431356	9432021
chr2R	9451266	9452036
chr2R	9453526	9458576
chr2R	9458961	9459851
chr2R	9461171	9462046
chr2R	9462316	9463096
chr2R	9472929	9473869
chr2R	9505929	9509669
chr2R	9514959	9516659
chr2R	9526784	9527829
chr2R	9535297	9536177
chr2R	9583874	9584854
chr2R	9615049	9615664
chr2R	9623354	9625064
chr2R	9625724	9628524
chr2R	9653119	9653719
chr2R	9714275	9715435
chr2R	9813714	9814314
chr2R	9825369	9825929
chr2R	9827964	9829279
chr2R	9849899	9850734
chr2R	9888899	9889394
chr2R	9890215	9890985
chr2R	9901165	9902490
chr2R	9902700	9905625
chr2R	9905845	9907600
chr2R	9908650	9909360
chr2R	9916452	9919032
chr2R	9919482	9921837
chr2R	9922002	9922607
chr2R	9924262	9924922
chr2R	9930087	9931087
chr2R	9932732	9933397
chr2R	9933552	9934157
chr2R	9957821	9961386
chr2R	9998787	10000222
chr2R	10062045	10062915
chr2R	10221432	10223022
chr2R	10231052	10232042
chr2R	10320212	10321312
chr2R	10372684	10376144
chr2R	10392148	10392698
chr2R	10406786	10408271
chr2R	10409971	10413986
chr2R	10445943	10447538
chr2R	10525248	10527063
chr2R	10590197	10591197
chr2R	10597127	10598072
chr2R	10608632	10612807
chr2R	10615452	10616713
chr2R	10676008	10681173
chr2R	10714728	10717908
chr2R	10815930	10816645
chr2R	10861800	10862845
chr2R	10868070	10868620
chr2R	10883896	10884391
chr2R	10897762	10899737
chr2R	10939237	10941102
chr2R	10947862	10950227
chr2R	10986759	10989774
chr2R	10990059	10992754
chr2R	10994294	10996549
chr2R	11004574	11005119
chr2R	11015409	11016894
chr2R	11037292	11038072
chr2R	11221545	11223590
chr2R	11238045	11238540
chr2R	11260770	11261265
chr2R	11338090	11339745
chr2R	11385335	11386105
chr2R	11473174	11474049
chr2R	11479559	11480769
chr2R	11508600	11510030
chr2R	11510735	11511510
chr2R	11511730	11514705
chr2R	11516520	11518875
chr2R	11617053	11617993
chr2R	11626730	11627720
chr2R	11642460	11643505
chr2R	11643945	11645880
chr2R	11689275	11690145
chr2R	11923683	11925498
chr2R	11962886	11963491
chr2R	11984227	11986327
chr2R	11990947	11991992
chr2R	12011572	12012662
chr2R	12042264	12044794
chr2R	12253232	12255827
chr2R	12263739	12264784
chr2R	12270949	12271934
chr2R	12275839	12278754
chr2R	12284651	12285416
chr2R	12293066	12293836
chr2R	12366159	12366864
chr2R	12395859	12397069
chr2R	12406474	12412459
chr2R	12424120	12425065
chr2R	12425395	12427155
chr2R	12481492	12482042
chr2R	12494242	12497110
chr2R	12502890	12503595
chr2R	12524938	12526423
chr2R	12528893	12529888
chr2R	12549033	12549793
chr2R	12577955	12579058
chr2R	12616463	12620253
chr2R	12672618	12673433
chr2R	12689053	12689934
chr2R	12690659	12692359
chr2R	12704562	12705452
chr2R	12711662	12712212
chr2R	12733668	12734428
chr2R	12736088	12737133
chr2R	12812252	12813847
chr2R	12822100	12823475
chr2R	12866705	12867970
chr2R	12868970	12870125
chr2R	12914940	12916320
chr2R	12994917	12996177
chr2R	13149744	13152109
chr2R	13152384	13153869
chr2R	13154629	13155239
chr2R	13156119	13156719
chr2R	13184557	13187362
chr2R	13188787	13189392
chr2R	13190387	13191157
chr2R	13210409	13212934
chr2R	13217216	13220077
chr2R	13222442	13223212
chr2R	13226852	13229427
chr2R	13266620	13267435
chr2R	13280260	13281845
chr2R	13289555	13290764
chr2R	13365837	13366602
chr2R	13479844	13480509
chr2R	13484904	13485904
chr2R	13530389	13531004
chr2R	13547833	13549753
chr2R	13601513	13602383
chr2R	13690944	13691759
chr2R	13743073	13743623
chr2R	13761068	13763818
chr2R	13787294	13787844
chr2R	13805180	13806605
chr2R	13831084	13831849
chr2R	13844439	13846309
chr2R	13847474	13848409
chr2R	13874634	13876184
chr2R	13893509	13896304
chr2R	13898019	13900654
chr2R	13902749	13903464
chr2R	13942012	13942897
chr2R	13951247	13953557
chr2R	13954827	13956202
chr2R	14043659	14044694
chr2R	14045034	14045634
chr2R	14092663	14093918
chr2R	14155740	14157070
chr2R	14179936	14181036
chr2R	14190731	14191501
chr2R	14193634	14198971
chr2R	14199681	14204359
chr2R	14221418	14222243
chr2R	14222893	14223938
chr2R	14226533	14229283
chr2R	14235542	14237687
chr2R	14238413	14241928
chr2R	14242593	14244463
chr2R	14263331	14266561
chr2R	14320681	14323602
chr2R	14401707	14404567
chr2R	14469515	14472540
chr2R	14577258	14578693
chr2R	14603332	14604437
chr2R	14609937	14612627
chr2R	14649312	14652002
chr2R	14760626	14762621
chr2R	14763391	14768891
chr2R	14786984	14789239
chr2R	14827574	14828619
chr2R	14868429	14870694
chr2R	14874489	14876459
chr2R	14878449	14881134
chr2R	14907105	14908425
chr2R	14914465	14915675
chr2R	14918920	14920295
chr2R	14920900	14922505
chr2R	14927121	14928543
chr2R	14936738	14938618
chr2R	14949453	14951598
chr2R	15041628	15042173
chr2R	15084637	15085187
chr2R	15102134	15102794
chr2R	15106970	15107460
chr2R	15144592	15145132
chr2R	15145462	15146177
chr2R	15152287	15153275
chr2R	15154385	15155540
chr2R	15183303	15184408
chr2R	15185238	15185998
chr2R	15207129	15210154
chr2R	15217079	15217624
chr2R	15218999	15219889
chr2R	15225710	15226435
chr2R	15234736	15235446
chr2R	15245342	15245847
chr2R	15267462	15267947
chr2R	15299187	15300017
chr2R	15307616	15310806
chr2R	15324651	15325266
chr2R	15354971	15356346
chr2R	15364816	15365476
chr2R	15389016	15389726
chr2R	15403536	15404356
chr2R	15421070	15422125
chr2R	15425855	15431135
chr2R	15462207	15463757
chr2R	15478002	15481185
chr2R	15535687	15536742
chr2R	15579962	15580962
chr2R	15662033	15663068
chr2R	15689748	15692725
chr2R	15700475	15701020
chr2R	15721656	15724616
chr2R	15727421	15728576
chr2R	15767401	15768181
chr2R	15782256	15783406
chr2R	15861892	15862562
chr2R	15863167	15863717
chr2R	15918547	15920522
chr2R	15937412	15942368
chr2R	15943248	15944563
chr2R	15950723	15951433
chr2R	15955403	15956773
chr2R	15985103	15986643
chr2R	15994008	15994553
chr2R	16081133	16081948
chr2R	16218348	16221428
chr2R	16242668	16243703
chr2R	16243868	16246453
chr2R	16254983	16256033
chr2R	16265215	16266480
chr2R	16302122	16305302
chr2R	16317733	16319718
chr2R	16328133	16329183
chr2R	16331098	16333033
chr2R	16342428	16345353
chr2R	16365647	16366962
chr2R	16398037	16399252
chr2R	16418502	16420252
chr2R	16458922	16459807
chr2R	16466132	16467717
chr2R	16474547	16478662
chr2R	16482577	16483567
chr2R	16487737	16489442
chr2R	16559909	16561054
chr2R	16562209	16563199
chr2R	16563914	16568434
chr2R	16682001	16682986
chr2R	16683431	16684306
chr2R	16714452	16715107
chr2R	16724573	16725348
chr2R	16727813	16728703
chr2R	16778029	16779129
chr2R	16779304	16781779
chr2R	16794484	16795199
chr2R	16820937	16822527
chr2R	16840737	16841892
chr2R	16927572	16928242
chr2R	16928947	16930222
chr2R	16930712	16931587
chr2R	16932742	16933347
chr2R	16995717	16999627
chr2R	17022062	17022677
chr2R	17045172	17045667
chr2R	17094783	17096203
chr2R	17132449	17135089
chr2R	17135529	17136414
chr2R	17143779	17145054
chr2R	17145384	17147574
chr2R	17309668	17311318
chr2R	17327094	17327704
chr2R	17359599	17360819
chr2R	17365539	17366424
chr2R	17367804	17368619
chr2R	17392104	17392874
chr2R	17485552	17486372
chr2R	17487692	17488847
chr2R	17526906	17527746
chr2R	17533621	17534441
chr2R	17535281	17537041
chr2R	17589887	17590927
chr2R	17591313	17592028
chr2R	17594945	17595665
chr2R	17620300	17622070
chr2R	17622505	17624535
chr2R	17662490	17666620
chr2R	17670960	17671515
chr2R	17673540	17674650
chr2R	17741685	17742400
chr2R	17742895	17744765
chr2R	17755652	17757532
chr2R	17761047	17761977
chr2R	17837561	17839321
chr2R	17939077	17939683
chr2R	17950144	17951289
chr2R	17952889	17953379
chr2R	18042809	18043964
chr2R	18070534	18071029
chr2R	18119819	18123274
chr2R	18236574	18237189
chr2R	18238994	18242019
chr2R	18254668	18256493
chr2R	18256978	18258088
chr2R	18258640	18259735
chr2R	18287900	18288775
chr2R	18330348	18332878
chr2R	18334973	18336843
chr2R	18348393	18350103
chr2R	18352294	18353074
chr2R	18399105	18399825
chr2R	18401200	18402795
chr2R	18412520	18413235
chr2R	18416862	18417857
chr2R	18425507	18427147
chr2R	18449699	18450364
chr2R	18457019	18457844
chr2R	18484679	18485294
chr2R	18531324	18531879
chr2R	18638028	18639063
chr2R	18641763	18642473
chr2R	18683406	18685981
chr2R	18746596	18747636
chr2R	18859616	18861276
chr2R	18861826	18862526
chr2R	18878258	18879479
chr2R	18935959	18937989
chr2R	18998389	19001569
chr2R	19059044	19060209
chr2R	19076704	19077809
chr2R	19083359	19084184
chr2R	19093809	19094694
chr2R	19100624	19103979
chr2R	19104594	19107064
chr2R	19111799	19112889
chr2R	19144026	19144951
chr2R	19349178	19350598
chr2R	19387953	19388493
chr2R	19461045	19464845
chr2R	19465450	19466210
chr2R	19466815	19469240
chr2R	19501745	19502295
chr2R	19505815	19507910
chr2R	19508350	19510045
chr2R	19521550	19522475
chr2R	19526101	19526816
chr2R	19599210	19600195
chr2R	19759195	19760515
chr2R	19811671	19812556
chr2R	19865231	19867116
chr2R	20006526	20007586
chr2R	20033208	20034093
chr2R	20042228	20042778
chr2R	20098994	20099814
chr2R	20121214	20121874
chr2R	20145244	20146234
chr2R	20177864	20180164
chr2R	20196397	20196947
chr2R	20205083	20205628
chr2R	20212833	20216683
chr2R	20329442	20330092
chr2R	20371287	20371947
chr2R	20428102	20428762
chr2R	20586562	20587222
chr2R	20597017	20601797
chr2R	20629018	20629513
chr2R	20633813	20634963
chr2R	20782248	20785063
chr2R	20812938	20814698
chr2R	20820208	20821198
chr2R	20844128	20844673
chr2R	20866848	20867333
chr2R	20869158	20869758
chr2R	20872393	20873338
chr2R	20895393	20897088
chr2R	20929758	20930423
chr2R	20932398	20933498
chr2R	20934553	20935373
chr2R	20939933	20942638
chr2R	20944498	20945113
chr2R	20946318	20947088
chr2R	20952703	20953688
chr2R	20958413	20959073
chr2R	20967158	20968928
chr2R	20986248	20988938
chr2R	20991258	20994278
chr2R	20998948	20999563
chr2R	21068578	21069958
chr2R	21079523	21080623
chr2R	21085688	21086453
chr2R	21091624	21094934
chr2R	21099489	21100379
chr2R	21106034	21106749
chr2R	21110609	21111369
chr2R	21126173	21127428
chr2R	21127598	21134248
chr2R	21137498	21138318
chr2R	21142443	21143608
chr2R	21144153	21145698
chr2RHet	90156	90656
chr2RHet	126183	127173
chr2RHet	471035	471800
chr2RHet	1266500	1267315
chr2RHet	1728336	1728981
chr2RHet	3136941	3137541
chr3L	62601	63541
chr3L	119791	121113
chr3L	121948	127003
chr3L	130958	132888
chr3L	292943	293493
chr3L	340783	341718
chr3L	349363	350133
chr3L	543460	544175
chr3L	589876	590816
chr3L	612823	614078
chr3L	617708	618543
chr3L	628278	629368
chr3L	698009	699229
chr3L	745424	746084
chr3L	759894	760939
chr3L	764294	764789
chr3L	767319	771004
chr3L	784589	785139
chr3L	790409	791454
chr3L	881984	885504
chr3L	899859	900689
chr3L	907724	908774
chr3L	912459	913224
chr3L	956408	956898
chr3L	959433	961623
chr3L	976373	976913
chr3L	977908	978403
chr3L	981043	981533
chr3L	1034069	1034939
chr3L	1039290	1040000
chr3L	1041385	1042810
chr3L	1046050	1046775
chr3L	1061735	1062385
chr3L	1089178	1091703
chr3L	1092363	1094063
chr3L	1095493	1096318
chr3L	1105778	1107103
chr3L	1147315	1147800
chr3L	1153145	1154130
chr3L	1167281	1169756
chr3L	1257476	1258951
chr3L	1357249	1357799
chr3L	1357959	1358674
chr3L	1359989	1362804
chr3L	1366209	1369784
chr3L	1373471	1374231
chr3L	1384311	1384966
chr3L	1455422	1456849
chr3L	1458879	1460089
chr3L	1479068	1480723
chr3L	1587972	1589342
chr3L	1629112	1629817
chr3L	1678987	1680760
chr3L	1681420	1682125
chr3L	1684885	1687795
chr3L	1727618	1728223
chr3L	1882103	1883433
chr3L	1911263	1912088
chr3L	1929963	1932108
chr3L	1991063	1994093
chr3L	2031108	2034123
chr3L	2117722	2118657
chr3L	2301811	2303236
chr3L	2317866	2319961
chr3L	2345261	2346801
chr3L	2384813	2385793
chr3L	2467855	2468460
chr3L	2488595	2489195
chr3L	2489470	2490240
chr3L	2575495	2576320
chr3L	2619816	2622456
chr3L	2635062	2635712
chr3L	2682421	2682911
chr3L	2799119	2801109
chr3L	2822547	2823157
chr3L	2828267	2829807
chr3L	2837130	2838400
chr3L	2839000	2839765
chr3L	2840425	2843075
chr3L	2855285	2859345
chr3L	2863030	2864135
chr3L	2871785	2874250
chr3L	2881066	2882566
chr3L	2906432	2909337
chr3L	2910337	2910827
chr3L	2912257	2914077
chr3L	2921937	2922597
chr3L	2988375	2989750
chr3L	2990585	2991070
chr3L	3059555	3061305
chr3L	3069895	3071820
chr3L	3077757	3078632
chr3L	3141550	3142270
chr3L	3246940	3248470
chr3L	3305566	3308261
chr3L	3383722	3385142
chr3L	3476166	3478531
chr3L	3517362	3518572
chr3L	3570559	3574454
chr3L	3576164	3580514
chr3L	3617969	3620214
chr3L	3641937	3642487
chr3L	3697102	3697652
chr3L	3745502	3747107
chr3L	3762453	3763268
chr3L	3772286	3774050
chr3L	3792375	3795125
chr3L	3795950	3797315
chr3L	3823935	3828995
chr3L	3849627	3850167
chr3L	3911174	3913309
chr3L	3932899	3934209
chr3L	3962982	3966382
chr3L	3969902	3972377
chr3L	3977272	3979867
chr3L	4010832	4012372
chr3L	4017317	4017872
chr3L	4189410	4190070
chr3L	4372666	4375636
chr3L	4422289	4422949
chr3L	4428329	4430034
chr3L	4439932	4441362
chr3L	4461547	4462052
chr3L	4465407	4466112
chr3L	4485537	4487012
chr3L	4517542	4518197
chr3L	4587557	4588217
chr3L	4599927	4603402
chr3L	4607860	4608570
chr3L	4608790	4610385
chr3L	4636508	4641893
chr3L	4700693	4702728
chr3L	4706848	4708563
chr3L	4732373	4732918
chr3L	4759153	4761688
chr3L	4762953	4763778
chr3L	4779288	4781818
chr3L	4784783	4785448
chr3L	4843256	4845776
chr3L	4858986	4859541
chr3L	5024980	5026295
chr3L	5026850	5027890
chr3L	5089488	5092353
chr3L	5093288	5094324
chr3L	5094939	5095589
chr3L	5124352	5124852
chr3L	5166933	5169023
chr3L	5172213	5173858
chr3L	5174743	5177373
chr3L	5189474	5196623
chr3L	5210159	5211804
chr3L	5213681	5216591
chr3L	5219896	5220546
chr3L	5245086	5245636
chr3L	5252340	5254495
chr3L	5306086	5307226
chr3L	5313881	5314816
chr3L	5322856	5325880
chr3L	5342151	5342866
chr3L	5346836	5347776
chr3L	5387917	5388797
chr3L	5389782	5391992
chr3L	5424106	5425711
chr3L	5427251	5430106
chr3L	5465241	5467126
chr3L	5477016	5478126
chr3L	5478446	5480371
chr3L	5494776	5495891
chr3L	5523226	5524211
chr3L	5563150	5564585
chr3L	5570633	5572003
chr3L	5573988	5574648
chr3L	5616830	5617485
chr3L	5646149	5646909
chr3L	5671282	5672822
chr3L	5699982	5705042
chr3L	5746624	5747129
chr3L	5778194	5779519
chr3L	5849310	5849870
chr3L	5903990	5906895
chr3L	5907780	5909870
chr3L	5929070	5929565
chr3L	5974103	5974718
chr3L	5975433	5976698
chr3L	5980813	5982083
chr3L	5999515	6001000
chr3L	6011295	6011841
chr3L	6023876	6024371
chr3L	6102589	6103089
chr3L	6133667	6134597
chr3L	6330887	6337817
chr3L	6350301	6350806
chr3L	6444470	6445510
chr3L	6494075	6496110
chr3L	6502935	6506020
chr3L	6510465	6513170
chr3L	6520420	6522015
chr3L	6611778	6613653
chr3L	6614148	6617503
chr3L	6645329	6646709
chr3L	6666721	6670296
chr3L	6671956	6675851
chr3L	6693626	6694341
chr3L	6695261	6696801
chr3L	6735093	6736083
chr3L	6759624	6760389
chr3L	6767104	6767864
chr3L	6789699	6790304
chr3L	6810054	6811652
chr3L	6825182	6827383
chr3L	6856860	6858285
chr3L	6869241	6869896
chr3L	6907673	6912899
chr3L	6976598	6977413
chr3L	6992819	6995899
chr3L	7001504	7002169
chr3L	7015749	7017189
chr3L	7029399	7031049
chr3L	7056019	7057829
chr3L	7075159	7077464
chr3L	7186467	7187082
chr3L	7279255	7280145
chr3L	7280690	7281950
chr3L	7284870	7286740
chr3L	7299989	7300599
chr3L	7342670	7344160
chr3L	7411255	7412025
chr3L	7442062	7444307
chr3L	7481323	7482643
chr3L	7482808	7484623
chr3L	7541116	7542101
chr3L	7544801	7545356
chr3L	7556188	7556848
chr3L	7585271	7586654
chr3L	7641217	7643418
chr3L	7784159	7785754
chr3L	7801599	7803409
chr3L	7829647	7831562
chr3L	7840642	7841682
chr3L	7847302	7848622
chr3L	7856819	7858624
chr3L	7869359	7870399
chr3L	7872825	7873310
chr3L	7874245	7875617
chr3L	7947395	7948110
chr3L	7954325	7955425
chr3L	7987546	7989366
chr3L	7994086	7996136
chr3L	7998061	8000147
chr3L	8012138	8012788
chr3L	8018014	8019564
chr3L	8087531	8088866
chr3L	8140386	8141721
chr3L	8178666	8180266
chr3L	8439918	8441028
chr3L	8443113	8443833
chr3L	8599749	8601079
chr3L	8645946	8647821
chr3L	8659157	8659972
chr3L	8764101	8764816
chr3L	8834053	8835708
chr3L	8850058	8850603
chr3L	8850768	8851433
chr3L	8867662	8869422
chr3L	8912048	8913198
chr3L	8996298	8996848
chr3L	9017813	9018418
chr3L	9036118	9037118
chr3L	9102722	9103602
chr3L	9107242	9107847
chr3L	9109822	9113072
chr3L	9119502	9121532
chr3L	9135172	9135777
chr3L	9145678	9146228
chr3L	9150033	9150518
chr3L	9176765	9178515
chr3L	9230225	9231755
chr3L	9235391	9238636
chr3L	9239620	9240285
chr3L	9251277	9253862
chr3L	9272237	9273832
chr3L	9328829	9329329
chr3L	9331359	9332084
chr3L	9333184	9334669
chr3L	9454232	9454832
chr3L	9461552	9462537
chr3L	9470067	9470902
chr3L	9484587	9485147
chr3L	9513692	9515562
chr3L	9548454	9548939
chr3L	9561545	9562085
chr3L	9684570	9685235
chr3L	9768718	9769883
chr3L	9802103	9802598
chr3L	9805733	9808383
chr3L	9865901	9866781
chr3L	9911116	9915466
chr3L	9940052	9941967
chr3L	10015845	10018310
chr3L	10023985	10024975
chr3L	10061815	10062650
chr3L	10097575	10099380
chr3L	10099880	10100655
chr3L	10105815	10108510
chr3L	10111600	10114565
chr3L	10168734	10172199
chr3L	10249746	10251026
chr3L	10263441	10264776
chr3L	10271032	10273794
chr3L	10305905	10310796
chr3L	10321316	10323726
chr3L	10352707	10353257
chr3L	10374431	10375541
chr3L	10467726	10468606
chr3L	10502257	10502857
chr3L	10503132	10505057
chr3L	10505447	10506107
chr3L	10510394	10513429
chr3L	10515904	10518369
chr3L	10553579	10555164
chr3L	10558462	10560172
chr3L	10561597	10563092
chr3L	10587129	10587944
chr3L	10588174	10589434
chr3L	10608239	10610059
chr3L	10611934	10613024
chr3L	10650539	10651148
chr3L	10653563	10654778
chr3L	10664618	10665328
chr3L	10670223	10672103
chr3L	10672698	10675348
chr3L	10690364	10692499
chr3L	10706147	10706687
chr3L	10713186	10716036
chr3L	10716216	10717091
chr3L	10717366	10718021
chr3L	10728576	10729856
chr3L	10734696	10736111
chr3L	10737051	10737556
chr3L	10739906	10740526
chr3L	10754712	10755637
chr3L	10762194	10762744
chr3L	10769674	10770824
chr3L	10777155	10778585
chr3L	10798990	10800355
chr3L	10821705	10825390
chr3L	10831045	10831545
chr3L	10839295	10840505
chr3L	10842925	10844360
chr3L	10844850	10846015
chr3L	10848205	10854926
chr3L	10859436	10860081
chr3L	10861636	10862611
chr3L	10935709	10936704
chr3L	10980051	10981086
chr3L	10992258	10994338
chr3L	10995448	10995933
chr3L	11011338	11012388
chr3L	11150481	11151251
chr3L	11178206	11178866
chr3L	11185031	11186846
chr3L	11188101	11188651
chr3L	11189476	11190746
chr3L	11209454	11210824
chr3L	11277313	11278138
chr3L	11301133	11301798
chr3L	11308063	11308718
chr3L	11310093	11313398
chr3L	11326660	11329081
chr3L	11331046	11331606
chr3L	11335941	11336986
chr3L	11337216	11338871
chr3L	11340081	11341071
chr3L	11341936	11342541
chr3L	11343541	11344356
chr3L	11353706	11355036
chr3L	11364876	11365876
chr3L	11367141	11369106
chr3L	11369776	11370536
chr3L	11379623	11381263
chr3L	11396784	11397774
chr3L	11406014	11407939
chr3L	11410139	11410689
chr3L	11412791	11413561
chr3L	11435109	11437154
chr3L	11580321	11580871
chr3L	11587351	11591307
chr3L	11594552	11595332
chr3L	11669357	11673872
chr3L	11700647	11701257
chr3L	11714452	11714957
chr3L	11826277	11826877
chr3L	11827257	11827872
chr3L	11850967	11853327
chr3L	11883753	11885778
chr3L	11887153	11889693
chr3L	11906963	11908443
chr3L	11921753	11922518
chr3L	12056015	12057390
chr3L	12075915	12078010
chr3L	12080595	12081475
chr3L	12131964	12132904
chr3L	12168209	12168809
chr3L	12187519	12188399
chr3L	12211214	12212049
chr3L	12224689	12225964
chr3L	12252142	12252632
chr3L	12269515	12271175
chr3L	12557722	12558382
chr3L	12559207	12561452
chr3L	12633008	12633618
chr3L	12639838	12640928
chr3L	12685707	12686472
chr3L	12711328	12715673
chr3L	12719473	12720678
chr3L	12727338	12728388
chr3L	12766005	12766715
chr3L	12795037	12795867
chr3L	12796367	12796862
chr3L	12830743	12832328
chr3L	12858520	12859015
chr3L	12901806	12902741
chr3L	12929855	12931720
chr3L	12937335	12939640
chr3L	12968840	12973800
chr3L	12984025	12984955
chr3L	13046661	13048146
chr3L	13052561	13053106
chr3L	13061905	13062505
chr3L	13069270	13071085
chr3L	13074670	13075375
chr3L	13077190	13077695
chr3L	13078795	13079620
chr3L	13095721	13096506
chr3L	13113651	13114156
chr3L	13158975	13160240
chr3L	13228332	13229977
chr3L	13263416	13265506
chr3L	13274591	13276677
chr3L	13278497	13280092
chr3L	13330853	13332278
chr3L	13339713	13340913
chr3L	13394924	13395644
chr3L	13413140	13415010
chr3L	13543094	13544579
chr3L	13554259	13556134
chr3L	13563504	13564384
chr3L	13584617	13585507
chr3L	13600073	13600578
chr3L	13600733	13601288
chr3L	13613608	13616023
chr3L	13627138	13627628
chr3L	13652326	13654961
chr3L	13666801	13668276
chr3L	13716629	13718379
chr3L	13728399	13730764
chr3L	13754196	13757771
chr3L	13760841	13761826
chr3L	13765411	13766186
chr3L	13857262	13858087
chr3L	13880684	13882059
chr3L	13891140	13892895
chr3L	13909678	13910278
chr3L	13935089	13936134
chr3L	13936739	13937279
chr3L	13947134	13947894
chr3L	14079565	14083260
chr3L	14103215	14104045
chr3L	14143255	14143920
chr3L	14144300	14145575
chr3L	14145795	14148700
chr3L	14161245	14163890
chr3L	14194140	14194740
chr3L	14204470	14206779
chr3L	14209979	14211019
chr3L	14216909	14218174
chr3L	14270477	14271457
chr3L	14331201	14331861
chr3L	14337081	14339106
chr3L	14347591	14350776
chr3L	14381521	14383826
chr3L	14447678	14448508
chr3L	14454773	14455323
chr3L	14483759	14484474
chr3L	14484704	14485529
chr3L	14538599	14539144
chr3L	14568854	14570054
chr3L	14570724	14571709
chr3L	14574399	14575229
chr3L	14594531	14596671
chr3L	14646621	14647281
chr3L	14748700	14751015
chr3L	14772900	14774060
chr3L	14774445	14776095
chr3L	14798316	14798866
chr3L	14799026	14800511
chr3L	14808211	14809081
chr3L	14811006	14811676
chr3L	14849071	14854141
chr3L	14904955	14907260
chr3L	14940862	14941857
chr3L	14943182	14944822
chr3L	14945207	14947472
chr3L	14949497	14950217
chr3L	14951597	14952257
chr3L	14953687	14955602
chr3L	14956047	14957692
chr3L	14958027	14959237
chr3L	14959517	14960007
chr3L	14960332	14961322
chr3L	14965337	14965952
chr3L	14967382	14968142
chr3L	14969522	14970847
chr3L	15004894	15005444
chr3L	15026939	15030909
chr3L	15037564	15040799
chr3L	15083589	15084094
chr3L	15086404	15087164
chr3L	15097065	15098495
chr3L	15171207	15172532
chr3L	15224947	15225827
chr3L	15246399	15247379
chr3L	15254924	15256459
chr3L	15274054	15275209
chr3L	15297329	15297979
chr3L	15306558	15308493
chr3L	15344783	15345663
chr3L	15362003	15364748
chr3L	15407764	15410134
chr3L	15426579	15430144
chr3L	15432624	15433674
chr3L	15433889	15435534
chr3L	15436139	15437909
chr3L	15494884	15495374
chr3L	15523709	15524469
chr3L	15586565	15589380
chr3L	15609111	15609621
chr3L	15627331	15629421
chr3L	15693868	15694593
chr3L	15733248	15735833
chr3L	15778353	15780113
chr3L	15786873	15788973
chr3L	15794853	15796453
chr3L	15797543	15798598
chr3L	15799583	15801008
chr3L	15838905	15839405
chr3L	15847549	15848644
chr3L	15890385	15892375
chr3L	15902660	15906005
chr3L	15908370	15909200
chr3L	15974916	15975906
chr3L	16010351	16011286
chr3L	16013801	16014586
chr3L	16015176	16016176
chr3L	16037021	16038181
chr3L	16042416	16043556
chr3L	16044766	16045601
chr3L	16136846	16141141
chr3L	16157739	16159509
chr3L	16173088	16175678
chr3L	16183812	16185137
chr3L	16265221	16267916
chr3L	16399309	16399904
chr3L	16455344	16456111
chr3L	16471240	16471910
chr3L	16481145	16481755
chr3L	16483840	16484780
chr3L	16524545	16528170
chr3L	16623752	16625512
chr3L	16627552	16628042
chr3L	16635632	16636522
chr3L	16636847	16637392
chr3L	16687456	16691236
chr3L	16692121	16692666
chr3L	16696086	16698016
chr3L	16699886	16701371
chr3L	16735566	16737826
chr3L	16738431	16739141
chr3L	16743541	16744316
chr3L	16751739	16752459
chr3L	16773244	16775994
chr3L	16816311	16817246
chr3L	16866309	16866804
chr3L	16879674	16881219
chr3L	16910579	16912339
chr3L	17002924	17003424
chr3L	17004034	17004804
[truncated: 1,721 more rows]

## Sheet: S5E
# SoxNeuro Compensatory Binding (794 intervals)
chr2L	75584	76569
chr2L	83824	84429
chr2L	155991	156531
chr2L	163683	164673
chr2L	175519	176004
chr2L	205539	206694
chr2L	250755	251905
chr2L	283925	284965
chr2L	372083	373893
chr2L	1063548	1064748
chr2L	1411087	1411742
chr2L	1419114	1419829
chr2L	1429729	1430664
chr2L	1443434	1444744
chr2L	1466634	1467469
chr2L	1484574	1485609
chr2L	1486054	1486604
chr2L	1502879	1503439
chr2L	2151381	2152051
chr2L	2195986	2196701
chr2L	2579843	2580503
chr2L	2753800	2754360
chr2L	2756720	2757485
chr2L	3581616	3582271
chr2L	3617750	3618675
chr2L	3824046	3824976
chr2L	3835054	3837244
chr2L	3839614	3840384
chr2L	3840769	3841819
chr2L	3845669	3847479
chr2L	3862336	3862931
chr2L	4040864	4041349
chr2L	4121160	4121760
chr2L	4122810	4123465
chr2L	4226974	4227754
chr2L	5290905	5291995
chr2L	5455462	5457114
chr2L	5472669	5473164
chr2L	5720008	5720663
chr2L	5904424	5906409
chr2L	6180311	6180966
chr2L	6227605	6228100
chr2L	6235795	6236515
chr2L	6237290	6238270
chr2L	6242735	6243880
chr2L	6557105	6557610
chr2L	6745819	6746304
chr2L	6751919	6752414
chr2L	6847566	6848271
chr2L	6850581	6852466
chr2L	7203035	7203640
chr2L	7297189	7297679
chr2L	7300704	7301424
chr2L	7453668	7454768
chr2L	7540845	7542385
chr2L	7616136	7616951
chr2L	7620141	7621076
chr2L	7633408	7635603
chr2L	7637248	7637743
chr2L	7638193	7640503
chr2L	7673506	7674206
chr2L	8081272	8082317
chr2L	8289878	8290438
chr2L	8296105	8297645
chr2L	8415124	8415834
chr2L	8425234	8425839
chr2L	8544479	8546514
chr2L	8582586	8584026
chr2L	8614986	8615711
chr2L	8753417	8754517
chr2L	8760578	8762888
chr2L	8814698	8815358
chr2L	8862653	8863428
chr2L	8867653	8868423
chr2L	8870963	8871618
chr2L	8943058	8943943
chr2L	8948833	8950493
chr2L	8954498	8954998
chr2L	9152888	9153488
chr2L	9455557	9456987
chr2L	9520891	9521396
chr2L	9577546	9578758
chr2L	9582708	9583863
chr2L	9585403	9586008
chr2L	9587890	9589760
chr2L	9996637	9997417
chr2L	10197399	10198269
chr2L	10204264	10204924
chr2L	10260364	10261354
chr2L	10292599	10294024
chr2L	10299037	10300462
chr2L	10607038	10607588
chr2L	10608853	10609613
chr2L	10609888	10611218
chr2L	10621053	10621778
chr2L	11100874	11101544
chr2L	11339471	11341456
chr2L	11376161	11376876
chr2L	11445296	11446891
chr2L	12093085	12093905
chr2L	12201650	12202470
chr2L	12613819	12614419
chr2L	12636035	12636535
chr2L	12680039	12681579
chr2L	12875186	12875726
chr2L	13864352	13864847
chr2L	13869522	13873432
chr2L	13886357	13887677
chr2L	13889647	13890202
chr2L	13890362	13891077
chr2L	14212222	14213102
chr2L	14244026	14244621
chr2L	14263811	14264536
chr2L	14381024	14382405
chr2L	14434375	14435255
chr2L	14451915	14452575
chr2L	14453790	14454665
chr2L	14454940	14455935
chr2L	14463915	14464510
chr2L	14480902	14481507
chr2L	14543937	14544592
chr2L	14566807	14568137
chr2L	14585182	14585672
chr2L	14793302	14793902
chr2L	15430970	15432400
chr2L	15454015	15455560
chr2L	15471395	15471900
chr2L	15487452	15488172
chr2L	15488837	15489872
chr2L	15734787	15736167
chr2L	15739467	15740187
chr2L	15905239	15905784
chr2L	16080146	16082011
chr2L	16230999	16231989
chr2L	16232704	16233814
chr2L	16261700	16262240
chr2L	16298042	16298657
chr2L	16299812	16300582
chr2L	16302497	16302992
chr2L	16333088	16333583
chr2L	16362504	16362999
chr2L	16411184	16412124
chr2L	16421134	16422184
chr2L	16460405	16461285
chr2L	16683055	16684095
chr2L	16685145	16685795
chr2L	16689370	16690755
chr2L	16764727	16765992
chr2L	16826372	16826867
chr2L	17113968	17114528
chr2L	17220021	17220516
chr2L	17222321	17223591
chr2L	17226276	17227611
chr2L	17233212	17234312
chr2L	17238322	17239807
chr2L	17246091	17246571
chr2L	17384579	17385184
chr2L	17474932	17475427
chr2L	17514597	17516027
chr2L	17563657	17564312
chr2L	17580982	17581472
chr2L	17735092	17738442
chr2L	17758798	17760889
chr2L	18001339	18002834
chr2L	18177722	18178502
chr2L	18359001	18360441
chr2L	18370828	18371498
chr2L	18688451	18689936
chr2L	18799670	18800170
chr2L	18800770	18801315
chr2L	18885685	18886520
chr2L	18892670	18893560
chr2L	18928643	18929628
chr2L	18948446	18948946
chr2L	18986896	18987556
chr2L	19133360	19134785
chr2L	19140940	19141490
chr2L	19478647	19479472
chr2L	19576982	19577747
chr2L	19641385	19642210
chr2L	19795336	19796221
chr2L	19901751	19902366
chr2L	19935466	19936131
chr2L	20468259	20469904
chr2L	20482774	20483274
chr2L	20927008	20927503
chr2L	21030029	21031179
chr2L	21052024	21053069
chr2L	21106374	21106969
chr2L	21573205	21573875
chr2L	21681720	21682275
chr2L	21720824	21721714
chr2L	21798977	21800857
chr2L	21840062	21841167
chr2L	21849367	21850132
chr2L	21878892	21879772
chr2L	21897757	21898637
chr2L	21902882	21903707
chr2L	21909747	21912177
chr2L	21913652	21914642
chr2L	21951602	21953477
chr2L	21991322	21993412
chr2L	21999837	22001442
chr2L	22032672	22033607
chr2L	22035257	22036362
chr2L	22071184	22071669
chr2L	22084659	22085594
chr2L	22100941	22101806
chr2L	22307959	22309164
chr2R	74593	75628
chr2R	480986	481856
chr2R	559742	560407
chr2R	631843	633108
chr2R	634878	636528
chr2R	1009926	1010681
chr2R	1540511	1541171
chr2R	1549463	1550298
chr2R	1555458	1556348
chr2R	1592096	1592691
chr2R	1593901	1594796
chr2R	1596996	1598081
chr2R	1608644	1609754
chr2R	1610414	1612061
chr2R	1625816	1626751
chr2R	1627011	1627626
chr2R	1631536	1632251
chr2R	1633996	1635041
chr2R	1653576	1654301
chr2R	1892555	1893050
chr2R	1903070	1903675
chr2R	2007294	2007999
chr2R	2034356	2035176
chr2R	2043861	2044406
chr2R	2055035	2055916
chr2R	2073226	2074766
chr2R	2115908	2116623
chr2R	2403778	2404448
chr2R	2409563	2411148
chr2R	2412358	2413193
chr2R	2481506	2482101
chr2R	3367875	3368650
chr2R	3485860	3486465
chr2R	3693588	3694303
chr2R	3827025	3827565
chr2R	3827895	3828835
chr2R	3861610	3862270
chr2R	4056970	4057860
chr2R	4060600	4061325
chr2R	4749699	4752394
chr2R	5003299	5004019
chr2R	5287099	5287704
chr2R	5290737	5291287
chr2R	5293977	5294862
chr2R	5567982	5569582
chr2R	5582514	5583390
chr2R	5588500	5589215
chr2R	5602360	5603795
chr2R	5634978	5636683
chr2R	5810864	5811469
chr2R	5820599	5821379
chr2R	5822039	5823194
chr2R	5832974	5833919
chr2R	5989894	5990609
chr2R	6039340	6039950
chr2R	6203019	6203629
chr2R	6428957	6429787
chr2R	6487697	6488523
chr2R	6922687	6923902
chr2R	6990722	6991832
chr2R	7014591	7015156
chr2R	7291463	7292403
chr2R	7462627	7463282
chr2R	7538909	7539744
chr2R	7584349	7585384
chr2R	7595614	7596114
chr2R	7623443	7624058
chr2R	7904393	7905273
chr2R	7905763	7906418
chr2R	7914503	7916373
chr2R	8323870	8324590
chr2R	8394061	8395091
chr2R	8431295	8431895
chr2R	8723828	8724493
chr2R	8800394	8802699
chr2R	8856878	8857863
chr2R	8930578	8931398
chr2R	9020279	9020884
chr2R	9039204	9039859
chr2R	9101786	9102391
chr2R	9109706	9110261
chr2R	9131161	9131821
chr2R	9223063	9223623
chr2R	9439941	9440641
chr2R	9460001	9460831
chr2R	9499603	9500323
chr2R	9611859	9613234
chr2R	9696945	9697445
chr2R	9878179	9878999
chr2R	9963926	9964971
chr2R	10142942	10144157
chr2R	10321417	10321972
chr2R	10366469	10368769
chr2R	10500558	10501048
chr2R	10644604	10645649
chr2R	10655934	10658074
chr2R	10684138	10684973
chr2R	10849480	10850525
chr2R	11586588	11587518
chr2R	11997537	11998032
chr2R	12010802	12011452
chr2R	12067774	12068434
chr2R	12073389	12074274
chr2R	12415925	12416420
chr2R	12854060	12854720
chr2R	12907405	12907955
chr2R	13147979	13148754
chr2R	13314899	13315729
chr2R	13381779	13382504
chr2R	13468734	13469229
chr2R	13569878	13570813
chr2R	13643693	13644248
chr2R	13686984	13687479
chr2R	13752868	13754073
chr2R	14400222	14400762
chr2R	14567028	14567858
chr2R	15029026	15030246
chr2R	15266627	15267292
chr2R	15392631	15393636
chr2R	15489765	15490655
chr2R	15655978	15657408
chr2R	15671813	15673303
chr2R	15703610	15704155
chr2R	15707795	15708285
chr2R	15920577	15921242
chr2R	15978883	15979538
chr2R	16214718	16215608
chr2R	16485652	16486197
chr2R	16490277	16490822
chr2R	16720448	16721003
chr2R	16910312	16910807
chr2R	17350799	17351524
chr2R	17595825	17596485
chr2R	17603145	17603640
chr2R	18296200	18296695
chr2R	18693466	18694226
chr2R	19075604	19076599
chr2R	19533856	19535126
chr2R	19769920	19770690
chr2R	19820906	19822781
chr2R	19934421	19936566
chr2R	19949891	19950431
chr2R	19974036	19974861
chr2R	20158834	20161414
chr2R	20172689	20174004
chr2R	20180439	20181264
chr2R	20509667	20510437
chr2R	20556092	20556807
chr2R	20930538	20931853
chr2R	20938788	20939283
chr2R	20951878	20952588
chr2R	20965618	20967058
chr2R	20970238	20971723
chr2R	21062253	21063188
chr2R	21074683	21075233
chr2R	21077938	21079413
chr2R	21083593	21084913
chr2R	21087673	21088544
chr2R	21089919	21090579
chr2R	21095044	21095539
chr2R	21096194	21098664
chr2R	21102409	21105924
chr2R	21106859	21109114
chr2R	21116373	21116933
chr2R	21117923	21119733
chr2R	21134308	21137383
chr2R	21138428	21140848
chr2R	21141518	21142343
chr2RHet	93126	94051
chr2RHet	198112	198832
chr2RHet	203175	203680
chr2RHet	489069	489784
chr2RHet	491374	493354
chr2RHet	493519	494299
chr2RHet	495124	495619
chr2RHet	567396	567931
chr2RHet	869671	870211
chr2RHet	1264355	1265560
chr2RHet	1265725	1266220
chr2RHet	1566741	1567666
chr2RHet	3178013	3178958
chr3L	61826	62496
chr3L	63641	64361
chr3L	78496	79916
chr3L	257678	258228
chr3L	322308	322863
chr3L	808619	809119
chr3L	1014919	1015964
chr3L	1363234	1364014
chr3L	1842613	1843273
chr3L	2077793	2078348
chr3L	2631202	2631922
chr3L	3177750	3178245
chr3L	3870192	3870737
chr3L	3876407	3880092
chr3L	3881077	3881632
chr3L	3901814	3902809
chr3L	4077982	4078752
chr3L	4159545	4160095
chr3L	4599222	4599817
chr3L	4998357	4998852
chr3L	5521066	5521676
chr3L	5740199	5741629
chr3L	5974823	5975318
chr3L	6098029	6098689
chr3L	6100439	6100939
chr3L	6458445	6459045
chr3L	6924899	6925946
chr3L	6932036	6933136
chr3L	8848788	8849453
chr3L	8917108	8917593
chr3L	9052079	9053059
chr3L	9107947	9109377
chr3L	9453462	9454127
chr3L	10833030	10833690
chr3L	11234139	11235350
chr3L	11417454	11418009
chr3L	12057545	12058590
chr3L	12382330	12384145
chr3L	12728493	12729208
chr3L	12808622	12809123
chr3L	13051071	13051791
chr3L	13071195	13071920
chr3L	13084070	13084950
chr3L	13178011	13178841
chr3L	14131055	14131705
chr3L	14154925	14155800
chr3L	14236763	14237588
chr3L	14573144	14574289
chr3L	15046849	15047464
chr3L	15281699	15282314
chr3L	15289404	15290339
chr3L	15312113	15313053
chr3L	15324763	15325708
chr3L	15458359	15458964
chr3L	15527769	15528934
chr3L	15750523	15751683
chr3L	15791883	15794078
chr3L	16702236	16703176
chr3L	16749384	16750429
chr3L	16915424	16916254
chr3L	17212363	17214288
chr3L	17368685	17369620
chr3L	17448544	17449694
chr3L	17457554	17458379
chr3L	17530264	17530879
chr3L	18239608	18240268
chr3L	18277220	18278275
chr3L	18317150	18317815
chr3L	18335795	18336950
chr3L	18343110	18344155
chr3L	18366825	18368410
chr3L	18436231	18437711
chr3L	19639348	19639853
chr3L	19921395	19922325
chr3L	19985353	19985968
chr3L	20234509	20235004
chr3L	20341037	20341927
chr3L	20436629	20437124
chr3L	20674611	20675171
chr3L	21020741	21021446
chr3L	21327079	21328289
chr3L	21576667	21577492
chr3L	21578207	21578712
chr3L	22047697	22049997
chr3L	22111277	22111772
chr3L	22871971	22872976
chr3L	22899526	22900526
chr3L	22900696	22901396
chr3L	22990620	22991775
chr3L	23004469	23004969
chr3L	23839984	23840534
chr3L	24105026	24106296
chr3R	164620	165445
chr3R	333910	334680
chr3R	340465	341290
chr3R	399145	399865
chr3R	418335	418890
chr3R	422685	423230
chr3R	426585	429445
chr3R	437200	437815
chr3R	440445	440940
chr3R	466690	467570
chr3R	570740	571795
chr3R	711983	712808
chr3R	798448	798933
chr3R	799713	800198
chr3R	807128	808238
chr3R	1544456	1545296
chr3R	1546051	1547316
chr3R	1550126	1550781
chr3R	2472099	2472694
chr3R	2795556	2796476
chr3R	2900317	2901637
chr3R	3167844	3169499
chr3R	3298737	3299792
chr3R	3472371	3473366
chr3R	4528705	4530200
chr3R	5009293	5010063
chr3R	6111381	6112826
chr3R	6115566	6116061
chr3R	6194662	6195262
chr3R	6457836	6458501
chr3R	6497153	6497768
chr3R	7023006	7023721
chr3R	7090726	7091276
chr3R	7194947	7195762
chr3R	7247362	7247962
chr3R	7737027	7737852
chr3R	8072410	8073300
chr3R	8073850	8075060
chr3R	8079620	8080120
chr3R	8093475	8094145
chr3R	9249362	9249912
chr3R	9264377	9265027
chr3R	10104065	10105485
chr3R	10401057	10401887
chr3R	11401073	11402438
chr3R	11404208	11404868
chr3R	11405188	11406898
chr3R	11407618	11408213
chr3R	11410968	11412618
chr3R	11413113	11414438
chr3R	11421413	11423018
chr3R	11441664	11442374
chr3R	11464321	11464926
chr3R	11489502	11490222
chr3R	11491322	11492142
chr3R	12081798	12082348
chr3R	12161053	12163148
chr3R	12247348	12248008
chr3R	12294153	12296028
chr3R	12344313	12345033
chr3R	12745931	12746646
chr3R	13419081	13419741
chr3R	14675827	14676652
chr3R	17248998	17249713
chr3R	17277978	17280243
chr3R	17373085	17374285
chr3R	17387220	17388155
chr3R	17743882	17744712
chr3R	20407543	20408478
chr3R	20903974	20904904
chr3R	21472496	21474036
chr3R	21860915	21862460
chr3R	21864320	21865145
chr3R	23482376	23482911
chr3R	24714747	24715682
chr3R	24898176	24898886
chr3R	25087220	25087925
chr3R	25673508	25674063
chr3R	26241828	26242923
chr3R	26585530	26586625
chr3R	26589215	26590365
chr3R	27835010	27835620
chr3R	27856635	27857130
chr3R	27858000	27859155
chr3R	27870770	27872640
chr3R	27896060	27897215
chr4	63196	64021
chr4	81511	83119
chr4	94494	95384
chr4	96044	97134
chr4	103414	104174
chr4	104624	105449
chr4	106159	108629
chr4	112429	113524
chr4	143727	144487
chr4	155322	156267
chr4	193712	194707
chr4	198832	199817
chr4	210707	212032
chr4	238595	239210
chr4	243655	245250
chr4	246305	247020
chr4	250530	251250
chr4	276165	276770
chr4	350024	350909
chr4	396119	396674
chr4	405299	406509
chr4	450621	451456
chr4	451776	452431
chr4	487312	489287
chr4	493471	494296
chr4	499346	500061
chr4	500676	501601
chr4	502316	504742
chr4	508597	509754
chr4	512711	514266
chr4	529336	530146
chr4	531521	533131
chr4	536871	537846
chr4	570242	571232
chr4	573387	575917
chr4	578822	579382
chr4	593132	594282
chr4	608752	609242
chr4	618377	619092
chr4	624532	625852
chr4	631192	632842
chr4	648727	649447
chr4	649827	651257
chr4	700877	701367
chr4	719742	722262
chr4	730017	731952
chr4	751917	752687
chr4	756867	758404
chr4	768629	769739
chr4	776659	777429
chr4	781619	782274
chr4	782819	783434
chr4	785404	786569
chr4	797564	798274
chr4	808294	809174
chr4	829845	833210
chr4	837495	838925
chr4	840020	842175
chr4	842605	844045
chr4	845860	846410
chr4	848380	849325
chr4	849590	850365
chr4	850742	851897
chr4	870497	871202
chr4	898647	900187
chr4	901077	901627
chr4	956957	959487
chr4	961847	962777
chr4	977087	977577
chr4	977912	979392
chr4	980047	980937
chr4	1002391	1003916
chr4	1005081	1006736
chr4	1026479	1027899
chr4	1030054	1030769
chr4	1046489	1047049
chr4	1049469	1050999
chr4	1070809	1071359
chr4	1079609	1080534
chr4	1101981	1102641
chr4	1126681	1127831
chr4	1128341	1130976
chr4	1131906	1133936
chr4	1178708	1179973
chr4	1205063	1205938
chr4	1206103	1207033
chr4	1216553	1217548
chr4	1233277	1236682
chrU	1734096	1735036
chrX	76849	77564
chrX	169570	170780
chrX	188000	189920
chrX	273077	274457
chrX	285297	286397
chrX	305154	305815
chrX	311860	313955
chrX	349695	350860
chrX	405353	406178
chrX	406408	407993
chrX	441328	441928
chrX	617983	619413
chrX	878531	879246
chrX	1667169	1668274
chrX	1868575	1869675
chrX	2105741	2106351
chrX	2213104	2214699
chrX	2220420	2221130
chrX	2430729	2431289
chrX	2548814	2550474
chrX	2551079	2551959
chrX	2868372	2869302
chrX	2988055	2989306
chrX	3032764	3033374
chrX	3242208	3243023
chrX	3402192	3403292
chrX	3455325	3455930
chrX	3586290	3587280
chrX	3591290	3591835
chrX	4022492	4023312
chrX	4089046	4089531
chrX	4309308	4309808
chrX	4864696	4865591
chrX	5238264	5239644
chrX	5371962	5372467
chrX	5442692	5443792
chrX	5743709	5744209
chrX	6830905	6831445
chrX	6978570	6979340
chrX	7170849	7171839
chrX	7250604	7253349
chrX	7265996	7266711
chrX	7267041	7267761
chrX	7268421	7269146
chrX	7368572	7371717
chrX	7382167	7382932
chrX	7431333	7431988
chrX	7443164	7444644
chrX	7520646	7521486
chrX	7863579	7864079
chrX	8317598	8318208
chrX	8828385	8828880
chrX	9065927	9066543
chrX	9465450	9466285
chrX	9597570	9598385
chrX	9656244	9657079
chrX	10680960	10682550
chrX	11018485	11019315
chrX	11088949	11089499
chrX	11699010	11700820
chrX	11703563	11704553
chrX	11944967	11945792
chrX	11993524	11994734
chrX	12105281	12108638
chrX	12275401	12275891
chrX	12659310	12661015
chrX	12666285	12667065
chrX	13649859	13650354
chrX	14127802	14128412
chrX	14142045	14142650
chrX	14545141	14546141
chrX	14588820	14589920
chrX	14591900	14592500
chrX	14636283	14637053
chrX	14733031	14733691
chrX	14957197	14957967
chrX	15101142	15102242
chrX	15186220	15186780
chrX	15249859	15251234
chrX	15552021	15553191
chrX	15605812	15606692
chrX	15701357	15702502
chrX	15712016	15713231
chrX	15738095	15739035
chrX	15753055	15753765
chrX	15834342	15835062
chrX	15838792	15840222
chrX	15847055	15847600
chrX	15865368	15866570
chrX	16047140	16047795
chrX	16053295	16054730
chrX	16058190	16059185
chrX	16137940	16138775
chrX	16169616	16170236
chrX	16346006	16347220
chrX	16663857	16664572
chrX	16668302	16668917
chrX	16983729	16984339
chrX	16999239	17000349
chrX	17053192	17054302
chrX	17471313	17472028
chrX	17595602	17597087
chrX	17601657	17602982
chrX	17625530	17626030
chrX	17702691	17703401
chrX	18023397	18024162
chrX	18061291	18061946
chrX	18110456	18111556
chrX	18139113	18139883
chrX	18705515	18706550
chrX	19185716	19186531
chrX	19230042	19231587
chrX	19249839	19251054
chrX	19453569	19454824
chrX	19532098	19532768
chrX	19855948	19856443
chrX	20484863	20485808
chrX	20492293	20492953
chrX	20513914	20514399
chrX	20536464	20538224
chrX	20538384	20539369
chrX	20543334	20543999
chrX	20549874	20550974
chrX	20583821	20584466
chrX	20590641	20591236
chrX	20599381	20600751
chrX	20643097	20643647
chrX	20649257	20649862
chrX	20659325	20660320
chrX	21856737	21858277
chrX	21961229	21961789
chrX	22048182	22048732
chrX	22065677	22066772
chrX	22262253	22263508
chrX	22270558	22272308
chrX	22359653	22360202
chrXHet	19812	20637

## Sheet: S5F
# SoxNeuro Increased Binding (245 intervals)
chr2L	260490	261095
chr2L	1006516	1007396
chr2L	1546554	1547604
chr2L	1609589	1610184
chr2L	2246711	2247481
chr2L	3844569	3845169
chr2L	4136176	4137486
chr2L	5246949	5247454
chr2L	6134991	6135581
chr2L	6246740	6247245
chr2L	6284635	6285195
chr2L	6893317	6894032
chr2L	7591226	7591721
chr2L	7617231	7618506
chr2L	8587716	8588416
chr2L	8616741	8617461
chr2L	8617856	8618886
chr2L	8809308	8810023
chr2L	9601795	9603230
chr2L	9680840	9682105
chr2L	9971294	9972669
chr2L	10618753	10619628
chr2L	12145885	12146480
chr2L	12524937	12525647
chr2L	12528067	12529719
chr2L	12847125	12849335
chr2L	13355937	13357147
chr2L	13554147	13554707
chr2L	13645399	13646109
chr2L	14477542	14478322
chr2L	15427835	15428385
chr2L	15475300	15476850
chr2L	15565949	15566434
chr2L	15732977	15733692
chr2L	15738862	15739352
chr2L	15741887	15742597
chr2L	16491095	16492370
chr2L	16945015	16945785
chr2L	17129598	17130523
chr2L	17220611	17222206
chr2L	17632013	17632678
chr2L	17632838	17633508
chr2L	17677992	17679207
chr2L	17726237	17727052
chr2L	17739757	17740647
chr2L	17758073	17758623
chr2L	17985838	17986383
chr2L	18028290	18029010
chr2L	18288450	18289935
chr2L	18929748	18930573
chr2L	19228945	19231035
chr2L	20132268	20133083
chr2L	21033114	21033719
chr2L	22033717	22034882
chr2R	708414	708899
chr2R	1594836	1595666
chr2R	1618761	1619876
chr2R	1625031	1625536
chr2R	1629886	1630431
chr2R	2101236	2101936
chr2R	2465111	2466751
chr2R	3058780	3059555
chr2R	4131120	4132165
chr2R	5507318	5508368
chr2R	5581022	5581524
chr2R	5589495	5589985
chr2R	5987964	5988854
chr2R	6271489	6271984
chr2R	6578283	6578888
chr2R	7191973	7192518
chr2R	8091552	8092372
chr2R	8102447	8102987
chr2R	8343900	8344390
chr2R	8603605	8604260
chr2R	8867433	8867993
chr2R	9453856	9454516
chr2R	9626994	9627819
chr2R	10995394	10996434
chr2R	11642460	11642955
chr2R	11985557	11986217
chr2R	12011627	12012112
chr2R	13217767	13218982
chr2R	14190731	14191336
chr2R	14193864	14195504
chr2R	15421405	15421895
chr2R	15782256	15783406
chr2R	15940383	15941703
chr2R	16332308	16332868
chr2R	17673495	17674370
chr2R	18121574	18122944
chr2R	18348728	18349218
chr2R	18401585	18402240
chr2R	20598667	20600087
chr2R	20946378	20946918
chr2R	20998948	20999563
chr2R	21068688	21069853
chr2R	21092069	21094934
chr2R	21099489	21100379
chr2R	21126173	21127428
chr2R	21127598	21128538
chr2R	21129023	21130728
chr2R	21137498	21138153
chr2R	21140908	21141398
chr2R	21142888	21143608
chr2R	21144928	21145423
chr3L	62551	63541
chr3L	121948	123368
chr3L	123753	124523
chr3L	899814	900689
chr3L	907724	908774
chr3L	912459	913224
chr3L	959433	960523
chr3L	961128	961623
chr3L	1929903	1932108
chr3L	2872435	2872995
chr3L	3579304	3579844
chr3L	3792650	3793970
chr3L	3828070	3828675
chr3L	3970847	3972267
chr3L	4372996	4373881
chr3L	4428889	4430034
chr3L	4707018	4707728
chr3L	4759153	4759868
chr3L	5194479	5195858
chr3L	5253560	5254100
chr3L	5390772	5391492
chr3L	6521035	6521750
chr3L	8850768	8851433
chr3L	9237266	9237806
chr3L	9461827	9462322
chr3L	10113745	10114565
chr3L	10171154	10171759
chr3L	10263441	10264376
chr3L	10561552	10563092
chr3L	10608239	10608789
chr3L	10755087	10755637
chr3L	11589986	11590987
chr3L	11827257	11827762
chr3L	12938050	12939640
chr3L	13340313	13340913
chr3L	14381521	14382516
chr3L	14568954	14570054
chr3L	14570724	14571709
chr3L	15028929	15029479
chr3L	15362823	15363983
chr3L	16623752	16625182
chr3L	16635632	16636522
chr3L	17095058	17095938
chr3L	17566959	17567564
chr3L	17569479	17569974
chr3L	17967467	17968172
chr3L	18445641	18446121
chr3L	18631697	18632462
chr3L	18722676	18723281
chr3L	19226355	19227015
chr3L	19360115	19360620
chr3L	19724709	19725489
chr3L	19756394	19757049
chr3L	20042772	20043322
chr3L	20053167	20053832
chr3L	20055422	20055922
chr3L	21090525	21091185
chr3L	21964481	21965256
chr3L	22562706	22563326
chr3R	586964	587520
chr3R	858840	859380
chr3R	2820304	2821889
chr3R	3213434	3213929
chr3R	4684519	4685624
chr3R	4957494	4958479
chr3R	4958649	4959574
chr3R	4974483	4975478
chr3R	5012433	5012933
chr3R	5046914	5048241
chr3R	5687122	5688052
chr3R	5919994	5921144
chr3R	6106335	6106830
chr3R	6360931	6361426
chr3R	6422909	6424389
chr3R	7920332	7920992
chr3R	8941084	8941584
chr3R	9757670	9758445
chr3R	10414141	10414701
chr3R	10562036	10562541
chr3R	11454149	11454744
chr3R	11706204	11706974
chr3R	13162495	13163050
chr3R	13280030	13280965
chr3R	15931360	15931865
chr3R	16079857	16081287
chr3R	17767818	17769128
chr3R	19659478	19660523
chr3R	19727243	19727743
chr3R	19924360	19925295
chr3R	20328285	20329390
chr3R	22484666	22485666
chr3R	23272215	23272875
chr3R	27787215	27787720
chr3R	27842550	27843710
chr4	746252	747177
chr4	847775	848270
chr4	900297	900962
chrX	1865880	1866435
chrX	2029061	2030056
chrX	2309455	2310340
chrX	2543986	2544641
chrX	2771849	2772449
chrX	2930302	2930852
chrX	3489985	3490860
chrX	3548282	3548937
chrX	3573035	3573685
chrX	3576545	3577260
chrX	4083818	4084368
chrX	4414853	4415458
chrX	4654659	4655644
chrX	7334033	7335028
chrX	7377812	7378912
chrX	7655122	7656112
chrX	7686144	7686694
chrX	8290054	8290550
chrX	8575604	8576154
chrX	8835435	8836470
chrX	9439388	9439873
chrX	9657124	9657684
chrX	9669125	9669885
chrX	9961891	9962496
chrX	10198994	10199589
chrX	11392707	11393912
chrX	13148687	13150062
chrX	14293797	14294292
chrX	14519841	14520611
chrX	14637548	14638203
chrX	15173788	15174503
chrX	15550371	15550876
chrX	15999402	15999887
chrX	17438524	17439689
chrX	17859274	17859944
chrX	18235918	18236418
chrX	18907959	18908794
chrX	19201889	19202439
chrX	19666300	19667465
chrX	21137605	21138540
chrX	21139915	21140695
chrX	21299425	21300470
chrX	22168800	22169570

## Sheet: S5G
# SoxNeuro De novo Binding (1893 intervals)
chr2L	25741	26302
chr2L	35157	36257
chr2L	67554	68099
chr2L	160106	162483
chr2L	181064	181834
chr2L	182109	182934
chr2L	219564	220994
chr2L	221389	222984
chr2L	233809	234919
chr2L	402778	404373
chr2L	415143	415758
chr2L	454246	455526
chr2L	651324	652149
chr2L	667539	668089
chr2L	732933	733823
chr2L	803277	805047
chr2L	825727	826387
chr2L	833702	834577
chr2L	958713	959543
chr2L	967516	968511
chr2L	984561	985271
chr2L	1010586	1011246
chr2L	1155443	1155948
chr2L	1246094	1246799
chr2L	1247629	1248184
chr2L	1322766	1323481
chr2L	1323641	1324736
chr2L	1350371	1351301
chr2L	1389532	1390237
chr2L	1396237	1397342
chr2L	1431169	1432269
chr2L	1432809	1433304
chr2L	1437654	1438154
chr2L	1438749	1440729
chr2L	1441334	1442719
chr2L	1449144	1449694
chr2L	1469449	1470269
chr2L	1470539	1471364
chr2L	1475829	1476709
chr2L	1478899	1479954
chr2L	1487754	1488809
chr2L	1508764	1510094
chr2L	1614099	1614814
chr2L	1614979	1615529
chr2L	1667823	1668383
chr2L	1669638	1670793
chr2L	1677405	1678005
chr2L	1757428	1758028
chr2L	1768648	1769848
chr2L	1772433	1772933
chr2L	1799828	1800433
chr2L	1813298	1814563
chr2L	1842613	1843228
chr2L	1884577	1885412
chr2L	2081377	2082357
chr2L	2214806	2215361
chr2L	2387674	2389214
chr2L	2392009	2393109
chr2L	2404064	2404604
chr2L	2531269	2531884
chr2L	2574785	2575555
chr2L	2704575	2705790
chr2L	2755015	2756170
chr2L	2893894	2894544
chr2L	2931129	2932549
chr2L	3140566	3141326
chr2L	3142976	3143541
chr2L	3222506	3223016
chr2L	3237921	3238691
chr2L	3243366	3243846
chr2L	3424973	3426008
chr2L	3475783	3477048
chr2L	3539706	3540251
chr2L	3571271	3572031
chr2L	3718290	3718775
chr2L	3795936	3796596
chr2L	3809311	3809961
chr2L	3966657	3967922
chr2L	3986467	3987677
chr2L	4027773	4029138
chr2L	4038219	4039314
chr2L	4119125	4120170
chr2L	4124290	4126666
chr2L	4127201	4127761
chr2L	4131051	4132151
chr2L	4133251	4133911
chr2L	4145796	4146726
chr2L	4252989	4255089
chr2L	4255694	4257839
chr2L	4278232	4279062
chr2L	4344462	4346222
chr2L	4346442	4347867
chr2L	4348477	4349632
chr2L	4351657	4354032
chr2L	4357277	4357932
chr2L	4439066	4439616
chr2L	4442516	4443066
chr2L	4819882	4820972
chr2L	4842160	4843360
chr2L	4858000	4859640
chr2L	5018916	5020408
chr2L	5059628	5061873
chr2L	5211485	5211970
chr2L	5241294	5243764
chr2L	5243979	5244759
chr2L	5395061	5395616
chr2L	5424607	5426577
chr2L	5431142	5432462
chr2L	5432847	5433457
chr2L	5444727	5445882
chr2L	5446662	5447972
chr2L	5450732	5451607
chr2L	5560949	5561944
chr2L	5614134	5614679
chr2L	5658141	5659736
chr2L	5673976	5674476
chr2L	5799818	5800413
chr2L	5815814	5816584
chr2L	5824674	5825284
chr2L	5844419	5845414
chr2L	5907009	5907724
chr2L	5933360	5934400
chr2L	5979663	5981143
chr2L	5982573	5983343
chr2L	6183941	6184696
chr2L	6203627	6204287
chr2L	6213032	6213572
chr2L	6217647	6218907
chr2L	6232285	6233435
chr2L	6234970	6235585
chr2L	6247345	6249985
chr2L	6260330	6261370
chr2L	6295035	6295525
chr2L	6317800	6318410
chr2L	6318855	6321980
chr2L	6323795	6324850
chr2L	6391671	6392881
chr2L	6404161	6406016
chr2L	6479401	6480666
chr2L	6502276	6502886
chr2L	6541165	6542365
chr2L	6648578	6649293
chr2L	6791524	6792229
chr2L	6794824	6795419
chr2L	6829464	6831014
chr2L	6840406	6841346
chr2L	6845256	6847076
chr2L	7049188	7049858
chr2L	7077898	7078613
chr2L	7104963	7105953
chr2L	7110403	7111723
chr2L	7151819	7153914
chr2L	7220635	7221340
chr2L	7268704	7270299
chr2L	7270849	7272609
chr2L	7317589	7318149
chr2L	7586206	7586936
chr2L	7589571	7591101
chr2L	7591831	7592706
chr2L	7622521	7624271
chr2L	7624436	7625051
chr2L	7640883	7641378
chr2L	7864674	7867319
chr2L	7871609	7872704
chr2L	7940737	7941727
chr2L	7945032	7945852
chr2L	8172345	8173345
chr2L	8311227	8311887
chr2L	8443280	8444980
chr2L	8501749	8502519
chr2L	8555097	8556737
chr2L	8562182	8563942
chr2L	8577746	8578256
chr2L	8580286	8581996
chr2L	8590286	8591176
chr2L	8592376	8592996
chr2L	8608231	8609211
chr2L	8611476	8612726
chr2L	8621101	8624661
chr2L	8625926	8626711
chr2L	8651172	8651842
chr2L	8747752	8749127
chr2L	8751117	8752372
chr2L	8763593	8764478
chr2L	8782348	8783508
chr2L	8806443	8808693
chr2L	8821178	8821788
chr2L	8837963	8838843
chr2L	8858028	8859353
chr2L	8866118	8866608
chr2L	8945698	8946863
chr2L	9223391	9224161
chr2L	9281812	9283622
chr2L	9332849	9333339
chr2L	9354734	9355614
chr2L	9428542	9429977
chr2L	9445317	9446202
chr2L	9485362	9486022
chr2L	9568186	9568681
chr2L	9569286	9570551
chr2L	9591235	9592615
chr2L	9593110	9593600
chr2L	9706955	9708120
chr2L	9772566	9773736
chr2L	9951704	9952254
chr2L	9952869	9953474
chr2L	9972779	9973704
chr2L	10001422	10002472
chr2L	10121159	10121874
chr2L	10251674	10252784
chr2L	10267349	10268339
chr2L	10269779	10270269
chr2L	10478989	10479489
chr2L	10482849	10483609
chr2L	10523816	10524541
chr2L	10540264	10542239
chr2L	10546210	10547860
chr2L	10560992	10561767
chr2L	10569627	10571387
chr2L	10613033	10615223
chr2L	10969600	10970260
chr2L	10983395	10984010
chr2L	11000390	11000950
chr2L	11209995	11211430
chr2L	11239205	11239870
chr2L	11247620	11248935
chr2L	11292560	11293985
chr2L	11296075	11297005
chr2L	11298830	11300420
chr2L	11328746	11329246
chr2L	11330071	11330676
chr2L	11333301	11336281
chr2L	11341776	11342661
chr2L	11347876	11349541
chr2L	11350021	11350521
chr2L	11351506	11352836
chr2L	11354041	11354756
chr2L	11373561	11374991
chr2L	11478842	11480107
chr2L	11488574	11490329
chr2L	11582575	11583995
chr2L	11611660	11614076
chr2L	11642743	11644228
chr2L	11646593	11649563
chr2L	11670453	11671563
chr2L	11724577	11725562
chr2L	11785623	11786233
chr2L	11796568	11797178
chr2L	11863403	11865818
chr2L	11884083	11885283
chr2L	12009914	12010409
chr2L	12011789	12013719
chr2L	12184930	12185430
chr2L	12327000	12327485
chr2L	12548538	12551003
chr2L	12555079	12558319
chr2L	12568774	12570206
chr2L	12570856	12571581
chr2L	12593354	12593849
chr2L	12622680	12625310
chr2L	12645392	12645877
chr2L	12647594	12648079
chr2L	12673554	12675359
chr2L	12683004	12683884
chr2L	12686634	12689175
chr2L	12716830	12717380
chr2L	12776510	12777890
chr2L	12994249	12994919
chr2L	13151063	13151613
chr2L	13223544	13224214
chr2L	13238404	13239174
chr2L	13434249	13434859
chr2L	13469069	13469669
chr2L	13579237	13579732
chr2L	13592431	13593091
chr2L	13600346	13601121
chr2L	13610081	13610646
chr2L	13620546	13621356
chr2L	13717013	13718223
chr2L	13745822	13747207
chr2L	13852082	13853082
chr2L	13862257	13862972
chr2L	14001912	14002462
chr2L	14002792	14003392
chr2L	14073794	14075119
chr2L	14094642	14096017
chr2L	14101347	14104047
chr2L	14105852	14106952
chr2L	14118887	14120217
chr2L	14120812	14123957
chr2L	14129017	14129667
chr2L	14288678	14289398
chr2L	14293799	14294294
chr2L	14296824	14297869
chr2L	14442565	14443455
chr2L	14694365	14694905
chr2L	14721257	14722957
chr2L	14815302	14816067
chr2L	14820247	14822342
chr2L	14843733	14844338
chr2L	14847753	14848298
chr2L	14916174	14916834
chr2L	15038717	15039322
chr2L	15095147	15096567
chr2L	15123580	15124630
chr2L	15124850	15125510
chr2L	15222475	15223080
chr2L	15369755	15370805
chr2L	15371020	15372405
chr2L	15372625	15373340
chr2L	15402765	15403305
chr2L	15424600	15426955
chr2L	15433290	15433885
chr2L	15434445	15443235
chr2L	15469860	15470525
chr2L	15474700	15475200
chr2L	15476960	15478115
chr2L	15479700	15480252
chr2L	15490532	15493402
chr2L	15665771	15666481
chr2L	15700417	15701352
chr2L	15737322	15738812
chr2L	15780057	15780602
chr2L	15797432	15799252
chr2L	15837914	15838464
chr2L	15839954	15840994
chr2L	15857889	15858979
chr2L	15885324	15885829
chr2L	15973329	15973929
chr2L	16000769	16001539
chr2L	16016724	16017664
chr2L	16024419	16025199
chr2L	16026069	16027004
chr2L	16068251	16070396
chr2L	16071676	16072761
chr2L	16121107	16122207
chr2L	16206974	16207624
chr2L	16212804	16215004
chr2L	16217144	16218184
chr2L	16276702	16277977
chr2L	16350073	16352163
chr2L	16360588	16361404
chr2L	16422684	16424989
chr2L	16425594	16426149
chr2L	16486645	16487140
chr2L	16583340	16585261
chr2L	16626674	16627829
chr2L	16630419	16631404
chr2L	16632499	16633214
chr2L	16649665	16651090
chr2L	16694935	16696250
chr2L	16718251	16719026
chr2L	16867402	16868782
chr2L	16878130	16878740
chr2L	16986103	16987143
chr2L	17062991	17063596
chr2L	17091257	17091812
chr2L	17128653	17129488
chr2L	17163855	17164470
chr2L	17166175	17167540
chr2L	17167870	17169300
chr2L	17204441	17205546
chr2L	17278526	17279091
chr2L	17279791	17280301
chr2L	17354933	17356188
chr2L	17381004	17381659
chr2L	17460472	17461137
chr2L	17502827	17504852
chr2L	17518162	17519097
chr2L	17526587	17527522
chr2L	17528012	17528672
chr2L	17534007	17537587
chr2L	17539292	17541592
chr2L	17543517	17545882
chr2L	17549247	17550832
chr2L	17551337	17551932
chr2L	17560027	17561287
chr2L	17566242	17569592
chr2L	17569762	17572402
chr2L	17574432	17580427
chr2L	17588570	17591040
chr2L	17597595	17600610
chr2L	17604905	17605400
chr2L	17638118	17639333
chr2L	17644618	17645213
chr2L	17647633	17648238
chr2L	17744547	17746202
chr2L	17746742	17747682
chr2L	17880673	17882708
chr2L	17889358	17891008
chr2L	17906748	17907288
chr2L	17962183	17963663
chr2L	18003044	18003659
chr2L	18073837	18074432
chr2L	18166342	18167217
chr2L	18246925	18247475
chr2L	18277500	18278210
chr2L	18282995	18283545
chr2L	18285695	18286855
chr2L	18287350	18288330
chr2L	18315456	18317696
chr2L	18348066	18348616
chr2L	18364556	18366326
chr2L	18772388	18773933
chr2L	18774473	18775473
chr2L	18792678	18793838
chr2L	18806990	18807585
chr2L	18891635	18892450
chr2L	18915392	18916052
chr2L	18930673	18931773
chr2L	18932828	18933323
chr2L	18934148	18936513
chr2L	19089291	19090286
chr2L	19103702	19104587
chr2L	19131975	19132695
chr2L	19138475	19139235
chr2L	19167015	19167565
chr2L	19180875	19182465
chr2L	19195445	19196380
chr2L	19203260	19204355
chr2L	19213990	19216520
chr2L	19218110	19218935
chr2L	19231640	19232580
chr2L	19233175	19234010
chr2L	19237915	19238410
chr2L	19279655	19280485
chr2L	19305233	19305783
chr2L	19373209	19374039
chr2L	19376069	19377439
chr2L	19378109	19379089
chr2L	19457355	19458185
chr2L	19458355	19459285
chr2L	19481287	19483872
chr2L	19588317	19588967
chr2L	19637480	19638095
chr2L	19685943	19686703
chr2L	19688253	19689893
chr2L	19693913	19695948
chr2L	19735936	19736421
chr2L	19772791	19773936
chr2L	19807386	19808361
chr2L	19809686	19810461
chr2L	19835593	19836523
chr2L	19841593	19842583
chr2L	20068622	20069997
chr2L	20070172	20070667
chr2L	20133203	20133698
chr2L	20270975	20272125
chr2L	20417388	20417873
chr2L	20444003	20444603
chr2L	20449668	20450388
chr2L	20453128	20453623
chr2L	20458804	20459454
chr2L	20466064	20466554
chr2L	20494709	20496754
chr2L	20526284	20527214
chr2L	20542569	20543439
chr2L	20613234	20613784
chr2L	20656739	20657564
chr2L	20821685	20822185
chr2L	20840725	20841990
chr2L	20943893	20945213
chr2L	21014623	21015183
chr2L	21016493	21018093
chr2L	21019628	21020288
chr2L	21027119	21028044
chr2L	21104889	21105384
chr2L	21151524	21152079
chr2L	21248769	21249419
chr2L	21261464	21264714
chr2L	21319718	21321478
chr2L	21584920	21585525
chr2L	21608465	21609185
chr2L	21611990	21613085
chr2L	21634485	21635145
chr2L	21646190	21648615
chr2L	21649220	21653180
chr2L	21685405	21686075
chr2L	21728414	21728969
chr2L	21731109	21732264
chr2L	21739359	21740192
chr2L	21749257	21749917
chr2L	21764007	21764887
chr2L	21772092	21775107
chr2L	21783797	21785447
chr2L	21786942	21787657
chr2L	21794357	21795182
chr2L	21814102	21815097
chr2L	21836497	21837377
chr2L	21873292	21874382
chr2L	21890227	21891267
chr2L	21906282	21906952
chr2L	21945562	21946217
chr2L	21959362	21959862
chr2L	21960847	21962882
chr2L	21967177	21968112
chr2L	21969707	21970532
chr2L	22004137	22004852
chr2L	22011552	22012167
chr2L	22016397	22016947
chr2L	22048737	22049282
chr2L	22050772	22051427
chr2L	22057702	22058632
chr2L	22066672	22067212
chr2L	22068312	22069634
chr2L	22103521	22104241
chr2L	22190258	22190913
chr2L	22310704	22311194
chr2L	22443693	22444458
chr2L	22534279	22537969
chr2L	22606819	22607869
chr2L	22930440	22931215
chr2LHet	20024	21344
chr2R	173858	174413
chr2R	344142	344637
chr2R	345627	346612
chr2R	528785	529385
chr2R	552431	553416
chr2R	584984	585649
chr2R	591970	592740
chr2R	707864	708349
chr2R	957386	957891
chr2R	1070469	1071519
chr2R	1124696	1126031
chr2R	1348051	1348556
chr2R	1603101	1603641
chr2R	1628996	1629771
chr2R	1829865	1831015
chr2R	1904985	1906140
chr2R	1955640	1956360
chr2R	1963730	1964605
chr2R	2076041	2076916
chr2R	2439306	2440571
chr2R	2441016	2447351
chr2R	2457466	2458011
chr2R	2463631	2464501
chr2R	2472416	2473636
chr2R	2475286	2475881
chr2R	2478136	2479306
chr2R	2637090	2637925
chr2R	2899450	2900325
chr2R	3008833	3010053
chr2R	3057680	3058610
chr2R	3239291	3240386
chr2R	3242646	3243526
chr2R	3247381	3248466
chr2R	3266403	3267013
chr2R	3278838	3280048
chr2R	3297528	3298688
chr2R	3375255	3376905
chr2R	3533757	3534362
chr2R	3770210	3770750
chr2R	3835265	3835825
chr2R	3879760	3880915
chr2R	3891815	3892520
chr2R	3938176	3939431
chr2R	3955446	3956206
chr2R	4087880	4088770
chr2R	4089310	4089920
chr2R	4119780	4123525
chr2R	4133310	4134690
chr2R	4181050	4182215
chr2R	4228896	4229846
chr2R	4445103	4445873
chr2R	4656800	4658185
chr2R	4659065	4660380
chr2R	4970959	4971904
chr2R	5032834	5033384
chr2R	5087404	5088609
chr2R	5414423	5415138
chr2R	5542638	5545217
chr2R	5548567	5549072
chr2R	5563802	5565892
chr2R	5570632	5571227
chr2R	5584925	5586310
chr2R	5606495	5607915
chr2R	5690193	5690698
chr2R	5843369	5843919
chr2R	6153194	6153744
chr2R	6267264	6267969
chr2R	6282334	6282829
chr2R	6287609	6288329
chr2R	6289759	6290244
chr2R	6445512	6446607
chr2R	6568223	6570523
chr2R	6573328	6577013
chr2R	6581753	6582403
chr2R	6692786	6695432
chr2R	6717987	6719022
chr2R	6720237	6720732
chr2R	6790313	6790798
chr2R	6846078	6846623
chr2R	6866538	6867193
chr2R	6959538	6962075
chr2R	6974170	6975055
chr2R	6978685	6980003
chr2R	7192628	7193243
chr2R	7380741	7381391
chr2R	7442612	7443492
chr2R	7503225	7504150
chr2R	7600184	7601344
chr2R	7669587	7670687
chr2R	7675702	7676462
chr2R	7752871	7754356
chr2R	7972758	7973628
chr2R	8037812	8038372
chr2R	8039902	8040572
chr2R	8342690	8343405
chr2R	8419361	8420506
chr2R	8428541	8429081
chr2R	8466210	8467595
chr2R	8557125	8557950
chr2R	8629835	8631440
chr2R	8644695	8645410
chr2R	8661470	8662345
chr2R	8758653	8760523
chr2R	8767948	8768498
chr2R	8863868	8864738
chr2R	8887348	8888783
chr2R	8942133	8943013
chr2R	8943343	8943943
chr2R	8995309	8996089
chr2R	9046299	9046844
chr2R	9503788	9504453
chr2R	9527939	9528699
chr2R	9540972	9541627
chr2R	9555269	9556309
chr2R	9561864	9563129
chr2R	9603289	9605159
chr2R	9608459	9609989
chr2R	10031354	10032004
chr2R	10044940	10045545
chr2R	10264387	10265982
chr2R	10267855	10268730
chr2R	10479153	10479768
chr2R	10529098	10530693
chr2R	10541418	10542133
chr2R	10607307	10608457
chr2R	10613137	10614452
chr2R	10617973	10619133
chr2R	10665394	10668033
chr2R	10673633	10674843
chr2R	10702573	10704608
chr2R	10731393	10731993
chr2R	10735463	10736608
chr2R	10821805	10822355
chr2R	10856730	10857455
chr2R	10891488	10892213
chr2R	10924992	10925477
chr2R	10930757	10931582
chr2R	10959247	10960407
chr2R	10970202	10970962
chr2R	11213685	11215275
chr2R	11239315	11240030
chr2R	11288490	11289040
chr2R	11315980	11317255
chr2R	11336995	11337600
chr2R	11444635	11445570
chr2R	11527960	11528730
chr2R	11640755	11642360
chr2R	11646320	11648400
chr2R	11726619	11727214
chr2R	11800370	11801190
chr2R	11948708	11949253
chr2R	11952933	11953433
chr2R	12163539	12165189
chr2R	12165959	12166724
chr2R	12252087	12252967
chr2R	12448430	12449695
chr2R	12650613	12651388
chr2R	12651713	12652543
chr2R	12697309	12698299
chr2R	12700229	12700999
chr2R	12826070	12827215
chr2R	12872490	12873200
chr2R	12913570	12914335
chr2R	13079112	13079837
chr2R	13080597	13081587
chr2R	13108659	13110414
chr2R	13122294	13123009
chr2R	13202369	13203029
chr2R	13203204	13203744
chr2R	13240550	13241420
chr2R	13268430	13268975
chr2R	13277555	13278935
chr2R	13361872	13364347
chr2R	13460434	13460984
chr2R	13528469	13529409
chr2R	13606838	13609643
chr2R	13829589	13830199
chr2R	13956262	13957087
chr2R	14191606	14192864
chr2R	14208646	14209746
chr2R	14210086	14212786
chr2R	14225928	14226413
chr2R	14260131	14262611
chr2R	14283446	14284391
chr2R	14407152	14408132
chr2R	14568523	14570228
chr2R	14589422	14590182
chr2R	14621427	14622302
chr2R	14784399	14785489
chr2R	14872784	14873664
chr2R	14930413	14931083
chr2R	15002036	15002901
chr2R	15026661	15027381
chr2R	15038336	15039201
chr2R	15043003	15043823
chr2R	15061976	15062911
chr2R	15262067	15263222
chr2R	15289732	15290607
chr2R	15311561	15313216
chr2R	15337086	15338181
chr2R	15343256	15344461
chr2R	15519577	15520947
chr2R	15680568	15681228
chr2R	15685563	15686663
chr2R	15687443	15688268
chr2R	15697225	15698600
chr2R	15757061	15757946
chr2R	15766096	15767291
chr2R	15770591	15772031
chr2R	15778241	15782151
chr2R	15798816	15800846
chr2R	15819712	15820422
chr2R	15821587	15822082
chr2R	15824712	15826362
chr2R	15944678	15945273
chr2R	16235958	16237273
chr2R	16451777	16452492
chr2R	16471852	16474042
chr2R	16486692	16487527
chr2R	16552594	16553639
chr2R	16570459	16571399
chr2R	16654181	16654786
chr2R	16713622	16714117
chr2R	16731289	16733709
chr2R	16884077	16886382
chr2R	16989072	16989832
chr2R	17090213	17090758
chr2R	17285853	17286503
chr2R	17325949	17326994
chr2R	17593355	17594725
chr2R	17668540	17669855
chr2R	17672670	17673430
chr2R	17695275	17697035
chr2R	17708462	17709077
chr2R	17802624	17803514
chr2R	17812855	17813845
chr2R	17826010	17826775
chr2R	17878026	17878811
chr2R	17933972	17934627
chr2R	18130044	18130984
chr2R	18140654	18141599
chr2R	18143569	18144229
chr2R	18177734	18179704
chr2R	18317588	18318643
chr2R	18404380	18405755
chr2R	18481439	18482324
chr2R	18532154	18532649
chr2R	18549479	18550129
chr2R	18644068	18644573
chr2R	18686641	18687186
chr2R	18755016	18755511
chr2R	18835646	18836346
chr2R	19077909	19078959
chr2R	19088689	19089524
chr2R	19187096	19187906
chr2R	19364578	19365073
chr2R	19410998	19411933
chr2R	19472210	19472810
chr2R	19473425	19474735
chr2R	19505160	19505705
chr2R	19518020	19518965
chr2R	19527436	19527916
chr2R	19543096	19545351
chr2R	19706240	19706895
chr2R	19735160	19736595
chr2R	19772725	19774595
chr2R	19777735	19778610
chr2R	19823666	19825261
chr2R	19938771	19941466
chr2R	19950991	19951816
chr2R	19951981	19952586
chr2R	19963681	19964246
chr2R	20014833	20015943
chr2R	20096299	20098769
chr2R	20099919	20101689
chr2R	20114444	20115164
chr2R	20167239	20169614
chr2R	20190282	20191217
chr2R	20191547	20193142
chr2R	20197057	20198267
chr2R	20199587	20200127
chr2R	20258317	20259307
chr2R	20260802	20261407
chr2R	20384442	20385757
chr2R	20390212	20391097
chr2R	20393122	20393627
chr2R	20442737	20443282
chr2R	20489317	20490207
chr2R	20493222	20494772
chr2R	20511162	20511702
chr2R	20603552	20604772
chr2R	20626388	20626983
chr2R	20722633	20724508
chr2R	20724883	20725608
chr2R	20729348	20730558
chr2R	20740018	20742868
chr2R	20763003	20763503
chr2R	20767948	20769708
chr2R	20778733	20779558
chr2R	20816028	20816793
chr2R	20818223	20819043
chr2R	20825598	20826083
chr2R	20901708	20904733
chr2R	20919968	20923873
chr2R	20925093	20926458
chr2R	20928108	20928998
chr2R	20933618	20934433
chr2R	20947313	20949778
chr2R	20953793	20957648
chr2R	20979158	20979918
chr2R	20982228	20982833
chr2R	20989048	20990323
chr2R	21000378	21000983
chr2R	21005383	21009018
chr2R	21010728	21011933
chr2R	21016943	21018033
chr2R	21021839	21022549
chr2R	21028386	21029046
chr2R	21047241	21048791
chr2R	21050111	21050768
chr2R	21057248	21060558
chr2R	21066443	21068523
chr2R	21070228	21070778
chr2R	21080733	21081393
chr2R	21081953	21082943
chr2R	21112313	21113733
chr2R	21120398	21121003
chr2RHet	221	1326
chr2RHet	26851	27621
chr2RHet	28671	29481
chr2RHet	37181	37691
chr2RHet	53091	53681
chr2RHet	55610	57320
chr2RHet	67935	69310
chr2RHet	74365	74980
chr2RHet	80145	81030
chr2RHet	87451	90036
chr2RHet	91201	91801
chr2RHet	100886	101421
chr2RHet	108420	109135
chr2RHet	119528	120848
chr2RHet	124583	125628
chr2RHet	148117	149327
chr2RHet	218749	219734
chr2RHet	220069	221379
chr2RHet	228646	230231
chr2RHet	238646	239476
chr2RHet	240421	241026
chr2RHet	244591	245356
chr2RHet	315109	315764
chr2RHet	333521	334016
chr2RHet	336066	336716
chr2RHet	340291	340836
chr2RHet	358225	358835
chr2RHet	392434	393154
chr2RHet	409214	409709
chr2RHet	441219	444414
chr2RHet	449414	450074
chr2RHet	450959	452004
chr2RHet	464094	465369
chr2RHet	466414	468724
chr2RHet	471910	472510
chr2RHet	482249	483179
chr2RHet	484169	484949
chr2RHet	504804	505399
chr2RHet	539004	539779
chr2RHet	575866	576401
chr2RHet	577336	577831
chr2RHet	618545	619415
chr2RHet	621340	622830
chr2RHet	623485	624530
chr2RHet	634165	635535
chr2RHet	664017	666007
chr2RHet	667262	668362
chr2RHet	675247	676782
chr2RHet	696417	698237
chr2RHet	718479	719084
chr2RHet	758134	758894
chr2RHet	797285	798495
chr2RHet	801140	802290
chr2RHet	803175	803675
chr2RHet	835507	836337
chr2RHet	920768	921368
chr2RHet	947488	948153
chr2RHet	987043	987913
chr2RHet	1080380	1080930
chr2RHet	1133786	1134711
chr2RHet	1279865	1280790
chr2RHet	1359821	1360481
chr2RHet	1369891	1370769
chr2RHet	1376169	1376984
chr2RHet	1391560	1392280
chr2RHet	1400095	1400690
chr2RHet	1410480	1412845
chr2RHet	1436889	1437594
chr2RHet	1454434	1454919
chr2RHet	1474070	1475225
chr2RHet	1639221	1640381
chr2RHet	1642246	1643791
chr2RHet	1647526	1648241
chr2RHet	1649066	1649846
chr2RHet	1656216	1656826
chr2RHet	1657376	1658431
chr2RHet	1659131	1659916
chr2RHet	1693015	1694610
chr2RHet	1792022	1793672
chr2RHet	1805497	1806147
chr2RHet	1814893	1816103
chr2RHet	1819845	1820945
chr2RHet	1855206	1856086
chr2RHet	1873197	1874797
chr2RHet	1894980	1896570
chr2RHet	1897075	1897835
chr2RHet	1907134	1907844
chr2RHet	1921219	1921924
chr2RHet	1929739	1930294
chr2RHet	1946234	1946904
chr2RHet	1951459	1952119
chr2RHet	1958674	1959664
chr2RHet	1977650	1978635
chr2RHet	1987431	1988596
chr2RHet	2068778	2069498
chr2RHet	2129447	2130207
chr2RHet	2134827	2135552
chr2RHet	2155562	2156222
chr2RHet	2159862	2160627
chr2RHet	2306605	2307255
chr2RHet	2308305	2309240
chr2RHet	2321719	2322269
chr2RHet	2324534	2325299
chr2RHet	2344278	2345263
chr2RHet	2345918	2347238
chr2RHet	2355983	2356809
chr2RHet	2357414	2358139
chr2RHet	2358524	2360004
chr2RHet	2376397	2377052
chr2RHet	2381842	2382992
chr2RHet	2385077	2387837
chr2RHet	2390973	2392173
chr2RHet	2449766	2451461
chr2RHet	2452191	2453566
chr2RHet	2574342	2575332
chr2RHet	2587477	2588367
chr2RHet	2588697	2589457
chr2RHet	2842691	2843736
chr2RHet	3065376	3066031
chr2RHet	3067036	3067851
chr2RHet	3072366	3072921
chr2RHet	3133971	3134836
chr2RHet	3135236	3136006
chr2RHet	3143966	3145026
chr2RHet	3170036	3170916
chr2RHet	3172621	3173671
chr2RHet	3190444	3191444
chr2RHet	3199354	3201334
chr2RHet	3208655	3209365
chr2RHet	3232036	3233575
chr2RHet	3233950	3237090
chr2RHet	3267455	3268545
chr3L	86076	88291
chr3L	367683	369108
chr3L	424273	424993
chr3L	696249	697899
chr3L	715664	716389
chr3L	794919	795524
chr3L	898434	899759
chr3L	900799	901739
chr3L	904204	905139
chr3L	905534	906404
chr3L	911524	912349
chr3L	958763	959323
chr3L	961738	962393
chr3L	1591877	1592972
chr3L	1997656	1998761
chr3L	2003491	2004427
chr3L	2320081	2320791
chr3L	2615811	2617566
chr3L	2676096	2676856
chr3L	2713261	2713981
chr3L	2816832	2817712
chr3L	2922702	2923252
chr3L	3193425	3194355
chr3L	3480526	3481181
chr3L	3493107	3493772
chr3L	3529861	3531332
chr3L	3543663	3544378
chr3L	3801395	3802000
chr3L	3885372	3886087
chr3L	3973977	3975137
chr3L	3975292	3976727
chr3L	4082882	4083982
chr3L	4351610	4352495
chr3L	4371521	4372336
chr3L	4405889	4406934
chr3L	4430154	4431682
chr3L	4647228	4647778
chr3L	4680068	4680833
chr3L	5099824	5101539
chr3L	5117752	5118522
chr3L	5200584	5202354
chr3L	5382028	5382858
chr3L	5655772	5657467
chr3L	5676782	5677442
chr3L	5925715	5926420
chr3L	5957876	5958371
chr3L	6076961	6077506
chr3L	6152205	6152695
chr3L	6152910	6153680
chr3L	6168649	6169254
chr3L	6380786	6381326
chr3L	6433146	6434011
chr3L	6647806	6648296
chr3L	6677826	6679426
chr3L	6835403	6835953
chr3L	6870341	6870881
chr3L	6871431	6872201
chr3L	6876321	6877711
chr3L	6913184	6913734
chr3L	6934896	6935511
chr3L	7068279	7068829
chr3L	7131412	7131917
chr3L	7180427	7180912
chr3L	7193402	7194937
chr3L	7207643	7208418
chr3L	7209193	7210348
chr3L	7230259	7230964
chr3L	7268150	7268755
chr3L	7401353	7402123
chr3L	7428807	7430402
chr3L	7534906	7535386
chr3L	7555573	7556078
chr3L	7706169	7706824
chr3L	7707104	7707769
chr3L	7831902	7832617
chr3L	7833212	7834427
chr3L	8003280	8003995
chr3L	8450543	8451963
chr3L	8532874	8534354
chr3L	8601959	8602994
chr3L	8713826	8714326
chr3L	9044654	9046019
chr3L	9298138	9298633
chr3L	9330654	9331199
chr3L	9372669	9373224
chr3L	9374324	9375029
chr3L	9525183	9526388
chr3L	9685340	9685845
chr3L	9802663	9803148
chr3L	10034265	10035140
chr3L	10051540	10052025
chr3L	10128045	10129520
chr3L	10234358	10235173
chr3L	10302770	10303770
chr3L	10475136	10477181
chr3L	10507699	10508754
chr3L	10649104	10649609
chr3L	10730061	10730846
chr3L	11001818	11002868
chr3L	11003968	11005448
chr3L	11008813	11011223
chr3L	11331721	11333416
chr3L	11418719	11419224
chr3L	11474445	11476195
chr3L	11674362	11675242
chr3L	11735358	11735968
chr3L	11830337	11830952
chr3L	12252802	12253397
chr3L	12282550	12283440
chr3L	12322480	12324195
chr3L	12351635	12352345
chr3L	12391505	12392120
chr3L	13040516	13041661
chr3L	13079785	13081540
chr3L	13148530	13149020
chr3L	13158325	13158875
chr3L	13171240	13172451
chr3L	13180051	13181204
chr3L	13188290	13189950
chr3L	13203312	13203807
chr3L	13208912	13209522
chr3L	13365003	13365888
chr3L	13538089	13539464
chr3L	13560584	13561689
chr3L	13624713	13625538
chr3L	13656006	13656611
chr3L	13680166	13681866
chr3L	13707934	13708764
chr3L	13743679	13744399
chr3L	13762116	13763986
chr3L	13789936	13790656
chr3L	14033527	14034032
chr3L	14294171	14295986
chr3L	14316845	14317555
chr3L	14380631	14381406
chr3L	14570109	14570614
chr3L	14583471	14584021
chr3L	14711031	14711581
chr3L	14898470	14899010
chr3L	14907370	14908475
chr3L	14928827	14929427
chr3L	15023914	15024414
chr3L	15024584	15025344
chr3L	15054829	15057354
chr3L	15272409	15272904
chr3L	15319441	15320093
chr3L	15329548	15330103
chr3L	15341703	15342638
chr3L	15349348	15350998
chr3L	15375259	15375804
chr3L	15438069	15439834
chr3L	15460064	15461174
chr3L	15462484	15463484
chr3L	15661648	15662578
chr3L	15671318	15671928
chr3L	15738638	15739963
chr3L	15768288	15769883
chr3L	15773068	15773848
chr3L	15789798	15790283
chr3L	15915145	15915960
chr3L	15916675	15917780
chr3L	16016896	16017601
chr3L	16049221	16049786
chr3L	16235683	16236343
chr3L	16400739	16401222
chr3L	17026969	17027625
chr3L	17092628	17093728
chr3L	17096038	17096863
chr3L	17122216	17123711
chr3L	17129316	17130301
chr3L	17207478	17209513
chr3L	17247121	17248016
chr3L	17269629	17270619
chr3L	17327820	17330230
chr3L	17358785	17360160
chr3L	17453104	17454694
chr3L	17668368	17669203
chr3L	17679103	17680258
chr3L	17695438	17696263
chr3L	17751705	17753190
chr3L	17780789	17781899
chr3L	17828041	17828651
chr3L	17849601	17850086
chr3L	18202636	18203476
chr3L	18299495	18301860
chr3L	18371105	18372370
chr3L	18412146	18413241
chr3L	18424726	18425951
chr3L	18472356	18473896
chr3L	18701324	18702699
chr3L	18804732	18805492
chr3L	19093478	19093968
chr3L	19099363	19099918
chr3L	19143753	19145018
chr3L	19169659	19170254
chr3L	19222015	19223280
chr3L	19223725	19224765
chr3L	19383500	19384875
chr3L	19389055	19389760
chr3L	19485958	19486728
chr3L	19901100	19902360
chr3L	19902700	19903250
chr3L	19946963	19947733
chr3L	20032982	20033707
chr3L	20077862	20078357
chr3L	20164607	20165102
chr3L	20176209	20177084
chr3L	20300351	20300996
chr3L	20342467	20343247
chr3L	20580627	20581392
chr3L	20729067	20729832
chr3L	20858864	20861339
chr3L	21037289	21038439
chr3L	21345724	21346219
chr3L	21668850	21669520
chr3L	21793533	21794913
chr3L	22108132	22109077
chr3L	22167489	22168854
chr3L	22203789	22204439
chr3L	22210609	22211489
chr3L	22244425	22244925
chr3L	22339580	22340565
chr3L	22374830	22375390
chr3L	22568646	22570406
chr3L	22576407	22577447
chr3L	22579427	22580427
chr3L	22581407	22584377
chr3L	22591372	22591967
chr3L	22597082	22598242
chr3L	22772256	22773136
chr3L	22889681	22890891
chr3L	22918886	22920371
chr3L	22955421	22955966
chr3L	22992875	22993855
chr3L	23479736	23480231
chr3L	23525440	23526970
chr3L	23639346	23640046
chr3L	23680979	23681914
chr3L	24082360	24083085
chr3L	24112456	24113171
chr3L	24159412	24159962
chr3L	24249612	24250227
chr3L	24454281	24455146
chr3L	24455476	24456091
chr3LHet	227756	228471
chr3LHet	254435	255480
chr3LHet	612268	612813
chr3LHet	773147	773637
chr3LHet	994789	995349
chr3LHet	1047099	1047919
chr3LHet	1066246	1067551
chr3LHet	1099410	1100615
chr3LHet	1203470	1204070
chr3LHet	1946574	1948719
chr3LHet	2251219	2252749
chr3LHet	2259299	2260889
chr3R	175730	176455
chr3R	341675	342445
chr3R	349700	350355
chr3R	356185	357455
chr3R	383475	384025
chr3R	407120	408050
chr3R	445350	446395
chr3R	930836	931766
chr3R	995281	996506
chr3R	1151052	1151817
chr3R	1629391	1630916
chr3R	1728611	1729216
chr3R	1904771	1905656
chr3R	2559661	2560156
chr3R	2611079	2612449
chr3R	2687205	2687915
chr3R	2690170	2691000
chr3R	2848674	2849289
chr3R	3144529	3146674
chr3R	3150304	3150799
chr3R	3164439	3164989
chr3R	3185769	3186759
chr3R	3212674	3213334
chr3R	3256669	3258764
chr3R	3445436	3446316
chr3R	3476951	3477661
chr3R	3497286	3499446
chr3R	3508506	3509506
chr3R	3544696	3545646
chr3R	3570381	3570876
chr3R	3886965	3887964
chr3R	3935864	3936409
chr3R	4246779	4247434
chr3R	4274989	4276429
chr3R	4283139	4283689
chr3R	4317949	4319219
chr3R	4402043	4403258
chr3R	4569298	4570173
chr3R	4878348	4879878
chr3R	4931084	4932029
chr3R	4933344	4935054
chr3R	4959634	4960459
chr3R	4994398	4995223
chr3R	4996423	4997143
chr3R	5114905	5115840
chr3R	5303933	5305853
chr3R	5804151	5805206
chr3R	6267760	6269625
chr3R	6274900	6275405
chr3R	6315830	6318360
chr3R	6404533	6405248
chr3R	6794482	6794977
chr3R	6814447	6815437
chr3R	6875333	6876213
chr3R	6917136	6917681
chr3R	6935831	6936381
chr3R	6936561	6937546
chr3R	6944646	6946071
chr3R	7016077	7016847
chr3R	7115748	7116408
chr3R	7128773	7129983
chr3R	7138848	7139661
chr3R	7170134	7170859
chr3R	7187462	7188007
chr3R	7196322	7198852
chr3R	7218048	7218698
chr3R	7305322	7306477
chr3R	7344702	7345807
chr3R	7368032	7370067
chr3R	7374022	7375507
chr3R	7546773	7547663
chr3R	7666187	7666792
chr3R	7672017	7673052
chr3R	7759954	7761219
chr3R	7865003	7865888
chr3R	7873423	7874198
chr3R	8069220	8069825
chr3R	8102120	8102660
chr3R	8173607	8174772
chr3R	8448451	8449486
chr3R	8582971	8583531
chr3R	8622681	8623521
chr3R	8655585	8656185
chr3R	8713547	8714922
chr3R	8769484	8770039
chr3R	8945043	8945868
chr3R	8990423	8991183
chr3R	9015173	9016318
chr3R	9071931	9073461
chr3R	9214867	9215472
chr3R	9396544	9397149
chr3R	9447575	9448955
chr3R	9714995	9716690
chr3R	9747995	9748810
chr3R	9749370	9750185
chr3R	9767673	9769113
chr3R	9773228	9773842
chr3R	9869433	9869973
chr3R	9903422	9904897
chr3R	9987567	9988287
chr3R	10071009	10071549
chr3R	10167800	10168470
chr3R	10518372	10518927
chr3R	10668464	10669069
chr3R	10783646	10784906
chr3R	11323687	11324503
chr3R	11330838	11331713
chr3R	11353713	11355368
chr3R	11394028	11395353
chr3R	11415043	11415538
chr3R	11415748	11416903
chr3R	11436549	11438409
chr3R	11440179	11441004
chr3R	11490557	11491162
chr3R	11599568	11600383
chr3R	11632448	11633273
chr3R	11643064	11643899
chr3R	11724304	11724794
chr3R	11772429	11773137
chr3R	11978073	11979068
chr3R	12013938	12015138
chr3R	12610518	12611068
chr3R	12665196	12665966
chr3R	12680746	12681681
chr3R	12986831	12988141
chr3R	13087972	13088902
chr3R	13174550	13175100
chr3R	13179545	13181260
chr3R	13411872	13412467
chr3R	13490298	13492988
chr3R	13600298	13601788
chr3R	13777073	13778168
chr3R	13794613	13795718
chr3R	13800338	13801163
chr3R	14085954	14087549
chr3R	14136049	14136774
chr3R	14172678	14173948
chr3R	14525070	14526715
chr3R	14635450	14636780
chr3R	14828991	14829651
chr3R	14965776	14966341
chr3R	15321742	15322237
chr3R	15566157	15566762
chr3R	15576827	15577542
chr3R	15784840	15786000
chr3R	15786875	15787975
chr3R	15890935	15891430
chr3R	15930755	15931310
chr3R	16043347	16044327
chr3R	16344571	16345681
chr3R	16365421	16366091
chr3R	16382691	16384071
chr3R	16600656	16601256
chr3R	17166383	17167768
chr3R	17376275	17377365
chr3R	17481100	17481600
chr3R	17646155	17646865
chr3R	18649579	18650454
chr3R	18656389	18657489
chr3R	18658039	18660634
chr3R	18944270	18944985
chr3R	19796221	19797201
chr3R	20101140	20101740
chr3R	20279938	20280713
chr3R	20367770	20369430
chr3R	20403023	20404454
chr3R	21006273	21006818
chr3R	21054948	21056208
chr3R	21194804	21195364
chr3R	21413600	21414705
chr3R	21492086	21493341
chr3R	21591302	21592077
chr3R	21630464	21631459
chr3R	21707960	21710490
chr3R	22003857	22005067
chr3R	22102808	22103513
chr3R	22485771	22486366
chr3R	22761261	22761761
chr3R	22803336	22804001
chr3R	23284210	23284975
chr3R	23286455	23287005
chr3R	23321336	23322201
chr3R	23575094	23575589
chr3R	23579777	23580317
chr3R	23921657	23923462
chr3R	24008117	24009317
chr3R	24305273	24306433
chr3R	24385574	24386739
chr3R	24629552	24631267
chr3R	24671407	24672297
chr3R	24763982	24764692
chr3R	24769531	24770461
chr3R	25090795	25091390
chr3R	25097555	25098045
chr3R	25198199	25200399
chr3R	25202269	25203489
chr3R	25219384	25220209
chr3R	25299122	25299627
chr3R	25335423	25335918
chr3R	25854407	25855342
chr3R	25916059	25916669
chr3R	26151621	26152736
chr3R	26445114	26446379
chr3R	26490370	26490980
chr3R	26518700	26519690
chr3R	26539055	26539935
chr3R	26550655	26551260
chr3R	26602413	26603068
chr3R	26608353	26609063
chr3R	26646140	26646790
chr3R	26758450	26759375
chr3R	26989546	26990051
chr3R	27191836	27192441
chr3R	27493733	27494293
chr3R	27723580	27724350
chr3RHet	656100	656990
chr3RHet	1135700	1136910
chr3RHet	1585213	1585883
chr3RHet	2023839	2024509
chr3RHet	2347196	2347911
chr3RHet	2431508	2432103
chr4	30858	32188
chr4	44168	45443
chr4	59031	60336
chr4	67826	68646
chr4	127667	129087
chr4	136797	137622
chr4	212687	213412
chr4	239865	241025
chr4	333750	334360
chr4	475761	476306
chr4	535646	536416
chr4	543401	544456
chr4	621667	622172
chr4	637452	638892
chr4	691132	692242
chr4	705657	706872
chr4	761489	762139
chr4	763074	764294
chr4	777979	778694
chr4	822980	824300
chr4	827815	828535
chr4	855912	856957
chr4	911747	912297
chr4	949637	950522
chr4	982192	982742
chr4	998536	999476
chr4	1022849	1023619
chr4	1044674	1045344
chr4	1077294	1078069
chr4	1103641	1105396
chr4	1106551	1107606
chr4	1291963	1292778
chrU	9301	10356
chrU	29206	30101
chrU	30376	30981
chrU	50390	50880
chrU	53520	54630
chrU	72065	75860
chrU	80090	81295
chrU	85365	86795
chrU	104790	106330
chrU	121510	122160
chrU	124315	126180
chrU	131134	131619
chrU	133939	135524
chrU	137284	137944
chrU	140699	142079
chrU	150924	151644
chrU	152681	154771
chrU	171392	172042
chrU	172437	172977
chrU	176067	177047
chrU	198621	199336
chrU	207191	209221
chrU	219291	220676
chrU	221111	222146
chrU	226446	226991
chrU	227876	231066
chrU	247176	248931
chrU	249661	251576
chrU	267971	268581
chrU	627616	628446
chrU	842561	843101
chrU	851126	851956
chrU	1089225	1089895
chrU	1351255	1351805
chrU	1363125	1364725
chrU	1597432	1598907
chrU	1692089	1692629
chrU	1757316	1757801
chrU	1766721	1767811
chrU	1771553	1772433
chrU	1829689	1830514
chrU	1910273	1911203
chrU	1924563	1925168
chrU	1953112	1953777
chrU	1963947	1964502
chrU	2101729	2102214
chrU	2133619	2134509
chrU	2294770	2296210
chrU	2296805	2297960
chrU	2300654	2301429
chrU	2322114	2322934
chrU	2421707	2422262
chrU	2426107	2426772
chrU	2650128	2651783
chrU	2655468	2656838
chrU	2776953	2779493
chrU	2873148	2874258
chrU	3041131	3041841
chrU	3682486	3683241
chrU	4051742	4052247
chrU	4097182	4098272
chrU	4098557	4099707
chrU	4478816	4479491
chrU	4696956	4697566
chrU	5494955	5495835
chrU	5496705	5497975
chrU	5657586	5658856
chrU	5659846	5660331
chrU	5735404	5736019
chrU	5846179	5847274
chrU	6768246	6768911
chrU	7216840	7217985
chrU	7354721	7355261
chrU	8913424	8914074
chrU	9095032	9095682
chrX	43342	44232
chrX	87629	90149
chrX	180190	180855
chrX	281217	281997
chrX	331710	332765
chrX	340510	341120
chrX	354490	355260
chrX	355590	356405
chrX	356900	358613
chrX	365153	366358
chrX	417788	418998
chrX	421038	421688
chrX	423783	424493
chrX	427803	429938
chrX	490164	490659
chrX	584767	585862
chrX	599943	600663
chrX	673322	674092
chrX	716772	719623
chrX	721108	721658
chrX	729478	730238
chrX	733213	735133
chrX	767594	768309
chrX	875326	876206
chrX	895190	895745
chrX	906952	907512
chrX	997604	998144
chrX	1049902	1050457
chrX	1054357	1054957
chrX	1210885	1211435
chrX	1292285	1293890
chrX	1345250	1345965
chrX	1425779	1426319
chrX	1487156	1487706
chrX	1508381	1509036
chrX	1601768	1602653
chrX	1679052	1679767
chrX	1791639	1792894
chrX	1880295	1881830
chrX	1979564	1980554
chrX	2103751	2104361
chrX	2177460	2178335
chrX	2231738	2233343
chrX	2312590	2313480
chrX	2409278	2409883
chrX	2439871	2441021
chrX	2479843	2480668
chrX	2641714	2642544
chrX	2658104	2659144
chrX	2660804	2661734
chrX	2668717	2669987
chrX	2686818	2687468
chrX	2690008	2690503
chrX	2693573	2694233
chrX	2709418	2710018
chrX	2733726	2734836
chrX	2870187	2870727
chrX	2902135	2903905
chrX	2906045	2906650
chrX	2920228	2922053
chrX	2933602	2934697
chrX	2963020	2964290
chrX	3129284	3129844
chrX	3160357	3161962
chrX	3197868	3198643
chrX	3385758	3386963
chrX	3398837	3399332
chrX	3439164	3439929
chrX	3442070	3442895
chrX	3534919	3535414
chrX	3551969	3552569
chrX	3559935	3560650
chrX	3582540	3583480
chrX	3587770	3588645
chrX	3808711	3809191
chrX	3843185	3843745
chrX	3907259	3908914
chrX	3928552	3930302
chrX	4050986	4051961
chrX	4072370	4072985
chrX	4073315	4076165
chrX	4084468	4085581
chrX	4107841	4108396
chrX	4131491	4133926
chrX	4187822	4189467
chrX	4191290	4192170
chrX	4228192	4229392
chrX	4273516	4274106
chrX	4386198	4387358
chrX	4530132	4530637
chrX	4580074	4580964
chrX	4581789	4582449
chrX	4640243	4641238
chrX	4686730	4687995
chrX	4720607	4721542
chrX	4729405	4730285
chrX	4989768	4990318
chrX	4998524	4999069
chrX	4999839	5000440
chrX	5001160	5001650
chrX	5055166	5056261
chrX	5071170	5071895
chrX	5093453	5093998
chrX	5124025	5124910
chrX	5223791	5224671
chrX	5244639	5245584
chrX	5494619	5495174
chrX	5496591	5498628
chrX	5530529	5533664
chrX	5728694	5729474
chrX	5782482	5783807
chrX	5813292	5814272
chrX	5814602	5816812
chrX	5818017	5818617
chrX	5864885	5865545
chrX	5920710	5921310
chrX	5927803	5929068
chrX	6025035	6025595
chrX	6029720	6030546
chrX	6080801	6081301
chrX	6548695	6549240
chrX	6803460	6804335
chrX	6841850	6843330
chrX	6909610	6910215
chrX	7065635	7067182
chrX	7077732	7079777
chrX	7117611	7118332
chrX	7145108	7146103
chrX	7151213	7152258
chrX	7259134	7259949
chrX	7260664	7261555
chrX	7433418	7434463
chrX	7496448	7499143
chrX	7518076	7520111
chrX	7604747	7605412
chrX	7637687	7638572
chrX	7642917	7643847
chrX	7651932	7652867
chrX	7700497	7701047
chrX	7701332	7705832
chrX	7731848	7732573
chrX	7737186	7738186
chrX	7778334	7778829
chrX	7864514	7865344
chrX	7951853	7952398
chrX	8184617	8185267
chrX	8193970	8195065
chrX	8204361	8205026
chrX	8250607	8252322
chrX	8260132	8261177
chrX	8290660	8291375
chrX	8419028	8419688
chrX	8443007	8443877
chrX	8553064	8554489
chrX	8616085	8617525
chrX	8631434	8632199
chrX	8648319	8649084
chrX	8663560	8665155
chrX	9022984	9024129
chrX	9033862	9034742
chrX	9058788	9060263
chrX	9204594	9205199
chrX	9342367	9343739
chrX	9630453	9631613
chrX	9640293	9641063
chrX	9687376	9687926
chrX	9724827	9725717
chrX	9825753	9826698
chrX	9953527	9954616
chrX	9997638	9998408
chrX	10030522	10031562
chrX	10080519	10082384
chrX	10148059	10148724
chrX	10187274	10188094
chrX	10254099	10255304
chrX	10309807	10310417
chrX	10367901	10369206
chrX	10506596	10507271
chrX	10521391	10525241
chrX	10578045	10578605
chrX	10685141	10685676
chrX	10719667	10720822
chrX	11002205	11002930
chrX	11090049	11091634
chrX	11092899	11095439
chrX	11367622	11368447
chrX	11520477	11521567
chrX	11522017	11524702
chrX	11525427	11526912
chrX	11610016	11610676
chrX	11683551	11684591
chrX	11779696	11781401
chrX	11823681	11824516
chrX	12132630	12134279
chrX	12139161	12140931
chrX	12159078	12161503
chrX	12189871	12190875
chrX	12284691	12285296
chrX	12314229	12314889
chrX	12317264	12317869
chrX	12323259	12323962
chrX	12360756	12361266
chrX	12419234	12420874
chrX	12426373	12427153
chrX	12436008	12437098
chrX	12456569	12457887
chrX	12512348	12513393
chrX	12522518	12523403
chrX	12901243	12902018
chrX	13104967	13106237
chrX	13252582	13253142
chrX	13332938	13334378
chrX	13384097	13385352
chrX	13563390	13563945
chrX	13590840	13592485
chrX	13681704	13682524
chrX	13890870	13891855
chrX	13930905	13931400
chrX	14102290	14103660
chrX	14321616	14322176
chrX	14322496	14323116
chrX	14444440	14445095
chrX	14877175	14879770
chrX	15094648	15095143
chrX	15296667	15297438
chrX	15320095	15320750
chrX	15321355	15322290
chrX	15387476	15388685
chrX	15548516	15549396
chrX	15561426	15561936
chrX	15587061	15587716
chrX	15588486	15589271
chrX	15646192	15647562
chrX	15655482	15656312
chrX	15677917	15678582
chrX	15688919	15690349
chrX	15692054	15693714
chrX	15731761	15732979
chrX	15780221	15780821
chrX	15835217	15835777
chrX	15866905	15867892
chrX	15961667	15962492
chrX	16042085	16043950
chrX	16128040	16128862
chrX	16132998	16133928
chrX	16146571	16147686
chrX	16148881	16149936
chrX	16151356	16152511
chrX	16475803	16476408
chrX	16539942	16541307
chrX	17176783	17177383
chrX	17219128	17219953
chrX	17269125	17270170
chrX	17320662	17322207
chrX	17331767	17333092
chrX	17368244	17368949
chrX	17387545	17388265
chrX	17418287	17419007
chrX	17597537	17598637
chrX	17604468	17605338
chrX	17857416	17858569
chrX	17889033	17890468
chrX	18151709	18152484
chrX	18182785	18183445
chrX	18185875	18186690
chrX	18241356	18242236
chrX	18270397	18271002
chrX	18471763	18472248
chrX	18475329	18477364
chrX	18943935	18944710
chrX	18980998	18981603
chrX	18988315	18989315
chrX	19297587	19298467
chrX	19299337	19300392
chrX	19306937	19308917
chrX	19317765	19318260
chrX	19321395	19323705
chrX	19326070	19326840
chrX	19329205	19330305
chrX	19471819	19472424
chrX	19635948	19636498
chrX	19704422	19705182
chrX	19721470	19722630
chrX	19890103	19890588
chrX	19890863	19891808
chrX	19961373	19963033
chrX	20128476	20129406
chrX	20161086	20162946
chrX	20165486	20166356
chrX	20171421	20173451
chrX	20175376	20176321
chrX	20257781	20258881
chrX	20341426	20342096
chrX	20395603	20397028
chrX	20403683	20404233
chrX	20453624	20454894
chrX	20482063	20482618
chrX	20668355	20670160
chrX	20690408	20691563
chrX	20734121	20735181
chrX	20738302	20738917
chrX	20744517	20745232
chrX	20844355	20844950
chrX	21013972	21015177
chrX	21039214	21040154
chrX	21078326	21078811
chrX	21204987	21206077
chrX	21294960	21296615
chrX	21301395	21302340
chrX	21306630	21307120
chrX	21307390	21308882
chrX	21359251	21360571
chrX	21381804	21382749
chrX	21385604	21386259
chrX	21441314	21442864
chrX	21902663	21903148
chrX	21903478	21904753
chrX	21966239	21966839
chrX	21979542	21980422
chrX	21993237	21993787
chrX	21994782	21996052
chrX	21999947	22001167
chrX	22045932	22046542
chrX	22049732	22051382
chrX	22097304	22099334
chrX	22103684	22104229
chrX	22117824	22118649
chrX	22122939	22124634
chrX	22133874	22134369
chrX	22155433	22155938
chrX	22213131	22213636
chrX	22220166	22220826
chrX	22298608	22299103
chrX	22318288	22318788
chrX	22379728	22380658
chrXHet	57047	61447
chrYHet	177653	178213

## Sheet: S5H
# SoxNeuro Loss of Binding (2497 intervals)
chr2L	328796	329506
chr2L	383363	384023
chr2L	432688	433413
chr2L	434783	437098
chr2L	533901	534446
chr2L	718698	720618
chr2L	731008	731723
chr2L	735303	737728
chr2L	827872	828852
chr2L	864932	865812
chr2L	866207	866857
chr2L	1210118	1211553
chr2L	1218374	1218979
chr2L	1233269	1233774
chr2L	1241909	1243339
chr2L	1258574	1259239
chr2L	1353826	1354651
chr2L	1567734	1570694
chr2L	1574774	1575819
chr2L	1580544	1583299
chr2L	1616564	1617064
chr2L	1617719	1618269
chr2L	1636584	1637799
chr2L	1746638	1747138
chr2L	1893442	1894317
chr2L	1895412	1895962
chr2L	1899382	1899867
chr2L	1930667	1931227
chr2L	1990402	1991002
chr2L	2017632	2018397
chr2L	2097817	2098307
chr2L	2099242	2100397
chr2L	2136431	2137591
chr2L	2311006	2311721
chr2L	2348666	2349721
chr2L	2422709	2424024
chr2L	2425504	2428644
chr2L	2429694	2432654
chr2L	2433259	2433819
chr2L	2436624	2439754
chr2L	2465109	2465994
chr2L	2468029	2468679
chr2L	2474019	2474629
chr2L	2476774	2477324
chr2L	2480614	2481329
chr2L	2726850	2727905
chr2L	2770740	2771240
chr2L	2827224	2828434
chr2L	2836519	2837124
chr2L	2840594	2841149
chr2L	2903894	2904834
chr2L	3002839	3004609
chr2L	3007029	3007514
chr2L	3009219	3011584
chr2L	3061424	3062189
chr2L	3067519	3068344
chr2L	3081994	3082874
chr2L	3088919	3090564
chr2L	3093764	3094859
chr2L	3104421	3105316
chr2L	3119781	3120481
chr2L	3279226	3280091
chr2L	3407033	3407533
chr2L	3413478	3415448
chr2L	3417923	3419583
chr2L	3438272	3438887
chr2L	3487113	3489208
chr2L	3613010	3614890
chr2L	3629730	3630290
chr2L	3641125	3641670
chr2L	3649090	3649805
chr2L	3787250	3788460
chr2L	3933064	3933719
chr2L	3940542	3942247
chr2L	3992182	3992902
chr2L	4017157	4018147
chr2L	4086503	4087168
chr2L	4193810	4194470
chr2L	4323827	4324332
chr2L	4337467	4338187
chr2L	4469811	4471401
chr2L	4472941	4473771
chr2L	4574461	4576331
chr2L	4589259	4590584
chr2L	4595154	4595924
chr2L	4600374	4601689
chr2L	4609169	4610554
chr2L	4677092	4678302
chr2L	4701414	4702459
chr2L	4797655	4802835
chr2L	4803592	4806352
chr2L	4906235	4907885
chr2L	4928170	4928780
chr2L	4964040	4964700
chr2L	5111263	5112483
chr2L	5113088	5113748
chr2L	5298375	5299145
chr2L	5304540	5305810
chr2L	5334466	5335331
chr2L	5352161	5353056
chr2L	5540604	5541099
chr2L	5541419	5542089
chr2L	5643881	5644491
chr2L	5665606	5666926
chr2L	5686286	5687221
chr2L	5695031	5695636
chr2L	5704656	5707201
chr2L	5707751	5708786
chr2L	5740530	5743830
chr2L	5764277	5766807
chr2L	5775562	5776982
chr2L	5782042	5782927
chr2L	5880994	5881714
chr2L	6577190	6577840
chr2L	6599015	6600943
chr2L	6701429	6702754
chr2L	6705119	6707424
chr2L	6710444	6710994
chr2L	6990512	6991392
chr2L	6998597	7003157
chr2L	7439037	7439642
chr2L	7464658	7465163
chr2L	7466588	7467133
chr2L	7467308	7469278
chr2L	7469949	7471264
chr2L	7561846	7562516
chr2L	7702821	7704026
chr2L	7750942	7751492
chr2L	7758147	7759072
chr2L	7876454	7877499
chr2L	7953948	7955538
chr2L	8012298	8012903
chr2L	8150403	8152158
chr2L	8327884	8328499
chr2L	8347189	8348014
chr2L	8480409	8481059
chr2L	8530724	8531219
chr2L	8531719	8532714
chr2L	8735766	8736259
chr2L	8895978	8896473
chr2L	8912433	8913908
chr2L	8915068	8916113
chr2L	8921068	8922548
chr2L	8982058	8983373
chr2L	8984978	8985693
chr2L	9136613	9137328
chr2L	9159703	9160758
chr2L	9165048	9165813
chr2L	9234622	9235602
chr2L	9416392	9417497
chr2L	9470847	9471992
chr2L	9474587	9475242
chr2L	9498834	9499339
chr2L	9501804	9502744
chr2L	9677980	9678585
chr2L	9728086	9729841
chr2L	9738921	9739636
chr2L	9781642	9782202
chr2L	9850340	9853265
chr2L	9881192	9882357
chr2L	10033933	10034598
chr2L	10035308	10036293
chr2L	10471014	10471574
chr2L	10656643	10662151
chr2L	10663676	10665216
chr2L	10676726	10677811
chr2L	10679586	10680521
chr2L	10688056	10689371
chr2L	10710323	10710823
chr2L	10780728	10782043
chr2L	10798213	10800078
chr2L	10809273	10809878
chr2L	10810583	10812298
chr2L	10822903	10825108
chr2L	11197565	11198120
chr2L	11212425	11213075
chr2L	11502055	11502980
chr2L	11603085	11604630
chr2L	11701918	11703948
chr2L	11870928	11871868
chr2L	11963339	11964434
chr2L	12119925	12121125
chr2L	12176730	12179215
chr2L	12371988	12373078
chr2L	12421377	12423187
chr2L	12532089	12533129
chr2L	12540775	12541985
chr2L	12780420	12781190
chr2L	12789822	12790527
chr2L	12813190	12818040
chr2L	12823585	12824965
chr2L	12852182	12852732
chr2L	12909439	12910659
chr2L	13093148	13093643
chr2L	13097818	13099688
chr2L	13136203	13137853
chr2L	13140438	13142208
chr2L	13144618	13145943
chr2L	13247205	13247970
chr2L	13292297	13293182
chr2L	13295372	13296097
chr2L	13446579	13447624
chr2L	13926392	13927932
chr2L	13949442	13950202
chr2L	13950377	13951302
chr2L	14056639	14057289
chr2L	14167957	14169652
chr2L	14179012	14180002
chr2L	14180167	14181102
chr2L	14182312	14183132
chr2L	14207557	14208657
chr2L	14245506	14246061
chr2L	14283065	14285275
chr2L	14306229	14306779
chr2L	14350602	14351547
chr2L	14374259	14375024
chr2L	14385705	14386245
chr2L	14394280	14395925
chr2L	14396530	14397905
chr2L	14405335	14406880
chr2L	14414470	14415340
chr2L	14625394	14626044
chr2L	14626269	14627099
chr2L	14628089	14628854
chr2L	14631004	14631984
chr2L	14654268	14655423
chr2L	14778017	14778997
chr2L	14850618	14851493
chr2L	14958518	14959453
chr2L	14983005	14983875
chr2L	15003627	15004332
chr2L	15014407	15014897
chr2L	15035412	15036022
chr2L	15075007	15077217
chr2L	15219115	15219890
chr2L	15313886	15314431
chr2L	15324170	15324710
chr2L	15729512	15730387
chr2L	16119577	16120227
chr2L	16317578	16318228
chr2L	16448535	16449360
chr2L	16481475	16482195
chr2L	16519424	16519974
chr2L	16739044	16740146
chr2L	16754542	16755262
chr2L	16804152	16804657
chr2L	16808287	16809442
chr2L	16882805	16883530
chr2L	16969867	16970537
chr2L	17075587	17076247
chr2L	17079272	17080197
chr2L	17159295	17160060
chr2L	17208411	17212266
chr2L	17390244	17390729
chr2L	17428349	17428899
chr2L	17491987	17493197
chr2L	17493522	17494022
chr2L	17770619	17771779
chr2L	17815559	17816159
chr2L	18094407	18096002
chr2L	18136092	18136967
chr2L	18213595	18214135
chr2L	18267330	18268530
chr2L	18480887	18481552
chr2L	18514939	18517079
chr2L	18517414	18519004
chr2L	18522354	18523129
chr2L	18524279	18525829
chr2L	18556014	18556789
chr2L	18566299	18567014
chr2L	18575218	18575933
chr2L	18877715	18878260
chr2L	19063776	19065326
chr2L	19108110	19110310
chr2L	19186380	19188910
chr2L	19318488	19318973
chr2L	19411319	19411934
chr2L	19581762	19582482
chr2L	19596076	19596556
chr2L	19626759	19627689
chr2L	19784166	19785441
chr2L	19920355	19921340
chr2L	19970176	19970666
chr2L	20261727	20262662
chr2L	20342694	20343189
chr2L	20382466	20383951
chr2L	20476119	20477174
chr2L	20521554	20522484
chr2L	20549819	20550704
chr2L	20718832	20719827
chr2L	21062424	21067984
chr2L	21073429	21074574
chr2R	470805	471355
chr2R	1573718	1574985
chr2R	1994249	1994754
chr2R	2078621	2080886
chr2R	2566534	2567349
chr2R	2569224	2569879
chr2R	2731247	2733997
chr2R	2735492	2736097
chr2R	2826132	2826737
chr2R	3076441	3077261
chr2R	3082586	3083591
chr2R	3129231	3130271
chr2R	3133021	3134511
chr2R	3138801	3139676
chr2R	3171796	3175771
chr2R	3189896	3190771
chr2R	3195401	3196161
chr2R	3197386	3199461
chr2R	3202871	3205346
chr2R	3292918	3293568
chr2R	3516097	3517642
chr2R	3518742	3519462
chr2R	3525012	3525942
chr2R	3620607	3622632
chr2R	3642495	3643655
chr2R	3648551	3649256
chr2R	3737643	3738573
chr2R	3780650	3782960
chr2R	3784180	3787470
chr2R	3788910	3791495
chr2R	3795775	3796545
chr2R	3798480	3799965
chr2R	3800620	3802110
chr2R	3870695	3871410
chr2R	3949551	3950116
chr2R	4020226	4022321
chr2R	4305570	4306065
chr2R	4397815	4400290
chr2R	4471843	4472773
chr2R	4517268	4517823
chr2R	4621713	4622983
chr2R	4626609	4627324
chr2R	4635799	4636624
chr2R	4638275	4638760
chr2R	4829174	4829774
chr2R	4875149	4877739
chr2R	4885774	4887249
chr2R	4887854	4889844
chr2R	4892309	4892869
chr2R	4911669	4914534
chr2R	4918544	4920964
chr2R	4922669	4925034
chr2R	5017659	5018159
chr2R	5214784	5215274
chr2R	5263514	5264339
chr2R	5381653	5382423
chr2R	5384228	5388803
chr2R	5514588	5515623
chr2R	5526523	5527458
chr2R	5528553	5530583
chr2R	5633168	5633708
chr2R	5680238	5682613
chr2R	5686898	5689423
chr2R	5717538	5720008
chr2R	5790744	5792879
chr2R	5840409	5840959
chr2R	5956784	5957274
chr2R	6167879	6168484
chr2R	6175404	6176184
chr2R	6176514	6177119
chr2R	6341181	6342221
chr2R	6343866	6346351
chr2R	6459491	6460311
chr2R	6665295	6667215
chr2R	6740088	6742243
chr2R	6798669	6799169
chr2R	6804384	6805109
chr2R	6927592	6928252
chr2R	6932762	6935787
chr2R	6949478	6950248
chr2R	6950903	6951408
chr2R	7121138	7122403
chr2R	7141818	7142803
chr2R	7215078	7216003
chr2R	7361379	7362034
chr2R	7370119	7371436
chr2R	7417752	7418292
chr2R	7420777	7422032
chr2R	7543314	7543859
chr2R	7625148	7625978
chr2R	7627083	7627688
chr2R	7638028	7638628
chr2R	7640393	7641218
chr2R	7692419	7693789
chr2R	7695064	7697374
chr2R	7704239	7706329
chr2R	7797421	7802421
chr2R	7806316	7809071
chr2R	7817921	7820246
chr2R	7824031	7824641
chr2R	7825621	7826626
chr2R	7829926	7832566
chr2R	7836456	7840596
chr2R	7842506	7843826
chr2R	7844386	7845766
chr2R	7846631	7848953
chr2R	7890303	7891573
chr2R	7941898	7942563
chr2R	7987982	7988707
chr2R	8004372	8005482
chr2R	8007737	8008552
chr2R	8114047	8114977
chr2R	8121472	8124392
chr2R	8125262	8126252
chr2R	8140717	8141657
chr2R	8294125	8295060
chr2R	8295605	8296650
chr2R	8454170	8455550
chr2R	8487770	8488430
chr2R	8492665	8493500
chr2R	8536840	8538095
chr2R	8560975	8561590
chr2R	8935258	8935743
chr2R	9053064	9054114
chr2R	9067644	9068134
chr2R	9163553	9164268
chr2R	9417336	9418541
chr2R	9582764	9583259
chr2R	9679345	9680340
chr2R	9687825	9688805
chr2R	9688970	9690290
chr2R	9723354	9725114
chr2R	9785769	9786879
chr2R	9796887	9797657
chr2R	9799187	9799792
chr2R	9800072	9800782
chr2R	9801012	9804362
chr2R	9806282	9806787
chr2R	9976026	9976521
chr2R	10001872	10002642
chr2R	10002852	10003957
chr2R	10008957	10011882
chr2R	10071000	10072385
chr2R	10199477	10199977
chr2R	10215377	10216032
chr2R	10286816	10288196
chr2R	10402659	10403311
chr2R	10460403	10461938
chr2R	10695038	10695963
chr2R	10719173	10719728
chr2R	10800138	10801018
chr2R	10811415	10812730
chr2R	10861250	10861740
chr2R	10862945	10863935
chr2R	10916796	10917447
chr2R	11023334	11023884
chr2R	11299815	11301085
chr2R	11305640	11306305
chr2R	11361640	11362795
chr2R	11363775	11365315
chr2R	11365765	11367140
chr2R	11378580	11380505
chr2R	11381325	11383750
chr2R	11384235	11384895
chr2R	11386160	11386710
chr2R	11396400	11397060
chr2R	11437475	11439300
chr2R	11487749	11488459
chr2R	11505290	11506010
chr2R	11613148	11614133
chr2R	11831108	11831878
chr2R	11905863	11906403
chr2R	11920648	11921703
chr2R	11921913	11922798
chr2R	12195989	12196479
chr2R	12221222	12221942
chr2R	12225677	12226282
chr2R	12228097	12229042
chr2R	12274464	12275014
chr2R	12292186	12292941
chr2R	12293986	12296301
chr2R	12301921	12302681
chr2R	12364124	12365664
chr2R	12423415	12424020
chr2R	12463400	12465147
chr2R	12477467	12478407
chr2R	12488742	12489847
chr2R	12493042	12494132
chr2R	12501070	12502275
chr2R	12504155	12505585
chr2R	12516578	12517288
chr2R	12551718	12552663
chr2R	12588953	12590278
chr2R	12594573	12595178
chr2R	12604913	12605518
chr2R	12682298	12682958
chr2R	12685543	12686533
chr2R	12733064	12733548
chr2R	12757088	12758408
chr2R	12764138	12765073
chr2R	12766053	12767373
chr2R	12767923	12769689
chr2R	12773754	12774854
chr2R	12775524	12776454
chr2R	12804672	12807192
chr2R	12808457	12808957
chr2R	12864065	12864845
chr2R	12868250	12868855
chr2R	12961040	12961690
chr2R	12972422	12973632
chr2R	12996282	12997327
chr2R	13046507	13047487
chr2R	13048267	13050137
chr2R	13053812	13057232
chr2R	13058552	13059697
chr2R	13137249	13137964
chr2R	13177122	13177622
chr2R	13177842	13178337
chr2R	13208149	13210069
chr2R	13229537	13230257
chr2R	13237030	13237850
chr2R	13242905	13244170
chr2R	13287840	13289335
chr2R	13506519	13508229
chr2R	13512019	13512789
chr2R	13523634	13525824
chr2R	13598763	13600073
chr2R	13712271	13713261
chr2R	13733613	13734828
chr2R	13831959	13833659
chr2R	13994374	13995859
chr2R	13997894	13998659
chr2R	14091608	14092553
chr2R	14127093	14128623
chr2R	14285316	14285881
chr2R	14337027	14337687
chr2R	14351867	14352967
chr2R	14373602	14374367
chr2R	14490642	14493274
chr2R	14580948	14581503
chr2R	14605527	14606522
chr2R	14658002	14658552
chr2R	14669447	14672081
chr2R	14672256	14675107
chr2R	14703266	14704036
chr2R	14762661	14763171
chr2R	14792199	14793144
chr2R	14799579	14801769
chr2R	14804354	14805464
chr2R	14818829	14819819
chr2R	14823604	14825474
chr2R	14938888	14940378
chr2R	14990311	14991201
chr2R	15194578	15195513
chr2R	15210914	15211574
chr2R	15457982	15459027
chr2R	15468862	15469912
chr2R	15732711	15733316
chr2R	15747391	15748096
chr2R	15868887	15869382
chr2R	16180838	16181728
chr2R	16187503	16189648
chr2R	16291452	16292597
chr2R	16336058	16337863
chr2R	16468102	16468772
chr2R	16481852	16482462
chr2R	16518925	16519530
chr2R	16519705	16520255
chr2R	16534654	16535489
chr2R	16604062	16604947
chr2R	16788699	16789469
chr2R	16839742	16840572
chr2R	16861027	16862287
chr2R	17113143	17113698
chr2R	17121944	17123704
chr2R	17129379	17130859
chr2R	17141419	17142129
chr2R	17175572	17176502
chr2R	17248112	17248782
chr2R	17456782	17458277
chr2R	17494461	17495616
chr2R	17500686	17501896
chr2R	17530111	17530771
chr2R	17564584	17565409
chr2R	17895246	17896011
chr2R	17920387	17921212
chr2R	17976654	17977469
chr2R	17984794	17985664
chr2R	17987489	17988204
chr2R	17989629	17990284
chr2R	18086704	18088459
chr2R	18195274	18195819
chr2R	18207434	18208424
chr2R	18272875	18273920
chr2R	18333048	18334583
chr2R	18519169	18519934
chr2R	18577739	18578234
chr2R	18622624	18626908
chr2R	18729866	18730526
chr2R	18786641	18788556
chr2R	18788896	18790971
chr2R	18791966	18795056
chr2R	18796086	18797306
chr2R	18809901	18811596
chr2R	18829581	18830516
chr2R	18897516	18898056
chr2R	18942339	18942829
chr2R	18943214	18944974
chr2R	18945314	18946579
chr2R	19026319	19027364
chr2R	19118454	19119709
chr2R	19318203	19319148
chr2R	19319533	19320248
chr2R	19347638	19348293
chr2R	19388548	19389108
chr2R	19479905	19481010
chr2R	19482775	19483600
chr2R	19490355	19490905
chr2R	19497675	19498330
chr2R	19567905	19568565
chr2R	19628800	19629340
chr2R	19653595	19654640
chr2R	19657225	19660195
chr2R	19662010	19662625
chr2R	19662895	19665210
chr2R	19668565	19670975
chr2R	19671250	19672570
chr2R	19674720	19677420
chr2R	19680385	19683951
chr2R	19684451	19685771
chr2R	19843786	19844386
chr2R	20050803	20051628
chr2R	20204253	20204973
chr2R	20208378	20209043
chr2R	20350722	20351652
chr2R	20436962	20437902
chr2R	20438497	20439772
chr2R	20470847	20472112
chr2R	20480582	20481072
chr2R	20642118	20642718
chr2R	20678253	20680123
chr2R	20860083	20860568
chr3L	298713	299203
chr3L	315708	316208
chr3L	358723	359373
chr3L	617103	617608
chr3L	622933	623483
chr3L	642251	643006
chr3L	722164	722879
chr3L	783434	784419
chr3L	818299	818789
chr3L	819779	820559
chr3L	885724	886669
chr3L	948046	950021
chr3L	955243	956188
chr3L	1045235	1045835
chr3L	1067180	1067775
chr3L	1098958	1099838
chr3L	1102313	1103198
chr3L	1165011	1165781
chr3L	1256101	1256696
chr3L	1259066	1261427
chr3L	1266827	1269077
chr3L	1269402	1270117
chr3L	1277217	1278807
chr3L	1370931	1372911
chr3L	1581587	1582297
chr3L	1587027	1587862
chr3L	1671012	1671732
chr3L	1674927	1676017
chr3L	1677117	1677942
chr3L	1809233	1810228
chr3L	1810608	1811153
chr3L	1812808	1813473
chr3L	1814288	1814843
chr3L	1817323	1817868
chr3L	1818533	1821218
chr3L	1822813	1825023
chr3L	1825178	1825683
chr3L	1829473	1830133
chr3L	1844703	1845913
chr3L	1888263	1889923
chr3L	1908783	1909768
chr3L	1976813	1977418
chr3L	2158979	2159854
chr3L	2160249	2162174
chr3L	2197809	2198909
chr3L	2212487	2213977
chr3L	2303406	2306981
chr3L	2327281	2328441
chr3L	2331176	2331736
chr3L	2412753	2414558
chr3L	2432885	2433430
chr3L	2441575	2442115
chr3L	2493165	2495030
chr3L	2538266	2539131
chr3L	2551231	2551956
chr3L	2625426	2626251
chr3L	2646437	2647657
chr3L	2693256	2694071
chr3L	2698631	2699621
chr3L	2700006	2700511
chr3L	2867545	2868700
chr3L	2889596	2892081
chr3L	2918032	2918807
chr3L	2955821	2956651
chr3L	2985525	2986285
chr3L	2989860	2990475
chr3L	2991180	2991955
chr3L	2996580	2997450
chr3L	3005490	3006260
chr3L	3012585	3014175
chr3L	3080672	3081602
chr3L	3098768	3101848
chr3L	3102718	3109870
chr3L	3248645	3249685
chr3L	3254190	3256070
chr3L	3256665	3259635
chr3L	3260635	3263330
chr3L	3271140	3272845
chr3L	3277950	3279280
chr3L	3279605	3280755
chr3L	3283614	3284384
chr3L	3284614	3285714
chr3L	3286419	3287091
chr3L	3381792	3382282
chr3L	3385252	3386302
chr3L	3394667	3395327
chr3L	3407636	3408196
chr3L	3474134	3475124
chr3L	3612414	3613564
chr3L	3632587	3633082
chr3L	3633642	3634407
chr3L	3634847	3635452
chr3L	3640397	3641837
chr3L	3642607	3644037
chr3L	3650802	3651737
chr3L	3669497	3670812
chr3L	3672022	3672792
chr3L	3672957	3674122
chr3L	3675717	3676262
chr3L	3690732	3691552
chr3L	3693087	3694022
chr3L	3706232	3706947
chr3L	3770033	3770753
chr3L	3775545	3776635
chr3L	3797380	3798250
chr3L	3934329	3935309
chr3L	4018027	4018582
chr3L	4045527	4046627
chr3L	4048772	4049992
chr3L	4148545	4149545
chr3L	4174680	4175835
chr3L	4206030	4206735
chr3L	4230165	4231320
chr3L	4296340	4297385
chr3L	4301450	4302165
chr3L	4305570	4307395
chr3L	4308660	4309700
chr3L	4391324	4392249
chr3L	4393579	4395989
chr3L	4411179	4411994
chr3L	4414918	4416129
chr3L	4439052	4439877
chr3L	4441472	4444012
chr3L	4444172	4446477
chr3L	4447367	4448897
chr3L	4451432	4451932
chr3L	4456772	4457862
chr3L	4458532	4459732
chr3L	4459897	4461442
chr3L	4462317	4462812
chr3L	4462987	4463862
chr3L	4467277	4468037
chr3L	4476782	4478112
chr3L	4491037	4492187
chr3L	4494822	4496417
chr3L	4515227	4515842
chr3L	4516612	4517427
chr3L	4518317	4528657
chr3L	4529042	4529532
chr3L	4532830	4534435
chr3L	4534865	4536855
chr3L	4549990	4550980
chr3L	4614790	4616990
chr3L	4684628	4685178
chr3L	4686883	4687498
chr3L	4698598	4699213
chr3L	4718793	4720598
chr3L	4735073	4736613
chr3L	4787538	4788858
chr3L	4852061	4852926
chr3L	4896101	4896886
chr3L	4900016	4900996
chr3L	4927345	4928180
chr3L	5050608	5051203
chr3L	5051588	5052203
chr3L	5052523	5053028
chr3L	5053568	5054173
chr3L	5119242	5120612
chr3L	5120892	5124242
chr3L	5124957	5126452
chr3L	5135527	5136022
chr3L	5188649	5189154
chr3L	5524421	5524921
chr3L	5538561	5541471
chr3L	5542740	5543895
chr3L	5544345	5545050
chr3L	5559240	5559900
chr3L	5564685	5565185
chr3L	5567165	5568973
chr3L	5569203	5570458
chr3L	5572108	5573878
chr3L	5659942	5660712
chr3L	5679247	5679797
chr3L	5779684	5781889
chr3L	5794486	5795406
chr3L	5813076	5814286
chr3L	6004300	6005950
chr3L	6051816	6052806
chr3L	6060011	6060836
chr3L	6119632	6120522
chr3L	6120682	6121567
chr3L	6131302	6133492
chr3L	6136967	6139002
chr3L	6146752	6149059
chr3L	6247179	6249384
chr3L	6284862	6286447
chr3L	6305862	6307897
chr3L	6308622	6310377
chr3L	6329577	6330672
chr3L	6425266	6425996
chr3L	6472470	6473130
chr3L	6475540	6476915
chr3L	6535665	6536210
chr3L	6562218	6562943
chr3L	6687891	6688401
chr3L	6702701	6703786
chr3L	6711431	6712312
chr3L	6764234	6766279
chr3L	6793934	6794984
chr3L	6796139	6798389
chr3L	6800429	6800919
chr3L	6804219	6806539
chr3L	6814667	6815722
chr3L	6817417	6819012
chr3L	6824302	6825072
chr3L	6831003	6831558
chr3L	6897893	6898438
chr3L	6996014	6996839
chr3L	6998534	6999139
chr3L	7009149	7011074
chr3L	7090174	7091044
chr3L	7093750	7094895
chr3L	7098755	7099350
chr3L	7100235	7100735
chr3L	7102330	7103375
chr3L	7107335	7109360
chr3L	7125692	7127352
chr3L	7139717	7140432
chr3L	7188117	7188617
chr3L	7248569	7249884
chr3L	7250104	7250654
chr3L	7251864	7255272
chr3L	7255442	7256822
chr3L	7294223	7296469
chr3L	7304620	7305710
chr3L	7348885	7349495
chr3L	7382771	7385291
chr3L	7407677	7409880
chr3L	7412255	7413180
chr3L	7418792	7419842
chr3L	7523021	7523781
chr3L	7537751	7538591
chr3L	7542221	7543096
chr3L	7588959	7590344
chr3L	7593414	7594359
chr3L	7609374	7611014
chr3L	7719814	7720794
chr3L	7722224	7723324
chr3L	7724984	7726139
chr3L	7727294	7728439
chr3L	7731299	7732784
chr3L	7732959	7734164
chr3L	7735649	7736194
chr3L	7778608	7780093
chr3L	7780919	7782119
chr3L	7782999	7784109
chr3L	7804229	7804779
chr3L	7812491	7813856
chr3L	7876892	7877772
chr3L	7955985	7956525
chr3L	8000525	8001030
chr3L	8071636	8072796
chr3L	8074776	8075981
chr3L	8079626	8080491
chr3L	8093586	8094186
chr3L	8139616	8140276
chr3L	8141816	8144251
chr3L	8145236	8146546
chr3L	8147156	8149411
chr3L	8150346	8150896
chr3L	8158436	8160696
chr3L	8161121	8161781
chr3L	8162056	8162781
chr3L	8317158	8318488
chr3L	8354673	8355658
chr3L	8356383	8357263
chr3L	8364797	8365787
chr3L	8369351	8369956
chr3L	8486124	8487559
chr3L	8511699	8512254
chr3L	8541514	8542834
chr3L	8575604	8577319
chr3L	8621924	8622909
chr3L	8627149	8627644
chr3L	8658487	8659047
chr3L	8683851	8684886
chr3L	8688306	8689021
chr3L	8690781	8691281
chr3L	8695171	8696051
chr3L	8702706	8703761
chr3L	8704531	8705401
chr3L	8706846	8707496
chr3L	8752866	8753471
chr3L	8761296	8762876
chr3L	8763211	8763991
chr3L	8772616	8773396
chr3L	8818867	8819642
chr3L	8860843	8861558
chr3L	8909123	8910223
chr3L	8910718	8911828
chr3L	8920508	8921563
chr3L	8974188	8975233
chr3L	9006693	9007198
chr3L	9015328	9015993
chr3L	9016658	9017638
chr3L	9018578	9019508
chr3L	9122087	9123677
chr3L	9168953	9169608
chr3L	9179670	9180175
chr3L	9293473	9294513
chr3L	9315909	9316514
chr3L	9334769	9336264
chr3L	9414142	9414632
chr3L	9485307	9486737
chr3L	9541688	9542338
chr3L	9546969	9548334
chr3L	9558290	9558790
chr3L	9567088	9568028
chr3L	9608288	9609108
chr3L	9769983	9770818
chr3L	9797098	9797713
chr3L	9804033	9804688
chr3L	9821408	9822078
chr3L	9847861	9848526
chr3L	9848796	9850226
chr3L	9870751	9871846
chr3L	9909806	9910616
chr3L	9917451	9918216
chr3L	9991645	9992680
chr3L	10001315	10003690
chr3L	10155923	10156423
chr3L	10328896	10331201
chr3L	10331542	10333635
chr3L	10335271	10337471
chr3L	10355127	10355737
chr3L	10362833	10365038
chr3L	10427782	10428277
chr3L	10436372	10436978
chr3L	10441593	10446043
chr3L	10663963	10664568
chr3L	10689314	10690034
chr3L	10701254	10702904
chr3L	10711596	10713016
chr3L	10718191	10718841
chr3L	10733911	10734576
chr3L	10736236	10736771
chr3L	10737871	10739026
chr3L	10745199	10746179
chr3L	10757727	10758994
chr3L	10779190	10780445
chr3L	10789245	10791340
chr3L	10831650	10832760
chr3L	10880716	10881261
chr3L	10947314	10948689
chr3L	10956234	10956889
chr3L	10964044	10965089
chr3L	10998958	10999783
chr3L	11047962	11048457
chr3L	11130089	11131069
chr3L	11131674	11132509
chr3L	11132839	11133499
chr3L	11133709	11135689
chr3L	11135864	11136634
chr3L	11137839	11138494
chr3L	11140869	11142294
chr3L	11142629	11143394
chr3L	11144609	11145369
chr3L	11253395	11254885
chr3L	11265498	11266483
chr3L	11279848	11280393
chr3L	11344861	11345841
chr3L	11360361	11361081
chr3L	11382583	11383859
chr3L	11422129	11422789
chr3L	11522291	11524656
chr3L	11526021	11527451
chr3L	11532526	11533451
chr3L	11580966	11581956
chr3L	11699492	11700327
chr3L	11707082	11709017
chr3L	11709892	11711702
chr3L	11713412	11713912
chr3L	11916138	11916638
chr3L	11918953	11919833
chr3L	11922628	11923343
chr3L	12009979	12013269
chr3L	12025759	12027349
chr3L	12028954	12029884
chr3L	12031539	12032144
chr3L	12042259	12043360
chr3L	12053750	12054575
chr3L	12066455	12067335
chr3L	12067505	12068555
chr3L	12085220	12086210
chr3L	12096767	12097747
chr3L	12170954	12172054
chr3L	12385070	12385620
chr3L	12400860	12401625
chr3L	12436393	12436998
chr3L	12459482	12460097
chr3L	12472912	12473792
chr3L	12482197	12482867
chr3L	12486932	12488362
chr3L	12599578	12601328
chr3L	12642423	12643848
chr3L	12690602	12691092
chr3L	12717983	12718478
chr3L	12784865	12785745
chr3L	12859730	12860825
chr3L	12885306	12885896
chr3L	12992610	12993710
chr3L	13025605	13026095
chr3L	13385243	13385803
chr3L	13386403	13386948
chr3L	13468740	13470285
chr3L	13483262	13484032
chr3L	13544744	13546404
chr3L	13548164	13548924
chr3L	13589792	13590512
chr3L	13637701	13638256
chr3L	13705844	13707049
chr3L	13873093	13874148
chr3L	13887124	13889210
chr3L	13951799	13952354
chr3L	13985184	13985909
chr3L	14055365	14057080
chr3L	14329811	14330416
chr3L	14488104	14488664
chr3L	14524624	14525729
chr3L	14537449	14538494
chr3L	14542234	14542834
chr3L	14640566	14641221
chr3L	14676546	14678471
chr3L	14726859	14728014
chr3L	14733525	14734065
chr3L	14803086	14804076
chr3L	14809851	14810636
chr3L	14811791	14812616
chr3L	14830761	14833076
chr3L	14836156	14839166
chr3L	14934762	14935312
chr3L	15032769	15033704
chr3L	15099595	15100090
chr3L	15117312	15117912
chr3L	15225937	15226422
chr3L	15241827	15242537
chr3L	15560285	15560830
chr3L	15584700	15585475
chr3L	15592125	15593118
chr3L	15598616	15599721
chr3L	15623751	15624236
chr3L	15659328	15660043
chr3L	15663793	15664278
chr3L	15687873	15688478
chr3L	15874324	15875479
chr3L	15881865	15883235
chr3L	15977241	15977791
chr3L	15992198	15993133
chr3L	15993568	15994773
chr3L	16050996	16052206
chr3L	16060606	16061266
chr3L	16143051	16145866
chr3L	16153131	16153736
chr3L	16155099	16157144
chr3L	16159614	16160499
chr3L	16185242	16186117
chr3L	16272741	16273681
chr3L	16279066	16280176
chr3L	16282541	16283091
chr3L	16289021	16289586
chr3L	16303051	16304366
chr3L	16320826	16321756
chr3L	16331276	16332691
chr3L	16384945	16385440
chr3L	16472075	16473390
chr3L	16502050	16502865
chr3L	16560460	16561715
chr3L	16562815	16563750
chr3L	16628757	16630792
chr3L	16648560	16649220
chr3L	16752519	16753179
chr3L	16783759	16784414
chr3L	16805196	16809656
chr3L	16812786	16813346
chr3L	16815041	16816211
chr3L	16817366	16818066
chr3L	16818836	16819726
chr3L	16822426	16823071
chr3L	16825766	16827636
chr3L	16830224	16832709
chr3L	16868349	16869499
chr3L	16878024	16878569
chr3L	16882149	16882694
chr3L	16885124	16885674
chr3L	16895564	16896664
chr3L	16908059	16908664
chr3L	16972134	16972904
chr3L	16980274	16982089
chr3L	16994344	16996714
chr3L	16999689	17000454
chr3L	17070793	17071458
chr3L	17113643	17114468
chr3L	17127786	17128431
chr3L	17133556	17134276
chr3L	17272489	17273204
chr3L	17303400	17304105
chr3L	17309990	17311200
chr3L	17379345	17380070
chr3L	17381665	17383150
chr3L	17383745	17385955
chr3L	17386450	17387760
chr3L	17397165	17398440
chr3L	17398870	17399915
chr3L	17491884	17493249
chr3L	17576364	17576959
chr3L	17578949	17579544
chr3L	17588574	17590604
chr3L	17597474	17599074
chr3L	17600344	17601489
chr3L	17652144	17652804
chr3L	17653134	17653639
chr3L	17708408	17708963
chr3L	17766385	17766940
chr3L	17768260	17768745
chr3L	17872033	17873133
chr3L	17887488	17888378
chr3L	17895693	17896618
chr3L	17916753	17918243
chr3L	17930718	17931378
chr3L	17932038	17932543
chr3L	17955033	17955743
chr3L	17956078	17956958
chr3L	17966362	17967072
chr3L	17997985	17998710
chr3L	18084445	18086865
chr3L	18087920	18088465
chr3L	18129555	18130645
chr3L	18133075	18134495
chr3L	18136255	18136925
chr3L	18137190	18139835
chr3L	18141205	18142700
chr3L	18143250	18143745
chr3L	18167055	18168261
chr3L	18184831	18185316
chr3L	18233548	18234108
chr3L	18376000	18376830
chr3L	18377050	18377660
chr3L	18381670	18383650
chr3L	18576539	18577309
chr3L	18581214	18581709
chr3L	18601940	18603435
chr3L	18730692	18731242
chr3L	18731627	18732122
chr3L	18760116	18762151
chr3L	18776792	18777287
chr3L	18787402	18788002
chr3L	18789277	18790917
chr3L	18832282	18832832
chr3L	18981111	18983046
chr3L	19004426	19007621
chr3L	19008566	19009376
chr3L	19038647	19039187
chr3L	19109491	19110151
chr3L	19125162	19125812
chr3L	19161013	19161508
chr3L	19192155	19192645
chr3L	19330910	19332125
chr3L	19557728	19559333
chr3L	19572688	19573293
chr3L	19686925	19687430
chr3L	19689286	19689946
chr3L	19696656	19697486
chr3L	19700731	19701236
chr3L	19711024	19711629
chr3L	19742539	19743199
chr3L	20098267	20098822
chr3L	20169222	20171142
chr3L	20188194	20189194
chr3L	20192539	20193149
chr3L	20274874	20275434
chr3L	20406657	20408302
chr3L	20410009	20410569
chr3L	20460279	20460779
chr3L	20536783	20537453
chr3L	20540316	20541456
chr3L	20548661	20549826
chr3L	20549986	20550491
chr3L	20590737	20591411
chr3L	20595306	20596356
chr3L	20609341	20609876
chr3L	20612421	20613191
chr3L	20618026	20618581
chr3L	20623296	20624401
chr3L	20656574	20658389
chr3L	20663504	20664231
chr3L	20664556	20666266
chr3L	20667136	20667861
chr3L	20680331	20680936
chr3L	20702621	20704206
chr3L	20724782	20726652
chr3L	20746731	20748216
chr3L	20843519	20844794
chr3L	20869599	20871689
chr3L	20913435	20914040
chr3L	21034044	21035369
chr3L	21047679	21048734
chr3L	21050929	21052359
chr3L	21055770	21056260
chr3L	21089260	21090255
chr3L	21094210	21095750
chr3L	21098620	21099610
chr3L	21111205	21112695
chr3L	21113908	21115228
chr3L	21115548	21116328
chr3L	21122436	21123356
chr3L	21287374	21288039
chr3L	21289139	21290449
chr3L	21313834	21315639
chr3L	21349360	21350130
chr3L	21364424	21365799
chr3L	21407604	21408259
chr3L	21408487	21409972
chr3L	21460620	21461120
chr3L	21640471	21641016
chr3L	21643616	21644206
chr3L	21684030	21684915
chr3L	21691740	21693005
chr3L	21696735	21697945
chr3L	21771533	21772533
chr3L	21901002	21905347
chr3L	22245310	22246360
chr3L	22315770	22316420
chr3L	22461576	22462121
chr3L	22793611	22794096
chr3L	23293667	23294272
chr3L	23731079	23731744
chr3R	38131	39176
chr3R	43521	44166
chr3R	76176	76851
chr3R	281658	282383
chr3R	283648	284523
chr3R	284848	285673
chr3R	289643	290573
chr3R	457340	458990
chr3R	491485	492200
chr3R	507775	508925
chr3R	552105	552600
chr3R	692518	693003
chr3R	1039341	1039836
chr3R	1104186	1104786
chr3R	1216340	1217276
chr3R	1229426	1229911
chr3R	1239156	1240046
chr3R	1404316	1405871
chr3R	1407731	1408886
chr3R	1508761	1510261
chr3R	1638236	1638781
chr3R	1639066	1640556
chr3R	1713856	1714351
chr3R	1761221	1762596
chr3R	1769466	1770286
chr3R	1838336	1838826
chr3R	1920506	1921221
chr3R	1924241	1924896
chr3R	1926061	1928646
chr3R	1929031	1930901
chr3R	1932221	1933696
chr3R	1979356	1980891
chr3R	2022081	2023186
chr3R	2034518	2037378
chr3R	2055853	2058548
chr3R	2060753	2061358
chr3R	2062508	2063228
chr3R	2064978	2065978
chr3R	2068948	2069763
chr3R	2073678	2074823
chr3R	2077298	2077963
chr3R	2120143	2122678
chr3R	2124873	2125978
chr3R	2140168	2140943
chr3R	2141208	2141713
chr3R	2169428	2170033
chr3R	2220359	2220849
chr3R	2410434	2411209
chr3R	2509544	2510104
chr3R	2573894	2575004
chr3R	2642318	2642873
chr3R	2643198	2643803
chr3R	2670318	2671083
chr3R	2747870	2749070
chr3R	2765630	2766120
chr3R	2788446	2788941
chr3R	2813651	2815561
chr3R	2817486	2819084
chr3R	2824254	2825299
chr3R	2827279	2828329
chr3R	2829044	2830149
chr3R	2856869	2857527
chr3R	2868207	2868807
chr3R	2983478	2984693
chr3R	2989643	2990248
chr3R	3001358	3001903
chr3R	3050578	3052448
chr3R	3052838	3054373
chr3R	3056143	3057568
chr3R	3059058	3061918
chr3R	3062083	3062623
chr3R	3088693	3089748
chr3R	3090738	3091233
chr3R	3108773	3109373
chr3R	3333176	3333881
chr3R	3414897	3416437
chr3R	3416767	3418637
chr3R	3457851	3459171
chr3R	3502141	3502901
chr3R	3657956	3658821
chr3R	3682486	3683021
chr3R	3697662	3698757
chr3R	3720537	3722467
chr3R	3808972	3813592
chr3R	3814152	3815517
chr3R	3816892	3817562
chr3R	3819537	3821952
chr3R	3822457	3824822
chr3R	3874755	3875975
chr3R	3895389	3896534
chr3R	3899949	3900659
chr3R	3973369	3974204
chr3R	3988282	3989757
chr3R	4005996	4006756
chr3R	4013366	4014066
chr3R	4077216	4077981
chr3R	4078431	4080081
chr3R	4080891	4081401
chr3R	4152776	4153446
chr3R	4219228	4220658
chr3R	4251729	4253214
chr3R	4257179	4260589
chr3R	4593383	4593993
chr3R	4613518	4614678
chr3R	4615823	4616428
chr3R	4639309	4639864
chr3R	4702236	4703931
chr3R	4704491	4705431
chr3R	4717412	4718402
chr3R	4721807	4722637
chr3R	4740462	4741012
chr3R	4782318	4782863
chr3R	4785233	4786158
chr3R	4790838	4792373
chr3R	4797333	4797983
chr3R	4798258	4799313
chr3R	4828238	4829068
chr3R	4984987	4986303
chr3R	5017114	5017652
chr3R	5215711	5216366
chr3R	5312948	5313498
chr3R	5427800	5429220
chr3R	5434729	5435324
chr3R	5661111	5661646
chr3R	5705822	5706317
chr3R	5716215	5717320
chr3R	5741015	5742125
chr3R	5772142	5772697
chr3R	5772917	5773682
chr3R	5776212	5777212
chr3R	5876544	5877854
chr3R	5897604	5899034
chr3R	5902879	5903989
chr3R	5961294	5961839
chr3R	5973839	5975204
chr3R	5999184	6001614
chr3R	6003094	6003809
chr3R	6006664	6007659
chr3R	6008049	6009854
chr3R	6010514	6011734
chr3R	6033509	6034064
chr3R	6067779	6068979
chr3R	6118256	6118916
chr3R	6207412	6208512
chr3R	6210997	6212152
chr3R	6277495	6278430
chr3R	6305270	6306195
chr3R	6473506	6474111
chr3R	6495448	6496548
chr3R	6508593	6509476
chr3R	6552098	6552983
chr3R	6620308	6620853
chr3R	6661932	6663197
chr3R	6768800	6769680
chr3R	6797067	6797902
chr3R	6821707	6822322
chr3R	6824952	6825457
chr3R	6839199	6839869
chr3R	6847733	6848883
chr3R	6931551	6932596
chr3R	6933741	6934236
chr3R	7007721	7008551
chr3R	7266607	7267267
chr3R	7468891	7469551
chr3R	7470211	7470926
chr3R	7472467	7473302
chr3R	7489307	7490022
chr3R	7497167	7497882
chr3R	7605071	7605621
chr3R	7772439	7774094
chr3R	7825022	7826072
chr3R	8124505	8126045
chr3R	8182912	8187852
chr3R	8188787	8189457
chr3R	8276845	8277460
chr3R	8373646	8374246
chr3R	8391476	8392946
chr3R	8402146	8402791
chr3R	8469236	8470001
chr3R	8470841	8471611
chr3R	8492126	8494656
chr3R	8599746	8600246
chr3R	8660470	8661075
chr3R	8725876	8726631
chr3R	8897190	8897960
chr3R	9036845	9039750
chr3R	9040575	9041130
chr3R	9041675	9044545
chr3R	9044700	9045580
chr3R	9046570	9047240
chr3R	9056741	9058061
chr3R	9098160	9099050
chr3R	9099270	9102285
chr3R	9119178	9120113
chr3R	9132813	9133358
chr3R	9185400	9185950
chr3R	9226147	9226802
chr3R	9279117	9280817
chr3R	9331961	9333071
chr3R	9349684	9350444
chr3R	9356555	9357210
chr3R	9375036	9375921
chr3R	9378616	9379316
chr3R	9394125	9395489
chr3R	9530740	9531505
chr3R	9642821	9643826
chr3R	9648829	9649874
chr3R	9651524	9652289
chr3R	9782137	9783072
chr3R	9841213	9841868
chr3R	9915302	9916952
chr3R	9957212	9957807
chr3R	9958587	9960062
chr3R	10011884	10014519
chr3R	10137560	10138160
chr3R	10235398	10235948
chr3R	10309153	10311133
chr3R	10331158	10332638
chr3R	10392697	10393192
chr3R	10404197	10405177
chr3R	10406282	10406882
chr3R	10532172	10532667
chr3R	10537187	10537952
chr3R	10546205	10546750
chr3R	10547630	10548355
chr3R	10574751	10575576
chr3R	10585521	10586676
chr3R	10594445	10596536
chr3R	10601318	10602188
chr3R	10605767	10606647
chr3R	10608622	10609289
chr3R	10609834	10612264
chr3R	10702576	10703781
chr3R	10731116	10732426
chr3R	10856567	10857112
chr3R	10885499	10886484
chr3R	10947755	10948310
chr3R	10952540	10953805
chr3R	11007209	11008419
chr3R	11251969	11259607
chr3R	11260437	11262912
chr3R	11278037	11278642
chr3R	11284352	11284857
chr3R	11289417	11290412
chr3R	11291732	11292382
chr3R	11292882	11293482
chr3R	11294042	11295362
chr3R	11381328	11381818
chr3R	11519040	11519540
chr3R	11653349	11653854
chr3R	11698514	11699494
chr3R	11749654	11751809
chr3R	11752734	11755054
chr3R	11796072	11797117
chr3R	11839247	11839742
chr3R	11854705	11855760
chr3R	11858840	11859710
chr3R	11917688	11918228
chr3R	11919273	11920483
chr3R	11933023	11933958
chr3R	11954153	11955628
chr3R	11961898	11962888
chr3R	12000573	12001178
chr3R	12007278	12007938
chr3R	12019263	12020978
chr3R	12049513	12050448
chr3R	12182293	12182898
chr3R	12319508	12320553
chr3R	12349483	12350033
chr3R	12353333	12353833
chr3R	12376268	12378368
chr3R	12412525	12413460
chr3R	12424560	12425165
chr3R	12426715	12428310
chr3R	12428850	12429955
chr3R	12431875	12432655
chr3R	12509931	12510471
chr3R	12518608	12519333
chr3R	12543478	12544523
chr3R	12548263	12548863
chr3R	12556623	12558163
chr3R	12571353	12572408
chr3R	12635758	12638013
chr3R	12642368	12643128
chr3R	12645448	12646318
chr3R	12647698	12648253
chr3R	12652048	12652533
chr3R	12692091	12693796
chr3R	12704456	12705616
chr3R	12706326	12707546
chr3R	12708961	12709576
chr3R	12762820	12763310
chr3R	12792785	12793670
chr3R	12799670	12800215
chr3R	12874580	12875075
chr3R	12876945	12877495
chr3R	12889870	12890690
chr3R	12892785	12893280
chr3R	12893660	12894205
chr3R	12939686	12940416
chr3R	13083522	13086047
chr3R	13204900	13205955
chr3R	13207100	13208860
chr3R	13231685	13232405
chr3R	13249285	13250610
chr3R	13251825	13253530
chr3R	13385077	13385627
chr3R	13437546	13438266
chr3R	13438921	13439746
chr3R	13552997	13553817
chr3R	13564277	13564772
chr3R	13722670	13723385
chr3R	13734110	13736320
chr3R	13740985	13741545
chr3R	13758921	13760241
chr3R	13767551	13768161
chr3R	13775528	13776028
chr3R	13780318	13781083
chr3R	13789438	13790653
chr3R	13931897	13933982
chr3R	14118729	14120219
chr3R	14163778	14165038
chr3R	14205358	14205843
chr3R	14209978	14210473
chr3R	14239183	14240003
chr3R	14274811	14275801
chr3R	14277286	14279376
chr3R	14306281	14307536
chr3R	14308256	14308871
chr3R	14333662	14334387
chr3R	14344504	14345109
chr3R	14349569	14350384
chr3R	14410560	14411280
chr3R	14440430	14441905
chr3R	14446090	14446645
chr3R	14449440	14450160
chr3R	14450935	14452915
chr3R	14462095	14462645
chr3R	14466935	14468970
chr3R	14522545	14523085
chr3R	14529635	14530125
chr3R	14566315	14568185
chr3R	14590635	14592220
chr3R	14602460	14603065
chr3R	14605365	14607785
chr3R	14618070	14619277
chr3R	14619502	14620982
chr3R	14621642	14624007
chr3R	14645905	14647720
chr3R	14663942	14664497
chr3R	14674397	14675597
chr3R	14762662	14763277
chr3R	14860016	14861936
chr3R	14864246	14864811
chr3R	14881031	14883841
chr3R	14923536	14924971
chr3R	14928211	14929271
chr3R	14988551	14989271
chr3R	15013579	15014189
chr3R	15030742	15031337
chr3R	15032997	15034152
chr3R	15086560	15087450
chr3R	15140691	15141226
chr3R	15155706	15156296
chr3R	15158011	15158786
chr3R	15169826	15170886
chr3R	15186060	15186660
chr3R	15292752	15293247
chr3R	15446207	15446922
chr3R	15450492	15451712
chr3R	15451867	15452427
chr3R	15457322	15459572
chr3R	15489937	15492732
chr3R	15511547	15513147
chr3R	15552252	15553067
chr3R	15560667	15562362
chr3R	15580797	15582002
chr3R	15641785	15642390
chr3R	15646470	15647125
chr3R	15651465	15652300
chr3R	15673901	15674466
chr3R	15713831	15714556
chr3R	15750248	15750748
chr3R	15828565	15829395
chr3R	15920470	15921630
chr3R	16001650	16002485
chr3R	16086300	16086845
chr3R	16091360	16092240
chr3R	16100825	16101540
chr3R	16116665	16118585
chr3R	16236456	16237061
chr3R	16240126	16241391
chr3R	16246401	16247181
chr3R	16273305	16275990
chr3R	16276210	16276990
chr3R	16296116	16296776
chr3R	16297051	16298646
chr3R	16298926	16299761
chr3R	16306856	16308991
chr3R	16350636	16351516
chr3R	16369431	16370161
chr3R	16386591	16387086
chr3R	16399146	16399736
chr3R	16433786	16434896
chr3R	16482791	16483446
chr3R	16487966	16489501
chr3R	16502481	16502986
chr3R	16559910	16560455
chr3R	16628045	16628650
chr3R	16738822	16741177
chr3R	16746297	16748492
chr3R	16882090	16883035
chr3R	16983451	16984386
chr3R	17001616	17003101
chr3R	17030100	17030595
chr3R	17073445	17073940
chr3R	17074210	17074765
chr3R	17099287	17100227
chr3R	17216608	17217973
chr3R	17268798	17269288
chr3R	17298118	17299268
chr3R	17303123	17304058
chr3R	17409600	17410210
chr3R	17466805	17467630
chr3R	17499080	17503545
chr3R	17504370	17504860
chr3R	17506455	17507880
chr3R	17508760	17510190
chr3R	17514322	17515422
chr3R	17518172	17521362
chr3R	17525432	17528072
chr3R	17531087	17532682
chr3R	17535212	17535772
chr3R	17540557	17543192
chr3R	17553152	17553857
chr3R	17625257	17626567
chr3R	17626952	17628167
chr3R	17654895	17655510
chr3R	17662600	17663260
chr3R	17717428	17718587
chr3R	17826002	17826932
chr3R	17827657	17828312
chr3R	17865111	17866591
chr3R	17885576	17886396
chr3R	17900807	17901402
chr3R	17962789	17963619
chr3R	18051727	18054247
chr3R	18156284	18156944
chr3R	18164634	18166944
chr3R	18188129	18188734
chr3R	18223819	18229809
chr3R	18255835	18257975
chr3R	18264460	18265625
chr3R	18323530	18324200
chr3R	18328755	18331075
chr3R	18333490	18334045
chr3R	18360600	18365450
chr3R	18366485	18367650
chr3R	18373145	18373975
chr3R	18383105	18383755
chr3R	18387450	18388155
chr3R	18388870	18390470
chr3R	18391405	18392180
chr3R	18393490	18394810
chr3R	18398066	18399596
chr3R	18403778	18404488
chr3R	18410043	18410548
chr3R	18420773	18421658
chr3R	18459103	18459823
chr3R	18466153	18469168
chr3R	18474459	18475284
chr3R	18492556	18493811
chr3R	18499641	18500196
chr3R	18550191	18551556
chr3R	18603157	18603757
chr3R	18797464	18798024
chr3R	18817874	18818694
chr3R	18837954	18838554
chr3R	18855269	18856209
chr3R	18871714	18872934
chr3R	18874084	18874574
chr3R	18906147	18907027
chr3R	18927317	18928202
chr3R	18955260	18960430
chr3R	18970280	18970885
chr3R	18999490	19000420
chr3R	19001240	19002130
chr3R	19034018	19034628
chr3R	19065698	19066253
chr3R	19129065	19129610
chr3R	19135231	19135931
chr3R	19159309	19159924
chr3R	19240986	19241766
chr3R	19246756	19247366
chr3R	19249466	19251821
chr3R	19255626	19257481
chr3R	19261056	19264026
chr3R	19264641	19265686
chr3R	19271286	19272277
chr3R	19281189	19282681
chr3R	19293081	19295656
chr3R	19317431	19318201
chr3R	19320456	19321391
chr3R	19352810	19354895
chr3R	19356715	19357480
chr3R	19410275	19411275
chr3R	19444100	19444650
chr3R	19464735	19468145
chr3R	19472205	19473370
chr3R	19477925	19478750
chr3R	19490135	19490960
chr3R	19564495	19566427
chr3R	19648038	19648808
chr3R	19685557	19686162
chr3R	19692652	19693752
chr3R	19738628	19739403
chr3R	19770701	19772781
chr3R	19816898	19817833
chr3R	19847809	19848689
chr3R	19899730	19900440
chr3R	19900985	19901595
chr3R	19926075	19926680
chr3R	19960330	19961110
chr3R	19996525	19998400
chr3R	19999169	20000820
chr3R	20009675	20010655
chr3R	20026780	20028142
chr3R	20030012	20031397
chr3R	20284884	20285549
chr3R	20349190	20351665
chr3R	20439486	20440916
chr3R	20538050	20539095
chr3R	20564121	20564831
chr3R	20599536	20600086
chr3R	20604158	20605433
chr3R	20616203	20617358
chr3R	20656473	20657573
chr3R	20670938	20672858
chr3R	20686218	20686883
chr3R	20688143	20688753
chr3R	20709043	20709928
chr3R	20712683	20716203
chr3R	20730878	20731483
chr3R	20780775	20781545
chr3R	20782970	20784180
chr3R	20787975	20788750
chr3R	20811733	20812773
chr3R	20816953	20817513
chr3R	20828613	20830044
chr3R	20830764	20832629
chr3R	21030583	21031298
chr3R	21032618	21033608
chr3R	21199429	21202129
chr3R	21300799	21301624
chr3R	21306464	21307339
chr3R	21363981	21366185
chr3R	21496656	21497421
chr3R	21584481	21585807
chr3R	21719845	21720665
chr3R	21832911	21834901
chr3R	21847761	21848311
chr3R	21852161	21852836
chr3R	21875375	21875925
chr3R	21915809	21916514
chr3R	21922399	21923014
chr3R	21947377	21948147
chr3R	21948862	21949742
chr3R	21957767	21958312
chr3R	22140803	22142353
chr3R	22149718	22151758
chr3R	22155773	22156433
chr3R	22160053	22161048
chr3R	22193063	22194153
chr3R	22261033	22262468
chr3R	22262958	22265058
chr3R	22266598	22267248
chr3R	22364061	22365766
chr3R	22382856	22383638
chr3R	22396284	22397049
chr3R	22416195	22417406
chr3R	22418676	22419926
chr3R	22442757	22444962
chr3R	22447322	22447872
chr3R	22477956	22481031
chr3R	22490771	22491541
chr3R	22499576	22502713
chr3R	22531093	22532298
chr3R	22593851	22594611
chr3R	22599406	22600061
chr3R	22622051	22623156
chr3R	22623991	22624646
chr3R	22625516	22626516
chr3R	22646424	22646979
chr3R	22715112	22716212
chr3R	22733218	22733823
chr3R	22745651	22749046
chr3R	22759121	22760761
chr3R	22775281	22775791
chr3R	22779916	22780726
chr3R	22781386	22781996
chr3R	22806631	22807186
chr3R	22807571	22808671
chr3R	22815321	22816261
chr3R	22818191	22818736
chr3R	22869781	22870281
chr3R	22894691	22895526
chr3R	22901406	22904256
chr3R	22905536	22907126
chr3R	22961579	22962569
chr3R	23038405	23039130
chr3R	23041770	23042420
chr3R	23182626	23183601
chr3R	23189991	23190541
chr3R	23209246	23210386
chr3R	23317033	23317863
chr3R	23340801	23341351
chr3R	23361966	23363191
chr3R	23404921	23405421
chr3R	23418901	23420171
chr3R	23420766	23422151
chr3R	23436501	23438041
chr3R	23439626	23440891
chr3R	23490622	23492702
chr3R	23564534	23567514
chr3R	23568614	23569384
chr3R	23600294	23601939
chr3R	23626077	23627847
chr3R	23661727	23663202
chr3R	23726410	23727060
chr3R	23786251	23786841
chr3R	23788946	23789481
chr3R	23802296	23802966
chr3R	23867531	23868076
chr3R	23890527	23891067
chr3R	23900802	23907787
chr3R	23924187	23928147
chr3R	23940567	23941172
chr3R	23953436	23953946
chr3R	23998866	23999416
chr3R	24020870	24021540
chr3R	24205174	24207329
chr3R	24253572	24254902
chr3R	24256712	24257862
chr3R	24260172	24261062
chr3R	24277117	24278762
chr3R	24290037	24290697
chr3R	24327058	24327823
chr3R	24388104	24388599
chr3R	24388829	24389644
chr3R	24450034	24451519
chr3R	24453509	24455259
chr3R	24475999	24476654
chr3R	24499259	24501909
chr3R	24506584	24508344
chr3R	24513019	24518074
chr3R	24568344	24569004
chr3R	24578414	24578959
chr3R	24675762	24676422
chr3R	24701382	24702157
chr3R	24772011	24772881
chr3R	24774161	24774931
chr3R	24811276	24811766
chr3R	25014388	25015993
chr3R	25088540	25089085
chr3R	25114720	25115540
chr3R	25127365	25128085
chr3R	25130725	25131495
chr3R	25161192	25162292
chr3R	25235379	25236049
chr3R	25257056	25257656
chr3R	25338668	25339223
chr3R	25383502	25384217
chr3R	25409404	25410389
chr3R	25413754	25415075
chr3R	25432065	25432840
chr3R	25452915	25454064
chr3R	25471064	25471889
chr3R	25513346	25515876
chr3R	25530506	25531386
chr3R	25534921	25536006
chr3R	25538371	25539416
chr3R	25583816	25584476
chr3R	25602288	25602843
chr3R	25613668	25614443
chr3R	25666083	25666578
chr3R	25670878	25672198
chr3R	25703383	25704088
chr3R	25705743	25707773
chr3R	25724062	25725427
chr3R	25731317	25732357
chr3R	25810187	25811942
chr3R	25902757	25903747
chr3R	25904012	25904572
chr3R	25920140	25921175
chr3R	25959782	25960772
chr3R	25996467	25997137
chr3R	26009727	26011097
chr3R	26014067	26015177
chr3R	26017817	26018312
chr3R	26279343	26279938
chr3R	26319933	26320533
chr3R	26321908	26322463
chr3R	26423599	26424154
chr3R	26437294	26438734
chr3R	26622373	26623083
chr3R	26648280	26649880
chr3R	26654600	26655985
chr3R	26717850	26718410
chr3R	26718905	26719725
chr3R	26720170	26720985
chr3R	26722205	26722695
chr3R	26783085	26784675
chr3R	26828354	26831374
chr3R	26890004	26890494
chr3R	27015066	27015626
chr3R	27063756	27067601
chr3R	27068266	27070066
chr3R	27070731	27072446
chr3R	27072996	27073711
chr3R	27074316	27074921
chr3R	27075521	27077506
chr3R	27103301	27104016
chr3R	27115181	27116826
chr3R	27147786	27150436
chr3R	27167421	27171936
chr3R	27267416	27268351
chr3R	27289798	27290673
chr3R	27353987	27355132
chr3R	27369487	27370097
chr3R	27375987	27376702
chr3R	27379057	27379672
chr3R	27380157	27380652
chr3R	27398747	27399252
chr3R	27452649	27453648
chr3R	27456948	27457553
chr3R	27488793	27489728
chr3R	27546270	27548080
chr3R	27792555	27793055
chr3R	27811800	27812305
[truncated: 498 more rows]

## Sheet: S5I
# Dichaete No change in Binding (5175 intervals)
chr2L	5131	6011
chr2L	17491	17986
chr2L	18261	18756
chr2L	20036	21301
chr2L	26622	30092
chr2L	41972	44507
chr2L	66334	67929
chr2L	71674	72559
chr2L	73599	76569
chr2L	81899	82944
chr2L	83499	84879
chr2L	86199	90534
chr2L	92249	95109
chr2L	115019	115559
chr2L	123754	124359
chr2L	155706	156971
chr2L	158296	159836
chr2L	163088	165283
chr2L	169243	171108
chr2L	173979	177049
chr2L	205539	207639
chr2L	250585	251905
chr2L	277320	277930
chr2L	283430	284965
chr2L	289145	290360
chr2L	371978	373893
chr2L	376423	377138
chr2L	401733	402668
chr2L	483571	484121
chr2L	517386	522226
chr2L	522666	524276
chr2L	597921	598786
chr2L	706697	707202
chr2L	846232	847007
chr2L	849322	849872
chr2L	867902	868397
chr2L	1062833	1065903
chr2L	1066673	1067333
chr2L	1071578	1075148
chr2L	1094338	1094998
chr2L	1123223	1124038
chr2L	1398707	1399212
chr2L	1404212	1405482
chr2L	1410537	1412677
chr2L	1419114	1420219
chr2L	1420829	1423739
chr2L	1424344	1425769
chr2L	1427204	1427749
chr2L	1429789	1431214
chr2L	1434954	1436274
chr2L	1451349	1452014
chr2L	1462459	1463454
chr2L	1465929	1467469
chr2L	1484574	1486554
chr2L	1502879	1503484
chr2L	1557999	1558539
chr2L	1559594	1560359
chr2L	1655666	1656661
chr2L	1954767	1955692
chr2L	2019057	2019932
chr2L	2087527	2088142
chr2L	2151381	2152051
chr2L	2161791	2162286
chr2L	2163921	2165861
chr2L	2166411	2167226
chr2L	2168996	2172831
chr2L	2174096	2175431
chr2L	2176531	2177341
chr2L	2180711	2182471
chr2L	2182911	2183951
chr2L	2195381	2197361
chr2L	2362811	2363851
chr2L	2374244	2374914
chr2L	2436729	2437989
chr2L	2444589	2445259
chr2L	2445864	2450034
chr2L	2452729	2454329
chr2L	2460374	2461374
chr2L	2579843	2580558
chr2L	2753690	2757430
chr2L	2855724	2856329
chr2L	2873594	2874089
chr2L	2888274	2889209
chr2L	2999989	3000694
chr2L	3005044	3005759
chr2L	3072359	3072864
chr2L	3093644	3094204
chr2L	3113676	3114816
chr2L	3170861	3171371
chr2L	3172191	3172676
chr2L	3220806	3221696
chr2L	3288561	3289951
chr2L	3307649	3308309
chr2L	3349129	3349839
chr2L	3376298	3376783
chr2L	3421288	3423258
chr2L	3479528	3480083
chr2L	3531121	3534026
chr2L	3536236	3536791
chr2L	3539856	3542496
chr2L	3543601	3544366
chr2L	3549271	3550861
chr2L	3571541	3572691
chr2L	3577106	3578036
chr2L	3583581	3584571
chr2L	3589466	3590196
chr2L	3600260	3604760
chr2L	3612305	3615660
chr2L	3617800	3619015
chr2L	3632325	3633040
chr2L	3655360	3656850
chr2L	3711415	3712295
chr2L	3718500	3720645
chr2L	3768615	3770475
chr2L	3773560	3775375
chr2L	3777415	3778395
chr2L	3800006	3800626
chr2L	3803751	3804911
chr2L	3814211	3814861
chr2L	3817676	3825046
chr2L	3825696	3826356
chr2L	3827299	3828229
chr2L	3828619	3829984
chr2L	3831204	3832079
chr2L	3833229	3837194
chr2L	3839344	3842199
chr2L	3845604	3847479
chr2L	3853139	3853909
chr2L	3854075	3855510
chr2L	3860836	3862276
chr2L	3872446	3873006
chr2L	3894839	3897469
chr2L	3999987	4001087
chr2L	4009117	4011812
chr2L	4030788	4031453
chr2L	4045649	4046574
chr2L	4071829	4074349
chr2L	4122810	4124125
chr2L	4138046	4139861
chr2L	4208114	4209604
chr2L	4222194	4222694
chr2L	4226974	4227809
chr2L	4315252	4316292
chr2L	4349687	4351172
chr2L	4363041	4365091
chr2L	4366241	4372116
chr2L	4375756	4376356
chr2L	4463031	4463706
chr2L	4494721	4495431
chr2L	4892045	4893085
chr2L	4896170	4897975
chr2L	5020073	5021833
chr2L	5101588	5102188
chr2L	5113408	5116328
chr2L	5156638	5157804
chr2L	5172489	5173149
chr2L	5233804	5235794
chr2L	5238699	5240189
chr2L	5248214	5248819
chr2L	5278304	5279289
chr2L	5289244	5292880
chr2L	5299145	5300090
chr2L	5325501	5326216
chr2L	5361681	5362336
chr2L	5363721	5364211
chr2L	5377081	5377586
chr2L	5381321	5382356
chr2L	5391926	5393036
chr2L	5395236	5396226
chr2L	5398861	5402104
chr2L	5413104	5413939
chr2L	5423177	5424937
chr2L	5432362	5434552
chr2L	5454307	5457169
chr2L	5457874	5460634
chr2L	5472669	5473559
chr2L	5474164	5475474
chr2L	5478664	5479879
chr2L	5513489	5515189
chr2L	5519759	5520304
chr2L	5522939	5523599
chr2L	5771872	5772362
chr2L	5776542	5779242
chr2L	5788817	5790242
chr2L	5804218	5804988
chr2L	5876264	5877799
chr2L	5891824	5893099
chr2L	5896059	5897114
chr2L	5902719	5903594
chr2L	5904089	5906894
chr2L	5967673	5969213
chr2L	5981043	5982363
chr2L	5999633	6001823
chr2L	6015198	6016123
chr2L	6016948	6017993
chr2L	6062496	6062986
chr2L	6122946	6125021
chr2L	6179981	6181341
chr2L	6204442	6205432
chr2L	6210827	6211542
chr2L	6221057	6221547
chr2L	6233375	6236515
chr2L	6237500	6242405
chr2L	6243390	6243880
chr2L	6250050	6250820
chr2L	6258520	6260330
chr2L	6264290	6264845
chr2L	6409041	6410526
chr2L	6461566	6462171
chr2L	6504591	6505086
chr2L	6531261	6532806
chr2L	6557330	6558430
chr2L	6592150	6592645
chr2L	6611663	6612488
chr2L	6641858	6642353
chr2L	6643953	6645443
chr2L	6745649	6746579
chr2L	6747799	6749279
chr2L	6750154	6750814
chr2L	6751704	6752629
chr2L	6788994	6789644
chr2L	6792284	6793334
chr2L	6797074	6797734
chr2L	6818144	6819409
chr2L	6820444	6821439
chr2L	6825454	6826999
chr2L	6846841	6847831
chr2L	6850581	6852466
chr2L	6919942	6922697
chr2L	6968342	6968952
chr2L	7009977	7011787
chr2L	7032577	7033182
chr2L	7033797	7034556
chr2L	7037813	7039573
chr2L	7042368	7045558
chr2L	7047483	7048098
chr2L	7086818	7088688
chr2L	7103973	7105458
chr2L	7105673	7106503
chr2L	7115253	7116188
chr2L	7116838	7117828
chr2L	7126738	7129543
chr2L	7134283	7138683
chr2L	7148133	7149013
chr2L	7156559	7160019
chr2L	7162604	7163534
chr2L	7199790	7201985
chr2L	7202485	7203640
chr2L	7212595	7213650
chr2L	7214860	7219085
chr2L	7260166	7262704
chr2L	7268154	7268864
chr2L	7280194	7281454
chr2L	7286459	7290649
chr2L	7295214	7297679
chr2L	7298074	7301479
chr2L	7301759	7302584
chr2L	7303954	7305714
chr2L	7309724	7311374
chr2L	7329864	7330799
chr2L	7340806	7341466
chr2L	7386839	7387384
chr2L	7395084	7395644
chr2L	7452998	7453493
chr2L	7454383	7456908
chr2L	7493534	7494964
chr2L	7507889	7509539
chr2L	7518514	7519504
chr2L	7524005	7527970
chr2L	7528410	7529020
chr2L	7529945	7532700
chr2L	7542880	7545465
chr2L	7571631	7573071
chr2L	7575101	7576651
chr2L	7586276	7586981
chr2L	7591101	7592101
chr2L	7596496	7598086
chr2L	7616791	7621131
chr2L	7624001	7624666
chr2L	7625271	7625818
chr2L	7632253	7635553
chr2L	7636763	7637743
chr2L	7639008	7642428
chr2L	7665641	7666241
chr2L	7673011	7676576
chr2L	7679721	7680266
chr2L	7774922	7775527
chr2L	7821674	7822214
chr2L	7827054	7827934
chr2L	7876664	7877389
chr2L	7887119	7888054
chr2L	7920002	7920667
chr2L	8030003	8031653
chr2L	8081162	8083362
chr2L	8086882	8087867
chr2L	8129453	8130598
chr2L	8143138	8145893
chr2L	8156348	8156998
chr2L	8163433	8166800
chr2L	8208755	8211570
chr2L	8214205	8214865
chr2L	8233118	8234053
chr2L	8236198	8238683
chr2L	8274973	8279598
chr2L	8286808	8288283
chr2L	8289828	8291148
chr2L	8296105	8297910
chr2L	8303087	8303747
chr2L	8311052	8311667
chr2L	8415124	8416884
chr2L	8421554	8424354
chr2L	8425024	8425839
chr2L	8451855	8452410
chr2L	8501629	8502894
chr2L	8510044	8510824
chr2L	8534959	8536344
chr2L	8539424	8540349
chr2L	8543269	8548004
chr2L	8554267	8555097
chr2L	8578696	8580386
chr2L	8582216	8582701
chr2L	8583796	8586011
chr2L	8591221	8593751
chr2L	8659752	8660422
chr2L	8671145	8671690
chr2L	8693206	8693971
chr2L	8715206	8715966
chr2L	8716406	8717071
chr2L	8760898	8762328
chr2L	8808693	8813148
chr2L	8819808	8820408
chr2L	8820858	8821343
chr2L	8832463	8833393
chr2L	8841373	8842803
chr2L	8846323	8847643
chr2L	8862053	8863428
chr2L	8866773	8868423
chr2L	8871018	8871618
chr2L	8872163	8874913
chr2L	8875078	8876678
chr2L	8943113	8943888
chr2L	8947183	8950318
chr2L	8956978	8958183
chr2L	8985023	8985853
chr2L	9087720	9089095
chr2L	9134018	9135118
chr2L	9146668	9147338
chr2L	9148273	9153933
chr2L	9157068	9159818
chr2L	9175057	9175602
chr2L	9176867	9178247
chr2L	9204151	9205476
chr2L	9228956	9230391
chr2L	9237372	9238517
chr2L	9447907	9449227
chr2L	9453797	9457152
chr2L	9494549	9496469
chr2L	9520951	9521451
chr2L	9524916	9527001
chr2L	9558631	9559661
chr2L	9576876	9577386
chr2L	9577936	9578758
chr2L	9582708	9585633
chr2L	9586900	9587385
chr2L	9587890	9589200
chr2L	9592400	9592940
chr2L	9601080	9603945
chr2L	9607575	9608285
chr2L	9680505	9683030
chr2L	9712740	9713565
chr2L	9907812	9908422
chr2L	9954079	9954574
chr2L	9970634	9971344
chr2L	9988727	9991252
chr2L	9996637	9997417
chr2L	10003137	10004062
chr2L	10008957	10009462
chr2L	10058026	10059126
chr2L	10146192	10146797
chr2L	10181834	10182764
chr2L	10197454	10198609
chr2L	10204099	10204989
chr2L	10206914	10207574
chr2L	10221864	10223084
chr2L	10227649	10228629
chr2L	10231984	10233689
chr2L	10239689	10240464
chr2L	10260364	10262179
chr2L	10268119	10268614
chr2L	10291064	10291714
chr2L	10292099	10294354
chr2L	10298812	10300572
chr2L	10306287	10306837
chr2L	10319767	10320482
chr2L	10320922	10321967
chr2L	10339628	10340223
chr2L	10362553	10363048
chr2L	10381693	10383068
chr2L	10397643	10398198
chr2L	10426244	10427079
chr2L	10456164	10457604
chr2L	10465349	10466614
chr2L	10469529	10470024
chr2L	10573367	10573862
chr2L	10607038	10607753
chr2L	10608293	10609613
chr2L	10609888	10611218
chr2L	10751623	10752283
chr2L	10856521	10857071
chr2L	10867452	10868002
chr2L	10941702	10942202
chr2L	10986320	10987365
chr2L	11045941	11046651
chr2L	11100874	11101864
chr2L	11130079	11130639
chr2L	11167924	11169184
chr2L	11185365	11189865
chr2L	11206920	11207410
chr2L	11224469	11225509
chr2L	11336441	11341346
chr2L	11343436	11346456
chr2L	11349696	11350521
chr2L	11356731	11357676
chr2L	11376211	11376711
chr2L	11402436	11402941
chr2L	11414921	11416681
chr2L	11418671	11421536
chr2L	11432356	11433306
chr2L	11441216	11441706
chr2L	11444456	11446931
chr2L	11447651	11449036
chr2L	11449741	11451116
chr2L	11451566	11456241
chr2L	11460081	11461026
chr2L	11793993	11794598
chr2L	11980984	11981709
chr2L	11988409	11989014
chr2L	12005794	12007999
chr2L	12043749	12044899
chr2L	12055129	12056724
chr2L	12079330	12080810
chr2L	12082140	12083185
chr2L	12084940	12087960
chr2L	12092040	12093955
chr2L	12132135	12132685
chr2L	12172220	12172995
chr2L	12197310	12199015
chr2L	12201050	12202470
chr2L	12202810	12203300
chr2L	12258955	12259615
chr2L	12371163	12372813
chr2L	12433907	12434402
chr2L	12458218	12460423
chr2L	12471638	12474607
chr2L	12484237	12485617
chr2L	12487257	12489407
chr2L	12493427	12494747
chr2L	12498642	12501677
chr2L	12502997	12503482
chr2L	12503702	12507662
chr2L	12508112	12509862
chr2L	12512892	12514487
chr2L	12519542	12520642
chr2L	12544513	12545348
chr2L	12587589	12590604
chr2L	12605784	12606449
chr2L	12606664	12607879
chr2L	12608534	12612334
chr2L	12613494	12618220
chr2L	12620315	12620805
chr2L	12632900	12633895
chr2L	12642962	12643567
chr2L	12652434	12654574
chr2L	12655179	12655724
chr2L	12658539	12659254
chr2L	12662104	12663159
chr2L	12665849	12666679
chr2L	12669814	12670859
chr2L	12675474	12679924
chr2L	13042648	13043968
chr2L	13057773	13059208
chr2L	13069548	13072358
chr2L	13089463	13090068
chr2L	13094898	13096658
chr2L	13115473	13117348
chr2L	13224314	13227734
chr2L	13228989	13230034
chr2L	13234219	13235759
chr2L	13257752	13260612
chr2L	13262817	13264417
chr2L	13289552	13290872
chr2L	13326777	13327382
chr2L	13501357	13502017
chr2L	13514552	13517187
chr2L	13551672	13553272
chr2L	13585346	13586436
chr2L	13596071	13597981
chr2L	13640566	13642271
chr2L	13747637	13748297
chr2L	13841357	13842797
chr2L	13850222	13852147
chr2L	13868427	13869737
chr2L	13870672	13873432
chr2L	13877887	13878657
chr2L	13882827	13884482
chr2L	13885142	13886297
chr2L	13949327	13950977
chr2L	14012244	14013684
chr2L	14044974	14045799
chr2L	14046019	14047279
chr2L	14208712	14210467
chr2L	14211567	14214312
chr2L	14220967	14223397
chr2L	14227131	14229616
chr2L	14232076	14233176
chr2L	14239116	14240171
chr2L	14243851	14244681
chr2L	14252926	14253646
chr2L	14260676	14261406
chr2L	14262281	14265311
chr2L	14265971	14268651
chr2L	14303309	14304629
chr2L	14306054	14307384
chr2L	14380529	14382510
chr2L	14393730	14395215
chr2L	14400985	14401600
chr2L	14404015	14406045
chr2L	14428980	14433215
chr2L	14434265	14437120
chr2L	14439100	14439660
chr2L	14445920	14450325
chr2L	14451870	14454225
chr2L	14458030	14460395
chr2L	14461380	14465555
chr2L	14479312	14482667
chr2L	14483492	14487951
chr2L	14496191	14498291
chr2L	14498786	14499281
chr2L	14500311	14502071
chr2L	14538331	14540696
chr2L	14543386	14545257
chr2L	14547292	14548332
chr2L	14549982	14550472
chr2L	14556802	14558897
chr2L	14566697	14568237
chr2L	14575832	14579027
chr2L	14584187	14584737
chr2L	14585182	14585787
chr2L	14587827	14588367
chr2L	14625879	14627924
chr2L	14629904	14630884
chr2L	14631279	14631884
chr2L	14636059	14637269
chr2L	14660251	14661861
chr2L	14672186	14674066
chr2L	14675886	14676766
chr2L	14679061	14680876
chr2L	14681976	14686820
chr2L	14688250	14689845
chr2L	15107077	15107842
chr2L	15256347	15256842
chr2L	15313996	15314591
chr2L	15322410	15325655
chr2L	15327300	15327910
chr2L	15330100	15334285
chr2L	15338900	15340505
chr2L	15362275	15362780
chr2L	15427945	15428560
chr2L	15430865	15431530
chr2L	15453960	15454895
chr2L	15470740	15472005
chr2L	15474530	15477065
chr2L	15480252	15484272
chr2L	15487237	15490427
chr2L	15499992	15501487
chr2L	15609551	15610211
chr2L	15730937	15737157
chr2L	15738862	15739637
chr2L	15740232	15744907
chr2L	15760252	15761792
chr2L	15770652	15771317
chr2L	15819107	15819607
chr2L	15905399	15906114
chr2L	16080146	16080806
chr2L	16166164	16167919
chr2L	16187064	16188274
chr2L	16223354	16224134
chr2L	16230999	16233754
chr2L	16248819	16249374
chr2L	16252399	16253550
chr2L	16261700	16262305
chr2L	16263620	16264285
chr2L	16272082	16274122
chr2L	16285347	16285892
chr2L	16286327	16287602
chr2L	16306737	16307567
chr2L	16318448	16319558
chr2L	16329183	16334453
chr2L	16352493	16354913
chr2L	16358273	16359758
chr2L	16362064	16363119
chr2L	16363384	16364979
chr2L	16408429	16409094
chr2L	16411184	16412124
chr2L	16421024	16422564
chr2L	16423509	16424714
chr2L	16455075	16455785
chr2L	16456345	16457610
chr2L	16460515	16461065
chr2L	16478718	16479720
chr2L	16486425	16488630
chr2L	16490610	16493570
chr2L	16520134	16521124
chr2L	16521949	16523764
chr2L	16526404	16526954
chr2L	16529594	16531634
chr2L	16588011	16589446
chr2L	16594332	16594942
chr2L	16597472	16601477
chr2L	16633654	16634654
chr2L	16673320	16675905
chr2L	16683055	16686075
chr2L	16689370	16690755
chr2L	16710160	16711710
chr2L	16760322	16761417
chr2L	16764552	16766537
chr2L	16767202	16768082
chr2L	16768302	16769447
chr2L	16771217	16772032
chr2L	16775942	16776927
chr2L	16777922	16778412
chr2L	16779247	16779962
chr2L	16791457	16792277
chr2L	16816317	16819007
chr2L	16836657	16837657
chr2L	16838427	16840077
chr2L	16841337	16842332
chr2L	16851397	16854157
chr2L	16857182	16859812
chr2L	16869942	16870987
chr2L	16873792	16876487
chr2L	16879620	16880175
chr2L	17026906	17027511
chr2L	17220021	17222646
chr2L	17223031	17223966
chr2L	17226071	17227661
chr2L	17232767	17234262
chr2L	17238322	17240807
chr2L	17243052	17244592
chr2L	17254106	17256208
chr2L	17258298	17260003
chr2L	17261533	17264128
chr2L	17279091	17280356
chr2L	17282541	17283421
chr2L	17374779	17375769
chr2L	17377639	17379684
chr2L	17381489	17383534
chr2L	17384349	17385069
chr2L	17421259	17421804
chr2L	17426644	17427364
chr2L	17428744	17429394
chr2L	17446672	17447212
chr2L	17470817	17471532
chr2L	17495017	17495832
chr2L	17514537	17515907
chr2L	17561182	17561832
chr2L	17563657	17566122
chr2L	17573657	17574492
chr2L	17574922	17575642
chr2L	17587745	17588295
chr2L	17625083	17625798
chr2L	17673867	17674372
chr2L	17697629	17698629
chr2L	17698849	17699674
chr2L	17733937	17734432
chr2L	17734917	17738382
chr2L	17739647	17743887
chr2L	17747787	17748622
chr2L	17752968	17753838
chr2L	17756048	17760889
chr2L	17762369	17767099
chr2L	17769414	17770404
chr2L	18030765	18031590
chr2L	18136802	18137462
chr2L	18149287	18152207
chr2L	18179377	18180757
chr2L	18305721	18306216
chr2L	18317861	18318576
chr2L	18319251	18320296
chr2L	18323141	18324571
chr2L	18359166	18360266
chr2L	18456571	18458066
chr2L	18470926	18471541
chr2L	18482157	18483637
chr2L	18486609	18487374
chr2L	18500199	18503389
chr2L	18504159	18505584
chr2L	18550569	18551784
chr2L	18558444	18560799
chr2L	18568398	18569983
chr2L	18570753	18571308
chr2L	18597925	18599970
chr2L	18604855	18606835
chr2L	18611845	18612785
chr2L	18646665	18649410
chr2L	18688356	18689936
chr2L	18708636	18709131
chr2L	18735095	18735655
chr2L	18736470	18738015
chr2L	18785593	18786138
chr2L	18787628	18790268
chr2L	18799565	18802470
chr2L	18807200	18807760
chr2L	18858900	18860775
chr2L	18877170	18880030
chr2L	18885685	18886565
chr2L	18892515	18893615
chr2L	18895320	18895925
chr2L	18919902	18920562
chr2L	18922982	18923472
chr2L	18925117	18927152
chr2L	18928703	18930573
chr2L	18976706	18977216
chr2L	18986721	18987886
chr2L	19034181	19035016
chr2L	19070371	19070921
chr2L	19133360	19137480
chr2L	19144960	19146395
chr2L	19154805	19157385
chr2L	19157560	19159090
chr2L	19159585	19164425
chr2L	19175315	19175820
chr2L	19200230	19201340
chr2L	19219160	19220425
chr2L	19232680	19233670
chr2L	19241490	19242200
chr2L	19260125	19261175
chr2L	19288235	19288900
chr2L	19322723	19323328
chr2L	19324368	19328003
chr2L	19333113	19339653
chr2L	19341748	19343838
chr2L	19360938	19363699
chr2L	19366339	19367164
chr2L	19396089	19397569
chr2L	19411384	19415224
chr2L	19419909	19421335
chr2L	19421560	19422220
chr2L	19570822	19572307
chr2L	19576982	19577857
chr2L	19795216	19796166
chr2L	19811881	19812611
chr2L	19815196	19816561
chr2L	19864584	19865125
chr2L	19865905	19867390
chr2L	19871455	19872340
chr2L	19901436	19902631
chr2L	19935466	19936131
chr2L	19947466	19948291
chr2L	20060767	20061592
chr2L	20083637	20085232
chr2L	20120267	20121312
chr2L	20132043	20132588
chr2L	20137933	20139858
chr2L	20203097	20205252
chr2L	20245784	20246549
chr2L	20403573	20405223
chr2L	20413813	20414298
chr2L	20417388	20418263
chr2L	20468374	20469904
chr2L	20474579	20478219
chr2L	20481569	20488009
chr2L	20490034	20490644
chr2L	20509839	20510329
chr2L	20674239	20676604
chr2L	20758830	20760425
chr2L	20768120	20770315
chr2L	20771965	20774890
chr2L	20777475	20779565
chr2L	20783465	20787095
chr2L	20896823	20897648
chr2L	20916728	20918153
chr2L	20922003	20922498
chr2L	20934168	20934768
chr2L	20935813	20936863
chr2L	20962103	20962983
chr2L	20968149	20970019
chr2L	20976074	20976629
chr2L	20993833	20996038
chr2L	21023974	21026614
chr2L	21030029	21031179
chr2L	21032499	21036029
chr2L	21037069	21041144
chr2L	21049449	21050264
chr2L	21052079	21053069
chr2L	21107079	21109279
chr2L	21109829	21110874
chr2L	21111314	21112149
chr2L	21148934	21149874
chr2L	21156589	21157084
chr2L	21251519	21252944
chr2L	21297555	21298100
chr2L	21299205	21299695
chr2L	21557969	21559959
chr2L	21573045	21573875
chr2L	21619905	21621990
chr2L	21623760	21628700
chr2L	21629635	21630520
chr2L	21633710	21634530
chr2L	21681720	21682275
chr2L	21747672	21748707
chr2L	21752612	21753717
chr2L	21755042	21757122
chr2L	21764052	21765592
chr2L	21780062	21782377
chr2L	21798977	21800962
chr2L	21801677	21802562
chr2L	21803772	21804377
chr2L	21809102	21813497
chr2L	21818942	21819607
chr2L	21820812	21821362
chr2L	21825822	21828082
chr2L	21829227	21829787
chr2L	21831097	21833242
chr2L	21836932	21837642
chr2L	21838852	21839737
chr2L	21839952	21844527
chr2L	21846287	21847652
chr2L	21848597	21856897
chr2L	21858102	21861907
chr2L	21863442	21866692
chr2L	21867562	21868452
chr2L	21869937	21871202
chr2L	21874557	21882852
chr2L	21885492	21886922
chr2L	21893807	21894357
chr2L	21895227	21896497
chr2L	21897602	21899412
chr2L	21899747	21900242
chr2L	21900902	21901882
chr2L	21902762	21903707
chr2L	21909747	21912067
chr2L	21913497	21914592
chr2L	21945562	21947092
chr2L	21951717	21952207
chr2L	21952492	21953422
chr2L	21974712	21976682
chr2L	21978717	21979877
chr2L	21992147	21992752
chr2L	21994392	21995272
chr2L	21995937	21996812
chr2L	21999792	22001442
chr2L	22013917	22015622
chr2L	22017272	22017777
chr2L	22025962	22026732
chr2L	22032567	22035377
chr2L	22035752	22036582
chr2L	22036747	22037292
chr2L	22045882	22046432
chr2L	22064417	22064967
chr2L	22093561	22094436
chr2L	22100721	22102151
chr2L	22130908	22131508
chr2L	22186508	22187443
chr2L	22239860	22240585
chr2L	22247670	22248505
chr2L	22335073	22335563
chr2L	22429772	22432307
chr2L	22450408	22451068
chr2L	22458318	22459473
chr2L	22461013	22463663
chr2L	22737179	22739489
chr2LHet	22829	23324
chr2LHet	168478	169243
chr2R	74593	75628
chr2R	130518	131573
chr2R	358162	358822
chr2R	404088	405793
chr2R	406238	406898
chr2R	437088	438193
chr2R	480701	484011
chr2R	486366	487466
chr2R	506551	507391
chr2R	515131	515911
chr2R	559577	560562
chr2R	631138	633163
chr2R	634493	636573
chr2R	670407	671222
chr2R	675952	677217
chr2R	708304	709239
chr2R	713694	715564
chr2R	977186	978296
chr2R	1008221	1008821
chr2R	1009926	1012729
chr2R	1014929	1015524
chr2R	1057659	1058154
chr2R	1071084	1072564
chr2R	1160941	1162811
chr2R	1191419	1192349
chr2R	1228276	1229156
chr2R	1231506	1232606
chr2R	1240154	1241749
chr2R	1250154	1250924
chr2R	1491671	1492551
chr2R	1493156	1494516
chr2R	1539616	1541171
chr2R	1549463	1550733
chr2R	1557663	1560198
chr2R	1560418	1561123
chr2R	1591496	1603101
chr2R	1603861	1607214
chr2R	1608204	1609964
chr2R	1610239	1626476
chr2R	1627121	1629156
chr2R	1629501	1635111
chr2R	1653521	1654301
chr2R	1674215	1675695
chr2R	1685150	1685710
chr2R	1826890	1827495
chr2R	1840700	1841625
chr2R	1854780	1855375
chr2R	1878475	1880185
chr2R	1892170	1893280
chr2R	1894050	1894540
chr2R	1902960	1903785
chr2R	1908015	1908515
chr2R	1920220	1921825
chr2R	1929020	1929955
chr2R	1977040	1977585
chr2R	1992434	1993489
chr2R	1993709	1994754
chr2R	1996999	1998819
chr2R	2007009	2008109
chr2R	2013724	2014219
chr2R	2015534	2016589
chr2R	2019384	2021199
chr2R	2023129	2028361
chr2R	2033966	2035896
chr2R	2040396	2042496
chr2R	2043086	2045296
chr2R	2055035	2055916
chr2R	2072181	2074766
chr2R	2086646	2087541
chr2R	2088476	2089741
chr2R	2106458	2108493
chr2R	2110688	2111518
chr2R	2117283	2118613
chr2R	2118768	2119483
chr2R	2134502	2135542
chr2R	2391788	2392458
chr2R	2400433	2400978
chr2R	2402683	2404778
chr2R	2405158	2405813
chr2R	2409673	2413413
chr2R	2454556	2455051
chr2R	2460706	2461746
chr2R	2464776	2465331
chr2R	2466596	2467301
chr2R	2481711	2482431
chr2R	2488541	2489096
chr2R	2494041	2494811
chr2R	2555634	2556789
chr2R	2614054	2615264
chr2R	2618939	2619824
chr2R	2691977	2694077
chr2R	2697212	2698092
chr2R	2751882	2752432
chr2R	2833172	2833662
chr2R	2878323	2878813
chr2R	2887618	2888438
chr2R	2893885	2894710
chr2R	2898725	2899500
chr2R	2903300	2903960
chr2R	2930128	2930733
chr2R	2934648	2935188
chr2R	2935628	2936738
chr2R	2951963	2952568
chr2R	3058780	3059440
chr2R	3243461	3244191
chr2R	3262718	3263483
chr2R	3304513	3305668
chr2R	3312383	3312988
chr2R	3320033	3320853
chr2R	3355718	3356223
chr2R	3358973	3359513
chr2R	3362868	3363703
chr2R	3368425	3369145
chr2R	3373705	3376020
chr2R	3419310	3420015
chr2R	3453510	3454005
chr2R	3485800	3486735
chr2R	3516987	3518187
chr2R	3518627	3519122
chr2R	3525282	3525832
chr2R	3609377	3612357
chr2R	3613952	3614667
chr2R	3616922	3618242
chr2R	3642440	3643205
chr2R	3661907	3662452
chr2R	3693638	3694353
chr2R	3711243	3712343
chr2R	3764590	3766020
chr2R	3813275	3813925
chr2R	3827960	3828835
chr2R	3849520	3850345
chr2R	3911891	3912551
chr2R	3954886	3955446
chr2R	3956536	3957141
chr2R	4031956	4033041
chr2R	4056970	4057860
chr2R	4060665	4061645
chr2R	4063350	4063855
chr2R	4079085	4080350
chr2R	4114225	4115435
chr2R	4118465	4119780
chr2R	4123200	4124070
chr2R	4129350	4130125
chr2R	4130675	4133430
chr2R	4134960	4136835
chr2R	4137600	4138215
chr2R	4209716	4210981
chr2R	4216911	4217571
chr2R	4224661	4226146
chr2R	4230766	4231496
chr2R	4520793	4525798
chr2R	4527053	4530413
chr2R	4541472	4542407
chr2R	4544332	4545872
chr2R	4562582	4563187
chr2R	4687774	4689854
chr2R	4702404	4703549
chr2R	4748429	4752784
chr2R	4871639	4872399
chr2R	4949464	4950064
chr2R	4965679	4966289
chr2R	4983619	4984334
chr2R	5003254	5004019
chr2R	5053019	5054019
chr2R	5090479	5090979
chr2R	5099389	5100209
chr2R	5100714	5101639
chr2R	5139644	5140584
chr2R	5151699	5154064
chr2R	5169024	5171269
chr2R	5189694	5190524
chr2R	5286889	5288812
chr2R	5290352	5291287
chr2R	5292552	5295237
chr2R	5297557	5298492
chr2R	5298647	5299812
chr2R	5302882	5303597
chr2R	5307072	5307897
chr2R	5316962	5317737
chr2R	5327412	5328187
chr2R	5331273	5332153
chr2R	5435938	5436868
chr2R	5442748	5443573
chr2R	5453803	5454528
chr2R	5478168	5478663
chr2R	5481533	5482028
chr2R	5549292	5550932
chr2R	5567982	5569632
chr2R	5580852	5583560
chr2R	5586310	5590480
chr2R	5598240	5600005
chr2R	5601820	5603735
chr2R	5609575	5611170
chr2R	5628933	5629418
chr2R	5629693	5638718
chr2R	5639713	5640478
chr2R	5730513	5731123
chr2R	5733818	5734523
chr2R	5750538	5751298
chr2R	5752628	5753113
chr2R	5755753	5757568
chr2R	5759063	5759663
chr2R	5760983	5762633
chr2R	5801744	5802459
chr2R	5808289	5809764
chr2R	5810374	5812194
chr2R	5813289	5813834
chr2R	5815214	5816919
chr2R	5817694	5826924
chr2R	5827419	5828299
chr2R	5831879	5835679
chr2R	5836389	5837384
chr2R	5838144	5839244
chr2R	5846889	5847604
chr2R	5854379	5855249
chr2R	5862519	5863839
chr2R	5864544	5865874
chr2R	5870274	5873244
chr2R	5932864	5935999
chr2R	5944414	5946559
chr2R	6039290	6040225
chr2R	6056830	6057760
chr2R	6073610	6074215
chr2R	6074875	6075975
chr2R	6113974	6114584
chr2R	6118159	6118974
chr2R	6126069	6127179
chr2R	6152029	6153139
chr2R	6164354	6164849
chr2R	6173039	6174254
chr2R	6174969	6176844
chr2R	6202689	6204059
chr2R	6216324	6216939
chr2R	6308614	6309119
chr2R	6309659	6310714
chr2R	6310869	6311539
chr2R	6315929	6317309
chr2R	6333046	6336666
chr2R	6373746	6375656
chr2R	6386121	6386711
chr2R	6401187	6402992
chr2R	6423345	6425335
chr2R	6428957	6430887
chr2R	6443032	6443702
chr2R	6445077	6445792
chr2R	6468177	6468942
chr2R	6486982	6489133
chr2R	6578063	6579053
chr2R	6619590	6620135
chr2R	6664090	6664585
chr2R	6736962	6740363
chr2R	6749558	6750593
chr2R	6800594	6801249
chr2R	6931442	6933747
chr2R	6972355	6974610
chr2R	6975170	6977425
chr2R	6984072	6986442
chr2R	6990062	6992987
chr2R	6993647	6995292
chr2R	7014656	7015156
chr2R	7052322	7056942
chr2R	7070527	7071077
chr2R	7082798	7084223
chr2R	7084773	7086263
chr2R	7088853	7089458
chr2R	7091488	7091978
chr2R	7092583	7094233
chr2R	7194223	7194833
chr2R	7277768	7279098
chr2R	7281793	7282938
chr2R	7284093	7284763
chr2R	7285473	7286798
chr2R	7287948	7288658
chr2R	7290098	7292573
chr2R	7337618	7338658
chr2R	7367154	7367759
chr2R	7417917	7420992
chr2R	7424347	7425507
chr2R	7427372	7428092
chr2R	7434247	7435452
chr2R	7435957	7436882
chr2R	7437717	7440132
chr2R	7445462	7446077
chr2R	7450587	7451347
chr2R	7453932	7454707
chr2R	7458342	7459222
chr2R	7462522	7464492
chr2R	7482207	7483587
chr2R	7490510	7491830
chr2R	7518130	7523404
chr2R	7523839	7524334
chr2R	7525324	7527754
chr2R	7528349	7529509
chr2R	7538259	7540064
chr2R	7546559	7547334
chr2R	7548984	7554089
chr2R	7584954	7586154
chr2R	7595559	7596114
chr2R	7620098	7621353
chr2R	7623288	7624273
chr2R	7629438	7629988
chr2R	7641653	7642363
chr2R	7642533	7643308
chr2R	7678497	7683782
chr2R	7684387	7685702
chr2R	7686749	7688234
chr2R	7776906	7778651
chr2R	7815891	7816616
chr2R	7863528	7864023
chr2R	7872928	7873868
chr2R	7904228	7906418
chr2R	7908848	7909723
chr2R	7915003	7916373
chr2R	7965053	7965883
chr2R	8000807	8001412
chr2R	8059922	8060747
chr2R	8065807	8066587
chr2R	8067127	8067732
chr2R	8148647	8149802
chr2R	8209797	8210297
chr2R	8229102	8231632
chr2R	8323870	8324530
chr2R	8344010	8344500
chr2R	8418411	8419291
chr2R	8431295	8431895
chr2R	8457035	8458025
chr2R	8475620	8476660
chr2R	8479855	8480845
chr2R	8483875	8485305
chr2R	8519780	8520440
chr2R	8520660	8521275
chr2R	8531780	8532550
chr2R	8533155	8533640
chr2R	8536555	8537930
chr2R	8543485	8544860
chr2R	8617680	8618615
chr2R	8663505	8667905
chr2R	8766568	8767948
chr2R	8800394	8802819
chr2R	8804354	8805284
chr2R	8840490	8841375
chr2R	8857103	8857973
chr2R	8858748	8859844
chr2R	8866223	8870073
chr2R	8877288	8878928
chr2R	8883328	8883933
chr2R	8884108	8884603
chr2R	8894328	8894938
chr2R	8906768	8907263
chr2R	8909728	8910278
chr2R	8912983	8913578
chr2R	8914413	8918148
chr2R	8920348	8921838
chr2R	8929858	8931463
chr2R	9019904	9020884
chr2R	9039144	9040364
chr2R	9045909	9046574
chr2R	9075444	9078259
chr2R	9080789	9081394
chr2R	9082821	9086456
chr2R	9108346	9109001
chr2R	9109706	9110436
chr2R	9113291	9113956
chr2R	9127816	9128901
chr2R	9135236	9136666
chr2R	9163773	9164658
chr2R	9181054	9181984
chr2R	9221698	9222403
chr2R	9223063	9224773
chr2R	9225983	9226748
chr2R	9257163	9258263
chr2R	9258648	9259428
chr2R	9259638	9260463
chr2R	9266073	9267018
chr2R	9316012	9317012
chr2R	9361387	9362707
chr2R	9363542	9364692
chr2R	9365302	9370022
chr2R	9375697	9376632
chr2R	9382232	9383442
chr2R	9385367	9387192
chr2R	9418481	9420291
chr2R	9432901	9434096
chr2R	9439336	9440761
chr2R	9449016	9452096
chr2R	9453071	9460001
chr2R	9460786	9461816
chr2R	9462486	9463136
chr2R	9499603	9500208
chr2R	9539697	9540687
chr2R	9611859	9613299
chr2R	9813499	9814314
chr2R	9825369	9826529
chr2R	9827964	9829339
chr2R	9839017	9839837
chr2R	9877739	9879164
chr2R	9880044	9881584
chr2R	9890440	9891160
chr2R	9894890	9895560
chr2R	9916562	9917392
chr2R	9919757	9920297
chr2R	9924157	9925687
chr2R	9958921	9962266
chr2R	9965521	9966181
chr2R	10063360	10064410
chr2R	10097520	10098445
chr2R	10143052	10143982
chr2R	10169282	10169787
chr2R	10170107	10170612
chr2R	10178697	10179247
chr2R	10194087	10195252
chr2R	10198327	10200527
chr2R	10221092	10222862
chr2R	10231222	10232042
chr2R	10320212	10322682
chr2R	10366469	10369049
chr2R	10372959	10375874
chr2R	10391543	10392648
chr2R	10409701	10413716
chr2R	10500558	10501263
chr2R	10569474	10570349
chr2R	10605492	10606317
chr2R	10606872	10607467
chr2R	10639649	10640424
chr2R	10644604	10645649
chr2R	10655219	10658074
chr2R	10664839	10665554
chr2R	10676008	10677268
chr2R	10678868	10681123
chr2R	10684973	10685468
chr2R	10771268	10772198
chr2R	10785728	10786608
chr2R	10849095	10850845
chr2R	10862015	10863830
chr2R	10867850	10871755
chr2R	10900572	10902987
chr2R	10982798	10983788
chr2R	10986814	10990269
chr2R	10994069	10997429
chr2R	11005559	11006829
chr2R	11015359	11017934
chr2R	11135260	11136735
chr2R	11227000	11228210
chr2R	11236840	11240470
chr2R	11243820	11244315
chr2R	11477469	11478234
chr2R	11505790	11506290
chr2R	11580211	11581091
chr2R	11581631	11582191
chr2R	11586743	11587518
chr2R	11588943	11590213
chr2R	11625903	11626575
chr2R	11626790	11627670
chr2R	11642410	11643405
chr2R	11657970	11658470
chr2R	11673265	11673870
chr2R	11682445	11683275
chr2R	11688890	11690320
chr2R	11702029	11703949
chr2R	11726064	11727049
chr2R	11751204	11751689
chr2R	11885953	11886603
chr2R	11997487	11998967
chr2R	12010627	12012717
chr2R	12041979	12043354
chr2R	12067674	12068434
chr2R	12073389	12075254
chr2R	12083669	12084224
chr2R	12158204	12159514
chr2R	12291136	12292061
chr2R	12397884	12398379
chr2R	12441125	12441780
chr2R	12458230	12459050
chr2R	12459815	12460650
chr2R	12480602	12482042
chr2R	12502665	12503320
chr2R	12522898	12524108
chr2R	12527803	12528508
chr2R	12567343	12568063
chr2R	12605573	12607268
chr2R	12614148	12615188
chr2R	12620313	12620863
chr2R	12672553	12674813
chr2R	12696214	12698959
chr2R	12701329	12702152
chr2R	12703187	12705497
chr2R	12709127	12709952
chr2R	12721504	12722999
chr2R	12728329	12728929
chr2R	12733668	12734263
chr2R	12812912	12813527
chr2R	12864395	12865440
chr2R	12866540	12867970
chr2R	12907185	12908230
chr2R	12914835	12916265
chr2R	12971697	12972257
chr2R	12989142	12990342
chr2R	12995017	12996622
chr2R	12997057	12997602
chr2R	13147754	13148974
chr2R	13151059	13156554
chr2R	13157444	13158324
chr2R	13164198	13164748
chr2R	13188347	13191642
chr2R	13280035	13282010
chr2R	13289600	13291204
chr2R	13301369	13301864
chr2R	13307039	13307539
chr2R	13314854	13315834
chr2R	13347467	13348072
chr2R	13365887	13366497
chr2R	13371332	13373424
chr2R	13392504	13393114
chr2R	13468524	13469394
chr2R	13479624	13480619
chr2R	13526649	13528134
chr2R	13542213	13544523
chr2R	13569878	13571033
chr2R	13573023	13573508
chr2R	13586168	13587038
chr2R	13599478	13600018
chr2R	13601513	13602383
chr2R	13603098	13604308
chr2R	13605633	13606568
chr2R	13643528	13646113
chr2R	13669108	13669868
chr2R	13686489	13687589
chr2R	13691049	13691929
chr2R	13702866	13703421
chr2R	13709411	13710966
chr2R	13743018	13743743
chr2R	13752868	13754073
chr2R	13756228	13756778
chr2R	13757043	13758648
chr2R	13771018	13772828
chr2R	13786914	13788184
chr2R	13942127	13942727
chr2R	14043549	14045914
chr2R	14068409	14068894
chr2R	14093318	14093918
chr2R	14096568	14097063
chr2R	14099583	14100738
chr2R	14179896	14181036
chr2R	14184126	14185606
chr2R	14192424	14195731
chr2R	14197811	14198856
chr2R	14227853	14229283
chr2R	14300506	14302421
chr2R	14321737	14322387
chr2R	14323047	14323712
chr2R	14374317	14374977
chr2R	14400272	14400992
chr2R	14469515	14472705
chr2R	14507244	14507749
chr2R	14548001	14548601
chr2R	14553826	14554431
chr2R	14556856	14557691
chr2R	14561031	14562633
chr2R	14563563	14564718
chr2R	14565543	14566148
chr2R	14567093	14568408
chr2R	14571218	14571823
chr2R	14576993	14577483
chr2R	14603217	14604492
chr2R	14687422	14688202
chr2R	14874489	14877174
chr2R	14881629	14882459
chr2R	14889394	14890429
chr2R	14914960	14915905
chr2R	14917435	14920240
chr2R	14933008	14933668
chr2R	14936628	14938663
chr2R	15012596	15013201
chr2R	15024681	15025246
chr2R	15028601	15030191
chr2R	15033591	15035531
chr2R	15057626	15058136
chr2R	15084472	15085512
chr2R	15093874	15095744
chr2R	15102069	15102839
chr2R	15107240	15108065
chr2R	15141832	15143927
chr2R	15145247	15146242
chr2R	15152227	15153340
chr2R	15154320	15155755
chr2R	15158065	15159055
chr2R	15160040	15162746
chr2R	15182651	15184458
chr2R	15185238	15185943
chr2R	15204423	15204978
chr2R	15210914	15212894
chr2R	15218394	15220044
chr2R	15225655	15227411
chr2R	15255582	15257002
chr2R	15258002	15259202
chr2R	15261017	15261852
chr2R	15266087	15267947
chr2R	15271642	15272407
chr2R	15283897	15285877
chr2R	15299297	15301661
chr2R	15307656	15311026
chr2R	15324391	15325596
chr2R	15333906	15334826
chr2R	15338236	15339791
chr2R	15364541	15365416
chr2R	15379321	15379986
chr2R	15430045	15431135
chr2R	15436535	15439657
chr2R	15449673	15451713
chr2R	15489995	15490655
chr2R	15563737	15564462
chr2R	15600477	15601142
chr2R	15672148	15673303
chr2R	15700475	15700970
chr2R	15703055	15704210
chr2R	15707795	15708285
chr2R	15721421	15725561
chr2R	15727311	15728741
chr2R	15782361	15783406
chr2R	15794526	15796446
chr2R	15844242	15844952
chr2R	15918607	15922122
chr2R	15922842	15923722
chr2R	15932132	15932677
chr2R	15937412	15942413
chr2R	15942913	15945943
chr2R	15950778	15951828
chr2R	15952428	15953028
chr2R	15955173	15956773
chr2R	15967888	15968433
chr2R	15978498	15980748
chr2R	15985038	15987073
chr2R	15990383	15991923
chr2R	15993893	15994718
chr2R	16013148	16014628
chr2R	16065343	16066613
chr2R	16081683	16082223
chr2R	16214718	16215713
chr2R	16327913	16329128
chr2R	16374721	16375761
chr2R	16473877	16475097
chr2R	16485652	16486802
chr2R	16487902	16490822
chr2R	16553419	16554124
chr2R	16719738	16721048
chr2R	16724083	16725448
chr2R	16780184	16781879
chr2R	16793539	16795749
chr2R	16805474	16806027
chr2R	16838747	16842002
chr2R	16845852	16847327
chr2R	16928902	16930222
chr2R	16933182	16933742
chr2R	16934787	16935277
chr2R	16936757	16937637
chr2R	16944072	16944682
chr2R	16960517	16961292
chr2R	16961507	16963657
chr2R	16964702	16965907
chr2R	16968882	16970362
chr2R	17021797	17022887
chr2R	17044072	17044777
chr2R	17055942	17056612
chr2R	17081353	17082563
chr2R	17082783	17084213
chr2R	17132289	17133064
chr2R	17143734	17145164
chr2R	17149059	17150004
chr2R	17160006	17161491
chr2R	17169747	17170242
chr2R	17184817	17185587
chr2R	17250537	17252352
chr2R	17253887	17254442
chr2R	17276935	17277430
chr2R	17313738	17314288
chr2R	17347124	17349324
chr2R	17350854	17351524
chr2R	17363064	17366424
chr2R	17392104	17392769
chr2R	17412784	17414444
chr2R	17432037	17433967
chr2R	17526426	17527746
chr2R	17529711	17530596
chr2R	17533286	17537041
chr2R	17549794	17550674
chr2R	17552434	17553044
chr2R	17594510	17596485
chr2R	17603090	17605065
chr2R	17607155	17608320
chr2R	17740974	17742400
chr2R	17742950	17744765
chr2R	17755652	17758192
chr2R	17760937	17763747
chr2R	17773147	17773967
chr2R	17950304	17951519
chr2R	18082309	18083124
chr2R	18114754	18115299
chr2R	18137034	18138289
chr2R	18195989	18197089
chr2R	18210289	18210899
chr2R	18224099	18225029
chr2R	18282555	18283555
chr2R	18288005	18288830
chr2R	18289165	18290530
chr2R	18296480	18298063
chr2R	18393335	18395590
chr2R	18397835	18400475
chr2R	18411980	18413235
chr2R	18416862	18417802
chr2R	18425552	18427257
chr2R	18430173	18431503
chr2R	18445354	18445904
chr2R	18449764	18450744
chr2R	18480834	18481709
chr2R	18534894	18535509
chr2R	18538919	18540019
chr2R	18577354	18580059
chr2R	18580444	18580939
chr2R	18637963	18638683
chr2R	18686421	18687091
chr2R	18693466	18694281
chr2R	18749901	18750451
chr2R	18773606	18774306
chr2R	18932764	18934039
chr2R	18935404	18939529
chr2R	18940249	18941134
chr2R	18975894	18976829
chr2R	18988924	18989699
chr2R	19066414	19067079
chr2R	19075604	19077694
chr2R	19086159	19088689
chr2R	19093759	19094904
chr2R	19095189	19096064
chr2R	19100029	19103979
chr2R	19105854	19107509
chr2R	19108279	19109644
chr2R	19455705	19456420
chr2R	19461150	19466210
chr2R	19471390	19472270
chr2R	19501745	19502295
chr2R	19505370	19507795
chr2R	19516645	19517370
chr2R	19521375	19522365
chr2R	19526006	19526776
chr2R	19532931	19534416
chr2R	19534641	19535396
chr2R	19599320	19600255
chr2R	19742365	19743310
chr2R	19769920	19770690
chr2R	19811671	19812216
chr2R	19820846	19823046
chr2R	19865231	19866391
chr2R	19934491	19936296
chr2R	19949821	19950431
chr2R	19955776	19956706
chr2R	19973911	19975026
chr2R	20134789	20135559
chr2R	20158834	20160039
chr2R	20160319	20160859
chr2R	20180439	20181264
chr2R	20196772	20197277
chr2R	20210093	20211798
chr2R	20509617	20510327
chr2R	20555987	20556857
chr2R	20633913	20634463
chr2R	20885978	20886648
chr2R	20929708	20933618
chr2R	20934498	20935313
chr2R	20938673	20939223
chr2R	20940218	20942638
chr2R	20944113	20947148
chr2R	20951818	20953903
chr2R	20957863	20958858
chr2R	20965298	20969083
chr2R	20970293	20971723
chr2R	20985363	20985968
chr2R	20986248	20989158
chr2R	20991143	20994498
chr2R	20998948	20999663
chr2R	21062533	21063188
chr2R	21074683	21075233
chr2R	21077873	21080898
chr2R	21083593	21084913
chr2R	21085528	21090639
chr2R	21091354	21095539
chr2R	21096194	21100534
chr2R	21102134	21108844
chr2R	21110384	21111369
chr2R	21116483	21120288
chr2R	21125788	21145698
chr2RHet	93176	93956
chr2RHet	198062	198832
chr2RHet	470970	472455
chr2RHet	489069	489784
chr2RHet	491374	493299
chr2RHet	496489	497374
chr2RHet	497929	499469
chr2RHet	567331	567986
chr2RHet	1264840	1267315
chr2RHet	1728111	1729091
chr2RHet	2287905	2288445
chr2RHet	2292898	2293503
chr2RHet	2774918	2776623
chr2RHet	2899766	2900441
chr2RHet	3178078	3178958
chr2RHet	3198529	3199299
chr3L	22016	22786
chr3L	29661	30251
chr3L	33496	34101
chr3L	42531	43781
chr3L	46971	48511
chr3L	49171	51431
chr3L	61776	66621
chr3L	67391	68916
chr3L	71616	72561
chr3L	78436	80976
chr3L	99111	99841
chr3L	105286	105781
chr3L	119791	121338
chr3L	121838	127003
chr3L	128868	133113
chr3L	151698	152188
chr3L	154608	156048
chr3L	158458	159118
chr3L	162753	163528
chr3L	257248	258618
chr3L	269898	271538
chr3L	296133	299918
chr3L	318678	319453
chr3L	320438	321753
chr3L	322038	322633
chr3L	328528	329568
chr3L	339638	341283
chr3L	346953	348263
chr3L	373838	374393
chr3L	380828	381703
chr3L	385563	386273
chr3L	396618	397378
chr3L	415698	416968
chr3L	423293	424768
chr3L	458483	460631
chr3L	466456	467236
chr3L	470376	471021
chr3L	486214	487859
chr3L	489283	490878
chr3L	512769	513934
chr3L	534615	535980
chr3L	537640	540160
chr3L	543140	544510
chr3L	585876	588461
chr3L	589831	590816
chr3L	591431	592196
chr3L	606876	607601
chr3L	612653	614253
chr3L	616723	618653
chr3L	620248	621228
chr3L	622773	624533
chr3L	625308	625803
chr3L	641581	642301
chr3L	643241	644216
chr3L	645878	648453
chr3L	664468	665398
chr3L	666878	667538
chr3L	689604	690259
chr3L	723314	723859
chr3L	726224	726894
chr3L	740204	742294
chr3L	745479	746244
chr3L	759894	760984
chr3L	764294	764789
chr3L	767319	771104
chr3L	783809	785239
chr3L	790409	791849
chr3L	798669	800969
chr3L	821104	822529
chr3L	882489	883034
chr3L	884689	885349
chr3L	899759	900799
chr3L	912409	913444
chr3L	975323	975813
chr3L	1014869	1016074
chr3L	1067120	1067730
chr3L	1092638	1096593
chr3L	1102313	1103083
chr3L	1108583	1109683
chr3L	1117338	1117988
chr3L	1153145	1154130
chr3L	1164966	1170456
chr3L	1171791	1172501
chr3L	1174426	1175626
chr3L	1198566	1199116
chr3L	1245656	1246466
chr3L	1246811	1247621
chr3L	1299817	1301082
chr3L	1313524	1314234
chr3L	1342894	1343929
chr3L	1346349	1347174
chr3L	1356084	1360704
chr3L	1363234	1364014
chr3L	1364939	1365719
chr3L	1367689	1369784
chr3L	1370876	1371826
chr3L	1394036	1394641
chr3L	1431556	1432211
chr3L	1446502	1447162
chr3L	1455257	1456849
chr3L	1461684	1463394
chr3L	1470768	1471313
chr3L	1478358	1480828
chr3L	1484948	1485453
chr3L	1582357	1584112
chr3L	1602437	1603637
chr3L	1608697	1609412
chr3L	1678987	1682125
chr3L	1727453	1729763
chr3L	1842613	1843503
chr3L	1881333	1883873
chr3L	1911308	1912033
chr3L	1916148	1918138
chr3L	1918743	1919618
chr3L	1922318	1923793
chr3L	2058323	2058878
chr3L	2060248	2060753
chr3L	2062338	2063498
chr3L	2077358	2079228
chr3L	2084733	2085503
chr3L	2106887	2108262
chr3L	2113827	2115632
chr3L	2117337	2118602
chr3L	2119867	2121082
chr3L	2129712	2130212
chr3L	2169264	2170039
chr3L	2173989	2175039
chr3L	2321826	2322501
chr3L	2332336	2333061
chr3L	2384813	2385793
chr3L	2393328	2393878
chr3L	2400708	2401693
chr3L	2412753	2413788
chr3L	2428368	2429360
chr3L	2438375	2438985
chr3L	2439750	2440525
chr3L	2467645	2468745
chr3L	2485570	2486115
chr3L	2489915	2490580
chr3L	2498830	2499320
chr3L	2504485	2506090
chr3L	2527581	2530011
chr3L	2530731	2531226
chr3L	2553936	2554761
chr3L	2575495	2576260
chr3L	2586611	2587151
chr3L	2589951	2590776
chr3L	2631267	2631922
chr3L	2734656	2735441
chr3L	2738623	2739663
chr3L	2746048	2746648
chr3L	2747868	2749176
chr3L	2818042	2818707
chr3L	2867770	2868750
chr3L	2878320	2879090
chr3L	2880695	2882566
chr3L	2904277	2905877
chr3L	2917867	2918857
chr3L	3035465	3036445
chr3L	3043650	3044205
chr3L	3058015	3061305
chr3L	3069895	3071925
chr3L	3073742	3074897
chr3L	3139625	3140845
chr3L	3141395	3142325
chr3L	3177805	3178400
chr3L	3246940	3248975
chr3L	3315911	3316721
chr3L	3318981	3320296
chr3L	3335216	3336426
chr3L	3336906	3338011
chr3L	3341316	3343176
chr3L	3347906	3350446
chr3L	3384537	3385097
chr3L	3387343	3388287
chr3L	3391532	3392347
chr3L	3398837	3399447
chr3L	3405826	3406811
chr3L	3408196	3410831
chr3L	3415891	3416933
chr3L	3444831	3445426
chr3L	3446426	3448171
chr3L	3483601	3484871
chr3L	3514997	3516812
chr3L	3517092	3519012
chr3L	3538873	3539923
chr3L	3617909	3620324
chr3L	3623849	3625716
chr3L	3641117	3641837
chr3L	3731381	3733966
chr3L	3745447	3748207
chr3L	3754908	3756008
chr3L	3759813	3760363
chr3L	3771961	3774050
chr3L	3784720	3787250
chr3L	3810085	3810570
chr3L	3811015	3812120
chr3L	3840716	3841311
chr3L	3841986	3844351
chr3L	3847647	3848407
chr3L	3848577	3851332
chr3L	3853467	3854457
chr3L	3870192	3871792
chr3L	3873212	3873982
chr3L	3876407	3879932
chr3L	3880912	3881682
chr3L	3901769	3902919
chr3L	3932834	3933444
chr3L	3976887	3979977
chr3L	4010107	4012637
chr3L	4014787	4016822
chr3L	4017152	4019847
chr3L	4078092	4078752
chr3L	4097782	4098437
chr3L	4109657	4110207
chr3L	4116697	4117192
chr3L	4145795	4146675
chr3L	4152730	4153335
chr3L	4158885	4160315
chr3L	4170050	4171160
chr3L	4229835	4231660
chr3L	4252335	4253325
chr3L	4264440	4265090
chr3L	4319155	4319650
chr3L	4349735	4350570
chr3L	4367291	4368431
chr3L	4375196	4376091
chr3L	4386651	4387246
chr3L	4414963	4416014
chr3L	4422289	4422949
chr3L	4451432	4451932
chr3L	4463362	4464192
chr3L	4540915	4541635
chr3L	4546855	4552250
chr3L	4599387	4600257
chr3L	4607800	4611545
chr3L	4614285	4614790
chr3L	4621885	4623865
chr3L	4787813	4788753
chr3L	4977512	4978882
chr3L	4991592	4994232
chr3L	4994832	4995492
chr3L	4997857	4999227
chr3L	5089328	5091303
chr3L	5148067	5149267
chr3L	5153342	5154547
chr3L	5167473	5168088
chr3L	5168688	5169343
chr3L	5178528	5182273
chr3L	5189204	5190584
chr3L	5340006	5341616
chr3L	5341936	5342866
chr3L	5343981	5344736
chr3L	5345686	5347881
chr3L	5352381	5353551
chr3L	5427581	5428296
chr3L	5495656	5497416
chr3L	5520356	5521951
chr3L	5563090	5563815
chr3L	5574093	5574583
chr3L	5603963	5604778
chr3L	5616720	5617545
chr3L	5646249	5647074
chr3L	5670182	5671002
chr3L	5672152	5672867
chr3L	5740199	5741629
chr3L	5746569	5747129
chr3L	5762529	5764509
chr3L	5805801	5806626
chr3L	5823195	5824065
chr3L	5837548	5838473
chr3L	5849310	5851290
chr3L	5890340	5892540
chr3L	5924990	5925825
chr3L	5928900	5929945
chr3L	5967296	5968601
chr3L	5971306	5971791
chr3L	5972286	5976853
chr3L	5980713	5982353
chr3L	5987368	5988028
chr3L	6051941	6052656
chr3L	6097314	6099349
chr3L	6100439	6100939
chr3L	6117102	6118367
chr3L	6226059	6226559
chr3L	6231064	6231834
chr3L	6307242	6307952
chr3L	6308677	6309877
chr3L	6329952	6330837
chr3L	6350031	6350916
chr3L	6457505	6461635
chr3L	6490070	6490665
chr3L	6686091	6686851
chr3L	6690596	6691796
chr3L	6697956	6700006
chr3L	6734763	6736798
chr3L	6744828	6746093
chr3L	6759184	6760944
chr3L	6765499	6766109
chr3L	6766764	6767764
chr3L	6810224	6811697
chr3L	6813907	6815722
chr3L	6818857	6819452
chr3L	6824957	6827483
chr3L	6838264	6838869
chr3L	6869511	6870001
chr3L	6900368	6903383
chr3L	6924899	6926221
chr3L	6931996	6933206
chr3L	6933861	6934471
chr3L	6938256	6940191
chr3L	6962011	6963061
chr3L	6967566	6968446
chr3L	6969326	6969931
chr3L	6973243	6973903
chr3L	6974613	6980713
chr3L	6985169	6986279
chr3L	6992869	6996014
chr3L	7002219	7003604
[truncated: 3,176 more rows]

## Sheet: S5J
# Dichaete Compensatory Binding (276 intervals)
chr2L	128814	129319
chr2L	246904	250045
chr2L	515146	517291
chr2L	1303844	1304614
chr2L	2123895	2125651
chr2L	2728615	2729215
chr2L	2872819	2873319
chr2L	2902249	2903784
chr2L	2907474	2911044
chr2L	2953284	2953834
chr2L	3087044	3087769
chr2L	3904409	3905014
chr2L	4101529	4102574
chr2L	4136056	4137486
chr2L	5023153	5023878
chr2L	5197122	5197887
chr2L	5572889	5574374
chr2L	5704881	5705661
chr2L	7438147	7438977
chr2L	8104252	8104812
chr2L	8327454	8328004
chr2L	8329534	8330039
chr2L	8416989	8417984
chr2L	8718441	8719266
chr2L	9190183	9192053
chr2L	9192373	9193923
chr2L	9971514	9972494
chr2L	11660113	11660673
chr2L	11771439	11772104
chr2L	11843438	11843923
chr2L	12157423	12158743
chr2L	13355767	13357037
chr2L	13645459	13646109
chr2L	14032319	14032824
chr2L	14054434	14055254
chr2L	14443675	14445815
chr2L	14676931	14677756
chr2L	14741822	14742537
chr2L	14900001	14900551
chr2L	16534159	16534984
chr2L	17491277	17491987
chr2L	18094837	18095507
chr2L	18424506	18425346
chr2L	18522959	18524399
chr2L	18552329	18554199
chr2L	20392078	20393408
chr2L	20394618	20395773
chr2L	20480684	20481184
chr2L	21303980	21304540
chr2R	2533589	2534129
chr2R	2594799	2595619
chr2R	3799075	3799625
chr2R	4136890	4137495
chr2R	4887919	4888414
chr2R	4913264	4913879
chr2R	5439778	5441878
chr2R	5527673	5528933
chr2R	6462229	6462899
chr2R	6843938	6845193
chr2R	7483742	7484687
chr2R	8056842	8057457
chr2R	8662890	8663385
chr2R	9431511	9432181
chr2R	9464636	9465126
chr2R	9849899	9850564
chr2R	9917442	9918702
chr2R	10372179	10372839
chr2R	11338320	11339475
chr2R	11643505	11644275
chr2R	12365994	12366974
chr2R	13898019	13900544
chr2R	14201279	14202104
chr2R	14202774	14204359
chr2R	14238348	14239233
chr2R	14320806	14321617
chr2R	14609937	14611587
chr2R	14612072	14612687
chr2R	14760586	14762621
chr2R	14827574	14828619
chr2R	14878614	14879654
chr2R	14880539	14881024
chr2R	15384176	15384716
chr2R	16242668	16243703
chr2R	16245358	16246353
chr2R	17411354	17412619
chr2R	17457387	17457942
chr2R	17673540	17674100
chr2R	17837826	17839361
chr2R	18401530	18402240
chr2R	18829866	18830586
chr2R	19059319	19060149
chr2R	19105194	19105739
chr2R	19387888	19389163
chr2R	19409943	19410448
chr2R	20222848	20223508
chr2R	20866563	20867333
chr2RHet	126403	127173
chr3L	1976813	1977418
chr3L	2848455	2848950
chr3L	3305501	3307206
chr3L	3573199	3574234
chr3L	3579404	3580514
chr3L	3669937	3670702
chr3L	3965887	3966492
chr3L	4843701	4845681
chr3L	5563865	5564465
chr3L	5570633	5571513
chr3L	6023876	6024371
chr3L	6330952	6333477
chr3L	6337102	6337817
chr3L	6444585	6445510
chr3L	6645269	6646709
chr3L	6907958	6908828
chr3L	7125637	7126142
chr3L	7412585	7413080
chr3L	7443707	7444202
chr3L	8178561	8179381
chr3L	8684021	8684791
chr3L	8693856	8694456
chr3L	9119607	9121207
chr3L	9237306	9237806
chr3L	10821705	10822255
chr3L	10851945	10853436
chr3L	11714347	11714957
chr3L	12269460	12271055
chr3L	14748700	14751060
chr3L	16349361	16349971
chr3L	16403587	16404417
chr3L	16689491	16690026
chr3L	16998909	17000569
chr3L	17569204	17569974
chr3L	17697738	17698453
chr3L	17955853	17956908
chr3L	17965707	17966247
chr3L	18721741	18722946
chr3L	18734552	18735807
chr3L	19757549	19758434
chr3L	20517700	20518358
chr3L	21964481	21965311
chr3L	23158196	23159019
chr3R	859380	859985
chr3R	1776941	1779086
chr3R	2802696	2803571
chr3R	2803856	2804356
chr3R	2994868	2995968
chr3R	3057793	3058938
chr3R	4015221	4015826
chr3R	7427366	7429076
chr3R	8526821	8527711
chr3R	8788234	8789334
chr3R	8840271	8841856
chr3R	8842696	8843301
chr3R	8997458	8998498
chr3R	10556606	10557206
chr3R	11745589	11746084
chr3R	11981808	11983073
chr3R	12812200	12813740
chr3R	13605968	13606843
chr3R	15037282	15037782
chr3R	15561042	15561757
chr3R	15979710	15980200
chr3R	16057582	16058692
chr3R	16233196	16233696
chr3R	16917290	16917905
chr3R	17396790	17398220
chr3R	17490225	17490830
chr3R	19221416	19221906
chr3R	19743968	19744508
chr3R	19833944	19834714
chr3R	20013075	20013570
chr3R	22642024	22644119
chr3R	24499259	24499809
chr3R	24556514	24557124
chr3R	24775086	24776676
chr3R	25383442	25384152
chr3R	25436300	25436850
chr3R	25513346	25516316
chr3R	25597173	25598158
chr3R	25904837	25905662
chr3R	27172421	27172926
chr3R	27455453	27456778
chrX	424668	426363
chrX	659022	659562
chrX	1176510	1177170
chrX	1209510	1210445
chrX	1512736	1513881
chrX	1562563	1563553
chrX	2031156	2031701
chrX	2090841	2091936
chrX	2180378	2180873
chrX	2411423	2413468
chrX	2456752	2457897
chrX	2780639	2781244
chrX	2896144	2896634
chrX	2944154	2945429
chrX	3202445	3203870
chrX	3217564	3218989
chrX	3615923	3617518
chrX	3663551	3665042
chrX	3672907	3673732
chrX	3861499	3861994
chrX	4418758	4419813
chrX	4457311	4458091
chrX	4606151	4608011
chrX	4646523	4647228
chrX	4654489	4655324
chrX	4657794	4658459
chrX	4689035	4690080
chrX	4830323	4831543
chrX	5399187	5399957
chrX	5529769	5530424
chrX	5617603	5618368
chrX	5880776	5881331
chrX	5971413	5972403
chrX	5985278	5986488
chrX	6949970	6950915
chrX	7361094	7362029
chrX	7503488	7504323
chrX	7725533	7727623
chrX	7795429	7795989
chrX	7985674	7987279
chrX	8290054	8290550
chrX	8747160	8747820
chrX	9246437	9246992
chrX	9341037	9341972
chrX	9349292	9350167
chrX	9350992	9351542
chrX	9351827	9352817
chrX	9470735	9471500
chrX	9779225	9779885
chrX	9825048	9825643
chrX	9844958	9845783
chrX	9919206	9919746
chrX	10069075	10069900
chrX	10183364	10184029
chrX	10184904	10185574
chrX	10200084	10201075
chrX	10215320	10215935
chrX	10389726	10390656
chrX	10458589	10459969
chrX	10874443	10876533
chrX	10961890	10963540
chrX	11277482	11278698
chrX	11279193	11280508
chrX	11440497	11441322
chrX	11978958	11979938
chrX	12473905	12474725
chrX	12557822	12558877
chrX	13136652	13137307
chrX	13401851	13402456
chrX	14261076	14261721
chrX	14775931	14777401
chrX	14841203	14842578
chrX	14963302	14964182
chrX	16527723	16528498
chrX	16611985	16612705
chrX	16920372	16920972
chrX	16921752	16922247
chrX	17438524	17439689
chrX	17662385	17663200
chrX	18215021	18215686
chrX	18759189	18761339
chrX	18817540	18818310
chrX	18818475	18819310
chrX	18848779	18849384
chrX	18870622	18871772
chrX	18978908	18979843
chrX	18995915	18997449
chrX	19029681	19030616
chrX	19053776	19054261
chrX	19059273	19062128
chrX	19283015	19283610
chrX	19316122	19316672
chrX	21135570	21136510
chrX	21139540	21140805
chrX	22248938	22249768

[truncated: 29 more sheets: S5K, S5L, S5M, S5N, S5O, S5P, S5Q, S5R, S5S, S5T, S5U, S5V, S5W, S5X, S5Y, S5Z, S5A", S5B", S5C", S5D" …]
