# Supplementary material for: SoxNeuro orchestrates central nervous system specification and differentiation in Drosophila and is only partially redundant with Dichaete
Source: Genome Biol. 2014 May 30;15(5):R74. doi: 10.1186/gb-2014-15-5-r74 (PMC4072944; doi:10.1186/gb-2014-15-5-r74)
Supplement: Additional file 12: Table S6 — SoxN and Dichaete binding intervals targeting FlyLight enhancers with reported CNS expression. [file gb-2014-15-5-r74-S12.xls]

## Sheet: S6A
# SoxNeuro and Dichaete Common Binding (621 enhancers, 237 genes)
chr	start	end	gene.enhancer
chr2L	92519	93575	net.12D11
chr2L	376378	377093	al.36A06
chr2L	1404702	1405362	lea.28E10
chr2L	1421314	1421814	lea.28B05
chr2L	1635049	1635539	chinmo.39F02
chr2L	1636584	1637464	chinmo.42E08
chr2L	2165686	2167116	aop.35C02
chr2L	2171306	2171785	aop.35H01
chr2L	2171306	2172831	aop.36A12
chr2L	2175866	2177241	aop.35E11
chr2L	2181411	2182731	aop.35A01
chr2L	2183021	2183719	aop.35A01
chr2L	2436624	2437989	dpp.19D09
chr2L	2437740	2437989	dpp.19E03
chr2L	2446789	2447810	dpp.19E02
chr2L	2446789	2449086	dpp.18D08
chr2L	2453009	2454104	dpp.18E05
chr2L	3819426	3821014	slp1.35H02
chr2L	3819720	3822397	slp1.35A08
chr2L	3821714	3823876	slp1.35G02
chr2L	3827291	3828169	slp2.79H10
chr2L	5292335	5292880	vri.10D11
chr2L	5292335	5292880	vri.11B02
chr2L	5298490	5299334	vri.10E11
chr2L	5361681	5362022	nompC.39B09
chr2L	6532131	6532631	eya.20D05
chr2L	6792349	6793261	nrv2.14B09
chr2L	6886497	6886562	neuroligin.59A12
chr2L	6886497	6886997	neuroligin.55H05
chr2L	7038156	7039733	milt.25G12
chr2L	7042433	7043803	milt.26E04
chr2L	7044403	7044621	milt.26E04
chr2L	7043775	7043803	milt.25H08
chr2L	7044403	7045513	milt.25H08
chr2L	7126958	7128863	Pvf3.77C12
chr2L	7128107	7129366	Pvf3.77E01
chr2L	7128835	7129438	Pvf3.77D12
chr2L	7157374	7157709	Pvf3.77E05
chr2L	7260221	7261546	Wnt4.25A01
chr2L	7261518	7261546	Wnt4.24A07
chr2L	7288494	7288528	wg.17D09
chr2L	7288494	7289219	wg.17B02
chr2L	7295251	7297074	wg.17F06
chr2L	7298734	7299547	wg.17F06
chr2L	7299004	7299989	wg.17A10
chr2L	7309784	7311209	wg.16H05
chr2L	8272085	8272618	Btk29A.26A06
chr2L	8274973	8275798	Btk29A.27A01
chr2L	8543599	8544309	Sema-1a.32H10
chr2L	8585116	8586011	Sema-1a.34D05
chr2L	8808808	8812115	SoxN.41F09
chr2L	8810920	8812218	SoxN.41G08
chr2L	9584038	9584920	gcm.44E06
chr2L	9584860	9585303	gcm.45G12
chr2L	9990204	9990697	bib.65A06
chr2L	10756451	10757013	CG6495.52B05
chr2L	11187851	11189820	ab.75E01
chr2L	11208015	11209335	ab.75E12
chr2L	12605784	12607703	CG31859.78A05
chr2L	12614694	12618045	nub.13E08
chr2L	12620315	12620805	nub.13G06
chr2L	12632900	12633680	pdm2.11G09
chr2L	12654029	12654574	pdm2.11C12
chr2L	12655179	12655724	pdm2.11C12
chr2L	12666400	12666504	pdm2.11F06
chr2L	12670254	12670271	pdm2.11F06
chr2L	12675534	12676062	pdm2.10E02
chr2L	12675534	12677184	pdm2.11G05
chr2L	12677674	12678444	pdm2.11G05
chr2L	14247146	14247641	wb.16F11
chr2L	14303534	14304270	wb.16C01
chr2L	14303534	14304574	wb.16E10
chr2L	14306169	14306200	wb.16E10
chr2L	14452695	14453510	noc.16F09
chr2L	14457970	14458514	noc.16C04
chr2L	14457970	14460060	noc.17F01
chr2L	14461485	14461538	noc.17F01
chr2L	14462733	14462755	noc.16E08
chr2L	14487039	14487951	noc.17B07
chr2L	16272697	16274122	crp.11E12
chr2L	16481415	16482195	dac.9C09
chr2L	16481415	16481551	dac.60G06
chr2L	16481415	16482195	dac.9C11
chr2L	16481526	16482195	dac.65A11
chr2L	16673705	16675460	trpgamma.22G12
chr2L	16858107	16858729	CG31809.47E08
chr2L	17220611	17221808	beat-IIIc.49F06
chr2L	17261643	17264128	beat-IIIc.49H03
chr2L	17263954	17264128	beat-IIIc.48F06
chr2L	17282486	17283430	beat-IIIc.50C03
chr2L	17282529	17283476	beat-IIIc.50A08
chr2L	17587465	17588355	Oli.12D08
chr2L	17739846	17740647	CadN.32C08
chr2L	17740867	17742737	CadN.32C08
chr2L	17742631	17742737	CadN.32D11
chr2L	17752968	17753573	CadN.32E10
chr2L	17756048	17757548	CadN.32D06
chr2L	17769244	17771284	CadN.31G11
chr2L	18877715	18879910	tup.76A04
chr2L	18879567	18879910	tup.76A02
chr2L	18895375	18895851	tup.76B03
chr2L	18895375	18896630	tup.76A03
chr2L	21251619	21252261	Hr39.41F02
chr2L	21335833	21336291	dimm.10F04
chr2L	21335833	21336373	dimm.10F09
chr2R	1596772	1596876	ap.41C10
chr2R	1598641	1600272	ap.41C10
chr2R	1599249	1602515	ap.41A02
chr2R	1601651	1602931	ap.40A07
chr2R	1606090	1606729	ap.39G10
chr2R	1612255	1613357	ap.39B07
chr2R	1614635	1615856	ap.40H04
chr2R	1618446	1620344	ap.41D03
chr2R	1619184	1620411	ap.41D11
chr2R	1621471	1622733	ap.41D11
chr2R	1621847	1625581	ap.42B11
chr2R	1629886	1631421	ap.41E03
chr2R	1632626	1633886	ap.41B09
chr2R	1994249	1995514	EcR.46E10
chr2R	2025114	2025764	EcR.45C10
chr2R	2930083	2930116	Tsp42Ej.54D05
chr2R	3310783	3311288	so.14C11
chr2R	3911891	3912426	Optix.30D05
chr2R	4118520	4119137	dpn.12B03
chr2R	4523540	4525169	ptc.69F04
chr2R	4530023	4530243	ptc.69F07
chr2R	4541352	4542077	ptc.69F11
chr2R	4748429	4749149	Rya-r44F.14E11
chr2R	5637141	5637843	trpl.20F02
chr2R	5817986	5820434	Mef2.46E07
chr2R	5825059	5826264	Mef2.45B03
chr2R	5825471	5826264	Mef2.44E01
chr2R	5836009	5836285	Mef2.45H03
chr2R	5836009	5837319	Mef2.43G02
chr2R	5836858	5837319	Mef2.46B01
chr2R	5838264	5838759	Mef2.46B01
chr2R	5840454	5840732	Mef2.46B01
chr2R	5840454	5840959	Mef2.45F04
chr2R	5862574	5863389	eve.9E01
chr2R	5864769	5864923	eve.9E01
chr2R	5864769	5865489	eve.9E02
chr2R	5871484	5872364	eve.9E05
chr2R	5871484	5872364	TER94.14D12
chr2R	5871926	5872364	eve.9E06
chr2R	5987964	5988633	14-3-3zeta.65H08
chr2R	5988621	5988854	14-3-3zeta.64D02
chr2R	6106549	6106832	Hr46.16B09
chr2R	6106549	6108914	Hr46.17C10
chr2R	6113974	6114529	Hr46.16E05
chr2R	6334751	6335576	G-oalpha47A.65B12
chr2R	6401452	6401832	lola.45A04
chr2R	6443087	6443582	lola.44H08
chr2R	6578013	6578805	stan.32A08
chr2R	6578013	6578943	stan.31E07
chr2R	7686969	7688189	ths.79H01
chr2R	8663505	8663966	sca.37H09
chr2R	8867498	8867612	Psc.29E08
chr2R	8868808	8869138	Psc.29D09
chr2R	8877943	8878663	Psc.29F09
chr2R	9163618	9164713	Dh31-R1.23H02
chr2R	9418481	9418993	Vmat.76F04
chr2R	9800473	9801122	shot.38G09
chr2R	9825369	9825929	shot.37G06
chr2R	9827964	9829279	shot.38C12
chr2R	9924262	9924922	mam.28A08
chr2R	10320212	10321312	phyl.52C04
chr2R	10676008	10678592	kn.13C11
chr2R	10677652	10681043	kn.13A11
chr2R	10986814	10987779	chn.27A10
chr2R	10986924	10988842	chn.25F10
chr2R	10987952	10989774	chn.26H05
chr2R	10994927	10996549	chn.26C03
chr2R	10998034	10998047	chn.26C03
chr2R	11003914	11005119	chn.26G07
chr2R	11016617	11016894	chn.26F08
chr2R	11136962	11137725	scb.14H11
chr2R	12813209	12813527	Pkc53E.29B09
chr2R	12864395	12864930	Cbp53E.67C01
chr2R	12866605	12868056	Cbp53E.60H04
chr2R	12867358	12870230	Cbp53E.65E03
chr2R	12869627	12870230	Cbp53E.65A09
chr2R	13547668	13549571	CG30106.24E09
chr2R	13548791	13549808	CG30106.24E12
chr2R	13691049	13691929	grh.39G06
chr2R	14179936	14181036	sbb.31C12
chr2R	14301546	14302036	Dp1.16D04
chr2R	14603007	14604492	Hs3st-A.55G06
chr2R	14875121	14876459	abba.25G07
chr2R	14881684	14882239	abba.25E04
chr2R	14914960	14915675	5-HT1B.52H03
chr2R	15183303	15184108	Tab2.27G02
chr2R	17392054	17392769	MESK2.52B12
chr2R	17432147	17432570	Egfr.23C11
chr2R	17432147	17433192	Egfr.22F09
chr2R	17594945	17595665	HmgZ.59F10
chr2R	19455825	19456365	apt.44E09
chr2R	19461150	19461499	apt.49G06
chr2R	19461150	19464845	apt.50D05
chr2R	19465450	19466270	apt.49A05
chr2R	19463999	19464845	apt.49A05
chr2R	19466058	19466270	apt.48A04
chr2R	19502099	19502295	retn.9E11
chr2R	19505815	19506151	retn.9E11
chr2R	19505815	19508405	retn.9E12
chr2R	19507810	19508405	retn.9F01
chr2R	19521550	19522365	retn.9F07
chr2R	19526101	19526592	retn.9F08
chr2R	19526101	19526776	retn.9F09
chr2R	20929758	20930423	gsb-n.69E06
chr2R	20932398	20933498	gsb-n.69E07
chr2R	20946358	20947088	gsb-n.69F02
chr2R	20991258	20992717	CG16778.42A03
chr2R	20992689	20994278	CG16778.41G06
chr2R	20998948	20999563	CG16778.39H06
chr2R	20999025	20999563	CG16778.41F04
chr2R	21099489	21099902	Kr.80H12
chr2R	21099489	21100379	Kr.80H05
chr2R	21110609	21111369	Kr.80H04
chr3L	380878	381493	trh.15F01
chr3L	587571	588676	CG17181.41E04
chr3L	745479	745925	emc.10C04
chr3L	745479	746299	emc.10B05
chr3L	745894	746299	emc.10H11
chr3L	1031969	1032464	trio.18B07
chr3L	1044455	1045620	bab1.73C04
chr3L	1045344	1045620	bab1.73D10
chr3L	1067120	1067775	bab1.73D01
chr3L	1102313	1103143	bab1.82C01
chr3L	1152750	1154130	bab2.42D01
chr3L	1166657	1169590	bab2.40E05
chr3L	1455302	1456621	rho.38A08
chr3L	1456079	1456849	rho.37F11
chr3L	2733296	2734766	Mrtf.56H04
chr3L	2762654	2762755	Mrtf.59G10
chr3L	2762654	2763159	Mrtf.59H03
chr3L	3849682	3850942	Awh.33B10
chr3L	3849688	3851272	Awh.33E06
chr3L	3853532	3854357	Awh.33G12
chr3L	3856337	3856987	Awh.33E05
chr3L	3977227	3979867	CG12605.42F10
chr3L	3979517	3979867	CG12605.41B06
chr3L	4372886	4373491	DopEcR.24C02
chr3L	4373462	4373491	DopEcR.25B05
chr3L	4374331	4376141	DopEcR.25B05
chr3L	4376022	4376141	DopEcR.24F05
chr3L	4607860	4610061	Src64B.33F09
chr3L	4609043	4610385	Src64B.33H10
chr3L	5646194	5646909	lin-28.59F02
chr3L	5672152	5672922	sif.71G06
chr3L	6759184	6760774	vvl.19A07
chr3L	6765334	6766109	vvl.18G11
chr3L	6766984	6767764	vvl.16G11
chr3L	6967676	6968281	G-ialpha65A.65A08
chr3L	6968666	6969171	G-ialpha65A.65A08
chr3L	6968787	6969171	G-ialpha65A.67E02
chr3L	6975763	6976543	G-ialpha65A.61H11
chr3L	6978133	6979128	bin.40F05
chr3L	6979668	6980503	bin.40F05
chr3L	6979825	6980503	bin.41E05
chr3L	7847302	7848474	Pdp1.39H07
chr3L	7856819	7858184	Pdp1.41A09
chr3L	7857619	7858184	Pdp1.40C07
chr3L	8645946	8647821	h.13D10
chr3L	8658442	8660092	h.13E07
chr3L	8663337	8664272	h.12F08
chr3L	8818811	8819642	dally.56G11
chr3L	8834053	8835863	dally.60D01
chr3L	8838433	8838673	dally.59H01
chr3L	9015503	9017313	Doc1.44H04
chr3L	9017693	9017818	Doc1.44H04
chr3L	9016846	9017313	Doc1.44G06
chr3L	9017693	9018578	Doc1.44G06
chr3L	9018848	9019508	Doc1.44G06
chr3L	9019444	9019508	Doc1.44B11
chr3L	9032058	9032871	Doc1.45H05
chr3L	9032058	9033313	Doc1.43G08
chr3L	9035798	9036749	Doc1.43E04
chr3L	9036901	9037333	Doc1.43A11
chr3L	9150033	9150518	Rdl.70F04
chr3L	9274762	9275267	Glu-RIB.52H07
chr3L	9414792	9415792	CG3967.58H02
chr3L	10824450	10825390	tna.60D02
chr3L	10825326	10825390	tna.60A06
chr3L	10831100	10832202	tna.59G04
chr3L	10831100	10832925	tna.60A07
chr3L	10842925	10844360	tna.59G12
chr3L	10844850	10844970	tna.59G12
chr3L	10844156	10844360	tna.56H07
chr3L	10844850	10846015	tna.56H07
chr3L	10853551	10854268	tna.56H03
chr3L	11112050	11112764	fd68A.43E01
chr3L	12075755	12078169	Sema-5c.71C08
chr3L	12459482	12460097	eyg.33A07
chr3L	12728257	12728388	Ptp69D.29C02
chr3L	14143035	14144373	Sox21b.73A12
chr3L	14166360	14167070	Sox21b.73B11
chr3L	14172085	14172635	D.12G08
chr3L	14568854	14570054	CG13479.81A06
chr3L	14570724	14570995	CG13479.81A06
chr3L	14640081	14640116	dlp.53G07
chr3L	14640081	14640796	dlp.53H03
chr3L	14646571	14647281	dlp.53H12
chr3L	14656681	14657426	dlp.53H05
chr3L	14657525	14657896	dlp.52D02
chr3L	15092394	15092944	CTPsyn.56E12
chr3L	15523369	15524634	CrebA.64E07
chr3L	15532289	15532884	CrebA.64D11
chr3L	16470480	16470966	argos.25C01
chr3L	16470480	16472840	argos.24G11
chr3L	16472617	16472840	argos.24D09
chr3L	16474550	16475530	argos.24D09
chr3L	16623752	16625512	Abl.67C10
chr3L	16624650	16625512	Abl.65A05
chr3L	16629042	16629110	Abl.67B05
chr3L	16629042	16630692	Abl.65E02
chr3L	16735681	16735970	Nrt.38B10
chr3L	16735681	16737826	Nrt.38F05
chr3L	16738431	16739101	Nrt.38F05
chr3L	16738431	16739101	Nrt.38G12
chr3L	16743541	16744316	Nrt.38H02
chr3L	16751739	16753179	Nrt.38E10
chr3L	16866555	16866969	Lmpt.28F03
chr3L	16872244	16872923	Lmpt.28H07
chr3L	16873340	16873619	Lmpt.28E12
chr3L	16878820	16879184	Lmpt.27H11
chr3L	16879404	16881463	Lmpt.27H11
chr3L	16885124	16886989	Lmpt.28F06
chr3L	17556564	17557329	Eip74EF.34H03
chr3L	17596649	17597924	Eip74EF.36C03
chr3L	17599074	17599949	Eip74EF.36C03
chr3L	17607759	17608979	Eip74EF.36C12
chr3L	18014382	18014932	Eip75B.46F06
chr3L	18050204	18051278	Eip75B.43D02
chr3L	18438916	18439416	skl.50B06
chr3L	18492714	18493250	AlCR2.67A12
chr3L	18492714	18494089	AlCR2.11C10
chr3L	18492714	18494089	AlCR2.67B01
chr3L	18752859	18753859	ftz-f1.60A11
chr3L	18761066	18763981	ftz-f1.59H04
chr3L	18763454	18763981	ftz-f1.56D09
chr3L	18781347	18783593	ftz-f1.59H06
chr3L	18782937	18785152	ftz-f1.56G09
chr3L	18787960	18788887	ftz-f1.56F09
chr3L	18789822	18790662	ftz-f1.56F09
chr3L	21228792	21229627	Eip78C.36A03
chr3L	21229009	21229627	Eip78C.36D03
chr3L	21771918	21772423	eg.69D01
chr3L	22814223	22814838	jim.80E03
chr3R	671338	672762	opa.77B05
chr3R	673648	674148	opa.77A12
chr3R	674918	675513	opa.77A12
chr3R	671661	672768	opa.77A12
chr3R	674918	675513	opa.77B04
chr3R	682728	684103	opa.77B07
chr3R	687228	687893	opa.77A11
chr3R	689318	690483	opa.77B03
chr3R	692518	693071	opa.77B03
chr3R	692518	693828	opa.77B09
chr3R	785358	785391	CG2016.47F03
chr3R	785719	786623	CG2016.47A09
chr3R	1553322	1553821	cas.71D05
chr3R	3976514	3977219	grn.26F04
chr3R	4005936	4006756	grn.25F05
chr3R	4013366	4013932	grn.27B03
chr3R	4013402	4015116	grn.26H06
chr3R	4019796	4020296	grn.26F12
chr3R	4019829	4020296	grn.27A12
chr3R	4102506	4103016	ato.24H07
chr3R	5306683	5307183	CG16779.79C06
chr3R	5960178	5960609	tws.32G04
chr3R	6178771	6179469	jumu.81F05
chr3R	6215617	6217487	cwo.11A02
chr3R	6218417	6219897	cwo.11H03
chr3R	6379397	6379897	hth.45E11
chr3R	6398813	6399428	hth.46E04
chr3R	6398813	6399428	hth.45E09
chr3R	6419274	6419297	hth.44A05
chr3R	6419286	6420764	hth.46B08
chr3R	6422964	6423188	hth.46B08
chr3R	6422964	6424238	hth.43E05
chr3R	6423395	6424389	hth.46B05
chr3R	6425379	6426539	hth.46B05
chr3R	6426120	6426539	hth.44B01
chr3R	6439939	6440901	hth.45B07
chr3R	6443211	6443406	hth.45B07
chr3R	6460136	6460741	hth.46D05
chr3R	6460136	6460741	hth.43H09
chr3R	6471356	6473165	hth.46B03
chr3R	6471712	6474066	hth.44F03
chr3R	6477311	6477686	hth.46C02
chr3R	6473774	6474066	hth.46C02
chr3R	6477311	6477956	hth.43G01
chr3R	6477668	6477956	hth.46A07
chr3R	6493028	6494279	hth.45E08
chr3R	7177451	7178714	pros.42G10
chr3R	7180364	7181354	pros.42G10
chr3R	7180599	7181354	pros.39G09
chr3R	7191417	7192197	pros.41A12
chr3R	7295812	7296775	dpr5.51D11
chr3R	8086913	8087480	svp.31H05
chr3R	8891992	8892240	sim.15F08
chr3R	8897190	8898157	sim.15A10
chr3R	9057461	9058061	Ace.58G08
chr3R	9878723	9879608	foxo.56G10
chr3R	12104905	12106660	gish.27H10
chr3R	12106710	12107660	gish.27E03
chr3R	12214688	12215448	ss.15E11
chr3R	12214688	12215953	ss.14E12
chr3R	12381997	12383485	CG42342.55E02
chr3R	12485553	12486493	Ubx.31G05
chr3R	12501732	12501795	Ubx.38H12
chr3R	12512458	12512700	Ubx.39A02
chr3R	12512458	12513063	Ubx.32C10
chr3R	12513663	12514493	Ubx.32C10
chr3R	12516683	12517698	Ubx.31E10
chr3R	12520818	12521313	Ubx.32A10
chr3R	12521473	12522073	Ubx.32A10
chr3R	12521882	12522073	Ubx.31D01
chr3R	12531478	12531685	Ubx.31D08
chr3R	12531478	12534183	Ubx.32B04
chr3R	12533306	12534183	Ubx.31E09
chr3R	12543478	12545945	Ubx.32E01
chr3R	12545200	12546883	Ubx.31F12
chr3R	12556623	12557194	Ubx.32E11
chr3R	12556654	12558213	Ubx.31C02
chr3R	12567448	12567755	Ubx.32D10
chr3R	12762600	12765010	Abd-B.35D11
chr3R	12765620	12766770	Abd-B.35C08
chr3R	12763667	12765010	Abd-B.35C08
chr3R	12792070	12792700	Abd-B.35B12
chr3R	12893495	12894095	Dad.45C11
chr3R	13161395	13161842	beat-IIa.49A12
chr3R	13161395	13163570	beat-IIa.47G04
chr3R	13162663	13164145	beat-IIa.49H08
chr3R	13564277	13564772	TyrRII.53F04
chr3R	13967812	13968462	CG14316.74D07
chr3R	14306281	14306826	fru.22G01
chr3R	14308256	14308871	fru.22G01
chr3R	14882390	14882521	cdi.52C01
chr3R	14902871	14903681	cdi.51E02
chr3R	14908641	14909291	cdi.51F10
chr3R	15140691	15141226	Dl.37A05
chr3R	15155706	15156296	Dl.24H10
chr3R	15157396	15158786	Dl.24E05
chr3R	15159046	15159804	Dl.24E05
chr3R	15159046	15159816	Dl.24H04
chr3R	15161481	15162071	Dl.24H04
chr3R	15162024	15162071	Dl.24F04
chr3R	15164056	15165445	Dl.24F04
chr3R	15164107	15165486	Dl.24B10
chr3R	15166141	15166942	Dl.24B10
chr3R	15166352	15168411	Dl.24H06
chr3R	15169566	15170085	Dl.24H06
chr3R	15169566	15171330	Dl.23H12
chr3R	15172701	15173196	Dl.24F11
chr3R	15170060	15172206	Dl.24F11
chr3R	15182050	15182342	Dl.25B08
chr3R	15182050	15183425	Dl.24H11
chr3R	15185560	15186285	Dl.25B04
chr3R	15528597	15529427	GluClalpha.53C11
chr3R	15529922	15530527	GluClalpha.53C11
chr3R	16369376	16370556	Stat92E.44E05
chr3R	16369577	16371796	Stat92E.44B05
chr3R	16371087	16371796	Stat92E.45E07
chr3R	16374056	16374745	Stat92E.45E07
chr3R	16775170	16776640	Atpalpha.66C05
chr3R	16776108	16777820	Atpalpha.64C07
chr3R	16982241	16982796	SNF4Agamma.31B02
chr3R	17001721	17002316	SNF4Agamma.31D10
chr3R	17002606	17003101	SNF4Agamma.31D10
chr3R	17014206	17014639	SNF4Agamma.32A12
chr3R	17014615	17014746	SNF4Agamma.31C04
chr3R	17408610	17409375	InR.28D03
chr3R	17418222	17419766	InR.28A11
chr3R	17423346	17423895	InR.28G01
chr3R	17423346	17424016	InR.37B05
chr3R	17455037	17456240	E2f.48D07
chr3R	17456520	17457555	E2f.48D07
chr3R	17464490	17465365	E2f.48F11
chr3R	17468377	17468940	E2f.48E06
chr3R	17469720	17470270	E2f.48E06
chr3R	17649835	17650450	CASK.64H02
chr3R	17650725	17651215	CASK.64H02
chr3R	18720798	18720832	klg.52A10
chr3R	18720798	18722118	klg.52C03
chr3R	18955325	18957415	hh.28E04
chr3R	19034073	19034743	cnc.40C01
chr3R	19129065	19129610	pnt.45B10
chr3R	19129065	19129610	pnt.45F08
chr3R	19145833	19146448	pnt.45D11
chr3R	19159726	19160024	pnt.46C10
chr3R	19161404	19162559	pnt.46C10
chr3R	20085628	20086288	jar.43H10
chr3R	20404789	20406553	CG13624.60A09
chr3R	20405870	20406553	CG13624.56F12
chr3R	21289019	21289799	Fur1.26E02
chr3R	21455296	21455776	jigr1.46E09
chr3R	21457051	21457785	jigr1.46E09
chr3R	21457090	21457921	jigr1.45C04
chr3R	21458211	21459461	jigr1.45C04
chr3R	21850537	21853151	m4.27H09
chr3R	21851863	21854177	m4.27G05
chr3R	22261153	22262468	dei.13F09
chr3R	22262377	22262468	dei.12H09
chr3R	24563338	24564334	AR-2.65D02
chr3R	24564929	24565709	AR-2.65D02
chr3R	25083425	25084635	stg.32B06
chr3R	25085725	25086995	stg.31F08
chr3R	25086442	25086995	stg.32A01
chr3R	25088315	25089085	stg.32A01
chr3R	25088500	25089085	stg.31F05
chr3R	25090080	25090570	stg.31F05
chr3R	25111365	25112675	stg.32F08
chr3R	25114720	25115595	stg.32D05
chr3R	25118340	25119072	stg.31G02
chr3R	25342298	25344443	Dr.19B12
chr3R	25365562	25367102	Dr.19B03
chr3R	25370907	25370949	Dr.18F04
chr3R	25370907	25373427	Dr.19D05
chr3R	25789667	25790663	Takr99D.64C01
chr3R	25790056	25791482	Takr99D.64H07
chr3R	25885422	25885722	CG31031.14B12
chr3R	25890437	25891642	sima.15A06
chr3R	25908467	25909189	sima.14F01
chr3R	26580245	26580618	zfh1.35C09
chr3R	26586785	26589105	zfh1.36B11
chr3R	26588510	26589105	zfh1.35A10
chr3R	26605928	26606658	zfh1.35C03
chr3R	26798650	26799805	5-HT7.70B07
chr3R	26809586	26810750	5-HT7.70A08
chr3R	26990161	26990341	Gycbeta100B.12C11
chr3R	26990161	26991256	Gycbeta100B.13D05
chr3R	27232106	27232881	Gprk2.13F04
chr3R	27248276	27249491	Gprk2.13A07
chr3R	27270543	27271158	Gprk2.12G09
chr3R	27529991	27531245	ttk.34A02
chr3R	27548135	27548420	ttk.34B08
chr4	93514	94384	pan.39G07
chr4	521731	522236	zfh2.73H01
chr4	522726	523066	zfh2.73H01
chr4	524619	525156	zfh2.73G12
chr4	729367	729967	ey.16H11
chr4	847225	848270	Sox102F.42H07
chr4	848117	848270	Sox102F.41D02
chr4	1004091	1004187	toy.9G08
chr4	1004091	1004701	toy.9G09
chrX	265138	266762	sc.14C10
chrX	266123	266762	sc.15B10
chrX	291727	293987	l(1)sc.13D04
chrX	297672	298184	l(1)sc.13C08
chrX	297672	298277	l(1)sc.12H02
chrX	303009	303236	l(1)sc.13B12
chrX	334250	335120	ase.18G09
chrX	334502	335120	ase.18E07
chrX	346845	348263	ase.18F05
chrX	347473	349595	ase.19A06
chrX	419653	420181	elav.71C07
chrX	453045	453709	Appl.60H03
chrX	478459	480028	vnd.69H05
chrX	489174	490009	vnd.69H09
chrX	496599	496744	vnd.69H10
chrX	496599	497324	vnd.69H11
chrX	499634	500710	vnd.69H11
chrX	2333820	2334831	gt.46C05
chrX	2333932	2335805	gt.44A04
chrX	2874412	2875567	rst.38C01
chrX	2876622	2876819	rst.38C01
chrX	2876622	2877877	rst.31D06
chrX	2911265	2911990	rst.38F08
chrX	2911265	2911990	rst.38F04
chrX	3034861	3035411	N.30D10
chrX	3037991	3038536	N.30C06
chrX	3041837	3042032	N.30A01
chrX	3051133	3052073	N.29F08
chrX	3055813	3057710	N.30G07
chrX	3241163	3241505	dm.11C11
chrX	3252838	3253259	dm.10F02
chrX	3261844	3261915	dm.11E11
chrX	3263529	3266478	dm.10G10
chrX	3476894	3477707	AlstR.23A12
chrX	3476894	3478369	AlstR.22C04
chrX	3478919	3479284	AlstR.22C04
chrX	3477839	3478369	AlstR.22C10
chrX	3478919	3480689	AlstR.22C10
chrX	3480052	3480689	AlstR.22H05
chrX	3539761	3540309	AlstR.22F12
chrX	3570010	3572043	Mnt.13G02
chrX	3571067	3573060	Mnt.12C10
chrX	3572026	3573090	Mnt.12H05
chrX	3576545	3578529	Mnt.13G05
chrX	3577258	3579020	Mnt.13F01
chrX	3581550	3581939	Mnt.12B10
chrX	3589205	3590020	Mnt.13A06
chrX	3760720	3761849	yin.18A09
chrX	3762114	3762134	yin.18A09
chrX	4104269	4104880	Fas2.10C09
chrX	4104269	4106149	Fas2.10H04
chrX	4219712	4220337	norpA.14H10
chrX	4219712	4220602	norpA.14G04
chrX	4232092	4232460	norpA.14D06
chrX	4232092	4234186	norpA.15C05
chrX	4233947	4234186	norpA.15B03
chrX	4237421	4237422	norpA.15B03
chrX	4289900	4290560	bi.10C12
chrX	4340671	4341936	bi.11B10
chrX	4341598	4341936	bi.10H12
chrX	4351005	4352107	bi.11D03
chrX	4360679	4361349	bi.11E08
chrX	4617196	4617298	Proc-R.64G05
chrX	4617515	4617816	Proc-R.66A08
chrX	5478728	5479278	Vsx2.78H08
chrX	6810170	6810505	CG4575.82F03
chrX	6810170	6811315	CG4575.82F02
chrX	6832215	6832510	CG4575.82D06
chrX	6832215	6834736	CG4575.82D01
chrX	7061895	7064040	CG9650.79G06
chrX	7584567	7585327	CHES-1-like.40H02
chrX	7586537	7587199	CHES-1-like.40H02
chrX	7586641	7588747	CHES-1-like.42C12
chrX	7588957	7590537	CHES-1-like.42C12
chrX	7598037	7599725	CHES-1-like.42H04
chrX	7598837	7601882	CHES-1-like.42E07
chrX	8414461	8414783	Nrg.30A03
chrX	8414461	8417039	Nrg.30C05
chrX	8431888	8432649	Nrg.30B07
chrX	8431888	8435352	Nrg.30E05
chrX	8434732	8435352	Nrg.30F09
chrX	8538864	8539524	oc.30C12
chrX	8560040	8560645	oc.30A04
chrX	8560501	8560645	oc.30F12
chrX	8564438	8564737	oc.30F12
chrX	8564438	8565428	oc.30F01
chrX	8566363	8567408	oc.30F01
chrX	8567030	8567408	oc.29G03
chrX	8657394	8657949	Lim1.34B12
chrX	8670314	8670435	Lim1.34C03
chrX	8670314	8670974	Lim1.33C12
chrX	8671364	8671977	Lim1.33C12
chrX	8670503	8670974	Lim1.34A06
chrX	8671364	8673231	Lim1.34A06
chrX	8705072	8706012	Lim1.33D11
chrX	8803911	8805934	rdgA.49D02
chrX	8826075	8826382	rdgA.37G03
chrX	8826075	8827130	rdgA.38C11
chrX	8830595	8831017	rdgA.37H12
chrX	8830595	8831520	rdgA.38E05
chrX	8884823	8885813	rdgA.38E02
chrX	8890818	8892298	rdgA.38C08
chrX	9596712	9597515	Sp1.85C01
chrX	12326117	12327103	Pkcdelta.23B06
chrX	12611338	12612113	Smr.46F07
chrX	12616627	12618632	Smr.45B11
chrX	12617300	12620027	Smr.45B01
chrX	12620357	12620711	Smr.45B01
chrX	12620357	12623821	Smr.45G01
chrX	12626748	12627628	Smr.44D08
chrX	13519568	13520939	NFAT.81H02
chrX	13520299	13520939	NFAT.81G11
chrX	13521699	13522639	NFAT.81G11
chrX	13533910	13534968	NFAT.81H08
chrX	13541507	13543152	NFAT.81G12
chrX	13658821	13659869	rdgB.37H11
chrX	14510004	14511374	NetA.30E07
chrX	14510312	14511374	NetA.30G06
chrX	14519346	14521754	NetA.30B02
chrX	14520800	14524856	NetA.30F08
chrX	14524173	14524856	NetA.30B06
chrX	14525461	14527791	NetA.30B06
chrX	14526606	14529308	NetA.30E02
chrX	14548194	14548661	NetA.30E08
chrX	14550476	14551466	NetA.30E08
chrX	14613895	14614609	NetB.30F10
chrX	14614006	14615546	NetB.29H04
chrX	14624568	14625328	NetB.30C01
chrX	14637208	14638483	NetB.30G01
chrX	14649045	14650696	NetB.30E03
chrX	14655476	14656406	CG15890.48B07
chrX	14656911	14657129	CG15890.48B07
chrX	14656911	14658053	CG15890.48D10
chrX	14663849	14664443	CG15890.48H10
chrX	14696396	14697993	rut.14H06
chrX	14697902	14697993	rut.14C03
chrX	14704423	14705198	rut.15D08
chrX	15706861	15707626	sd.47C12
chrX	15898357	15898862	vap.32H12
chrX	16114350	16116581	disco.26F07
chrX	16135638	16136618	disco.37A07
chrX	16147851	16147967	disco.26G03
chrX	16583996	16584606	Sep4.59F06
chrX	17674945	17675469	OdsH.41B03
chrX	18074930	18075535	Frq2.64D04
chrX	18111729	18112518	CG33639.25B02
chrX	18112614	18113054	CG33639.23G01
chrX	18424950	18426170	Bx.40A06
chrX	18439911	18440626	Bx.42B05
chrX	18455198	18455858	Bx.40A04
chrX	19041661	19042211	RhoGAP18B.17E01
chrX	20656682	20657342	shakB.37H07
chrX	20661865	20662350	shakB.38H06
chrX	20687823	20688538	shakB.38G06
chrX	20688239	20688538	shakB.38G07

## Sheet: S6B
# SoxNeuro Unique Binding (623 enhancers, 238 genes)
chr	start	end	gene.enhancer
chr2L	328901	329506	Plc21C.17B05
chr2L	383363	384023	al.36C06
chr2L	698674	699290	ds.18H07
chr2L	698674	699439	ds.19C01
chr2L	703409	704122	ds.18E03
chr2L	718468	718621	ds.18H10
chr2L	718595	721438	ds.19C02
chr2L	827432	828852	dock.16E09
chr2L	1242273	1243339	robo3.46A06
chr2L	1258574	1259239	robo3.45H04
chr2L	1270561	1270688	robo3.43F01
chr2L	1270561	1271386	robo3.46C04
chr2L	1276004	1276669	robo3.46A05
chr2L	1276894	1277583	robo3.46A05
chr2L	1276421	1276669	robo3.46F02
chr2L	1276894	1278864	robo3.46F02
chr2L	1616564	1617064	chinmo.39H11
chr2L	1617344	1617629	chinmo.39H11
chr2L	1616864	1617064	chinmo.41E07
chr2L	1617344	1618269	chinmo.41E07
chr2L	1618609	1619259	chinmo.41E07
chr2L	1620689	1621899	chinmo.42H05
chr2L	1625149	1626851	chinmo.42C04
chr2L	1626299	1627399	chinmo.40B11
chr2L	1641461	1643079	chinmo.40F08
chr2L	1837828	1839478	CG31665.55H02
chr2L	1855812	1856422	CG31665.54G04
chr2L	2173176	2173766	aop.36A12
chr2L	2422924	2423799	dpp.17B11
chr2L	2425559	2426494	dpp.17B11
chr2L	2425559	2427384	dpp.16G02
chr2L	2427544	2428154	dpp.16G02
chr2L	2428913	2429199	dpp.17E04
chr2L	2429574	2432834	dpp.17E04
chr2L	2432214	2433429	dpp.19B04
chr2L	2438329	2438996	dpp.19D09
chr2L	2438329	2439754	dpp.19E03
chr2L	2902189	2904248	lilli.45D05
chr2L	3506803	3507204	tim.14F08
chr2L	4862450	4862646	pog.72A02
chr2L	4862450	4863390	pog.72A11
chr2L	5352149	5353056	nompC.39C07
chr2L	5645488	5646371	CG31646.47F08
chr2L	5653671	5654103	CG31646.47E12
chr2L	5655567	5656586	CG31646.48C04
chr2L	5846954	5848288	CG34381.18C06
chr2L	5848424	5850148	CG34381.18B06
chr2L	5931325	5931925	dsf.30C11
chr2L	6890902	6891777	neuroligin.55G05
chr2L	6892662	6892840	neuroligin.55G05
chr2L	6892662	6895692	neuroligin.59E08
chr2L	7130708	7131303	Pvf3.77D12
chr2L	7146218	7146592	Pvf3.77E07
chr2L	7170029	7170460	Pvf3.77E10
chr2L	7170029	7171234	Pvf3.77C11
chr2L	8264345	8264698	Btk29A.26B07
chr2L	8558507	8560477	Sema-1a.34A12
chr2L	8559740	8560477	Sema-1a.34D11
chr2L	8567296	8569341	Sema-1a.34B01
chr2L	8588856	8590011	Sema-1a.34C06
chr2L	8616966	8617746	Sema-1a.34E07
chr2L	8617896	8618846	Sema-1a.34E07
chr2L	8635226	8637484	Sema-1a.34C04
chr2L	8636818	8640237	Sema-1a.34A11
chr2L	8647535	8647547	Sema-1a.33G02
chr2L	9268832	9268922	Ggamma30A.13A01
chr2L	9268832	9270032	Ggamma30A.13D11
chr2L	9272578	9273067	Ggamma30A.12D09
chr2L	9728581	9729841	Nckx30C.58D06
chr2L	9738921	9739305	Nckx30C.50C04
chr2L	9842750	9843630	nAcRalpha-30D.21D02
chr2L	9850285	9851012	nAcRalpha-30D.20G02
chr2L	9871852	9873002	nAcRalpha-30D.21D03
chr2L	9876247	9876657	nAcRalpha-30D.20H05
chr2L	9881192	9881641	nAcRalpha-30D.21D06
chr2L	9881192	9882357	nAcRalpha-30D.20H09
chr2L	9884327	9885267	nAcRalpha-30D.20D07
chr2L	10076205	10076992	CG31714.72G01
chr2L	10076923	10076992	CG31714.72G05
chr2L	10804857	10805533	Nos.52F01
chr2L	10809273	10810648	Nos.53D08
chr2L	10809321	10812298	Nos.53D05
chr2L	10823013	10823016	Nos.52F03
chr2L	10823072	10824063	Nos.53C01
chr2L	10824448	10825108	Nos.53C01
chr2L	10828083	10828685	Nos.53C02
chr2L	10830675	10831370	Nos.52E07
chr2L	11197510	11198120	ab.75F03
chr2L	11201368	11202575	ab.75E02
chr2L	11212360	11213075	ab.75F02
chr2L	11245865	11246353	ab.75E10
chr2L	11252510	11253060	ab.75F07
chr2L	12147832	12149120	CG31760.72F12
chr2L	12148506	12149120	CG31760.72F10
chr2L	12157373	12158918	CG31760.72F01
chr2L	14054434	14055154	nAcRalpha-34E.21C06
chr2L	14056639	14057289	nAcRalpha-34E.21C06
chr2L	14056738	14057289	nAcRalpha-34E.20E12
chr2L	14065814	14067089	nAcRalpha-34E.20E06
chr2L	14066346	14067089	nAcRalpha-34E.20F01
chr2L	14283648	14285275	wb.16D06
chr2L	14412230	14413525	elB.80E05
chr2L	14414845	14415288	elB.80E05
chr2L	14475737	14476181	noc.16G07
chr2L	14475737	14477542	noc.16G01
chr2L	14477172	14477542	noc.16F02
chr2L	15014407	15014897	GABA-B-R1.74G04
chr2L	15075778	15077542	CG15270.55D07
chr2L	15179011	15180336	CG4168.51D01
chr2L	15214555	15216454	CG4168.48E10
chr2L	15215616	15217190	CG4168.48B08
chr2L	17208411	17208864	beat-IIIc.48G07
chr2L	17208411	17212112	beat-IIIc.50B10
chr2L	17287326	17288410	beat-IIIc.48B01
chr2L	17287403	17288821	beat-IIIc.49D08
chr2L	17676352	17677963	CadN.32F11
chr2L	17676896	17680082	CadN.32E02
chr2L	17680046	17680082	CadN.32F03
chr2L	17686737	17687342	CadN.32E04
chr2L	17724307	17726648	CadN.32D12
chr2L	17725335	17727172	CadN.31D03
chr2L	17779194	17780799	CadN.32A05
chr2L	19098707	19100192	Lim3.34A04
chr2L	19100907	19100967	Lim3.34A04
chr2L	19100907	19101612	Lim3.33C06
chr2L	20342694	20343189	spir.50G11
chr2L	20718777	20719827	Hr38.35A11
chr2L	20718777	20719827	Hr38.36B12
chr2L	21304059	21304475	Mio.12A04
chr2L	21313054	21314392	crc.29E09
chr2R	1573718	1574985	scaf.51C04
chr2R	3737693	3738254	Dgk.39E10
chr2R	4261141	4261851	pdm3.10E09
chr2R	4261141	4261851	pdm3.11F08
chr2R	4262666	4264904	pdm3.11F08
chr2R	4264176	4265096	pdm3.11B09
chr2R	4265701	4267561	pdm3.11B09
chr2R	4266911	4267561	pdm3.10G03
chr2R	4269996	4270816	pdm3.10H09
chr2R	4393300	4393845	mtt.70D11
chr2R	4397952	4401029	mtt.70E06
chr2R	4402247	4402260	mtt.70C09
chr2R	4402820	4405285	mtt.70C09
chr2R	4412600	4414807	mtt.70E08
chr2R	4746889	4747449	Rya-r44F.14G09
chr2R	4950434	4951489	ana.24E10
chr2R	5353648	5354643	Camta.56G08
chr2R	5385108	5386226	Wnt2.22F10
chr2R	5385470	5388906	Wnt2.22F02
chr2R	5790798	5792879	Fmrf.61H09
chr2R	5874289	5875366	eve.9E06
chr2R	5874289	5875884	eve.9E07
chr2R	6105276	6105389	Hr46.16B09
chr2R	6111724	6113099	Hr46.16F05
chr2R	6112483	6113099	Hr46.16E05
chr2R	6341181	6342221	G-oalpha47A.65D12
chr2R	6342149	6342221	G-oalpha47A.67E04
chr2R	6343866	6346015	G-oalpha47A.67E04
chr2R	6345435	6346351	G-oalpha47A.67A03
chr2R	6460521	6461194	psq.41E09
chr2R	6460525	6462899	psq.42A08
chr2R	6566023	6567498	stan.31G10
chr2R	6567099	6567498	stan.32B11
chr2R	7691644	7692204	ths.79G07
chr2R	7692419	7693190	ths.79G07
chr2R	8425121	8426001	fra.28H03
chr2R	8656735	8657154	sca.38G01
chr2R	8656735	8659260	sca.38G04
chr2R	8658510	8659260	sca.38A12
chr2R	8779873	8780238	vg.69G06
chr2R	8862070	8863528	Psc.29G01
chr2R	9417556	9418366	Vmat.76F04
chr2R	9714840	9715435	CG6329.55C03
chr2R	9786384	9786879	shot.38G08
chr2R	9801232	9804403	shot.38G09
chr2R	9804684	9805027	shot.37C11
chr2R	10328237	10328724	phyl.51C08
chr2R	10590257	10591167	mspo.50A07
chr2R	10590525	10591197	mspo.48C08
chr2R	10597127	10597396	mspo.49H05
chr2R	10597127	10598777	mspo.49G04
chr2R	10608677	10610956	mspo.49B02
chr2R	10610185	10612807	mspo.49B08
chr2R	10612326	10612807	mspo.48B09
chr2R	10695093	10695555	CG10200.47D05
chr2R	10714668	10717423	CG10205.58D09
chr2R	10716721	10717423	CG10205.48G09
chr2R	10990439	10991801	chn.26H05
chr2R	11024435	11024544	chn.25E08
chr2R	11037292	11038072	igl.59B01
chr2R	11044664	11045159	igl.55E10
chr2R	11223436	11223590	Hr51.74H07
chr2R	12805767	12806341	Pkc53E.30G02
chr2R	12822529	12823475	Pkc53E.38B03
chr2R	13720701	13721181	grh.43F03
chr2R	14395592	14396917	CG43066.55G12
chr2R	14402155	14404337	CG43066.55F09
chr2R	14403914	14404337	CG43066.55E03
chr2R	14604657	14605179	Hs3st-A.55G06
chr2R	14606425	14606522	Hs3st-A.59D10
chr2R	14609937	14610417	Hs3st-A.59D10
chr2R	14869635	14871509	abba.27A06
chr2R	14878777	14879319	abba.26A03
chr2R	14880539	14881089	abba.26A03
chr2R	14949453	14951598	5-HT1A.53F06
chr2R	14951308	14951598	5-HT1A.53C10
chr2R	14990311	14990359	5-HT1A.53F11
chr2R	14990311	14993066	5-HT1A.54A11
chr2R	14992279	14993066	5-HT1A.54B05
chr2R	16814822	16815597	Rx.77F03
chr2R	16815068	16815597	Rx.77F09
chr2R	17456672	17458277	CG10440.55C09
chr2R	17589947	17590227	HmgZ.60C08
chr2R	17590373	17591910	HmgZ.56D03
chr2R	18120414	18120701	dve.36A10
chr2R	18236574	18237161	CG11206.48D06
chr2R	18239248	18241949	CG11206.48A11
chr2R	18254503	18256016	CG11206.49B12
chr2R	18255259	18256428	CG11206.58D07
chr2R	18256978	18259169	CG11206.58D07
chr2R	18257803	18259785	CG11206.47H01
chr2R	19466385	19467426	apt.49A05
chr2R	19466385	19468699	apt.48A04
chr2R	19468708	19469240	apt.48A05
chr2R	19479905	19481170	apt.50C12
chr2R	19482440	19483210	apt.49G07
chr2R	19480663	19481170	apt.49G07
chr2R	19504390	19504885	retn.9E11
chr2R	19504814	19504885	retn.9E12
chr2R	19508560	19508934	retn.9E12
chr2R	19508560	19510210	retn.9F01
chr2R	19509688	19510210	retn.9F02
chr2R	20006321	20007223	CG3257.55E04
chr2R	20007436	20007681	CG3257.54G06
chr2R	20033038	20034248	Dat.80F07
chr2R	20253862	20254477	bs.45A01
chr2R	20371882	20372007	CG13579.18D04
chr2R	20428518	20428762	itp.18F10
chr3L	1033923	1034526	trio.15H01
chr3L	1039200	1039823	bab1.73D04
chr3L	1065181	1065305	bab1.73D01
chr3L	1089228	1090676	bab1.73C11
chr3L	1105778	1107434	bab1.82B11
chr3L	1145880	1147800	bab2.42G12
chr3L	1147066	1147800	bab2.42F06
chr3L	1458554	1460374	rho.38H04
chr3L	1930508	1931181	Dbx.36B03
chr3L	1930601	1931718	Dbx.34H05
chr3L	2301481	2304472	DmsR-1.64E04
chr3L	2303667	2306386	DmsR-1.64E01
chr3L	2306127	2306386	DmsR-1.64F08
chr3L	2317866	2319043	DmsR-1.64G11
chr3L	2318320	2319961	DmsR-1.64C06
chr3L	2327994	2328441	DmsR-1.67E08
chr3L	2996580	2997450	FR.65C08
chr3L	3005622	3007245	FR.65D04
chr3L	3630992	3632820	CG12029.39G03
chr3L	3632117	3634407	CG12029.41H09
chr3L	3642230	3644037	CG12029.41B02
chr3L	3962982	3964640	CG12605.39F01
chr3L	3965089	3966772	CG12605.40E07
chr3L	3969902	3971213	CG12605.42E03
chr3L	3970523	3972377	CG12605.40H03
chr3L	4373601	4374120	DopEcR.24C02
chr3L	4373601	4374211	DopEcR.25B05
chr3L	4428329	4429409	nAcRbeta-64B.57G02
chr3L	4600317	4601467	Src64B.33C08
chr3L	4601747	4601767	Src64B.33C08
chr3L	4601222	4601467	Src64B.33E02
chr3L	4601747	4603402	Src64B.33E02
chr3L	4603344	4603402	Src64B.34B03
chr3L	4614900	4616691	Src64B.34B07
chr3L	4615368	4616880	Src64B.34B06
chr3L	4618250	4619080	Src64B.34B06
chr3L	4618250	4619080	Src64B.34C08
chr3L	5522740	5524921	Lkr.65C07
chr3L	5660217	5660616	sif.71G10
chr3L	5679137	5679287	sif.71G03
chr3L	5679137	5679962	sif.71D07
chr3L	5699872	5701625	sif.71C03
chr3L	5700451	5704156	sif.71F03
chr3L	5703581	5705267	sif.71F11
chr3L	6102589	6103089	Ets65A.72H07
chr3L	6711066	6712144	ple.29C06
chr3L	6764234	6764643	vvl.17C08
chr3L	6764234	6765224	vvl.18G11
chr3L	7009627	7011129	mp.53E08
chr3L	7830362	7831562	Pdp1.42F08
chr3L	8178781	8179350	ERR.56A08
chr3L	8873740	8874472	dally.71C10
chr3L	9168953	9169608	Rdl.70F07
chr3L	9176320	9178515	Rdl.70E12
chr3L	9177359	9178515	Rdl.70F01
chr3L	9251277	9251949	Glu-RIB.52E05
chr3L	9251958	9253972	Glu-RIB.53A06
chr3L	9252937	9253972	Glu-RIB.54A12
chr3L	9470727	9471002	Jarid2.56B08
chr3L	10168799	10169288	dpr10.47E04
chr3L	10168799	10172429	dpr10.49H09
chr3L	10171791	10172429	dpr10.49D03
chr3L	10798385	10798918	tna.59G07
chr3L	10798385	10800355	tna.59F09
chr3L	10822200	10824335	tna.60D02
chr3L	10839515	10839767	tna.56E07
chr3L	10839515	10840505	tna.59G03
chr3L	10847885	10850679	tna.60C04
chr3L	10851082	10853436	tna.56H03
chr3L	11591131	11591307	CG7368.82A09
chr3L	14103110	14103820	Sox21a.77A06
chr3L	14749035	14750029	Trl.77F12
chr3L	15097020	15097060	CTPsyn.60B05
chr3L	15847434	15848596	CG32150.74D01
chr3L	15881865	15883235	pHCl.74C08
chr3L	15890385	15891959	pHCl.74C10
chr3L	15902660	15903631	CG6114.50H12
chr3L	15903668	15904289	CG6114.50E06
chr3L	15904988	15906005	CG6114.52C10
chr3L	15907055	15907710	CG6114.52C10
chr3L	15908370	15909200	CG6114.52C10
chr3L	16635687	16636522	Abl.65E06
chr3L	16636279	16636522	Abl.65D01
chr3L	16773194	16773399	CG9705.57H09
chr3L	17555839	17556449	Eip74EF.34H03
chr3L	17557434	17557732	Eip74EF.34H03
chr3L	17557934	17557994	Eip74EF.34F06
chr3L	17564312	17567169	Eip74EF.35F11
chr3L	17688553	17690263	Ccn.53C04
chr3L	17696363	17698606	Ccn.53E06
chr3L	17697813	17699998	Ccn.53F07
chr3L	17704201	17705438	Ccn.53C09
chr3L	17708408	17708963	Ccn.53D12
chr3L	17955033	17957618	Eip75B.44D06
chr3L	18539348	18539951	star1.64G10
chr3L	18764136	18765433	ftz-f1.56D09
chr3L	18921501	18921986	CG32204.58F12
chr3L	19755349	19756752	Gyc76C.29H01
chr3L	19758520	19758699	Gyc76C.30D08
chr3L	19774713	19777843	Gyc76C.30E10
chr3L	20053785	20055817	sNPF-R.64H01
chr3L	20405892	20406967	CG13248.55D09
chr3L	20405910	20409299	CG13248.58H07
chr3L	20702896	20703761	kni.45C03
chr3L	20703385	20703761	kni.46B04
chr3L	20843584	20844963	CG32432.48H05
chr3L	20844385	20845674	CG32432.47C04
chr3L	20866134	20868273	CG32432.58D05
chr3L	20869816	20871689	CG32432.50B07
chr3L	20876409	20877244	CG32432.48H03
chr3L	20879104	20882609	CG32432.50C06
chr3L	20882002	20882799	CG32432.48G01
chr3R	3081383	3082268	Syt4.10G01
chr3R	3085943	3086182	Syt4.10H01
chr3R	3085943	3087098	Syt4.11G04
chr3R	3088693	3088809	Syt4.11G04
chr3R	3874755	3875305	CG7918.72D10
chr3R	3895389	3895974	CG7918.72E04
chr3R	4015221	4017252	grn.26H06
chr3R	6206872	6208432	cwo.10G08
chr3R	6210997	6213473	cwo.11B03
chr3R	6210104	6210497	cwo.11B03
chr3R	6220017	6220782	cwo.11H03
chr3R	6220750	6220782	cwo.10B12
chr3R	6360321	6362464	hth.44D09
chr3R	6361655	6364350	hth.44C06
chr3R	6363376	6365041	hth.46E01
chr3R	6368401	6368642	hth.44C08
chr3R	6400903	6402460	hth.45E09
chr3R	6464216	6464377	hth.45D07
chr3R	6464812	6467246	hth.44H07
chr3R	6499578	6500123	hth.46E11
chr3R	7214192	7215463	pros.40F12
chr3R	7314572	7316772	dpr5.52B06
chr3R	7825072	7825526	Tk.65E09
chr3R	7825072	7826072	Tk.60H10
chr3R	7825888	7826072	Tk.65E12
chr3R	8106185	8106860	svp.31G08
chr3R	8124505	8126205	svp.31E12
chr3R	8348556	8350357	Octbeta3R.68C09
chr3R	8355876	8358465	Octbeta3R.82C08
chr3R	8383101	8383981	Octbeta2R.68B11
chr3R	8383155	8383981	Octbeta2R.68C01
chr3R	8752429	8754611	beat-Vb.49B04
chr3R	8754668	8755739	beat-Vb.48A09
chr3R	9056741	9057351	Ace.58G08
chr3R	9065211	9066915	Ace.55E12
chr3R	9074286	9075001	Ace.59A03
chr3R	9074968	9075001	Ace.58H04
chr3R	9781977	9783072	Ipp.51F05
chr3R	9999497	9999672	DopR.72C02
chr3R	9999497	10002101	DopR.72C01
chr3R	10011884	10013444	DopR.72B05
chr3R	10162805	10163232	NK7.1.42B08
chr3R	11981698	11982862	Fer2.12H03
chr3R	12497047	12497065	Ubx.32D08
chr3R	12497047	12499797	Ubx.32B10
chr3R	12499140	12499797	Ubx.38H12
chr3R	12874580	12875075	Dad.44A07
chr3R	12875240	12875835	Dad.44A07
chr3R	12875594	12875835	Dad.46A01
chr3R	13177570	13178095	beat-IIa.50B09
chr3R	13177570	13178170	beat-IIa.50B12
chr3R	13195780	13197784	beat-IIa.49D04
chr3R	13196912	13198190	beat-IIa.49A09
chr3R	13206258	13209475	Brf.17E06
chr3R	13231685	13232405	Sur-8.51E04
chr3R	13932052	13932998	sr.74D08
chr3R	14164163	14165038	CG31235.59C11
chr3R	14175823	14176538	CG31235.58H11
chr3R	14176748	14177528	CG31235.58H11
chr3R	14248869	14249303	fru.68D01
chr3R	14266517	14267279	fru.68D02
chr3R	14277511	14278210	fru.22D04
chr3R	14277666	14279376	fru.22D03
chr3R	14329707	14330807	fru.23C07
chr3R	14333662	14333697	fru.23C07
chr3R	14343513	14345169	fru.22E07
chr3R	14349569	14350384	fru.22E04
chr3R	14350280	14350384	fru.23A06
chr3R	14352694	14354099	fru.23A06
chr3R	14352694	14355059	fru.22A11
chr3R	14356646	14357324	fru.22C05
chr3R	14364694	14366444	fru.23D03
chr3R	14522600	14523085	VAChT.55G09
chr3R	14621642	14623677	CG7720.73F04
chr3R	14623526	14623677	CG7720.73F08
chr3R	14882671	14883771	cdi.52C01
chr3R	15030742	15031337	cry.66C07
chr3R	15031133	15031337	cry.66B05
chr3R	15032997	15034152	cry.64C09
chr3R	15037177	15037509	cry.64C10
chr3R	15544666	15545427	GluClalpha.53B04
chr3R	15557472	15559080	GluClalpha.53A12
chr3R	15558552	15562170	GluClalpha.53G02
chr3R	16350636	16351516	CG4288.73H08
chr3R	16693172	16695537	CG3822.49G09
chr3R	17625257	17626567	CASK.64B03
chr3R	17626952	17627043	CASK.64B03
chr3R	17625993	17626567	CASK.64E06
chr3R	17626952	17628882	CASK.64E06
chr3R	18323530	18324305	oa2.21B06
chr3R	18328755	18328873	oa2.20E11
chr3R	18328755	18331075	oa2.21A05
chr3R	18333490	18334045	oa2.21E03
chr3R	18746046	18746601	klg.51F07
chr3R	18746335	18746601	klg.52A03
chr3R	18957625	18958175	hh.28E04
chr3R	19020164	19021048	cnc.40E09
chr3R	19736467	19739228	sba.82G10
chr3R	19743848	19744908	sba.82G12
chr3R	19744184	19745388	sba.82H04
chr3R	20239955	20240727	nAcRalpha-96Aa.22A09
chr3R	20240567	20241544	nAcRalpha-96Aa.22G09
chr3R	20251670	20252215	nAcRalpha-96Aa.23C10
chr3R	20254745	20255488	nAcRalpha-96Aa.22A08
chr3R	20254745	20258100	nAcRalpha-96Aa.22H04
chr3R	20257300	20258100	nAcRalpha-96Aa.22E11
chr3R	20262450	20263115	nAcRalpha-96Aa.22G10
chr3R	20281418	20282267	nAcRalpha-96Aa.23D01
chr3R	21195529	21197456	Fur1.26G08
chr3R	21196488	21200364	Fur1.26H08
chr3R	21205395	21206299	Fur1.26H02
chr3R	21272692	21275991	Fur1.27A05
chr3R	21753715	21754702	CcapR.64C08
chr3R	21753937	21757135	CcapR.64E05
chr3R	21756399	21757135	CcapR.64G09
chr3R	21915809	21916514	dys.12F11
chr3R	21915894	21916514	dys.13B03
chr3R	22263013	22263157	dei.13F09
chr3R	22263013	22265058	dei.12H09
chr3R	22264475	22265058	dei.12D06
chr3R	22531138	22532298	amon.76F10
chr3R	22869781	22870281	NepYr.21C08
chr3R	22870491	22871037	NepYr.21C08
chr3R	22869781	22870281	NepYr.20H08
chr3R	22870491	22871596	NepYr.20H08
chr3R	22874281	22875080	NepYr.20E02
chr3R	23542477	23544852	Ets98B.35G01
chr3R	23566511	23567674	Ets98B.35B05
chr3R	23568614	23569384	Ets98B.35B05
chr3R	25008733	25009223	CG14509.55F01
chr3R	25014453	25015362	CG14509.55D02
chr3R	25383541	25384152	Dr.18H04
chr3R	25450220	25452745	DopR2.70H09
chr3R	25452915	25453061	DopR2.70H09
chr3R	25452412	25452745	DopR2.70H04
chr3R	25452915	25454064	DopR2.70H04
chr3R	25486006	25488051	DopR2.70H10
chr3R	25513506	25517229	dmrt99B.41H02
chr3R	25597063	25598744	kay.42A04
chr3R	25904067	25905727	sima.14D11
chr3R	25905402	25905727	sima.14E09
chr3R	25920140	25921230	sima.15A11
chr3R	25920891	25921230	sima.15E04
chr3R	25930921	25931521	sima.15F06
chr3R	26828684	26830816	5-HT7.70B08
chr3R	26918769	26921332	CG11317.48E04
chr3R	26922614	26922717	CG11317.47F11
chr3R	26920538	26921414	CG11317.47F11
chr3R	26972166	26973399	Gycbeta100B.13A08
chr3R	26972656	26973706	Gycbeta100B.13C01
chr3R	27267741	27268296	Gprk2.13F12
chr3R	27271863	27272269	Gprk2.12G09
chr3R	27271863	27274348	Gprk2.13D06
chr3R	27274345	27274348	Gprk2.13D12
chr3R	27546270	27546765	ttk.34B08
chrX	435613	437469	Appl.67C07
chrX	436928	437808	Appl.67A08
chrX	442698	443422	Appl.65C03
chrX	442698	443753	Appl.67B09
chrX	444798	445458	Appl.67B09
chrX	1148964	1151055	Atf3.60B11
chrX	1150306	1153972	Atf3.59H02
chrX	1152653	1154124	Atf3.56F06
chrX	1168270	1168534	Atf3.59F07
chrX	1170125	1170800	Atf3.60B10
chrX	1172440	1173925	Atf3.60B10
chrX	1473130	1473625	br.69A07
chrX	1474115	1475323	br.69A07
chrX	1480933	1481548	br.69A09
chrX	1480933	1481548	br.69A10
chrX	1483363	1484408	br.69A11
chrX	1483978	1484408	br.69A12
chrX	1488521	1489951	br.69B01
chrX	1491381	1491730	br.69B01
chrX	1490391	1491226	br.69B01
chrX	1491381	1492898	br.69B02
chrX	1491189	1491226	br.69B02
chrX	1491961	1492991	br.69B03
chrX	1493541	1494241	br.69B03
chrX	1499206	1499727	br.69B05
chrX	1499206	1501170	br.69B06
chrX	1500510	1503161	br.69B07
chrX	1532041	1532753	br.69C02
chrX	1581755	1582198	CG32809.55C12
chrX	1655619	1655948	Adar.22G07
chrX	1655619	1657044	Adar.21H11
chrX	1655913	1657044	Adar.23C02
chrX	2324310	2325900	gt.44E03
chrX	2325672	2325900	gt.45F06
chrX	2578907	2579723	per.57F12
chrX	2579695	2581162	per.14F03
chrX	2857209	2858133	rst.38C10
chrX	2857209	2858133	rst.38A04
chrX	2871232	2871610	rst.38C06
chrX	2892736	2893446	rst.38D05
chrX	2908202	2908735	rst.38F08
chrX	2912645	2914130	rst.38F04
chrX	2929852	2930378	rst.38G02
chrX	2929852	2932492	rst.38E06
chrX	2944598	2946029	rst.38E07
chrX	2958739	2960489	rst.38G05
chrX	3039531	3040517	N.30A01
chrX	3087701	3089769	dnc.13E10
chrX	3089754	3091441	dnc.13E11
chrX	3099416	3101107	dnc.13E05
chrX	3100235	3101673	dnc.12F10
chrX	3177440	3177749	dnc.14E05
chrX	3179729	3179934	dnc.14E05
chrX	3179729	3181149	dnc.15D05
chrX	3202105	3203870	dnc.15B01
chrX	3203596	3203870	dnc.15B12
chrX	3210850	3211315	dnc.14F11
chrX	3210850	3212940	dnc.14E04
chrX	3217564	3218834	dnc.14H02
chrX	3470122	3470942	AlstR.22E06
chrX	3474857	3474921	AlstR.22H03
chrX	3474857	3475674	AlstR.23A12
chrX	3540969	3543313	AlstR.22F12
chrX	3542540	3544654	AlstR.22G03
chrX	3547072	3547672	AlstR.22E02
chrX	3547952	3548084	AlstR.22E02
chrX	3547072	3547672	AlstR.24B04
chrX	3547952	3548992	AlstR.24B04
chrX	4217567	4218842	norpA.14H10
chrX	4236216	4237201	norpA.15B03
chrX	4292995	4293961	bi.11H04
chrX	4314729	4315937	bi.10B03
chrX	4315370	4316413	bi.11B12
chrX	4555327	4555880	CG3009.48G12
chrX	4559065	4559560	CG3009.50B08
chrX	4560010	4560571	CG3009.50B08
chrX	4606261	4608401	Proc-R.64G08
chrX	4611161	4611653	Proc-R.64A09
chrX	4611161	4614368	Proc-R.64E08
chrX	4613524	4615006	Proc-R.64G05
chrX	5467504	5468648	Vsx2.78H02
chrX	5716769	5717675	CG15765.49D10
chrX	5716773	5719273	CG15765.47G11
chrX	5718272	5719674	CG15765.49B06
chrX	6796861	6797690	CG4575.82D11
chrX	6796895	6798456	CG4575.82E10
chrX	6812645	6812709	CG4575.82F02
chrX	6812645	6813955	CG4575.82F05
chrX	6814350	6814870	CG4575.82F05
chrX	6813903	6813955	CG4575.82F04
chrX	6814350	6816870	CG4575.82F04
chrX	6815952	6816870	CG4575.82F06
chrX	6836015	6838100	CG4575.82H01
chrX	6839926	6840305	CG4575.82D10
chrX	7503488	7504323	ct.33A10
chrX	7504092	7504323	ct.34C09
chrX	7531486	7532693	ct.36A05
chrX	7532632	7532693	ct.35A02
chrX	7542139	7542983	ct.35G11
chrX	7557552	7558003	ct.35D04
chrX	8181647	8181774	nAcRalpha-7E.19G12
chrX	8192315	8193090	nAcRalpha-7E.21A09
chrX	8197106	8199193	nAcRalpha-7E.20F10
chrX	8198666	8200006	nAcRalpha-7E.20B03
chrX	8226297	8226555	nAcRalpha-7E.20C07
chrX	8226297	8227187	nAcRalpha-7E.21C07
chrX	8237007	8237960	nAcRalpha-7E.20G11
chrX	8242035	8242585	nAcRalpha-7E.21D04
chrX	8243185	8243806	nAcRalpha-7E.21D04
chrX	8242468	8242585	nAcRalpha-7E.20B07
chrX	8243185	8244682	nAcRalpha-7E.20B07
chrX	8243724	8245615	nAcRalpha-7E.21A01
chrX	8557905	8558445	oc.30A04
chrX	8658059	8658884	Lim1.34B12
chrX	8686436	8687153	Lim1.34B04
chrX	8688143	8689442	Lim1.34B04
chrX	8688442	8689893	Lim1.33F01
chrX	8707830	8707988	Lim1.34E11
chrX	8834765	8835007	rdgA.37F06
chrX	8834765	8836470	rdgA.38E03
chrX	8854568	8855008	rdgA.38E08
chrX	8854568	8855830	rdgA.38B11
chrX	8877280	8878490	rdgA.38B08
chrX	8912039	8913463	rdgA.37E04
chrX	10781165	10781775	Ork1.14E01
chrX	10781350	10781775	Ork1.14G12
chrX	11288091	11288285	dlg1.19D01
chrX	12590891	12591371	Smr.44A02
chrX	12592252	12592504	Smr.44A02
chrX	13244784	13246476	Syt12.49H12
chrX	13245544	13246476	Syt12.47E10
chrX	13785051	13785971	mamo.75C06
chrX	13863756	13864966	ben.64G01
chrX	13867377	13868582	ben.64H03
chrX	14229547	14230217	dpr8.49C01
chrX	14229547	14230217	dpr8.50A10
chrX	14231202	14231702	dpr8.50A10
chrX	14232142	14233440	dpr8.50A10
chrX	14511929	14514569	NetA.30G06
chrX	14518581	14519296	NetA.29E02
chrX	14518581	14519296	NetA.30B02
chrX	14540639	14540763	NetA.30C03
chrX	14599210	14599754	NetB.29F03
chrX	14604430	14605621	NetB.30B09
chrX	14604949	14606355	NetB.30C08
chrX	14617641	14618324	NetB.29E05
chrX	14617641	14619566	NetB.30C07
chrX	14667358	14668951	CG15890.48E01
chrX	14706948	14707720	rut.14E02
chrX	14707024	14707720	rut.15B09
chrX	15255254	15255337	acj6.65A02
chrX	15255254	15256574	acj6.67E03
chrX	16402555	16403600	para.16H03
chrX	16419936	16420471	para.17D04
chrX	16424877	16426257	para.17D10
chrX	16427703	16428182	para.14H04
chrX	16428832	16429832	para.14H04
chrX	16527778	16528823	rok.31H07
chrX	16751672	16753607	CG4872.53A03
chrX	16752333	16754871	CG4872.54B04
chrX	16755271	16755806	CG4872.54B04
chrX	16755271	16755806	CG4872.54A10
chrX	16757406	16758226	CG4872.54A10
chrX	16763961	16764275	CG4872.53H11
chrX	16760380	16763406	CG4872.53H11
chrX	16763961	16766206	CG4872.53C12
chrX	17691755	17691999	OdsH.39E01
chrX	17691755	17693666	OdsH.42D05
chrX	17695436	17696591	OdsH.41H06
chrX	17704016	17705451	OdsH.41E01
chrX	18042806	18043686	ari-1.25A06
chrX	18349880	18350600	CG32547.24A05
chrX	18349880	18350600	CG32547.24F03
chrX	18361265	18362205	CG32547.24H02
chrX	18368252	18368801	CG32547.24C03
chrX	18631368	18631497	CCKLR-17D1.26E05
chrX	18631368	18633078	CCKLR-17D1.26A02
chrX	18664258	18664803	CCKLR-17D3.25C03
chrX	18664517	18664803	CCKLR-17D3.24B06
chrX	19053666	19054261	RhoGAP18B.17A09
chrX	19452024	19452299	CG32532.35D10
chrX	19785331	19786464	amn.65A01
chrX	19785331	19786464	amn.60F08
chrX	19785372	19787351	amn.64E03
chrX	20320066	20320476	CG32506.49E06

## Sheet: S6C
# Dichaete Unique Binding (704 enhancers, 258 genes)
chr	start	end	gene.enhancer
chr2L	84249	87098	net.12F05
chr2L	87702	90489	net.13B04
chr2L	89849	90489	net.12E06
chr2L	327706	328458	Plc21C.16E01
chr2L	327706	328626	Plc21C.17B05
chr2L	372023	373893	al.36C05
chr2L	1398267	1399212	lea.28A12
chr2L	1399110	1399212	lea.28F02
chr2L	1420767	1420829	lea.28B05
chr2L	1422139	1422974	lea.28B05
chr2L	1430114	1430664	lea.28E07
chr2L	1953217	1953772	erm.9D05
chr2L	2169201	2170911	aop.35H01
chr2L	3824001	3825046	slp1.35G02
chr2L	3832194	3833128	slp2.79H09
chr2L	4327302	4327902	CG16857.55H01
chr2L	5289965	5291579	vri.11G08
chr2L	5290611	5292060	vri.10D11
chr2L	5291910	5292060	vri.11B02
chr2L	6531416	6531916	eya.20D05
chr2L	6744499	6744989	CG11221.48E07
chr2L	6745704	6745757	CG11221.48E07
chr2L	6747786	6748834	CG11221.48E09
chr2L	6750154	6750814	CG11221.48E09
chr2L	6751749	6753839	CG11221.49F12
chr2L	6750339	6750814	CG11221.49F12
chr2L	7088028	7088688	Pvf2.77D03
chr2L	7103973	7104628	Pvf3.77C08
chr2L	7115253	7116188	Pvf3.77D02
chr2L	7136648	7137133	Pvf3.77D11
chr2L	7158804	7160019	Pvf3.77E05
chr2L	7159314	7160019	Pvf3.77C09
chr2L	7287844	7288394	wg.17D09
chr2L	7287844	7288394	wg.17B02
chr2L	7300704	7301424	wg.17A10
chr2L	7328104	7328731	Wnt6.25C07
chr2L	7328104	7328764	Wnt6.24G05
chr2L	7329799	7330739	Wnt6.24G05
chr2L	7330083	7330739	Wnt6.25A05
chr2L	7827251	7827934	mts.57C06
chr2L	8287523	8288062	Btk29A.37A12
chr2L	8544594	8544639	Sema-1a.32H10
chr2L	8547937	8548159	Sema-1a.33E11
chr2L	8582541	8584519	Sema-1a.33D06
chr2L	8583934	8584746	Sema-1a.34D05
chr2L	8593271	8594036	Sema-1a.34E09
chr2L	8614986	8615711	Sema-1a.33F06
chr2L	8812333	8813148	SoxN.41G08
chr2L	8814753	8815358	SoxN.41G07
chr2L	8820858	8821343	SoxN.42C10
chr2L	9582708	9583928	gcm.44E06
chr2L	9586778	9587385	gcm.45G12
chr2L	9587890	9588623	gcm.45G12
chr2L	9722299	9722789	Nckx30C.50D02
chr2L	12152363	12153555	CG31760.72E12
chr2L	12155627	12156158	CG31760.72F01
chr2L	12577086	12577621	nub.78A07
chr2L	12614264	12614584	nub.13E08
chr2L	12658429	12659254	pdm2.10D06
chr2L	12662104	12662609	pdm2.11G10
chr2L	12662829	12663819	pdm2.11G10
chr2L	12668439	12668989	pdm2.11F06
chr2L	12679924	12680806	pdm2.10C05
chr2L	12680808	12681529	pdm2.11E07
chr2L	14081720	14082159	nAcRalpha-34E.20A01
chr2L	14239666	14240775	wb.16F03
chr2L	14247811	14248361	wb.16F11
chr2L	14252206	14252232	wb.17A05
chr2L	14260401	14260712	wb.17A02
chr2L	14264025	14264536	wb.16C05
chr2L	14265026	14265895	wb.16C05
chr2L	14265026	14268221	wb.16H02
chr2L	14266785	14268776	wb.16H08
chr2L	14309639	14310464	wb.16D05
chr2L	14309887	14310464	wb.19E01
chr2L	14451817	14452575	noc.16F09
chr2L	14453850	14454665	noc.16F09
chr2L	14453907	14454665	noc.19B06
chr2L	14454940	14456105	noc.19B06
chr2L	14463740	14464620	noc.16E08
chr2L	14481007	14481507	noc.17C11
chr2L	15168741	15170651	CG4168.52A05
chr2L	16362542	16362944	jhamt.77G04
chr2L	16453090	16453640	dac.9B04
chr2L	16455125	16455785	dac.9B04
chr2L	16455125	16455785	dac.9B05
chr2L	16460405	16461102	dac.9B07
chr2L	16460405	16462560	dac.9B08
chr2L	16462044	16462560	dac.9B09
chr2L	16479163	16479720	dac.67D10
chr2L	16479163	16479720	dac.9C08
chr2L	16479163	16479720	dac.9C09
chr2L	16854235	16854257	CG31809.46G11
chr2L	17223252	17223966	beat-IIIc.49C03
chr2L	17226071	17226769	beat-IIIc.49C03
chr2L	17226071	17227681	beat-IIIc.47E09
chr2L	17226742	17227706	beat-IIIc.49G01
chr2L	17232547	17233677	beat-IIIc.49G08
chr2L	17232547	17234312	beat-IIIc.48C09
chr2L	17238322	17239655	beat-IIIc.48H07
chr2L	17238884	17240907	beat-IIIc.48A08
chr2L	17240674	17240907	beat-IIIc.48F12
chr2L	17244047	17244702	beat-IIIc.49C07
chr2L	17246091	17246573	beat-IIIc.49C07
chr2L	17246091	17246856	beat-IIIc.47G07
chr2L	17254506	17254960	beat-IIIc.49A06
chr2L	17254506	17256258	beat-IIIc.49H10
chr2L	17257968	17260003	beat-IIIc.49F02
chr2L	17445792	17446222	dl.26C10
chr2L	17445792	17447327	dl.26A12
chr2L	17697419	17699506	CadN.32D07
chr2L	17698665	17699674	CadN.32C09
chr2L	17733937	17734432	CadN.32B08
chr2L	17734917	17735456	CadN.32B08
chr2L	17734917	17738025	CadN.31G01
chr2L	17747962	17748622	CadN.32C01
chr2L	17759728	17760889	CadN.32F05
chr2L	17764529	17765344	CadN.32E09
chr2L	17766104	17766654	CadN.32E09
chr2L	18788242	18790268	ham.80G05
chr2L	18892670	18893780	tup.76B03
chr2L	18902027	18902842	tup.76B01
chr2L	19200505	19201030	drl.28H10
chr2L	19200505	19201340	drl.28C12
chr2L	19577152	19577319	spi.31C05
chr2L	21156589	21156870	E2f2.61D12
chr2L	21250684	21251189	Hr39.41F02
chr2L	21297555	21297722	Mio.12F12
chr2L	21297771	21298215	Mio.13E01
chr2R	1015294	1015589	Atf6.56E01
chr2R	1036555	1036984	Atf6.59H11
chr2R	1161281	1161460	d4.28A01
chr2R	1596996	1598081	ap.41C10
chr2R	1606834	1608364	ap.39G10
chr2R	1608926	1611479	ap.40A08
chr2R	1615956	1616791	ap.40H04
chr2R	1617056	1617851	ap.40H04
chr2R	1617056	1618161	ap.41D03
chr2R	1620471	1621361	ap.41D11
chr2R	1625691	1625692	ap.42B11
chr2R	1631536	1632251	ap.41E03
chr2R	1631623	1632251	ap.41B09
chr2R	1633996	1635045	ap.41B09
chr2R	1633996	1635111	ap.42D11
chr2R	1992434	1992480	EcR.44F12
chr2R	1992434	1993324	EcR.44F06
chr2R	1993168	1993324	EcR.46E10
chr2R	1997494	1998549	EcR.46B07
chr2R	1998489	1998549	EcR.44F05
chr2R	2007009	2008109	EcR.45D06
chr2R	2023234	2024435	EcR.44E04
chr2R	2023234	2024449	EcR.45C10
chr2R	2025874	2026594	EcR.45C10
chr2R	2034209	2035346	EcR.44B03
chr2R	2044477	2044801	EcR.46B10
chr2R	2720411	2720577	CG15236.54F10
chr2R	2969783	2970283	esn.79B09
chr2R	2986483	2987613	esn.79A01
chr2R	3243526	3244026	Dscam.28A05
chr2R	3262328	3262882	Dscam.28E05
chr2R	3262328	3263433	Dscam.28A04
chr2R	3312693	3313410	so.13H11
chr2R	3313698	3314423	so.15E10
chr2R	4749254	4750386	Rya-r44F.14E11
chr2R	4750477	4752554	Rya-r44F.14G08
chr2R	5124189	5125001	hig.12C09
chr2R	5124466	5125409	hig.13A05
chr2R	5808289	5809192	Mef2.43C10
chr2R	5813427	5813559	Mef2.44G02
chr2R	5815379	5816513	Mef2.44G02
chr2R	5820599	5821379	Mef2.46E07
chr2R	5821974	5821986	Mef2.46E07
chr2R	5822932	5824119	Mef2.45B03
chr2R	5827584	5828279	Mef2.44E01
chr2R	5832594	5833259	Mef2.44E08
chr2R	5832594	5835679	Mef2.45H03
chr2R	5835446	5835679	Mef2.43G02
chr2R	5839304	5840134	Mef2.46B01
chr2R	5839677	5840134	Mef2.45F04
chr2R	5870429	5871311	eve.9E04
chr2R	5870429	5870972	TER94.14F06
chr2R	5870429	5871374	eve.9E05
chr2R	5872474	5873244	eve.9E05
chr2R	5870429	5871374	TER94.14D12
chr2R	5872474	5872794	TER94.14D12
chr2R	5872474	5873244	eve.9E06
chr2R	5876369	5876912	eve.9E07
chr2R	5876650	5877639	TER94.14B04
chr2R	5984070	5984169	Jra.61B05
chr2R	5989614	5990609	14-3-3zeta.64D02
chr2R	6098735	6099454	Hr46.17E05
chr2R	6118159	6119579	Hr46.17D05
chr2R	6126244	6128004	Hdc.16D12
chr2R	6335686	6335732	G-oalpha47A.65B12
chr2R	6374391	6375520	lola.45H06
chr2R	6382381	6383858	lola.45H07
chr2R	6390903	6392108	lola.44B08
chr2R	8418536	8419291	fra.28D08
chr2R	8431295	8431895	fra.28G03
chr2R	8431705	8431895	fra.27H01
chr2R	8787634	8788294	NAT1.69G10
chr2R	8866223	8866723	Psc.29E08
chr2R	8869533	8870625	Psc.29D09
chr2R	8870086	8870853	Psc.30B10
chr2R	8877254	8877838	Psc.29F09
chr2R	9170098	9170254	Dh31-R1.24H08
chr2R	9170098	9171038	Dh31-R1.24E02
chr2R	9176814	9177689	Dh31-R1.24D11
chr2R	9177461	9177689	Dh31-R1.25A08
chr2R	10063795	10063947	cg.20A05
chr2R	10064171	10064410	cg.19F07
chr2R	10321417	10322787	phyl.52C04
chr2R	10326372	10326867	phyl.51C08
chr2R	10605267	10605987	mspo.50C08
chr2R	10657616	10658066	BEAF-32.61B03
chr2R	10664839	10665554	kn.13B08
chr2R	10684633	10685518	kn.13B06
chr2R	10982733	10983728	chn.26B09
chr2R	11159013	11160105	trpm.19G05
chr2R	11160085	11162080	trpm.20A12
chr2R	11171285	11171945	trpm.20A09
chr2R	12067839	12068499	Lis-1.27H03
chr2R	13542731	13543368	CG30106.23H07
chr2R	13643961	13644678	HLH54F.57D05
chr2R	13645887	13646218	HLH54F.12B11
chr2R	13687400	13687589	grh.40A02
chr2R	14022038	14022528	Hsf.61E02
chr2R	14400272	14400817	CG43066.59E07
chr2R	14876579	14877319	abba.25G07
chr2R	14877322	14878174	abba.25E07
chr2R	14882354	14882540	abba.25E04
chr2R	14882626	14884434	abba.25F06
chr2R	14889339	14889999	abba.26B04
chr2R	14980681	14981566	5-HT1A.53C03
chr2R	15182651	15183193	Tab2.28B07
chr2R	15182651	15183193	Tab2.27G02
chr2R	17390949	17391829	MESK2.52B12
chr2R	17595825	17596485	HmgZ.59F10
chr2R	17603030	17603056	HmgD.56D02
chr2R	18224099	18225029	CG11206.48E02
chr2R	18932719	18932991	twi.17F02
chr2R	19516320	19516865	retn.9F04
chr2R	19516402	19516865	retn.9F05
chr2R	19533856	19535186	retn.9F12
chr2R	20160319	20161189	nvy.51D07
chr2R	20172689	20174004	nvy.51D02
chr2R	20886088	20886648	zip.51A11
chr2R	20930538	20932078	gsb-n.69E06
chr2R	20931629	20932078	gsb-n.69E07
chr2R	20984543	20985748	CG16778.39E08
chr2R	21096309	21098664	Kr.80H12
chr2R	21101534	21102232	Kr.80H05
chr2R	21108280	21109114	Kr.80H04
chr3L	33456	34101	Lsp1gamma.82B05
chr3L	416253	416851	trh.14E10
chr3L	585876	586796	CG17181.41E04
chr3L	741949	742184	emc.10B08
chr3L	1014869	1015528	trio.16F12
chr3L	1086835	1087748	bab1.73C11
chr3L	1174568	1175626	bab2.40A09
chr3L	2586611	2587151	msn.57D06
chr3L	2739729	2740268	Mrtf.59F11
chr3L	2741648	2743238	Mrtf.59F11
chr3L	2745387	2746318	Mrtf.56G06
chr3L	4376631	4377246	DopEcR.25B05
chr3L	4376631	4377246	DopEcR.24F05
chr3L	4620665	4621160	Src64B.34C08
chr3L	4621820	4622026	Src64B.34C08
chr3L	4621820	4622815	Src64B.34C10
chr3L	4626503	4626717	Src64B.61C06
chr3L	6973243	6973903	G-ialpha65A.61H11
chr3L	6974613	6975603	G-ialpha65A.61H11
chr3L	6982864	6983354	bin.41E05
chr3L	6985004	6985809	bin.36H09
chr3L	7825797	7826146	Pdp1.39D02
chr3L	7826137	7826402	Pdp1.42G03
chr3L	7835857	7836640	Pdp1.41E10
chr3L	7835857	7836852	Pdp1.41G04
chr3L	7858734	7858750	Pdp1.41A09
chr3L	7858734	7859459	Pdp1.40C07
chr3L	8645236	8645726	h.12C05
chr3L	8645236	8645726	h.13D10
chr3L	8656517	8657194	h.12F04
chr3L	8656654	8657717	h.13E07
chr3L	9029738	9030788	Doc1.45H05
chr3L	9410892	9411469	CG3967.54E03
chr3L	10832980	10833905	tna.60A07
chr3L	11739593	11740112	CG6024.58G11
chr3L	11739593	11740143	CG6024.58H05
chr3L	12071405	12072670	Sema-5c.71D02
chr3L	12460207	12460611	eyg.33A07
chr3L	12728493	12729212	Ptp69D.29C02
chr3L	14098050	14098605	Sox21a.43E09
chr3L	14123075	14123845	Sox21b.73A04
chr3L	14127530	14128135	Sox21b.73A03
chr3L	14131055	14132035	Sox21b.73A01
chr3L	14131406	14132035	Sox21b.73A05
chr3L	14150086	14150745	Sox21b.73B12
chr3L	14152550	14153944	Sox21b.73B12
chr3L	14153033	14155729	Sox21b.73C03
chr3L	14156076	14156345	Sox21b.73C01
chr3L	14166209	14166255	Sox21b.73B11
chr3L	14167180	14168021	Sox21b.73B11
chr3L	14172910	14174335	D.12G08
chr3L	14173773	14174335	D.13B02
chr3L	14175660	14176815	D.13B02
chr3L	14176490	14176815	D.12E09
chr3L	14626596	14627096	dlp.54B09
chr3L	14636121	14636716	dlp.53F09
chr3L	14636423	14636716	dlp.53G07
chr3L	15524754	15525579	CrebA.64E07
chr3L	15842160	15843524	CG32150.74D03
chr3L	15843223	15843524	CG32150.74C09
chr3L	15896524	15896545	CG6114.50D09
chr3L	16749384	16750099	Nrt.38F02
chr3L	16762464	16762744	Nrt.38B06
chr3L	16762464	16763069	Nrt.38C04
chr3L	16764179	16764952	Nrt.38C04
chr3L	16887809	16888170	Lmpt.28F06
chr3L	16887809	16888419	Lmpt.27F08
chr3L	16891494	16892714	Lmpt.28F01
chr3L	16899909	16900959	Lmpt.37B04
chr3L	16902394	16902988	Lmpt.37B04
chr3L	16902394	16903539	Lmpt.27F12
chr3L	18021718	18024222	Eip75B.44D01
chr3L	18023856	18024222	Eip75B.45B12
chr3L	18027527	18028352	Eip75B.46C06
chr3L	18028507	18029012	Eip75B.46C06
chr3L	18033678	18034344	Eip75B.44A12
chr3L	18033678	18034723	Eip75B.45A09
chr3L	18056833	18057558	Eip75B.46C07
chr3L	18436231	18436883	skl.48H02
chr3L	18436288	18437876	skl.50B06
chr3L	18439756	18440239	skl.50B06
chr3L	18439756	18440361	skl.48H11
chr3L	18440566	18441626	skl.48H11
chr3L	18502912	18504158	AlCR2.67D06
chr3L	18502914	18504158	AlCR2.11E10
chr3L	18518728	18518812	AlCR2.11D02
chr3L	18553824	18555474	star1.67C08
chr3L	19780093	19780698	Gyc76C.30E06
chr3L	20121807	20122382	gig.57E12
chr3L	20687651	20688196	kni.43B11
chr3L	21216812	21217119	Eip78C.34H04
chr3L	21216812	21217522	Eip78C.35D08
chr3L	21470637	21471407	croc.34H07
chr3L	21470988	21471407	croc.36B04
chr3L	21576337	21577492	AP-2.24A01
chr3L	21577234	21577492	AP-2.24G06
chr3L	21592892	21593667	AP-2.24C12
chr3L	21596802	21597522	AP-2.25A02
chr3L	21788923	21789383	eg.69D08
chr3L	21788923	21790183	eg.69D09
chr3L	21796008	21796293	eg.69D11
chr3L	21803488	21804368	eg.69E02
chr3L	22028567	22031476	TyrR.68A08
chr3L	22031181	22031476	TyrR.68B09
chr3L	22043631	22043810	TyrR.68B01
chr3L	22043631	22044562	TyrR.68B02
chr3L	22046257	22047597	TyrR.68B04
chr3L	22046257	22049127	TyrR.68B03
chr3L	22048166	22049997	TyrR.68B05
chr3L	22900728	22901396	CG12768.56E10
chr3L	23240362	23241791	nAcRalpha-80B.18H08
chr3L	23243793	23244487	nAcRalpha-80B.18H05
chr3L	23254892	23255838	nAcRalpha-80B.18C10
chr3L	23255895	23256147	nAcRalpha-80B.17H08
chr3L	23258357	23258854	nAcRalpha-80B.18A11
chr3R	421810	422868	5-HT2.47G01
chr3R	422141	423230	5-HT2.49D06
chr3R	423680	425105	5-HT2.49D06
chr3R	428344	429445	5-HT2.48B12
chr3R	433855	434840	5-HT2.48B10
chr3R	436930	437975	5-HT2.47E05
chr3R	438970	440180	5-HT2.49E12
chr3R	440445	441270	5-HT2.49E12
chr3R	441062	441270	5-HT2.48E05
chr3R	662158	662217	opa.77B10
chr3R	662158	663987	opa.77B08
chr3R	665230	667349	opa.77B12
chr3R	685799	686908	opa.77A11
chr3R	1331556	1332111	Itp-r83A.11F01
chr3R	1331556	1332111	Itp-r83A.10G11
chr3R	1352066	1352961	Itp-r83A.11G12
chr3R	1546051	1547386	cas.71G07
chr3R	2504814	2506808	lab.25G06
chr3R	2506143	2506859	lab.26H01
chr3R	2609974	2610694	Dfd.19A11
chr3R	2616738	2616916	Dfd.18G02
chr3R	3753157	3753532	dsx.40A05
chr3R	3897644	3899559	CG7918.72D12
chr3R	4009803	4010011	grn.27B03
chr3R	4029371	4029733	grn.27A09
chr3R	4097061	4097776	ato.24B12
chr3R	4099481	4100439	ato.23G12
chr3R	4099481	4100806	ato.24H07
chr3R	5307338	5307575	CG16779.79C06
chr3R	6194662	6195317	Rfx.45B08
chr3R	6197567	6197898	Rfx.45B08
chr3R	6417794	6418509	hth.44A05
chr3R	6428519	6428567	hth.44B01
chr3R	6453542	6453931	hth.46D01
chr3R	6454751	6455531	hth.46D01
chr3R	6457566	6459326	hth.46D05
chr3R	6491383	6491928	hth.45E08
chr3R	6496935	6497923	hth.46E11
chr3R	7194992	7195762	pros.41B05
chr3R	7830142	7830637	Tk.65B04
chr3R	8089295	8089905	svp.31H05
chr3R	8093375	8094145	svp.31H02
chr3R	8110690	8111245	svp.31G12
chr3R	8885755	8887025	sim.15F04
chr3R	10204483	10205208	NK7.1.41E02
chr3R	12098906	12099960	gish.27E01
chr3R	12108155	12108760	gish.27G09
chr3R	12108915	12110455	gish.27G09
chr3R	12120358	12121638	gish.27F09
chr3R	12121493	12121738	gish.27D09
chr3R	12126523	12127003	gish.27F05
chr3R	12127031	12127398	gish.27C01
chr3R	12231563	12232453	ss.15B07
chr3R	12231878	12232453	ss.15F02
chr3R	12246363	12247137	ss.15B02
chr3R	12246597	12248338	ss.15D03
chr3R	12522573	12523063	Ubx.32A10
chr3R	12522573	12523063	Ubx.31D01
chr3R	12523563	12524218	Ubx.31D01
chr3R	12523044	12523063	Ubx.31H10
chr3R	12523563	12524218	Ubx.31H10
chr3R	12527353	12527759	Ubx.31C06
chr3R	12534283	12534487	Ubx.32B04
chr3R	12534283	12536309	Ubx.31E09
chr3R	12551333	12552048	Ubx.31E11
chr3R	12552488	12553153	Ubx.31E11
chr3R	12786057	12788940	Abd-B.35B04
chr3R	12790205	12790810	Abd-B.35B12
chr3R	12791475	12791960	Abd-B.35B12
chr3R	13561918	13562672	TyrRII.53F04
chr3R	13563672	13564157	TyrRII.53F04
chr3R	13585397	13586492	CG7431.71C11
chr3R	13585431	13587918	CG7431.71G09
chr3R	13922989	13923211	sr.74E02
chr3R	13941347	13942402	sr.74D10
chr3R	13944817	13946579	sr.74E03
chr3R	13945690	13946579	sr.74F03
chr3R	14249688	14250173	fru.68D01
chr3R	14254969	14255464	fru.22H06
chr3R	14269259	14269919	fru.68D02
chr3R	14269259	14269919	fru.23A02
chr3R	14308921	14309652	fru.22G01
chr3R	14624117	14624610	CG7720.73F04
chr3R	14624117	14625966	CG7720.73F08
chr3R	14624586	14626210	CG7720.73F03
chr3R	15150806	15151492	Dl.24B08
chr3R	15152352	15152666	Dl.23G03
chr3R	15176646	15177223	Dl.24H01
chr3R	16362157	16362171	Stat92E.43C04
chr3R	16795525	16796633	Atpalpha.64A01
chr3R	16796674	16798005	Atpalpha.66C06
chr3R	16813510	16814550	Calx.45G06
chr3R	17022780	17023275	SNF4Agamma.31E05
chr3R	17209343	17210553	bap.41F12
chr3R	17211933	17212483	bap.41A06
chr3R	17213693	17214302	bap.41A06
chr3R	17380565	17381050	slou.39A07
chr3R	17386835	17388315	slou.39H09
chr3R	17387395	17389190	slou.42D09
chr3R	17391945	17392990	slou.40D04
chr3R	17461350	17462415	E2f.49F10
chr3R	17461350	17462890	E2f.48C03
chr3R	17469060	17469610	E2f.48E06
chr3R	17612976	17613533	CASK.65F06
chr3R	17613798	17614252	CASK.65H12
chr3R	17649251	17649620	CASK.64H02
chr3R	19032928	19033530	cnc.40D06
chr3R	19032928	19033973	cnc.40C01
chr3R	19125079	19125220	pnt.44C09
chr3R	19132645	19133190	pnt.45C12
chr3R	19138791	19139207	pnt.43D09
chr3R	19139703	19139836	pnt.45B05
chr3R	19142486	19143081	pnt.45B05
chr3R	19146558	19146738	pnt.45D11
chr3R	20087608	20088543	jar.45A05
chr3R	20125995	20126770	crb.20H11
chr3R	20127585	20128145	crb.20H11
chr3R	20127585	20128145	crb.21B08
chr3R	20910396	20910729	fd96Cb.36D01
chr3R	20911338	20911938	fd96Cb.36D01
chr3R	20913038	20913763	fd96Cb.36D01
chr3R	20917273	20918078	fd96Cb.35H08
chr3R	20917273	20920513	fd96Cb.35E06
chr3R	21004018	21004678	dan.77H03
chr3R	21004624	21004678	dan.77H04
chr3R	21291229	21294053	Fur1.26G02
chr3R	21295940	21296174	Fur1.25H06
chr3R	21460231	21460623	jigr1.45C04
chr3R	21464188	21465791	jigr1.43E06
chr3R	21465474	21465791	jigr1.45A03
chr3R	21472456	21472641	jigr1.43E10
chr3R	21472456	21473103	jigr1.43B12
chr3R	21473270	21474096	jigr1.43D11
chr3R	21779735	21780785	CcapR.64G12
chr3R	24565864	24566233	AR-2.65D02
chr3R	25084735	25085490	stg.32B06
chr3R	25084746	25085620	stg.31F08
chr3R	25087265	25087890	stg.31F08
chr3R	25087265	25088205	stg.32A01
chr3R	25096065	25096725	stg.32E06
chr3R	25098710	25099320	stg.32C12
chr3R	25101405	25102835	stg.32C02
chr3R	25104270	25105035	stg.31C09
chr3R	25104547	25105035	stg.31F07
chr3R	25105470	25106470	stg.31F07
chr3R	25107345	25107669	stg.31F07
chr3R	25106441	25106470	stg.32C11
chr3R	25107345	25108120	stg.32C11
chr3R	25110420	25111245	stg.32F08
chr3R	25367217	25368207	Dr.19B03
chr3R	25368702	25368943	Dr.19B03
chr3R	25368702	25369747	Dr.18F04
chr3R	25384427	25385037	Dr.18H04
chr3R	25387287	25389162	Dr.18H02
chr3R	25778447	25778942	Takr99D.65H09
chr3R	25791652	25792427	Takr99D.64H07
chr3R	25923330	25924375	sima.15E04
chr3R	26574305	26575345	zfh1.35C07
chr3R	26578315	26578424	zfh1.35C10
chr3R	26575219	26575345	zfh1.35C10
chr3R	26578315	26580140	zfh1.35C09
chr3R	26585717	26586625	zfh1.36B11
chr3R	26589215	26589696	zfh1.36B11
chr3R	26589215	26590470	zfh1.35A10
chr3R	26671385	26672150	tll.31H09
chr3R	26839069	26839408	5-HT7.70A07
chr3R	26839069	26841709	5-HT7.70A01
chr3R	26844629	26845559	5-HT7.70B09
chr3R	27252126	27252802	Gprk2.12H12
chr3R	27252126	27253561	Gprk2.13C12
chr3R	27266101	27267241	Gprk2.13F12
chr4	75023	75407	ci.32G01
chr4	79418	79971	ci.34D04
chr4	80521	83284	ci.34D04
chr4	83824	84374	ci.33D05
chr4	85429	86677	ci.33D05
chr4	94494	95384	pan.39G07
chr4	96044	97106	pan.39C05
chr4	106367	107701	pan.39C03
chr4	111159	111939	pan.40D09
chr4	112149	112616	pan.40D09
chr4	112149	113474	pan.40H09
chr4	292956	293265	NfI.39A08
chr4	293715	293930	NfI.39A08
chr4	294303	296261	NfI.39F08
chr4	414429	416144	Lin29.40G09
chr4	419389	419536	Lin29.40D08
chr4	419389	420369	Lin29.42D06
chr4	422799	423674	Lin29.40H08
chr4	430334	431344	Lin29.40H01
chr4	430334	432857	Lin29.40F01
chr4	431804	433409	Lin29.40C06
chr4	456005	456461	Lin29.39C08
chr4	512436	513698	zfh2.73H04
chr4	512690	515035	zfh2.73G05
chr4	519947	521621	zfh2.73H01
chr4	536871	536921	zfh2.73H02
chr4	536895	537806	zfh2.73G07
chr4	544666	545005	zfh2.73G01
chr4	568740	569527	Thd1.56C07
chr4	570438	571232	Thd1.56B11
chr4	574342	575917	Thd1.59H10
chr4	624833	625672	onecut.34F10
chr4	630104	631987	Eph.25F09
chr4	632403	632735	Eph.25C09
chr4	718297	718962	ey.16F10
chr4	719572	721331	ey.16F10
chr4	720512	722317	ey.16F06
chr4	727992	728163	ey.16D03
chr4	728239	728597	ey.16H11
chr4	730017	731570	ey.16H11
chr4	738987	739972	ey.16B06
chr4	826488	827325	Sox102F.39C04
chr4	829350	830532	Sox102F.40A12
chr4	829712	833210	Sox102F.42E12
chr4	832978	833210	Sox102F.40A01
chr4	837445	839590	Sox102F.40D02
chr4	839031	839590	Sox102F.40E06
chr4	840085	841985	Sox102F.40E06
chr4	840568	844195	Sox102F.41F01
chr4	844211	844705	Sox102F.42H07
chr4	845630	846410	Sox102F.42H07
chr4	846575	847180	Sox102F.42H07
chr4	848380	848687	Sox102F.42H07
chr4	848380	849325	Sox102F.41D02
chr4	849590	850365	Sox102F.41D02
chr4	850742	851631	Sox102F.41D02
chr4	851096	851897	Sox102F.40E12
chr4	870497	872022	fd102C.82A03
chr4	898042	899518	unc-13.51A04
chr4	902546	902552	unc-13.50F03
chr4	904232	904697	unc-13.51A12
chr4	956847	957124	mGluRA.50F08
chr4	959664	959702	mGluRA.50G12
chr4	961302	963440	mGluRA.51B03
chr4	963762	963767	mGluRA.50D12
chr4	966022	966792	mGluRA.51A09
chr4	1002391	1003916	toy.9G08
chr4	1003160	1003916	toy.9G09
chr4	1004866	1006554	toy.9G09
chr4	1005195	1007986	toy.9G10
chr4	1007254	1007986	toy.1A03
chr4	1011092	1011786	toy.9H01
chr4	1017231	1018111	toy.9H03
chr4	1023334	1024279	toy.9H07
chr4	1026479	1026562	toy.9H08
chr4	1028909	1031259	toy.9H10
chr4	1029192	1031259	toy.9H11
chr4	1058331	1060029	CaMKII.47G05
chr4	1061459	1062852	CaMKII.47G02
chr4	1063554	1064135	CaMKII.46G12
chr4	1064112	1065414	CaMKII.49H04
chr4	1071113	1071910	CaMKII.47A03
chr4	1071647	1074351	CaMKII.48A12
chr4	1101981	1102641	Actbeta.23F05
chr4	1107371	1108420	Actbeta.23G02
chr4	1113137	1116239	sv.81F08
chr4	1120285	1121401	sv.81G04
chr4	1122236	1122587	sv.81G04
chr4	1124223	1124481	sv.81G03
chr4	1125746	1126824	sv.81G03
chr4	1129103	1129848	sv.81F12
chr4	1130093	1130976	sv.81F09
chr4	1147950	1148196	CG11155.47B11
chr4	1151758	1152128	CG11155.47B06
chr4	1153160	1153573	CG11155.47C06
chrX	270392	270997	sc.15C11
chrX	272647	272751	sc.15C11
chrX	272647	274792	sc.15A09
chrX	274213	274792	sc.15A01
chrX	285297	286397	sc.15E07
chrX	285861	286397	sc.15E09
chrX	295132	295262	l(1)sc.13D04
chrX	295132	295747	l(1)sc.13C08
chrX	298662	299477	l(1)sc.12H02
chrX	349695	350585	ase.19A06
chrX	349909	350585	ase.18E10
chrX	441273	441993	Appl.65C02
chrX	441273	441993	Appl.65C03
chrX	1138188	1138449	Atf3.56D01
chrX	2452132	2452682	pdfr.18G06
chrX	2452301	2452682	pdfr.19C08
chrX	2463513	2464663	pdfr.19C05
chrX	2868482	2868977	rst.38C06
chrX	2877932	2878696	rst.31D06
chrX	2953284	2954164	rst.38D08
chrX	2953761	2954164	rst.38D12
chrX	3027044	3028469	N.57F04
chrX	3032704	3033374	N.30C04
chrX	3032881	3033374	N.30D10
chrX	3035521	3036611	N.30D10
chrX	3035677	3036611	N.30C06
chrX	3108603	3109433	dnc.13F02
chrX	3109275	3109433	dnc.12G02
chrX	3132196	3132428	dnc.13E06
chrX	3137158	3137421	dnc.12E02
chrX	3137158	3138523	dnc.12F01
chrX	3148763	3150340	dnc.13F05
chrX	3150039	3151131	dnc.12F03
chrX	3153212	3154917	dnc.13G03
chrX	3156792	3156867	dnc.13G03
chrX	3156792	3157332	dnc.12G10
chrX	3159982	3160527	dnc.13F03
chrX	3219319	3219994	dnc.14H02
chrX	3219969	3220649	dnc.15B05
chrX	3224549	3225044	dnc.14F10
chrX	3228623	3229174	dnc.14F09
chrX	3236819	3237347	dm.11D07
chrX	3236819	3238518	dm.10F12
chrX	3237978	3238518	dm.11C11
chrX	3239238	3240768	dm.11C11
chrX	3243249	3243748	dm.11A07
chrX	3244078	3246215	dm.11A07
chrX	3260899	3261724	dm.11E11
chrX	3269039	3269045	dm.10C03
chrX	3276354	3277237	dm.71F01
chrX	3486080	3486464	AlstR.22E05
chrX	3586675	3587065	Mnt.13D03
chrX	4086956	4087776	Fas2.11D06
chrX	4089046	4089692	Fas2.11D06
chrX	4089111	4089806	Fas2.11A09
chrX	4095809	4097259	Fas2.10C11
chrX	4097222	4098329	Fas2.10F07
chrX	4100422	4101584	Fas2.11B05
chrX	4239186	4240791	norpA.14G02
chrX	5360361	5361045	SPR.78G05
chrX	5479323	5480323	Vsx2.78H08
chrX	6798786	6799446	CG4575.82E10
chrX	6830080	6831730	CG4575.82D06
chrX	6831594	6831730	CG4575.82D01
chrX	6879140	6879886	ogre.30D02
chrX	7505258	7506853	ct.34C09
chrX	7511582	7512517	ct.33H05
chrX	7512413	7512517	ct.35F07
chrX	7517911	7518365	ct.35B11
chrX	7517911	7518516	ct.35B07
chrX	7520161	7520684	ct.35B07
chrX	7529388	7530161	ct.36A05
chrX	7543308	7544573	ct.35G11
chrX	8696883	8697653	Lim1.33E07
chrX	8709033	8709918	Lim1.34E11
chrX	8827455	8828850	rdgA.38C11
chrX	8828051	8829815	rdgA.37H12
chrX	8832620	8833665	rdgA.38E05
chrX	8832925	8833665	rdgA.37F06
chrX	9597620	9598385	Sp1.85C01
chrX	10157084	10158146	Hk.53F02
chrX	11268513	11268737	dlg1.18A05
chrX	11275171	11275507	dlg1.18B09
chrX	11295306	11296626	dlg1.18C02
chrX	11373842	11375157	Cyp4g15.55B12
chrX	11691256	11691861	CkIIbeta.9A12
chrX	11692121	11692359	CkIIbeta.9A12
chrX	11691276	11691861	CkIIbeta.9B01
chrX	11692121	11694051	CkIIbeta.9B01
chrX	11691807	11691861	CkIIbeta.18D06
chrX	11692121	11694051	CkIIbeta.18D06
chrX	11694019	11694051	CkIIbeta.9B03
chrX	11694611	11695201	CkIIbeta.9B03
chrX	11846354	11846432	cac.55C02
chrX	11862623	11862843	cac.59E03
chrX	11863139	11864053	cac.55B02
chrX	11867770	11868288	cac.58F05
chrX	12327273	12328965	Pkcdelta.23B06
chrX	12329326	12329958	Pkcdelta.21F10
chrX	12333643	12334294	Pkcdelta.22E03
chrX	12334279	12334643	Pkcdelta.22F08
chrX	12345038	12345158	Pkcdelta.21F11
chrX	12345429	12345743	Pkcdelta.21H08
chrX	12518883	12520823	CG11085.82F10
chrX	12615792	12616402	Smr.45B11
chrX	12634769	12635630	Smr.44A08
chrX	13670144	13670704	rdgB.37E03
chrX	13756090	13756546	CG11071.40D01
chrX	13858735	13859022	CG32613.75B04
chrX	13859292	13861335	CG32613.75B04
chrX	14500549	14500919	NetA.30E09
chrX	14501589	14502519	NetA.30E09
chrX	14506914	14508234	NetA.30A10
chrX	14507494	14509444	NetA.30E07
chrX	14539429	14540199	NetA.30C03
chrX	14566983	14567858	NetA.30A06
chrX	14567700	14567858	NetA.29H12
chrX	14588820	14589860	NetB.29G06
chrX	14589244	14589860	NetB.30D06
chrX	14590580	14591345	NetB.30D06
chrX	14591680	14592835	NetB.30D06
chrX	14625448	14626108	NetB.30C01
chrX	14636327	14637053	NetB.30G01
chrX	14708875	14709425	rut.15B09
chrX	14718070	14718620	rut.15F12
chrX	15249149	15252442	acj6.67C03
chrX	15251747	15253264	acj6.65C06
chrX	15272021	15272125	acj6.67A04
chrX	15272021	15272250	acj6.60E01
chrX	15272416	15272516	acj6.61G04
chrX	15712676	15713401	sd.47B09
chrX	15754119	15754270	Gbeta13F.60E04
chrX	15835777	15836322	CG8924.43C09
chrX	16112365	16113740	disco.26A01
chrX	16112930	16114235	disco.26F07
chrX	16125395	16126665	disco.26G01
chrX	16127060	16127775	disco.26G01
chrX	16131018	16131647	disco.26D09
chrX	16131018	16132493	disco.27A04
chrX	17702751	17703241	OdsH.42C03
chrX	17702751	17703241	OdsH.41E01
chrX	18038967	18039213	ari-1.25A07
chrX	18038967	18039792	ari-1.23H11
chrX	18047321	18047851	ari-1.23G09
chrX	18060476	18061703	Frq1.58H09
chrX	18062478	18062551	Frq1.55A04
chrX	18063116	18063563	Frq1.55A04
chrX	18075865	18076415	Frq2.64D04
chrX	18102656	18103164	Her.13D08
chrX	18109591	18111556	CG33639.25B02
chrX	19449004	19449555	CG32532.35C11
chrX	19449004	19449609	CG32532.35D10
chrX	19450149	19451579	CG32532.35D10
chrX	20643642	20644257	shakB.37C09
chrX	20653062	20653722	shakB.37F10
chrX	20656034	20656577	shakB.37H07
chrX	20657452	20657952	shakB.37H07
chrX	20659143	20660320	shakB.38H06
chrX	20665210	20666210	shakB.38H10
